# Supplementary material for: Myeloma-specific superenhancers affect genes of biological and clinical relevance in myeloma
Source: Blood Cancer J. 2021 Feb 12;11(2):32. doi: 10.1038/s41408-021-00421-7 (PMC7881003; doi:10.1038/s41408-021-00421-7)
Supplement: Supplementary file 8 — Supplementary Table 1 [file 41408_2021_421_MOESM8_ESM.xlsx]

## Sheet: Sheet1
Supplemental Table 1. Clinical and genetic information for 10 primary MM cases
Sample ID	Age at Dx(years)	Sex	Diagnosis	Cytogenetic Ploidy	Ethinicity	cytogenetics	Heavy Chain	Light Chain	13q deletion	t(11;14) ( FISH )	t(4;14) ( FISH )	t(14;16) ( FISH )	17p13deletion ( FISH )	Status	Date of Death/Last follow up
1	40.9315	Female	Newly Diagnosed MM	hyperdiploid	Other	53,X,-X,del(1)(q21)[9],?trp(1)(q23q32),del(2)(p23),+3,+del(6)(q12),del(8)(q13q22),+9,+11,del(16)(q21),der(18)t(15;18)(q15;q21),+der(18)t(15;18),+der(19)t(1;19)(q21;q?13.3)x2,+21[cp16]/46,XX[4]	Ig G	Kappa	No	Neg	Neg	ND	Neg	Loss to follow up	40017
2	48.589	Male	Newly Diagnosed MM	normal	Chinese	46,XY[19]	Ig G	Kappa	No	Neg	Neg	ND	Neg	Alive	43363
3	52	Male	Relapsed MM	Pseudo	Chinese	46,XY,?t(1;4)(p36.1;q31),add(8)(q24),t(11;17)(q13;q23),ins(14;11)(q32;q13q25),?add(15)(q22)[4]/45,idem,-Y[3]/48,idem,+der(4)t(1;4),+9[3]/46,XY[10]	Ig G	Kappa	No	Pos	Neg	Neg	Neg	Death	41871
4	73	Female	Relapsed MM	hypodiploid	Chinese	41 43,X,-X,add(4)(q35)[2],add(7)(q36),del(8)(p11.2)[3],add(12)(q24.3),-13,-14,add(15)(p11.2),+add(16)(q?22),-17,-18,-20,-21,+2 3mar,1dmin[cp5]/46,XX[15]	ND	ND	Yes	Neg	Pos	Neg	Pos	Death	41175
5	50.9315	Male	Newly Diagnosed MM	Hyperdiploid	Indian	53 55,X,-Y,+3[2],+add(3)(p?13)[2],+5,+7,del(8)(p?12)[3],+9,+11, +15,+15,-16,del(17)(p?11.2),+19[2],+21,+1 2mar[cp4]/ 46,XY[16]	Ig G	Kappa	No	ND	ND	ND	ND	Alive	43383
6	56	Male	Newly Diagnosed MM	hyperdiploid	Malay	53,XY,add(1)(p11),+del(1)(p13p31),+3,+5,+7,+der(9)t(9;14)(p13;q11.2),+10, der(11)t(11;11)(p15;q13)[2],-14,+15,+19[cp17]/46,XY[3]	IgA	Lambda	Yes	Neg	Neg	Pos	Neg	Death	41752
7	67	Male	Newly Diagnosed MM	hyperdiploid	Chinese	49,XY,+add(1)(p13),+2,+del(3)(p21),+9,-14,+15,-22[3]/46,XY[17]	IgA	Lambda	No	Neg	Neg	Neg	Neg	Alive	43159
8	63	Female	Newly Diagnosed MM	Pseudo	Chinese	46,X,-X,add(2)(p11.2),add(5)(q11.2),add(6)(q13), del(7)(q?32),der(8)add(8)(p11.2)add(8)(q24),-13, der(14)t(14;15)(q10;q10)add(14)(q32),add(16)(p13.3), +der(?)t(?;1)(?;q11)x2[6]/50,idem,+6,+der(8)add(8)add(8), +11,+15[8]/46,XX[6]	IgG	Kappa	Yes	Neg	Neg	Neg	Neg	Death	42672
9	66	Female	Newly Diagnosed MM	Pseudo	Chinese	46,XX,-X[5],add(1)(q21),-10,-10,+11,t(11;14)(q13;q32),-17, add(20)(q13.3),add(22)(q13),+2~3mar[cp7]/46,XX[13]	IgG	Lambda	No	Pos	Neg	Neg	Neg	Alive	43245
10	36	Male	Newly Diagnosed MM		Malay		IgG	Lambda	Yes	Neg	Pos	Neg	Neg	Death	42480
