# Supplementary material for: Myeloma-specific superenhancers affect genes of biological and clinical relevance in myeloma
Source: Blood Cancer J. 2021 Feb 12;11(2):32. doi: 10.1038/s41408-021-00421-7 (PMC7881003; doi:10.1038/s41408-021-00421-7)
Supplement: Supplementary file 9 — Supplementary Table 2 [file 41408_2021_421_MOESM9_ESM.xlsx]

## Sheet: Sheet1
Cell lines	Number of Chromosomes	Translocations and cyclin D expression (TC)-based classification system
H929	45	4;14 translocation involving MMSET/FGFR3
KMS18	74	4;14 translocation involving MMSET/FGFR3
KMS28BM	43	4;14 translocation involving MMSET/FGFR3
LP1	80	4;14 translocation involving MMSET/FGFR3
OPM2	74	4;14 translocation involving MMSET/FGFR3
MOLP-2	NA	CYCLIN D2 expression without primary IgH TLC
XG7	43	4;14 translocation involving MMSET/FGFR3
KMS12BM	77	Cyclin D1 IgH translocation
U266	39	Cyclin D1 IgH translocation
JJN3	60	MAF.IgH translocation
MM1S/VR	44	MAF.IgH translocation
OCIMY5	46	MAF.IgH translocation
KMS11	70	MAF.IgH translocation; 4;14 translocation involving MMSET/FGFR3
RPMI8226	60	MAF.IgH translocation
XG6	77	rearrangement with IgL,
