# Supplementary material for: Myeloma-specific superenhancers affect genes of biological and clinical relevance in myeloma
Source: Blood Cancer J. 2021 Feb 12;11(2):32. doi: 10.1038/s41408-021-00421-7 (PMC7881003; doi:10.1038/s41408-021-00421-7)
Supplement: Supplementary file 10 — Supplementary Table 3 [file 41408_2021_421_MOESM10_ESM.xlsx]

## Sheet: RAJI
#RAJI_H3K27ac_broad_peaks Enhancers
REGION_ID	CHROM	START	STOP	NUM_LOCI	CONSTITUENT_SIZE	RAJI.gz.sort.bam	RAJI.IP.gz.sort.bam	enhancerRank	isSuper	RefSeq_ID	distance	GeneName
1_RAJI_H3K27ac_broad_peak_22550_lociStitched	chr18	106093	112471	1	6379	255403	102280	1	1	NR_033770,NR_107045,NM_001037334,NM_005151,NR_149138,NR_110795,NR_149137	0,0,46012,46012,90164,90164,90164	LINC02564,LOC102723376,MIR8078,ROCK1P1,USP14
20_RAJI_H3K27ac_broad_peak_15633_lociStitched	chr14	106089748	106242935	20	66128	170926	30040	2	1	NR_107038,NR_107059,NR_046211,NR_107038,NR_107059	0,0,0,2232,2232	ELK2AP,MIR8071-1,MIR8071-2
11_RAJI_H3K27ac_broad_peak_15356_lociStitched	chr14	102236693	102356317	11	78052	163036	33674.2	3	1	NM_001352914,NM_001161725,NM_001161726,NM_001352913,NM_001352915,NM_178587,NM_001352916,NM_002719,NM_178586,NM_001352912	0,0,0,0,0,0,0,0,0,0	PPP2R5C
6_RAJI_H3K27ac_broad_peak_15612_lociStitched	chr14	106022773	106076370	6	35288	122614	12799	4	1	NR_107038,NR_107059,NR_135205,NM_025268,NM_001331238	11083,11083,22120,26235,26235	LOC105370697,MIR8071-1,MIR8071-2,TMEM121
7_RAJI_H3K27ac_broad_peak_49595_lociStitched	chr9	37365811	37433541	7	60174	92634.3	11832.4	5	1	NM_012203,NM_014872,NM_001289119,NM_032226,NR_110317,NM_001289120,NM_001289121	0,4559,7667,7667,7667,7667,7667	GRHPR,ZBTB5,ZCCHC7
19_RAJI_H3K27ac_broad_peak_40441_lociStitched	chr5	131721304	131842354	19	77512	95544.8	15070.7	6	1	NM_001308122,NM_003060,NM_001207001,NR_045116,NM_001354924,NM_001354925,NM_002198,NR_149068,NR_149069	0,0,0,0,0,0,0,0,0	,C5orf56,IRF1,SLC22A5
7_RAJI_H3K27ac_broad_peak_49584_lociStitched	chr9	37255286	37342514	7	53856	93081	16939.7	7	1	NM_001289119,NM_032226,NR_110317,NM_001289120,NM_001289121	0,0,0,0,0	ZCCHC7
12_RAJI_H3K27ac_broad_peak_15057_lociStitched	chr14	91811894	91885515	12	56868	97938	23934.2	8	1	NM_001080414,NM_001284280,NM_001284281,NM_001348437,NM_003485	0,38310,38310,91671,91671	CCDC88C,GPR68,PPP4R3A
16_RAJI_H3K27ac_broad_peak_47337_lociStitched	chr8	11268893	11417282	16	89239	89181.8	16441.5	9	1	NR_026814,NM_053279,NM_001330465,NM_001715,NR_040035	0,0,0,0,16762	BLK,FAM167A,FAM167A-AS1,LINC00208
12_RAJI_H3K27ac_broad_peak_23343_lociStitched	chr18	60798599	60904078	12	76782	89193	16591.8	10	1	NM_000633,NM_000657,NM_002035,NM_194449,NM_004869	0,81109,90893,150924,152347	BCL2,KDSR,PHLPP1,VPS4B
19_RAJI_H3K27ac_broad_peak_9792_lociStitched	chr11	118657809	118767928	19	46955	90374.7	18797.3	11	1	NM_001257191,NM_004397,NM_001716,NM_032966,NM_182557	0,0,0,0,0	BCL9L,CXCR5,DDX6
25_RAJI_H3K27ac_broad_peak_41460_lociStitched	chr6	249789	408841	25	90141	98723.6	30267.6	12	1	NM_001286555,NM_020185,NR_104473,NR_104474,NR_104475,NM_001195286,NM_002460,NR_046000	0,0,0,0,0,0,0,0	DUSP22,IRF4
28_RAJI_H3K27ac_broad_peak_385_lociStitched	chr1	9675519	9798038	28	76272	85604	18524.9	13	1	NM_005026,NR_027045,NR_126366,NR_126367,NR_126368,NM_001350234,NM_001350235,NM_001009566,NM_001302883,NM_014944	0,0,0,0,0,0,0,0,0,0	CLSTN1,PIK3CD,PIK3CD-AS1,PIK3CD-AS2
9_RAJI_H3K27ac_broad_peak_10005_lociStitched	chr11	128125562	128213251	9	52490	83611.5	16792.4	14	1	NR_146647,NM_001162422,NM_005238,NM_001330451,NM_001143820	14227,115405,115405,115405,115405	ETS1,LINC02098
14_RAJI_H3K27ac_broad_peak_31995_lociStitched	chr21	45550485	45645090	14	65147	80612.9	13954.2	15	1	NM_005049,NM_001320383,NM_001320384,NM_004649,NM_198155,NR_135220,NR_146631,NM_001283050	0,0,0,0,0,0,0,0	GATD3A,ICOSLG,LINC01678,PWP2
21_RAJI_H3K27ac_broad_peak_19290_lociStitched	chr16	81771333	81909887	21	88347	81081.8	14894.6	16	1	NM_002661,NM_198390,NM_030629,NR_045112,NM_145168	0,25967,25967,70455,121364	CMIP,LOC100129617,PLCG2,SDR42E1
26_RAJI_H3K27ac_broad_peak_28045_lociStitched	chr2	112099096	112257986	26	75098	84672.5	18733.1	17	1	NR_136162,NR_136163,NR_136164,NR_015395,NR_136161,NR_136165,NR_136166,NR_024373	0,0,0,0,0,0,0,0	MIR4435-2HG
7_RAJI_H3K27ac_broad_peak_27235_lociStitched	chr2	68582220	68680975	7	70027	77404.2	12216	18	1	NM_002664,NM_001024680,NR_133923,NM_173545,NM_001111101,NM_015463	0,8530,12396,13716,35038,35038	APLF,CNRIP1,FBXO48,PLEK
23_RAJI_H3K27ac_broad_peak_32387_lociStitched	chr22	23134678	23297901	23	89291	86100.1	20990.5	19	1	NR_030755,NR_049835,NM_001178126,NM_001256296,NM_014433	0,0,0,0,103692	IGLL5,MIR5571,MIR650,RSPH14
12_RAJI_H3K27ac_broad_peak_4142_lociStitched	chr1	198566074	198666302	12	74935	77225.7	12328	20	1	NR_052021,NM_001267798,NM_002838,NM_080921,NM_001320218,NM_133262,NM_133326	0,0,0,0,56000,56000,56000	ATP6V1G3,PTPRC
13_RAJI_H3K27ac_broad_peak_4299_lociStitched	chr1	203232588	203312022	13	53952	74080.1	9992.8	21	1	NR_117097,NR_117098,NR_034150,NR_034151,NM_006763,NM_002023,NR_103757	0,0,0,0,0,0,0	BTG2,FMOD,LINC01136,LINC01353
13_RAJI_H3K27ac_broad_peak_15436_lociStitched	chr14	103218631	103301758	13	53601	84590	21845.8	22	1	NM_001199427,NM_003300,NM_145725,NM_145726,NM_015156	0,0,0,0,21719	RCOR1,TRAF3
17_RAJI_H3K27ac_broad_peak_27552_lociStitched	chr2	87742712	87883436	17	65654	77356	16478.8	23	1	NR_024204,NR_024205,NR_024206,NR_146461,NR_146460	0,0,0,0,0	CYTOR
15_RAJI_H3K27ac_broad_peak_37258_lociStitched	chr4	40151725	40246574	15	64852	72739.7	11865.6	24	1	NM_001318359,NM_018177,NM_001278368,NM_001278364,NM_001278365,NM_001278366,NM_001278367,NM_001278369,NM_001278359,NM_001278360,NM_001278361,NM_001278362,NM_001278363,NM_004310	0,0,0,0,0,0,0,0,0,0,0,0,0,0	N4BP2,RHOH
36_RAJI_H3K27ac_broad_peak_30916_lociStitched	chr20	46005645	46214479	36	111329	83617.1	22762.9	25	1	NR_146494,NR_146495,NR_146496,NM_001174087,NM_001174088,NM_006534,NM_181659	0,0,0,0,0,0,0	LINC01754,NCOA3
17_RAJI_H3K27ac_broad_peak_50854_lociStitched	chr9	132682102	132835678	17	85524	77632.7	16831.9	26	1	NM_015033,NM_001287346,NM_001136557,NM_001136558,NM_020960	0,0,0,0,0	FNBP1,GPR107
17_RAJI_H3K27ac_broad_peak_21817_lociStitched	chr17	62953723	63060819	17	73634	76113.1	15432.5	27	1	NR_026903,NM_001282425,NM_006572,NR_110801,NM_001303255,NM_199340	0,0,0,36111,38115,38115	AMZ2P1,GNA13,LOC100507002,LRRC37A3
17_RAJI_H3K27ac_broad_peak_6773_lociStitched	chr10	98400146	98526419	17	85531	73604.5	14496.1	28	1	NM_152309,NM_020123,NR_030338,NR_135921,NM_001170765,NM_001170766,NM_001346516	0,53338,62007,63970,65598,65598,65598	LCOR,LOC102723665,MIR607,PIK3AP1,TM9SF3
15_RAJI_H3K27ac_broad_peak_23901_lociStitched	chr19	6504483	6606967	15	59808	68520.8	11191.3	29	1	NM_003811,NM_001330332,NM_001252,NM_001289123,NM_001289127,NM_001289129	0,0,0,1625,1625,1625	CD70,TNFSF9,TUBB4A
26_RAJI_H3K27ac_broad_peak_45752_lociStitched	chr7	69062028	69222963	26	84582	77441.9	20181.2	30	1	NR_108105,NR_148926,NR_148927,NM_001127232,NM_001127231,NM_015570	0,0,0,0,0,0	AUTS2,LOC100507468
8_RAJI_H3K27ac_broad_peak_22213_lociStitched	chr17	75416716	75476469	8	48000	64861.9	7917.27	31	1	NM_001113491,NM_001293695,NM_001113492,NM_006640,NM_001113493,NM_001113494,NM_001293696,NM_001113496,NM_001293697,NM_001293698,NM_001113495	0,0,0,0,0,0,0,0,0,0,0	SEPT9
6_RAJI_H3K27ac_broad_peak_12234_lociStitched	chr12	113486012	113547939	6	51589	63078.8	7325.96	32	1	NM_004416,NM_001301202,NM_001193521,NM_001193520,NM_004658	0,0,0,0,0	DTX1,RASAL1
15_RAJI_H3K27ac_broad_peak_44552_lociStitched	chr6	159456305	159556239	15	54969	71332.9	15779.6	33	1	NM_001278733,NM_054114,NM_152133,NM_138810,NR_121668	0,0,0,0,30692	LOC101929122,TAGAP
8_RAJI_H3K27ac_broad_peak_36712_lociStitched	chr4	18538	67550	8	24027	76223.5	21496.7	34	1	NM_001286052,NM_001286053,NM_001286054,NM_182524,NM_001039127,NR_110527,NM_001289931	0,0,0,0,0,0,0	ZNF595,ZNF718
3_RAJI_H3K27ac_broad_peak_43219_lociStitched	chr6	74218220	74234437	3	14667	62709.5	8307.97	35	1	NM_001402,NR_132980,NR_132981,NM_001123226,NM_012123,NM_133645	0,0,0,7042,7042,7042	EEF1A1,MTO1,SNORD141A,SNORD141B
5_RAJI_H3K27ac_broad_peak_42813_lociStitched	chr6	41650366	41703840	5	38923	61452.3	7866.03	36	1	NM_001271945,NM_007162,NM_001271943,NM_001271944,NM_001167827	0,0,0,0,0	TFEB
15_RAJI_H3K27ac_broad_peak_20265_lociStitched	chr17	19013419	19120862	15	43313	69494.1	18340.5	37	1	NM_001129778,NM_001353418,NM_001291904,NM_001291905,NM_001291904,NM_001291905	0,0,0,0,0,0	GRAPL,LOC388436,LOC79999
17_RAJI_H3K27ac_broad_peak_4789_lociStitched	chr1	226814053	226929295	17	69528	62161.5	12861	38	1	NM_002221,NR_103784,NM_001003665,NM_000447,NM_012486	0,0,17139,128978,128978	ITPKB,ITPKB-IT1,PSEN2,STUM
19_RAJI_H3K27ac_broad_peak_13251_lociStitched	chr13	47124403	47258196	19	87170	65384.6	16189	39	1	NM_001164211,NM_015116,NM_001164213,NR_120426,NM_001984	0,0,0,83493,87195	ESD,LINC01198,LRCH1
23_RAJI_H3K27ac_broad_peak_10684_lociStitched	chr12	25144258	25268847	23	58646	66156.8	17255.6	40	1	NM_001101339,NM_001321724,NM_001204126,NM_001204127,NM_006152,NM_001082972,NM_001082973,NM_001204101,NM_001204102,NM_001319977,NM_001319978,NM_001352061,NM_001352062,NM_001352063,NM_001352064,NM_001352065,NM_001352066,NM_001352067,NM_001352068,NM_018272,NR_147909,NR_147910,NR_147911	0,0,0,0,0,0,0,0,0,0,0,0,0,0,0,0,0,0,0,0,0,0,0	C12orf77,CASC1,LOC645177,LRMP
10_RAJI_H3K27ac_broad_peak_27875_lociStitched	chr2	102313410	102399787	10	69911	58883.2	10149.3	41	1	NM_001242560,NM_004834,NM_145686,NM_001242559,NM_145687	0,0,0,0,0	MAP4K4
15_RAJI_H3K27ac_broad_peak_6258_lociStitched	chr10	74003570	74097059	15	54205	58982.2	10470.8	42	1	NM_019058,NM_001002762,NM_017626,NM_001242546,NM_001242547,NM_001242548,NM_173473,NR_038391,NR_038392	0,0,0,7953,7953,7953,7953,7953,7953	ANAPC16,DDIT4,DNAJB12
22_RAJI_H3K27ac_broad_peak_3493_lociStitched	chr1	160386050	160550686	22	66991	68159.3	19706.9	43	1	NM_020335,NM_001184714,NM_001184715,NM_001184716,NM_052931,NM_001184879,NM_001184881,NM_001184882,NM_001330742,NM_003874	0,0,0,0,0,0,0,0,0,0	CD84,SLAMF6,VANGL2
25_RAJI_H3K27ac_broad_peak_34002_lociStitched	chr3	31887007	32024341	25	86127	63723	15518.7	44	1	NM_001174060,NM_017784,NM_001137674,NM_015141,NR_049771	0,0,0,123662,123930	GPD1L,OSBPL10,OSBPL10-AS1,ZNF860
21_RAJI_H3K27ac_broad_peak_1157_lociStitched	chr1	27721495	27856402	21	63186	68411.3	22003.3	45	1	NM_005281,NM_001201404,NM_006990,NM_001029882,NM_001330448,NM_207397	0,0,0,4354,11673,11673	AHDC1,CD164L2,GPR3,WASF2
10_RAJI_H3K27ac_broad_peak_6486_lociStitched	chr10	82204193	82265529	10	45024	51810.5	6937.1	46	1	NM_001128309,NM_001351266,NM_001351267,NM_001351268,NM_030927,NM_001351269,NM_001351270,NM_001351271,NM_001351272	0,0,0,0,0,0,0,0,0	TSPAN14
9_RAJI_H3K27ac_broad_peak_44533_lociStitched	chr6	159211969	159292130	9	42252	56473.4	11663.4	47	1	NM_003379,NM_001111077,NR_102425,NR_028496,NM_001302839,NM_001302840,NM_001302841	0,0,0,0,0,0,0	C6orf99,EZR,EZR-AS1,OSTCP1
8_RAJI_H3K27ac_broad_peak_20248_lociStitched	chr17	18930990	18980425	8	33645	53473.8	8710.45	48	1	NM_001330148,NM_006613,NM_001282417,NM_001042450,NM_001270648,NM_001270649,NM_152351	0,0,6987,6987,6987,6987,6987	GRAP,SLC5A10
15_RAJI_H3K27ac_broad_peak_42686_lociStitched	chr6	37067807	37158246	15	47113	58016.6	13574.9	49	1	NM_001243186,NM_002648,NM_145316,NM_001286401,NR_104442,NR_104443	0,0,21708,21708,21708,21708	PIM1,TMEM217
17_RAJI_H3K27ac_broad_peak_667_lociStitched	chr1	16968891	17077153	17	25255	79594.2	36300.2	50	1	NR_027504,NM_001282321,NM_001354554,NM_001310138,NR_037446,NR_026567,NM_001310138,NM_001282321,NM_001354554	0,0,0,0,0,0,0,0,0	#N/A,ESPNP,FAM231C,LOC102723383,MIR3675,MST1P2
11_RAJI_H3K27ac_broad_peak_22291_lociStitched	chr17	76692884	76780131	11	64939	55715.9	12485	51	1	NM_001292019,NM_001292018,NM_004762,NM_017456,NM_001321291	0,0,0,0,11603	CYTH1,USP36
RAJI_H3K27ac_broad_peak_16814	chr15	75062889	75093479	1	30591	47142.2	3936.93	52	1	NM_001127190,NM_004383,NM_001354988,NR_039738,NM_021819	0,0,0,0,11715	CSK,LMAN1L,MIR4513
9_RAJI_H3K27ac_broad_peak_20911_lociStitched	chr17	37908773	37991158	9	47863	55478.1	12333	53	1	NM_001284516,NM_001257408,NM_001257409,NM_001257410,NM_001257411,NM_001257412,NM_001257413,NM_001257414,NM_001284514,NM_001284515,NM_012481,NM_183228,NM_183229,NM_183230,NM_183231,NM_183232	0,0,0,0,0,0,0,0,0,0,0,0,0,0,0,0	IKZF3
9_RAJI_H3K27ac_broad_peak_548_lociStitched	chr1	14025761	14088386	9	45451	53356.5	10690.1	54	1	NM_001135610,NM_015866,NM_012231,NM_001007257,NM_006474,NM_198389,NM_001006624,NM_001006625	0,0,0,0,81310,81310,81310,81310	PDPN,PRDM2
8_RAJI_H3K27ac_broad_peak_12519_lociStitched	chr12	122417647	122475479	8	41632	48931.7	6459.83	55	1	NM_144668,NM_001024808,NM_020993,NM_001178003,NR_135044	0,0,0,7674,25717	BCL7A,LOC100506691,WDR66
9_RAJI_H3K27ac_broad_peak_49568_lociStitched	chr9	36969229	37038217	9	49499	50354.3	7981.91	56	1	NM_001280547,NM_001280548,NM_001280549,NM_001280550,NM_001280551,NM_001280552,NM_001280553,NM_001280554,NM_001280555,NM_001280556,NM_016734,NR_103999,NR_104000	0,0,0,0,0,0,0,0,0,0,0,0,0	PAX5
11_RAJI_H3K27ac_broad_peak_43766_lociStitched	chr6	113941643	114018871	11	37742	53032.5	10850.5	57	1	NR_125844,NM_002356,NR_038863,NR_149098,NR_027060	0,159643,170308,186995,206680	FLJ34503,LINC01268,LINC02518,LINC02541,MARCKS
6_RAJI_H3K27ac_broad_peak_13117_lociStitched	chr13	41535308	41605031	6	61482	51072.1	9070.96	58	1	NM_001145353,NM_172373,NM_007187,NR_003365,NR_038258,NR_038259	0,0,30362,39399,39423,39423	ELF1,SUGT1P3,TPTE2P5,WBP4
22_RAJI_H3K27ac_broad_peak_306_lociStitched	chr1	8681835	8791275	22	60002	61078.5	19929	59	1	NM_001042681,NM_012102,NR_132752,NM_001201483,NM_001353346,NM_001428	0,0,126863,129784,129784,129784	ENO1,RERE,SNORD128
2_RAJI_H3K27ac_broad_peak_3093_lociStitched	chr1	150532274	150561812	2	21887	46327.4	5234.13	60	1	NM_001288607,NM_001288608,NM_019032,NR_104133,NM_001197320,NM_021960,NM_182763	0,0,0,0,0,0,0	ADAMTSL4,ADAMTSL4-AS1,MCL1
3_RAJI_H3K27ac_broad_peak_14713_lociStitched	chr14	74195220	74255996	3	46129	47654.5	7019.63	61	1	NM_194278,NM_001043318,NR_039727,NR_109995,NM_006029	0,0,0,0,14093	ELMSAN1,LOC100506476,MIR4505,PNMA1
8_RAJI_H3K27ac_broad_peak_38598_lociStitched	chr4	160022970	160111286	8	70206	51479.4	11207.3	62	1	NM_001351724,NR_037459,NR_039963,NM_001351726,NM_001351725	0,0,0,37498,38349	MIR3688-1,MIR3688-2,RAPGEF2
RAJI_H3K27ac_broad_peak_8669	chr11	64610496	64650682	1	40187	44972.2	4854.47	63	1	NM_017525,NM_006795,NM_001282444,NM_001282445,NR_133639,NR_133640	0,0,0,0,5248,5248	CDC42BPG,EHD1,MIR194-2HG
13_RAJI_H3K27ac_broad_peak_15455_lociStitched	chr14	103540147	103631947	13	33260	59183.5	19085.2	64	1	NM_001330236,NM_001077594,NR_138038,NM_006291,NM_006035	0,0,0,0,16406	CDC42BPB,EXOC3L4,LBHD2,LINC00677,TNFAIP2
11_RAJI_H3K27ac_broad_peak_10425_lociStitched	chr12	9854167	9922731	11	42341	47761.7	8447.08	65	1	NM_001253750,NM_001267701,NM_172004,NM_001781,NM_001004419,NM_001197317,NM_001197318,NM_001197319,NM_013269,NR_036693	0,0,0,0,2017,2017,2017,2017,2017,2017	CD69,CLEC2D,CLECL1
22_RAJI_H3K27ac_broad_peak_51391_lociStitched	chrX	19758971	19907278	22	84411	47606.5	8720.45	66	1	NM_001024666,NM_001353893,NM_001353894,NM_001353895,NM_001353890,NM_001353891,NM_001353892,NM_031892	0,0,0,0,0,0,0,0	SH3KBP1
5_RAJI_H3K27ac_broad_peak_45625_lociStitched	chr7	55571136	55642549	5	60154	46975.5	8205.35	67	1	NM_001321251,NM_001321242,NM_001284284,NM_001284283,NM_001284282,NM_001321248,NM_001321250,NM_001321249,NM_001321243,NM_001321244,NM_001321246,NM_001321247,NM_030796	0,0,0,0,0,0,0,0,0,0,0,0,0	VOPP1
RAJI_H3K27ac_broad_peak_19771	chr17	3584857	3601076	1	16220	41004.9	2335.54	68	1	NR_037928,NM_001204519,NM_001204520,NM_002561,NM_175080	0,0,0,0,0	P2RX5,P2RX5-TAX1BP3
8_RAJI_H3K27ac_broad_peak_36397_lociStitched	chr3	186702948	186790870	8	59395	48568.1	10014.3	69	1	NM_173216,NM_173217,NM_003032,NM_001353916,NM_052969	0,0,0,0,47869	RPL39L,ST6GAL1
17_RAJI_H3K27ac_broad_peak_38362_lociStitched	chr4	144256768	144349001	17	57175	49427.7	11104.9	70	1	NM_002039,NM_207123,NR_036091,NM_003601,NR_104027	0,0,0,85615,85624	GAB1,MIR3139,SMARCA5,SMARCA5-AS1
15_RAJI_H3K27ac_broad_peak_4340_lociStitched	chr1	204415546	204500587	15	46675	47657	9448.06	71	1	NM_002646,NM_001204171,NM_001204172,NM_001278516,NM_001278517,NM_001278518,NM_001278519,NM_002393	0,0,0,0,0,0,0,0	MDM4,PIK3C2B
6_RAJI_H3K27ac_broad_peak_18074_lociStitched	chr16	21474640	21532566	6	35637	50835.9	12680	72	1	NR_027155,NR_037451,NR_049833,NR_002594,NR_024456	0,0,0,0,28865	LOC100190986,MIR3680-1,MIR3680-2,SLC7A5P2,SMG1P3
13_RAJI_H3K27ac_broad_peak_50926_lociStitched	chr9	134529086	134615874	13	49432	47664	10058.7	73	1	NM_198679,NM_005312,NM_001304275,NM_001253881,NM_004269	0,0,0,119623,119623	MED27,RAPGEF1
23_RAJI_H3K27ac_broad_peak_22256_lociStitched	chr17	76231904	76384727	23	61967	56055.5	18476.3	74	1	NM_001204210,NM_001204211,NM_001204212,NR_073178,NM_003955,NR_110845,NR_110847,NR_110846,NM_024419,NR_110601,NR_110602,NR_111989	0,0,0,0,0,0,0,0,0,0,0,0	LINC01993,LOC101928674,PGS1,SOCS3,TMEM235
22_RAJI_H3K27ac_broad_peak_23653_lociStitched	chr19	2592443	2728791	22	64660	51266.8	13853	75	1	NM_052847,NR_107004,NM_145173,NM_144564,NM_213568	0,0,0,3732,5733	DIRAS1,GNG7,MIR7850,SLC39A3
13_RAJI_H3K27ac_broad_peak_31136_lociStitched	chr20	52194337	52277894	13	44199	46131.8	8940.6	76	1	NM_006526,NR_134576,NR_110051,NM_173485,NM_001193421	0,0,2491,82469,82469	LOC101927770,LOC105372672,TSHZ2,ZNF217
17_RAJI_H3K27ac_broad_peak_28021_lociStitched	chr2	111873261	111989198	17	72454	50745.6	13599.4	77	1	NM_001142807,NM_207002,NM_001204113,NM_001204106,NM_001204107,NM_001204108,NM_001204109,NM_001204110,NM_001204111,NM_001204112,NM_006538,NM_138621,NM_138622,NM_138623,NM_138624,NM_138625,NM_138626,NM_138627,NM_207003,NR_136162,NR_136163,NR_136164,NR_015395,NR_136161,NR_136165,NR_136166	0,0,0,0,0,0,0,0,0,0,0,0,0,0,0,0,0,0,0,0,0,0,0,0,0,0	ACOXL,BCL2L11,MIR4435-2HG
6_RAJI_H3K27ac_broad_peak_36301_lociStitched	chr3	183219931	183274384	6	45508	43976.2	6975.43	78	1	NM_130446,NR_046687,NR_038302,NR_038301,NR_145763	0,0,46132,46132,48198	KLHL6,KLHL6-AS1,LINC00888,SNORA63E
9_RAJI_H3K27ac_broad_peak_24398_lociStitched	chr19	15372472	15446830	9	52289	44339.7	7889.38	79	1	NM_058243,NM_014299,NM_001330384,NM_005858,NM_001142886	0,0,0,17502,28615	AKAP8,BRD4,EPHX3
10_RAJI_H3K27ac_broad_peak_19647_lociStitched	chr17	1082298	1133989	10	36127	42950.1	6745.68	80	1	NM_021962,NM_001159746,NM_001322841,NM_001322842,NM_001164405	0,0,0,0,39869	ABR,BHLHA9
15_RAJI_H3K27ac_broad_peak_40866_lociStitched	chr5	149768370	149882342	15	40769	47902.4	11887.3	81	1	NM_000356,NM_001135243,NM_001135244,NM_001135245,NM_001195141,NM_001025158,NM_001025159,NM_004355,NM_001025070,NM_001025071,NM_005617,NR_105061,NM_001301063	0,0,0,0,0,0,0,0,0,0,0,0,0	CD74,NDST1,NDST1-AS1,RPS14,TCOF1
RAJI_H3K27ac_broad_peak_37494	chr4	71520005	71558898	1	38894	40530.4	4756.61	82	1	NM_144646,NM_020368,NM_031889,NM_001130709,NM_001291994,NM_014961,NM_001037442	0,0,7470,11756,28661,28661,28661	ENAM,JCHAIN,RUFY3,UTP3
10_RAJI_H3K27ac_broad_peak_40542_lociStitched	chr5	133847392	133896950	10	32708	41009.2	5431.56	83	1	NM_001308143,NM_001289984,NM_001289985,NM_015288,NR_105045	0,0,0,0,2472	JADE2,LINC01843
RAJI_H3K27ac_broad_peak_8716	chr11	65182487	65198860	1	16374	38042.7	2482.15	84	1	NR_028272,NR_131012,NM_001300832,NM_001300833,NM_031904	0,0,1493,1493,1493	FRMD8,NEAT1
10_RAJI_H3K27ac_broad_peak_36428_lociStitched	chr3	187607383	187700701	10	52887	47685.5	12178	85	1	NR_135538,NR_135537,NM_001706,NM_001130845,NM_001134738	0,0,143871,153099,154689	BCL6,LINC01991
7_RAJI_H3K27ac_broad_peak_40666_lociStitched	chr5	139012834	139069736	7	37543	41737.6	6230.77	86	1	NM_001317201,NM_001317202,NM_001317199,NM_016463,NM_001317200,NM_001317203,NM_001317204,NR_149086,NM_001317205,NM_001317206,NM_001317207,NM_001317208,NM_001317209,NM_001317210,NM_001317211	0,0,0,0,0,0,0,0,0,0,0,0,0,0,0	CXXC5,CXXC5-AS1
7_RAJI_H3K27ac_broad_peak_1297_lociStitched	chr1	31201440	31274958	7	39036	43140.4	7734.09	87	1	NM_006762,NR_039616,NR_034182,NM_002379,NR_146732	0,0,1848,5009,22541	LAPTM5,LINC01778,MATN1,MATN1-AS1,MIR4420
9_RAJI_H3K27ac_broad_peak_16499_lociStitched	chr15	66048815	66130719	9	63496	45342.1	10000.5	88	1	NM_001144823,NM_001320835,NM_005848,NM_001206836,NM_004663	0,0,0,31078,31078	DENND4A,RAB11A
8_RAJI_H3K27ac_broad_peak_33676_lociStitched	chr3	13015728	13065515	8	38807	41149	6078.99	89	1	NM_001134382,NM_001330619,NM_014869,NR_136189,NM_000994,NM_001007073	0,0,6531,89019,132648,132648	IQSEC1,LINC02022,RPL32
7_RAJI_H3K27ac_broad_peak_45589_lociStitched	chr7	50302604	50370710	7	47376	43812.6	8799.3	90	1	NM_001291839,NM_001291845,NM_001291846,NM_001220765,NM_006060,NM_001291847,NM_001291837,NM_001291838,NM_001220767,NM_001220768,NM_001220770,NM_001220771,NM_001291840,NM_001291841,NM_001291842,NM_001291843,NM_001291844	0,0,0,0,0,0,0,0,0,0,0,0,0,0,0,0,0	IKZF1
17_RAJI_H3K27ac_broad_peak_1168_lociStitched	chr1	27881042	27963793	17	44572	48061.8	13273.3	91	1	NM_001029882,NM_001042747,NM_001042729,NM_005248,NM_002038,NM_022872,NM_022873	0,0,0,0,28779,28779,28779	AHDC1,FGR,IFI6
25_RAJI_H3K27ac_broad_peak_1351_lociStitched	chr1	32345487	32493224	25	52781	51575	16797.7	92	1	NM_001195100,NM_001195101,NM_080391,NM_001271878,NM_006559,NR_073498,NR_073499	0,0,0,0,0,0,0	KHDRBS1,PTP4A2
4_RAJI_H3K27ac_broad_peak_26468_lociStitched	chr2	33700246	33731819	4	26147	39526.2	4925.39	93	1	NM_001349975,NM_001349978,NM_170672,NM_001349979,NM_001139488,NM_001349976,NM_001349977,NM_001349980,NM_001349981	0,0,0,0,0,0,0,0,0	RASGRP3
1_RAJI_H3K27ac_broad_peak_27600_lociStitched	chr2	89127509	89160856	1	33348	37011.8	2420.99	94	1	NR_039635,NR_015424,NM_144563,NR_135540,NM_004836	15542,21401,77058,196167,200416	ANKRD36BP2,EIF2AK3,LOC101928403,MIR4436A,RPIA
16_RAJI_H3K27ac_broad_peak_40896_lociStitched	chr5	150431049	150545442	16	62884	47175.7	12766.3	95	1	NM_001258455,NM_001258456,NM_001252385,NM_001252386,NM_001252393,NM_006058,NM_001258454,NM_001252391,NM_001252392,NM_001252390,NM_001193544,NM_001155	0,0,0,0,0,0,0,0,0,0,0,0	ANXA6,TNIP1
6_RAJI_H3K27ac_broad_peak_31852_lociStitched	chr21	43252171	43300898	6	28860	41437.4	7133.63	96	1	NR_104260,NM_001040424,NM_001282934,NR_104257,NR_104258,NR_135464,NM_022115	0,0,0,0,0,0,0	PRDM15
3_RAJI_H3K27ac_broad_peak_1899_lociStitched	chr1	51420934	51450246	3	24162	37894.6	3719.69	97	1	NM_007051,NM_001262,NM_078626,NR_039617,NR_106754	0,0,0,75263,75444	CDKN2C,FAF1,MIR4421,MIR6500
12_RAJI_H3K27ac_broad_peak_49920_lociStitched	chr9	93535409	93606798	12	40101	41619.8	7695.73	98	1	NM_001135052,NM_003177,NM_001174168,NM_001174167,NM_017594	0,0,0,0,130023	DIRAS2,SYK
16_RAJI_H3K27ac_broad_peak_48451_lociStitched	chr8	96140939	96261491	16	53953	47497.5	13646.5	99	1	NM_024613,NR_046232,NM_177965,NR_148913,NR_148914	0,0,0,10216,10216	C8orf37,LINC01298,NDUFAF6,PLEKHF2
RAJI_H3K27ac_broad_peak_33146	chr22	42315337	42350769	1	35433	38305.5	4503.41	100	1	NR_039760,NM_052945,NM_001110215,NM_001304370,NM_001304372,NM_001304373,NM_001002876,NM_024053,NM_001304371,NR_024355	0,0,0,0,0,0,0,0,0,0	CENPM,LINC00634,MIR378I,TNFRSF13C
14_RAJI_H3K27ac_broad_peak_43360_lociStitched	chr6	90048904	90122678	14	32880	44921	11228.4	101	1	NM_016021,NM_021244,NM_001242809,NM_001242813,NM_014942	0,0,20219,20219,20219	ANKRD6,RRAGD,UBE2J1
5_RAJI_H3K27ac_broad_peak_43196_lociStitched	chr6	73326167	73365179	5	21746	46182.4	12573.6	102	1	NM_001160130,NM_001160132,NM_001160133,NM_001160134,NM_019842,NR_120503	0,0,0,0,0,0	KCNQ5,KCNQ5-IT1
RAJI_H3K27ac_broad_peak_50743	chr9	130730056	130752057	1	22002	36398.5	2791.93	103	1	NM_001035254,NM_203305,NM_003863,NM_001135219,NM_173492	0,17064,29294,36981,40287	DPM2,FAM102A,PIP5KL1
12_RAJI_H3K27ac_broad_peak_9614_lociStitched	chr11	111230735	111293668	12	32248	44739.1	11265	104	1	NM_006235,NR_046085,NR_039712,NM_017589,NM_001271458,NM_001271457,NM_001136105	0,0,12189,44588,51276,51276,51276	BTG4,COLCA2,LOC100132078,MIR4491,POU2AF1
10_RAJI_H3K27ac_broad_peak_42533_lociStitched	chr6	34605159	34677966	10	35910	44193.8	10753.6	105	1	NM_022758,NM_024294,NR_134625,NR_134626,NM_003093,NR_029472	0,0,0,0,46905,46905	C6orf106,LOC101929243,SNRPC
21_RAJI_H3K27ac_broad_peak_7093_lociStitched	chr10	112104292	112224588	21	47163	46795.1	13557.4	106	1	NM_004419,NM_005871,NM_130439,NM_001008541,NM_005962	33037,39586,57170,57170,57170	DUSP5,MXI1,SMNDC1
11_RAJI_H3K27ac_broad_peak_40281_lociStitched	chr5	124022271	124085963	11	40449	40590.9	7394.64	107	1	NM_020747,NR_125774,NR_109882,NR_109887,NM_001031812,NM_001270573,NM_001270574,NM_001044723,NM_001270572,NM_004384	0,248059,286561,742991,1069534,1069534,1069534,1069534,1069534,1069534	CSNK1G3,LINC01170,LINC02240,LOC101927421,ZNF608
9_RAJI_H3K27ac_broad_peak_43399_lociStitched	chr6	91078651	91136303	9	30375	42483.8	9328.09	108	1	NR_039671,NM_001170794,NM_021813,NM_003188,NM_145331,NM_145332,NM_145333	56100,72025,72025,86989,86989,86989,86989	BACH2,MAP3K7,MIR4464
24_RAJI_H3K27ac_broad_peak_8328_lociStitched	chr11	48001779	48132639	24	62445	47894.8	14800.3	109	1	NM_001098503,NM_002843,NR_036119,NM_001005470,NM_015231,NR_134636,NM_001318399	0,0,0,105723,131684,131684,131684	MIR3161,NUP160,OR4B1,PTPRJ
6_RAJI_H3K27ac_broad_peak_42032_lociStitched	chr6	24907225	24957068	6	33217	40706.8	7770.52	110	1	NM_001346032,NM_001346031,NM_014722,NM_001286445,NM_001286446	0,0,0,0,0	RIPOR2
11_RAJI_H3K27ac_broad_peak_41544_lociStitched	chr6	2846405	2911998	11	44414	41966.4	9064.95	111	1	NR_039788,NR_033851,NR_110841,NM_004155,NM_030666,NR_073111,NR_073112	0,0,0,0,4123,4123,4123	LOC101927730,MIR4645,SERPINB1,SERPINB9,SERPINB9P1
3_RAJI_H3K27ac_broad_peak_33552_lociStitched	chr3	5201426	5248359	3	33796	39142.1	6382.89	112	1	NM_018184,NM_014674,NR_039953,NM_003670,NR_037903,NR_125915,NR_125916	0,0,43503,174562,179781,179781,179781	ARL8B,BHLHE40,BHLHE40-AS1,EDEM1,MIR4790
5_RAJI_H3K27ac_broad_peak_15069_lociStitched	chr14	91944168	91978071	5	19104	43324.6	10655.7	113	1	NM_001284280,NM_001284281,NM_001080414,NM_024764,NM_001348437,NM_003485	0,0,59981,69047,223945,223945	CATSPERB,CCDC88C,GPR68,PPP4R3A
5_RAJI_H3K27ac_broad_peak_43394_lociStitched	chr6	90993894	91040041	5	24342	40203.3	7563.49	114	1	NM_001170794,NM_021813,NR_039671,NM_003188,NM_145331,NM_145332,NM_145333	0,0,0,183251,183251,183251,183251	BACH2,MAP3K7,MIR4464
10_RAJI_H3K27ac_broad_peak_46387_lociStitched	chr7	102029131	102091447	10	41693	39227.9	6636.65	115	1	NR_038967,NM_024653,NR_031669,NM_001126340,NM_001271818,NM_001271819,NM_032831	0,0,0,0,0,0,0	LOC100630923,MIR548O,ORAI2,PRKRIP1
2_RAJI_H3K27ac_broad_peak_37531_lociStitched	chr4	74454721	74496018	2	37950	37411	4877.18	116	1	NM_001270391,NM_177532,NM_001270392,NM_201431,NR_046377	0,0,0,0,60472	LINC02499,RASSF6
8_RAJI_H3K27ac_broad_peak_10087_lociStitched	chr11	130015174	130060347	8	30465	39987.1	7516.79	117	1	NM_021978,NM_001142276,NM_001142277,NM_001142278,NM_001328682,NM_001328684,NM_001328685,NM_001328686,NM_001642,NR_024515,NR_024516,NM_001243299	0,469,469,469,469,469,469,469,469,469,469,469	APLP2,ST14
4_RAJI_H3K27ac_broad_peak_44328_lociStitched	chr6	150937871	150970558	4	27451	38037.9	5579.67	118	1	NR_138136,NR_138137,NR_138138,NR_138139,NM_001029884,NM_001329799,NM_001329804,NM_001329805,NR_138140	0,0,0,0,0,0,0,0,0	PLEKHG1
9_RAJI_H3K27ac_broad_peak_9439_lociStitched	chr11	102158186	102212544	9	27760	42584.1	10230.2	119	1	NM_001165,NM_182962,NM_001166,NM_001256166,NM_001256163	0,0,5369,5369,5561	BIRC2,BIRC3
13_RAJI_H3K27ac_broad_peak_49204_lociStitched	chr9	5528484	5632539	13	52052	44639.6	12486.6	120	1	NM_025239,NM_001135920,NM_001206557,NM_020829,NM_001267706,NM_014143,NR_052005	0,0,0,0,57918,57918,57918	CD274,PDCD1LG2,RIC1
8_RAJI_H3K27ac_broad_peak_46105_lociStitched	chr7	90335074	90394174	8	45664	39006	6920.61	121	1	NM_001287135,NM_012395,NM_001287136,NM_001287137,NM_001185072,NM_001185073,NM_012129	0,0,0,0,289807,289807,289807	CDK14,CLDN12
14_RAJI_H3K27ac_broad_peak_12656_lociStitched	chr12	125340056	125425548	14	32988	41309.7	9310.08	122	1	NM_001082959,NM_005505,NM_021009,NR_049820,NM_032656	0,0,0,0,5822	DHX37,MIR5188,SCARB1,UBC
18_RAJI_H3K27ac_broad_peak_5368_lociStitched	chr10	11557485	11679258	18	53547	47345.3	15489.5	123	1	NM_001080491,NM_014688,NR_125732,NM_024693,NR_126062	0,0,0,105098,170813	CELF2-AS1,ECHDC3,USP6NL
4_RAJI_H3K27ac_broad_peak_43243_lociStitched	chr6	76308303	76323377	4	11654	39756.2	7978.67	124	1	NM_001304792,NM_001100409,NM_015571,NM_001300866,NM_001289987,NM_015687,NR_110608	0,0,0,104674,104674,104674,104674	FILIP1,SENP6
RAJI_H3K27ac_broad_peak_21339	chr17	46121775	46139142	1	17368	34195.6	2546	125	1	NM_001330261,NM_001330262,NM_003204,NM_016429,NR_029687	0,0,0,6608,7163	COPZ2,MIR152,NFE2L1
9_RAJI_H3K27ac_broad_peak_22638_lociStitched	chr18	9061220	9148526	9	46767	43609.3	12100.6	126	1	NM_021074,NR_110771,NR_110772,NM_001083625,NM_015208,NM_001204056	0,0,0,0,0,0	ANKRD12,NDUFV2,NDUFV2-AS1
12_RAJI_H3K27ac_broad_peak_34276_lociStitched	chr3	46966778	47041537	12	56713	38216.8	7289	127	1	NR_102269,NM_001277074,NM_144716,NM_015175,NR_024046	0,0,0,0,11495	CCDC12,NBEAL2,NRADDP
11_RAJI_H3K27ac_broad_peak_15421_lociStitched	chr14	103026619	103095167	11	24702	46969.1	16129.3	128	1	NM_015156,NR_146561,NR_036192,NM_001348651,NM_001348652,NM_152326	0,4457,20557,50477,50477,50477	ANKRD9,LINC02323,MIR4309,RCOR1
2_RAJI_H3K27ac_broad_peak_21659_lociStitched	chr17	57902515	57927454	2	23490	34942	4119.92	129	1	NM_001329394,NM_001329395,NM_001329396,NM_001329397,NM_001329398,NM_001329399,NM_001329400,NM_001329401,NM_001329402,NM_030938,NR_029493	0,0,0,0,0,0,0,0,0,0,0	MIR21,VMP1
10_RAJI_H3K27ac_broad_peak_18278_lociStitched	chr16	28138187	28224168	10	38792	46421.1	15863.5	130	1	NM_001270940,NM_015171,NM_001109763,NM_001323900,NM_001323901	0,0,63358,63358,63358	GSG1L,XPO6
6_RAJI_H3K27ac_broad_peak_17515_lociStitched	chr15	101456664	101515923	6	40912	37030.9	6559.97	131	1	NM_000693,NM_001293815,NR_135827,NR_135828,NR_135831,NM_024652	0,0,0,0,0,0	ALDH1A3,LOC101927751,LRRK1
RAJI_H3K27ac_broad_peak_7133	chr10	112617091	112643433	1	26343	33867.9	3487.68	132	1	NR_026932,NM_001199492,NM_014456,NM_145341,NR_039828	0,0,0,0,14415	MIR4680,PDCD4,PDCD4-AS1
10_RAJI_H3K27ac_broad_peak_47992_lociStitched	chr8	59956207	60032810	10	44890	39312.7	9046.81	133	1	NM_014729,NR_149030,NR_149031,NM_003580,NM_001144772	0,0,0,383804,384242	LOC100505501,NSMAF,TOX
17_RAJI_H3K27ac_broad_peak_23261_lociStitched	chr18	57501134	57594605	17	44176	42893.8	12674.7	134	1	NM_021127,NM_133459,NM_005912,NM_005570,NM_181654	0,136491,443959,474627,515254	CCBE1,CPLX4,LMAN1,MC4R,PMAIP1
16_RAJI_H3K27ac_broad_peak_18257_lociStitched	chr16	27371637	27468842	16	31310	46532	16388.8	135	1	NM_000418,NM_001257406,NM_001257407,NM_001257997,NM_181078,NM_181079,NM_021798,NR_037158	0,0,0,0,0,0,0,0	IL21R,IL21R-AS1,IL4R
1_RAJI_H3K27ac_broad_peak_31559_lociStitched	chr21	26931541	26950326	1	18786	33394.1	3324.95	136	1	NR_001458,NR_030784,NR_024092,NM_017446,NM_080794	0,0,4761,7642,7642	LINC00515,MIR155,MIR155HG,MRPL39
9_RAJI_H3K27ac_broad_peak_46381_lociStitched	chr7	101915470	101982124	9	38003	36933	6878.69	137	1	NM_001202544,NM_001202545,NM_001913,NM_181500,NM_001202546,NM_020979,NR_036245	0,0,0,0,0,0,0	CUX1,MIR4285,SH2B2
5_RAJI_H3K27ac_broad_peak_327_lociStitched	chr1	9110062	9145561	5	25787	35793.6	5772.14	138	1	NM_001328620,NM_001328621,NM_003039,NM_001328619,NM_001135585	0,0,0,0,0	SLC2A5
9_RAJI_H3K27ac_broad_peak_15314_lociStitched	chr14	100678802	100726148	9	26796	42256.3	12300.5	139	1	NM_003403,NR_106822,NM_001039355,NM_001291813,NM_001291814,NM_001352820,NM_001352821,NM_001352822,NM_001352823,NM_152333	0,17546,31300,31300,31300,31300,31300,31300,31300,31300	MIR6764,SLC25A29,YY1
10_RAJI_H3K27ac_broad_peak_47485_lociStitched	chr8	22811265	22887242	10	30071	38041.7	8137.14	140	1	NM_001160036,NM_001160037,NM_015178,NM_003842,NM_147187,NR_027140	0,0,0,0,0,0	RHOBTB2,TNFRSF10B
14_RAJI_H3K27ac_broad_peak_43134_lociStitched	chr6	56654495	56728735	14	44530	40267.8	10430.7	141	1	NM_183380,NM_001144770,NM_001144769,NR_125866,NM_001318539,NM_152731	0,0,0,0,91038,91038	BEND6,DST,LOC101930010
19_RAJI_H3K27ac_broad_peak_28086_lociStitched	chr2	112342599	112468242	19	48505	43949.9	14185.1	142	1	NM_022662,NR_039928,NR_039929,NR_136162,NR_136163,NR_136164,NR_015395,NR_136161,NR_136165,NR_136166,NR_024373	56972,60396,60396,89862,89862,89862,89862,89862,89862,89862,89862	ANAPC1,MIR4435-2HG,MIR4771-1,MIR4771-2
14_RAJI_H3K27ac_broad_peak_28641_lociStitched	chr2	161920134	162032925	14	50242	42341.7	12632.6	143	1	NM_133484,NM_004180,NM_001199135,NR_110593,NR_110163,NR_110164	0,0,0,46844,68325,68325	LINC01806,LOC101929512,TANK
14_RAJI_H3K27ac_broad_peak_26955_lociStitched	chr2	61048753	61133793	14	38954	39671.2	10051.7	144	1	NR_033980,NM_001291746,NM_002908,NM_022894,NM_001322124,NM_001322123,NM_001322127,NM_144709	0,0,0,19533,33755,33755,33755,33755	LINC01185,PAPOLG,PUS10,REL
18_RAJI_H3K27ac_broad_peak_35878_lociStitched	chr3	151938663	152052390	18	61573	43125.3	13715.5	145	1	NR_027037,NR_027038,NM_001314057,NM_021038,NM_207292,NM_207293,NM_207294,NM_207295,NM_207296,NM_207297	0,0,0,0,0,0,0,0,0,0	MBNL1,MBNL1-AS1
2_RAJI_H3K27ac_broad_peak_44264_lociStitched	chr6	149786927	149823092	2	28072	34588.2	5316.26	146	1	NM_207360,NM_139126,NM_001292035,NM_001292034,NM_015093	0,2539,54179,54179,54179	PPIL4,TAB2,ZC3H12D
4_RAJI_H3K27ac_broad_peak_43239_lociStitched	chr6	75973433	75998455	4	14433	41048.6	11777.9	147	1	NM_001143958,NM_018247,NR_040081,NM_001300866,NM_001289987,NM_015687	0,0,0,3119,19345,19345	FILIP1,LOC100506804,TMEM30A
24_RAJI_H3K27ac_broad_peak_9413_lociStitched	chr11	95913498	96037354	24	45262	49530	20337.2	148	1	NM_032427,NR_036125,NM_001318736,NM_024725,NM_001318737	0,37248,48575,48575,77612	CCDC82,MAML2,MIR1260B
6_RAJI_H3K27ac_broad_peak_10015_lociStitched	chr11	128333844	128369003	6	22454	35707.5	6521.99	149	1	NM_001162422,NM_005238,NM_001330451,NM_001143820,NR_106738	0,0,0,0,23282	ETS1,MIR6090
RAJI_H3K27ac_broad_peak_19951	chr17	7736944	7749105	1	12162	31278.1	2135.47	150	1	NM_020877,NM_001348716,NM_001080424,NM_001319941,NM_203411	0,0,0,9279,9279	DNAH2,KDM6B,TMEM88
19_RAJI_H3K27ac_broad_peak_7642_lociStitched	chr11	3847306	3942005	19	49771	39499	10388.5	151	1	NM_001256235,NM_001145438,NM_001256236,NM_001256237,NM_001283038,NM_001283039,NM_001283040,NM_001346397,NM_001346398,NM_001346399,NM_001346400,NM_001346401,NM_001346402,NR_027017,NR_045923,NR_045925,NR_045926,NR_045927,NR_104270,NR_104271,NR_144427,NM_001256238,NM_001346403,NM_001346404,NM_001346405,NR_027018,NM_001256239,NM_001256240,NM_014489,NR_027016,NR_045929,NR_104272,NR_144428,NR_144429,NR…	0,0,0,0,0,0,0,0,0,0,0,0,0,0,0,0,0,0,0,0,0,0,0,0,0,0,0,0,0,0,0,0,0,0,0,0,0,0,0,0	MIR4687,PGAP2,RHOG,STIM1
16_RAJI_H3K27ac_broad_peak_3569_lociStitched	chr1	161355977	161443388	16	25698	43906.5	14877.4	152	1	NM_001013625,NM_001035511,NM_001035512,NM_001035513,NM_001278172,NM_003001,NR_103459	18305,21443,21443,21443,21443,21443,21443	CFAP126,SDHC
4_RAJI_H3K27ac_broad_peak_1924_lociStitched	chr1	51952213	52001103	4	34819	35049.2	6096.58	153	1	NM_001981,NM_001159969,NM_001350208,NM_001350209,NM_024586,NM_148906,NM_148908,NM_148909,NR_036662	0,64421,81443,81443,81443,81443,81443,81443,81443	EPS15,OSBPL9
1_RAJI_H3K27ac_broad_peak_35142_lociStitched	chr3	111831064	111857159	1	26096	32203.8	3277.53	154	1	NM_024616,NM_001171747,NR_030292,NM_001190259,NM_001190260,NM_152785	0,0,0,0,0,0	C3orf52,GCSAM,MIR567
9_RAJI_H3K27ac_broad_peak_20528_lociStitched	chr17	28031293	28106760	9	43665	39922	11184.2	155	1	NM_033389,NM_001282129,NM_001282131,NM_001282130,NM_032854	0,0,0,0,82853	CORO6,SSH2
8_RAJI_H3K27ac_broad_peak_49143_lociStitched	chr9	3467561	3529099	8	38662	35876.7	7421.48	156	1	NM_001282116,NM_134428,NM_001282117,NM_002919,NR_121586	0,0,0,71966,138987	RFX3,RFX3-AS1
18_RAJI_H3K27ac_broad_peak_22063_lociStitched	chr17	73280811	73368555	18	35861	40011.3	11564.7	157	1	NM_001126121,NM_001126122,NM_021734,NM_002086,NM_203506	0,0,0,0,0	GRB2,SLC25A19
4_RAJI_H3K27ac_broad_peak_24666_lociStitched	chr19	19246881	19285975	4	28264	32580.9	4261.25	158	1	NM_001256766,NM_017814,NM_001145785,NM_005919,NR_027307,NR_027308	0,0,0,0,0,0	BORCS8-MEF2B,MEF2B,TMEM161A
10_RAJI_H3K27ac_broad_peak_51217_lociStitched	chrX	1585521	1656894	10	41830	33431.1	5188.82	159	1	NM_178129,NM_001173473,NM_001173474,NM_004192,NR_026711	0,12867,13652,13652,51208	ASMTL,ASMTL-AS1,P2RY8
12_RAJI_H3K27ac_broad_peak_27125_lociStitched	chr2	64844593	64927401	12	44617	38124.8	9936.96	160	1	NM_014755,NR_034023,NM_001002243,NM_017657,NM_203437	0,978,24456,24456,24456	AFTPH,LINC02579,SERTAD2
RAJI_H3K27ac_broad_peak_33500	chr22	50962648	50981234	1	18587	30196.7	2070.48	161	1	NM_001185011,NM_152299,NM_001169111,NM_005138,NM_001169110,NM_001169109,NM_001113755,NM_001113756,NM_001257988,NM_001257989,NM_001953,NM_001014440	0,0,0,0,0,0,0,0,0,0,0,0	NCAPH2,ODF3B,SCO2,TYMP
6_RAJI_H3K27ac_broad_peak_23350_lociStitched	chr18	60950169	60990726	6	33678	34197.7	6189	162	1	NM_000633,NM_000657,NM_002035,NM_004869,NM_002639	0,0,4245,65699,153418	BCL2,KDSR,SERPINB5,VPS4B
2_RAJI_H3K27ac_broad_peak_9809_lociStitched	chr11	118782135	118801659	2	17782	31486.4	3512.37	163	1	NM_182557,NR_039713,NM_001716,NM_032966,NM_006760	523,640,15156,15156,25349	BCL9L,CXCR5,MIR4492,UPK2
3_RAJI_H3K27ac_broad_peak_48893_lociStitched	chr8	128731800	128754983	3	11123	31855.8	3989.79	164	1	NR_117102,NR_117101,NM_001354870,NM_002467,NR_003367	0,0,0,0,51796	CASC11,MYC,PVT1
16_RAJI_H3K27ac_broad_peak_4370_lociStitched	chr1	205189256	205294675	16	42964	40164.6	12302.4	165	1	NM_014858,NM_001242925,NM_001297611,NM_001297613,NM_001331034,NM_030952	0,0,0,0,0,0	NUAK2,TMCC2
RAJI_H3K27ac_broad_peak_24084	chr19	10335509	10363988	1	28480	31210.1	3440.26	166	1	NM_004230,NR_036206,NM_015956,NM_146387,NM_146388	0,0,0,0,0	MIR4322,MRPL4,S1PR2
23_RAJI_H3K27ac_broad_peak_26934_lociStitched	chr2	60693017	60785248	23	33442	38414.2	10744.9	167	1	NM_018014,NM_138559,NM_022893,NR_132992,NR_039631	0,0,0,74508,78438	BCL11A,MIR4432,MIR4432HG
11_RAJI_H3K27ac_broad_peak_25257_lociStitched	chr19	45452526	45522602	11	40133	34491.4	6888.47	168	1	NR_037932,NM_000483,NM_001282176,NM_001282175,NM_001294,NM_006509	0,0,0,0,0,0	APOC2,APOC4-APOC2,CLPTM1,RELB
7_RAJI_H3K27ac_broad_peak_14572_lociStitched	chr14	69251132	69295858	7	23499	32945.2	5358.17	169	1	NM_001244698,NM_004926,NM_001244701,NM_001102,NM_001130004,NM_001130005	0,0,0,44982,44982,44982	ACTN1,ZFP36L1
16_RAJI_H3K27ac_broad_peak_21918_lociStitched	chr17	66196140	66261848	16	31065	36921.3	9389.67	170	1	NR_027283,NM_001346471,NM_001346472,NM_001346473,NM_001346480,NM_001346481,NM_001346474,NM_001346475,NM_001346485,NM_001033569,NM_001033570,NM_001033571,NM_001033572,NM_001033574,NM_001289054,NM_001289056,NM_001346476,NM_001346477,NM_001346478,NM_001346479,NM_001346482,NM_001346483,NM_001346484,NM_016627,NR_144442,NR_144443,NM_001352903,NM_014960,NM_001352904	0,0,0,0,0,0,0,0,0,0,0,0,0,0,0,0,0,0,0,0,0,0,0,0,0,0,0,0,0	AMZ2,ARHGAP27P2,ARSG
10_RAJI_H3K27ac_broad_peak_5820_lociStitched	chr10	43874303	43952363	10	41734	34916.2	7462.54	171	1	NM_001098208,NM_001098207,NM_001098206,NM_001098205,NM_004966,NM_001098204,NR_145740,NM_001355445,NM_001355446,NM_001355447,NM_001355448,NM_001355449,NM_001355444,NM_001355450,NR_026693	0,0,0,0,0,0,0,0,0,0,0,0,0,0,0	,HNRNPF,SNORD3J,ZNF487
8_RAJI_H3K27ac_broad_peak_44051_lociStitched	chr6	137071999	137115209	8	26395	34114.3	6801.25	172	1	NM_005923,NR_134635,NM_000288,NR_125858,NM_001008783	0,0,28493,102664,128170	LOC101928429,LOC101928461,MAP3K5,PEX7,SLC35D3
10_RAJI_H3K27ac_broad_peak_44436_lociStitched	chr6	157073211	157138912	10	28441	37081.6	9789.45	173	1	NM_001346813,NM_017519,NM_020732,NR_039676,NR_145751	0,0,0,0,373255	ARID1B,MIR4466,SNORD28B
25_RAJI_H3K27ac_broad_peak_48738_lociStitched	chr8	120879294	121003180	25	51751	39482.5	12190.4	174	1	NM_001283012,NM_022783,NM_024094,NM_003184,NM_021110	0,0,11125,34221,134167	COL14A1,DEPTOR,DSCC1,TAF2
9_RAJI_H3K27ac_broad_peak_26989_lociStitched	chr2	61637817	61707109	9	48209	34957.8	7698.34	175	1	NM_014709,NR_003707,NM_003400,NM_001321305,NM_001321300,NM_001321301,NM_001321302,NM_001321303,NM_001321304,NM_152392	0,0,0,221758,223132,223132,223132,223132,223132,223132	#N/A,SNORA70B,USP34,XPO1
14_RAJI_H3K27ac_broad_peak_42655_lociStitched	chr6	36681969	36761729	14	31400	38747.4	11493.4	176	1	NM_001257357,NM_001314018,NM_001314019,NM_001314020,NM_020939	0,0,0,0,0	CPNE5,RAB44
5_RAJI_H3K27ac_broad_peak_41959_lociStitched	chr6	18322460	18364165	5	36444	33551.7	6318.31	177	1	NM_182757,NM_001134709,NM_003472,NM_153042,NR_149116	23416,57662,57662,98377,158813	DEK,KDM1B,MIR548A1HG,RNF144B
8_RAJI_H3K27ac_broad_peak_784_lociStitched	chr1	21649360	21724419	8	32128	38220	11033.7	178	1	NM_001113348,NR_038404,NM_001397,NM_001113349,NM_001256416,NM_001256417,NM_001330381,NM_032264,NR_046176	0,22999,32379,32595,42164,42164,42164,42164,42164	ECE1,LOC100506801,NBPF3
9_RAJI_H3K27ac_broad_peak_21884_lociStitched	chr17	65796406	65857657	9	35395	35635.8	8452.64	179	1	NM_004459,NM_182641,NM_001303272,NM_015462,NR_003706	0,0,56083,56083,59490	BPTF,NOL11,SNORA38B
22_RAJI_H3K27ac_broad_peak_30808_lociStitched	chr20	43591893	43694286	22	50787	39103.9	11949.3	180	1	NR_038341,NR_147975,NR_147974,NM_001352385,NM_006282	0,0,0,0,0	STK4,STK4-AS1
6_RAJI_H3K27ac_broad_peak_29385_lociStitched	chr2	219186150	219238312	6	31022	32590.8	5450.93	181	1	NM_015488,NM_022572,NR_125777,NR_106868,NM_001320865,NM_198559,NR_110573	0,0,0,0,0,0,0	CATIP,CATIP-AS1,CATIP-AS2,MIR6810,PNKD
13_RAJI_H3K27ac_broad_peak_1215_lociStitched	chr1	28436193	28509955	13	28957	39248.8	12119.1	182	1	NM_000952,NM_001164723,NM_001164721,NM_001164722,NM_014280	0,0,0,0,16835	DNAJC8,PTAFR
7_RAJI_H3K27ac_broad_peak_1078_lociStitched	chr1	27003114	27051602	7	23245	35464.1	8335.09	183	1	NR_135804,NM_006015,NM_139135,NM_017837,NM_001202554	0,0,0,62852,63077	ARID1A,LOC101928728,PIGV
9_RAJI_H3K27ac_broad_peak_11733_lociStitched	chr12	92490206	92581259	9	35651	37386.4	10261.7	184	1	NR_046159,NR_046160,NR_132339,NR_132340,NR_132341,NM_001731,NR_135037,NR_135036	0,0,0,0,0,0,0,0	BTG1,LINC01619,LOC101928617
10_RAJI_H3K27ac_broad_peak_9461_lociStitched	chr11	102316881	102366524	10	26674	36284.1	9238.56	185	1	NM_052932,NR_135053,NR_135076,NM_002423,NM_001166,NM_001256166,NM_001256163	0,0,0,24715,67481,67481,67481	BIRC2,LOC101928424,LOC102723838,MMP7,TMEM123
12_RAJI_H3K27ac_broad_peak_41062_lociStitched	chr5	158423049	158530090	12	44674	39230.5	12192	186	1	NM_001290360,NM_001324101,NM_001324103,NM_001324106,NM_001324107,NM_001324108,NM_001324109,NM_001324111,NM_024007,NM_182708,NR_109890	0,0,0,0,0,0,0,0,0,0,0	EBF1,LINC02202
12_RAJI_H3K27ac_broad_peak_7986_lociStitched	chr11	23561349	23647258	12	63717	35935.7	8908.76	187	1	NR_107021,NM_001195637,NM_001320341,NM_001320342,NM_148893	120614,679378,709942,709942,709942	CCDC179,MIR8054,SVIP
11_RAJI_H3K27ac_broad_peak_10482_lociStitched	chr12	11870184	11942912	11	42113	35258.5	8283.72	188	1	NM_001987,NR_033890,NR_148969,NM_138723,NM_030766,NM_138722	0,152850,230573,280966,281490,281490	BCL2L14,ETV6,LINC01252,LOC440084
10_RAJI_H3K27ac_broad_peak_50472_lociStitched	chr9	123630289	123706694	10	36023	35642.9	8687.25	189	1	NM_001286842,NR_104601,NM_015651,NM_001286840,NM_001009936,NM_001286843,NM_001190947,NM_005658,NM_001190945,NR_148450	0,0,0,0,0,0,0,0,0,0	C5-OT1,PHF19,TRAF1
8_RAJI_H3K27ac_broad_peak_14448_lociStitched	chr14	64312573	64375964	8	35489	34275.5	7347.02	190	1	NM_015180,NM_182914,NM_030791,NR_031677,NM_001008726,NM_001258272,NM_080666	0,0,117761,185778,203933,203933,203933	MIR548H1,SGPP1,SYNE2,WDR89
9_RAJI_H3K27ac_broad_peak_30361_lociStitched	chr20	30249206	30311750	9	40729	34286.6	7430.23	191	1	NR_134257,NM_001322242,NM_001191,NM_001317919,NM_001317920,NM_001317921,NM_001322239,NM_001322240,NM_138578,NR_131907	0,0,0,0,0,0,0,0,0,0	ABALON,BCL2L1
10_RAJI_H3K27ac_broad_peak_18448_lociStitched	chr16	30194071	30235318	10	19854	35422.9	8649.5	192	1	NM_001193333,NM_007074,NR_002454,NR_135304,NM_001031827,NM_001039182,NM_001320579,NM_001320607,NM_001014999,NM_001015000,NM_024044,NM_178044,NR_037608,NR_037609,NM_001017390,NM_177552,NR_002556,NR_002557,NM_001321892,NM_001355401	0,0,0,0,0,0,0,0,0,0,0,0,0,0,0,0,0,0,0,0	BOLA2,BOLA2B,CORO1A,LOC388242,LOC606724,LOC613038,NPIPB12,NPIPB13,SLX1A,SLX1A-SULT1A3,SLX1B,SLX1B-SULT1A4,SULT1A3,SULT1A4
7_RAJI_H3K27ac_broad_peak_34878_lociStitched	chr3	71591987	71635752	7	32468	30950.6	4590.95	193	1	NM_001244816,NM_001244808,NM_001349338,NM_001349339,NM_001349340,NM_001349341,NR_146142,NR_146143,NM_001244810,NM_032682,NM_001012505	0,0,0,0,0,0,0,0,0,0,0	FOXP1
13_RAJI_H3K27ac_broad_peak_37908_lociStitched	chr4	102711382	102793599	13	44589	36364.6	10014	194	1	NM_001127507,NM_017935,NM_001083907,NM_001135147,NM_001135148,NM_022154,NM_001135146	0,0,0,378599,389222,389222,389222	BANK1,SLC39A8
13_RAJI_H3K27ac_broad_peak_36489_lociStitched	chr3	189340794	189433071	13	49590	36458.6	10205.8	195	1	NM_001329964,NM_001114979,NM_001114978,NM_001329144,NM_001329148,NM_003722	0,0,0,0,0,0	TP63
8_RAJI_H3K27ac_broad_peak_32332_lociStitched	chr22	22364886	22418216	8	30492	32568.6	6340.94	196	1	NR_135291,NM_001282112,NM_001282113,NM_001349845,NM_001349847,NM_001349848,NM_001349850,NM_001349851,NM_001349852,NM_003935,NR_146277	0,27647,27647,27647,27647,27647,27647,27647,27647,27647,27647	PRAMENP,TOP3B
1_RAJI_H3K27ac_broad_peak_16072_lociStitched	chr15	45001834	45024782	1	22949	29453.8	3235.67	197	1	NM_004048,NR_125376,NM_001301144,NM_001301145,NM_001301146,NM_080745,NM_182985	0,0,3778,3778,3778,3778,3778	B2M,LOC100419583,TRIM69
3_RAJI_H3K27ac_broad_peak_13229_lociStitched	chr13	46944270	46979402	3	26506	30550.8	4370.42	198	1	NM_001286762,NM_001286763,NM_001286764,NM_001286765,NM_001286766,NM_001349772,NM_025113,NM_001286761	0,0,0,0,0,0,0,0	RUBCNL
4_RAJI_H3K27ac_broad_peak_31895_lociStitched	chr21	43932975	43958448	4	21449	30427.5	4371.17	199	1	NM_018964,NM_001320537,NR_135518,NM_001286506,NM_080860	0,0,15423,16512,16512	LOC101930094,RSPH1,SLC37A1
9_RAJI_H3K27ac_broad_peak_48322_lociStitched	chr8	81972359	82025066	9	40017	32999.9	7004.76	200	1	NM_018440,NM_001444,NM_001033723,NM_001348381,NM_002677	0,167652,185344,327497,327497	FABP5,PAG1,PMP2,ZNF704
3_RAJI_H3K27ac_broad_peak_15331_lociStitched	chr14	100836906	100852598	3	11026	30161.6	4207.03	201	1	NM_004184,NM_213646,NM_173701,NM_213645,NM_001161476,NM_001350948,NM_001350949,NM_001350950,NM_001350947,NM_024515	0,0,0,0,0,0,0,0,0,0	WARS,WDR25
10_RAJI_H3K27ac_broad_peak_40846_lociStitched	chr5	149155015	149212205	10	36785	32575.4	6782.73	202	1	NM_001172698,NM_133263,NM_001172699,NM_000440,NR_029870	0,0,0,25314,42563	MIR378A,PDE6A,PPARGC1B
5_RAJI_H3K27ac_broad_peak_44130_lociStitched	chr6	139568796	139618538	5	29814	32794.9	7028.54	203	1	NM_153235,NM_016217,NM_001168389,NM_001168388,NM_006079	0,66851,74854,74854,74854	CITED2,HECA,TXLNB
2_RAJI_H3K27ac_broad_peak_29047_lociStitched	chr2	197013340	197048612	2	33248	30263.4	4504.23	204	1	NM_004226,NM_001304840,NM_020760,NM_001348768,NR_110225,NR_110226	0,10482,10482,10482,76136,76136	HECW2,LOC101927482,STK17B
RAJI_H3K27ac_broad_peak_35040	chr3	101541324	101574546	1	33223	30069.2	4312.22	205	1	NM_001348992,NM_001348993,NM_001348994,NM_001348995,NM_001348997,NM_145037,NR_145993,NM_001134456,NM_001348990,NM_001348991,NM_001348996,NM_001348998,NM_001005474,NM_031419	0,0,0,0,0,0,0,0,0,0,0,0,0,0	NFKBIZ,NXPE3
5_RAJI_H3K27ac_broad_peak_21152_lociStitched	chr17	42275425	42300167	5	15364	28866.5	3191.72	206	1	NM_001098833,NM_020218,NM_001076684,NM_014233,NM_001076683,NR_045058,NR_106840	0,0,0,0,0,0,0	ATXN7L3,MIR6782,UBTF
13_RAJI_H3K27ac_broad_peak_31957_lociStitched	chr21	45224057	45313624	13	33443	38486.9	12888.7	207	1	NR_026961,NM_020132,NM_003683,NM_000100,NM_001037553	0,0,75,27802,31655	AATBC,AGPAT3,CSTB,RRP1
5_RAJI_H3K27ac_broad_peak_7471_lociStitched	chr10	135488631	135506808	5	4987	45099	19534.8	208	1	NM_001080998,NR_033789,NM_130784,NM_001143763,NM_000773	48333,105170,106853,109494,136012	CYP2E1,FRG2B,SPRNP1,SYCE1
5_RAJI_H3K27ac_broad_peak_15201_lociStitched	chr14	94916997	94956848	5	20028	36850.2	11289.8	209	1	NM_001080451,NM_001042518,NM_001284275,NM_001284276,NM_175739,NM_001304461,NM_173850	0,0,0,0,0,0,0	SERPINA11,SERPINA12,SERPINA9
12_RAJI_H3K27ac_broad_peak_27246_lociStitched	chr2	68936894	69037620	12	39832	36744.8	11210.8	210	1	NM_001007231,NM_001166277,NM_001166276,NM_014882,NM_014482	0,0,0,0,50428	ARHGAP25,BMP10
13_RAJI_H3K27ac_broad_peak_16353_lociStitched	chr15	63754541	63810073	13	35522	32158.6	6636.07	211	1	NM_001256702,NM_006537,NR_046341,NR_046342,NR_120375	0,0,0,0,24807	LINC02568,USP3
3_RAJI_H3K27ac_broad_peak_3380_lociStitched	chr1	156447604	156478836	3	28190	29183.2	3747.84	212	1	NM_001271629,NM_005920,NM_178229,NM_001320453,NM_006365,NR_135260,NR_135261,NR_135262,NR_135263,NR_135264	0,0,16361,48265,48265,48265,48265,48265,48265,48265	C1orf61,IQGAP3,MEF2D
9_RAJI_H3K27ac_broad_peak_18378_lociStitched	chr16	29577415	29625996	9	34824	34210.7	8788.3	213	1	NR_135305,NR_135317,NR_037451,NR_049833,NM_001030288	0,0,0,0,48275	MIR3680-1,MIR3680-2,SMG1P2,SPN
7_RAJI_H3K27ac_broad_peak_47542_lociStitched	chr8	27210772	27265787	7	33649	31518.1	6095.66	214	1	NM_173174,NM_004103,NM_173176,NM_173175,NR_106901	0,0,0,0,25100	MIR6842,PTK2B
3_RAJI_H3K27ac_broad_peak_32004_lociStitched	chr21	45658895	45680483	3	12800	28407.6	3033.11	215	1	NM_001283050,NM_001283051,NM_001283052,NM_015259,NM_013369,NM_175867,NR_135514	0,0,0,0,0,0,0	DNMT3L,ICOSLG,LOC105372833
16_RAJI_H3K27ac_broad_peak_5283_lociStitched	chr10	5665000	5776396	16	43374	37495.9	12142.2	216	1	NM_024701,NR_024581,NR_037164,NR_135800,NM_001321783,NM_001321784,NM_001321785,NM_017782	0,0,0,0,0,0,0,0	ASB13,FAM208B
6_RAJI_H3K27ac_broad_peak_40908_lociStitched	chr5	150575002	150638746	6	38731	33083.1	7738.52	217	1	NM_015621,NM_000405,NM_001167607,NM_001145017,NM_181774	0,0,0,17180,17180	CCDC69,GM2A,SLC36A3
1_RAJI_H3K27ac_broad_peak_43228_lociStitched	chr6	74361712	74368269	1	6558	28841.6	3542.09	218	1	NM_012434,NR_110889,NM_001159587,NM_001159588,NM_133493	0,35357,37539,37539,37539	CD109,LOC101928489,SLC17A5
8_RAJI_H3K27ac_broad_peak_21433_lociStitched	chr17	48208258	48246170	8	21068	30064.2	4788.29	219	1	NM_032595,NM_000023,NM_001135697,NR_135553,NM_001257359,NM_174920	0,0,0,0,1013,1013	PPP1R9B,SAMD14,SGCA
4_RAJI_H3K27ac_broad_peak_42865_lociStitched	chr6	42737689	42766024	4	16348	29547.7	4275.75	220	1	NM_001318819,NR_134654,NM_015349,NM_003192,NR_037141	0,0,22770,23806,41758	ATP6V0CP3,BICRAL,LOC401261,TBCC
11_RAJI_H3K27ac_broad_peak_32836_lociStitched	chr22	37612141	37681276	11	33780	33115.7	7922.87	221	1	NM_002872,NM_001318024,NM_013385,NM_001051,NM_001278687	0,0,0,3726,5413	CYTH4,RAC2,SSTR3
6_RAJI_H3K27ac_broad_peak_30095_lociStitched	chr20	5550021	5592252	6	28721	30414.8	5333.78	222	1	NM_019593,NR_109860,NR_015406,NR_029405,NR_038239,NR_038240	0,59374,64780,92242,123628,123628	GPCPD1,LINC00654,LINC00658,LINC01729,LOC643406
12_RAJI_H3K27ac_broad_peak_4969_lociStitched	chr1	235089809	235172659	12	38841	33918.8	8848.38	223	1	NR_125945,NM_014765,NR_002956,NM_001346738,NM_015014,NR_027762,NR_144490,NR_144491,NR_144492	0,99999,118459,121839,121839,121839,121839,121839,121839	LOC101927851,RBM34,SNORA14B,TOMM20
RAJI_H3K27ac_broad_peak_23605	chr19	2080700	2098365	1	17666	27449.6	2416.57	224	1	NM_130807,NM_001031735,NM_001039846,NM_001261826,NM_003938	0,0,0,2622,2622	AP3D1,IZUMO4,MOB3A
RAJI_H3K27ac_broad_peak_42441	chr6	32933234	32943585	1	10352	26921.9	1890.09	225	1	NM_005104,NM_001113182,NM_001291986,NM_001199455,NM_001199456	0,0,0,0,0	BRD2
3_RAJI_H3K27ac_broad_peak_24236_lociStitched	chr19	12884674	12907728	3	20862	27793.9	2817.2	226	1	NM_001100176,NM_013312,NR_049864,NM_002229,NM_005809	0,0,0,0,0	HOOK2,JUNB,MIR5684,PRDX2
12_RAJI_H3K27ac_broad_peak_15103_lociStitched	chr14	93004580	93083098	12	25560	49529.2	24568.3	227	1	NM_024832,NM_001319987,NM_153648,NM_153647,NM_153646	0,0,36756,36756,36756	RIN3,SLC24A4
9_RAJI_H3K27ac_broad_peak_39087_lociStitched	chr5	14648603	14709526	9	37961	31521.6	6597.96	228	1	NR_132980,NR_132981,NM_138348,NM_054027,NR_046285	0,0,0,0,3277	ANKH,LOC100130744,OTULIN,SNORD141A,SNORD141B
4_RAJI_H3K27ac_broad_peak_39067_lociStitched	chr5	14142632	14183432	4	33532	29384.2	4488	229	1	NM_007118,NR_134469,NM_001369,NR_145815,NM_019018	0,0,198044,280660,398459	DNAH5,OTULINL,SNORD170,TRIO
8_RAJI_H3K27ac_broad_peak_25856_lociStitched	chr19	56312291	56373396	8	34376	31646.3	6770.43	230	1	NM_001297743,NM_145007,NM_134444,NM_001277397,NM_001321057	0,0,0,27747,29662	NLRP11,NLRP13,NLRP4,RFPL4AL1
6_RAJI_H3K27ac_broad_peak_47631_lociStitched	chr8	30458164	30516474	6	32903	31755.6	6898.07	231	1	NM_002095,NM_001348353,NM_001206847,NM_000637,NM_001195102,NM_001195103,NM_001195104	0,0,0,19106,19106,19106,19106	GSR,GTF2E2,SMIM18
7_RAJI_H3K27ac_broad_peak_11837_lociStitched	chr12	95576694	95617034	7	29734	29803.2	5119.15	232	1	NM_018351,NM_001352088,NM_001352089,NM_001352090,NM_001352091,NM_001352092,NM_001352093,NM_001352094,NM_001352095,NM_001352096,NM_001352097,NM_001352098,NM_001352099,NM_001352100,NM_001352101,NM_001352102,NM_001352103,NM_001352104,NM_001352105,NM_001352106,NM_001352107,NM_001352108,NM_001352109,NM_001352110,NM_001352111,NM_001352112,NM_001352113,NM_001352114,NM_001352115,NM_001352116,NM_001352117…	0,0,0,0,0,0,0,0,0,0,0,0,0,0,0,0,0,0,0,0,0,0,0,0,0,0,0,0,0,0,0,0,0,0,0,0,0,0,0,0,0,0,0,0,0,0	FGD6,VEZT
7_RAJI_H3K27ac_broad_peak_31170_lociStitched	chr20	52508682	52560651	7	36090	30833.2	6277.86	233	1	NM_001323347,NM_001316361,NM_003657,NR_002189,NR_039913	0,0,0,16435,124296	BCAS1,MIR4756,SUMO1P1
11_RAJI_H3K27ac_broad_peak_9042_lociStitched	chr11	72846350	72901031	11	29160	31359.6	6840.59	234	1	NM_014824,NM_002564,NM_176072,NM_176071,NM_001277205,NM_176796,NM_176797	0,28312,28312,28471,74519,74519,74519	FCHSD2,P2RY2,P2RY6
3_RAJI_H3K27ac_broad_peak_26039_lociStitched	chr2	9675634	9702609	3	20742	27555	3042.78	235	1	NM_003183,NM_006826,NM_001039613,NM_001320859,NM_001320860,NM_001320863,NM_001320858	0,21487,46882,46882,46882,46882,46882	ADAM17,IAH1,YWHAQ
1_RAJI_H3K27ac_broad_peak_20598_lociStitched	chr17	29634576	29649105	1	14530	26981.8	2474.29	236	1	NM_000267,NM_001042492,NM_006495,NM_001003927,NM_014210	0,0,0,0,0	EVI2A,EVI2B,NF1
11_RAJI_H3K27ac_broad_peak_19069_lociStitched	chr16	70407248	70481435	11	37050	31648.2	7188.72	237	1	NM_001320522,NM_001320525,NM_001320526,NM_001320527,NM_018332,NR_135296,NM_006927	0,0,0,0,0,0,0	DDX19A,ST3GAL2
2_RAJI_H3K27ac_broad_peak_25167_lociStitched	chr19	42612397	42640765	2	27709	27990.7	3565.86	238	1	NM_001207025,NM_001247994,NM_002698,NM_001207026,NR_038332,NR_036208	0,0,0,0,0,0	LOC100505622,MIR4323,POU2F2
14_RAJI_H3K27ac_broad_peak_33212_lociStitched	chr22	43081974	43169578	14	40277	32728.9	8366.18	239	1	NM_017436,NM_001318038,NR_146459,NM_001142293,NM_014570	0,0,0,22954,22954	A4GALT,ARFGAP3
12_RAJI_H3K27ac_broad_peak_37621_lociStitched	chr4	79643229	79731690	12	38590	34924.4	10562.2	240	1	NM_017593,NM_198892,NR_039973,NR_038303,NR_038304,NR_038305,NR_038306,NR_038307,NR_038308	0,0,10216,37575,37575,37575,37575,37575,37575	BMP2K,LINC01094,MIR5096
14_RAJI_H3K27ac_broad_peak_14603_lociStitched	chr14	70075461	70163550	14	44460	33852.6	9513.61	241	1	NM_014734,NM_001271507,NR_029378,NM_001320214,NM_006925	0,33862,69450,70254,70254	CCDC177,LOC100289511,SRSF5,SUSD6
4_RAJI_H3K27ac_broad_peak_21410_lociStitched	chr17	47814474	47842288	4	23862	28501	4230.51	242	1	NM_030802,NM_001199155,NM_001199156,NM_001199157,NM_001199158,NM_001346706,NM_007067	0,23693,23693,23693,23693,23693,23693	FAM117A,KAT7
10_RAJI_H3K27ac_broad_peak_36691_lociStitched	chr3	197419685	197482187	10	27697	33963.6	9769.06	243	1	NM_001346873,NM_014687,NM_001145642,NM_001011537,NM_032288,NR_027840	0,0,0,0,0,0	FYTTD1,RUBCN
6_RAJI_H3K27ac_broad_peak_1222_lociStitched	chr1	28565260	28591371	6	16840	28766.5	4621.65	244	1	NM_031459,NM_016311,NM_178190,NM_178191,NM_014280	0,645,645,645,5719	ATP5IF1,DNAJC8,SESN2
17_RAJI_H3K27ac_broad_peak_19812_lociStitched	chr17	4241291	4340668	17	40034	36451.5	12312.8	245	1	NM_003342,NM_001320449,NM_182538,NM_001124758,NR_110982	0,0,0,61470,66103	LOC103021295,SPNS2,SPNS3,UBE2G1
7_RAJI_H3K27ac_broad_peak_27095_lociStitched	chr2	64312475	64377977	7	49261	32482.4	8351.5	246	1	NM_020651,NR_033837,NM_001005739,NM_016516,NR_120420	0,34236,66262,66262,77558	LINC00309,LOC100507006,PELI1,VPS54
8_RAJI_H3K27ac_broad_peak_39985_lociStitched	chr5	96255465	96309950	8	33805	30636.9	6728.9	247	1	NM_005575,NM_175920,NM_001130140,NM_001329229,NM_022350,NR_137637	0,0,46,46,46,46	ERAP2,LNPEP
4_RAJI_H3K27ac_broad_peak_33137_lociStitched	chr22	42222331	42269923	4	36145	29430.9	5587.3	248	1	NM_004599,NR_103834,NM_001304797,NM_024821,NM_152513	0,0,29,29,26873	CCDC134,MEI1,SREBF2
13_RAJI_H3K27ac_broad_peak_15124_lociStitched	chr14	93203632	93252405	13	25549	39091.6	15256.2	249	1	NM_001008530,NM_005606,NM_005113,NM_024832,NM_001319987	0,0,8171,48294,48294	GOLGA5,LGMN,RIN3
6_RAJI_H3K27ac_broad_peak_14142_lociStitched	chr14	50316678	50366937	6	27039	29280.9	5488.28	250	1	NM_001301732,NM_004713,NR_145670,NM_001663,NR_106724	0,0,0,0,66180	ARF6,MIR6076,NEMF,RN7SL3
14_RAJI_H3K27ac_broad_peak_18230_lociStitched	chr16	25011041	25106215	14	29195	39183.1	15427.7	251	1	NM_001006634,NM_018054,NR_038379,NR_135196,NR_135197	0,0,0,0,0	ARHGAP17,LINC02175,LOC554206
2_RAJI_H3K27ac_broad_peak_29137_lociStitched	chr2	201979027	202000832	2	20229	26451.6	2808.48	252	1	NM_001308043,NM_001127184,NR_147241,NM_001202516,NM_001202517,NM_001202519,NM_001351590,NM_003879,NR_147242,NR_147243,NR_147244,NR_147245,NR_147246,NR_147247,NR_147248,NR_147249,NR_147250,NR_147251,NR_147252,NM_001351591,NR_147255,NM_001127183,NM_001351593,NM_001351594,NR_147253,NM_001351592,NM_001308042,NM_001202518	0,0,0,0,0,0,0,0,0,0,0,0,0,0,0,0,0,0,0,0,0,0,0,0,0,0,0,0	CFLAR
7_RAJI_H3K27ac_broad_peak_11009_lociStitched	chr12	48196219	48244757	7	29400	29103.4	5460.52	253	1	NM_001098416,NM_001308090,NM_015401,NM_000376,NM_001017535,NM_001017536	0,0,0,0,0,0	HDAC7,VDR
5_RAJI_H3K27ac_broad_peak_27695_lociStitched	chr2	96807375	96840356	5	22975	27499.6	3871.97	254	1	NM_004418,NM_001002036,NM_020151,NM_000682,NR_046322	0,3201,10247,25392,33798	ADRA2B,ASTL,DUSP2,STARD7,STARD7-AS1
8_RAJI_H3K27ac_broad_peak_15768_lociStitched	chr15	31615632	31662392	8	36993	28883.7	5288.56	255	1	NM_015995,NM_001302461,NM_001243538,NR_135834,NM_130901	0,0,92579,98423,105209	KLF13,LINC02352,LOC283710,OTUD7A
3_RAJI_H3K27ac_broad_peak_41264_lociStitched	chr5	173310269	173352260	3	40400	29049.4	5454.63	256	1	NM_001308189,NM_001308191,NM_030627,NM_001308192,NM_001308193	0,0,0,0,0	CPEB4
13_RAJI_H3K27ac_broad_peak_38538_lociStitched	chr4	154385314	154457363	13	46677	31795.2	8278.43	257	1	NM_001131007,NM_015196,NM_001253861,NM_032117,NR_045605	0,0,49068,49068,49068	MND1,TMEM131L
14_RAJI_H3K27ac_broad_peak_14438_lociStitched	chr14	64168362	64241031	14	30392	31131.4	7615.71	258	1	NM_030791,NM_001008726,NM_001258272,NM_080666,NM_015180,NM_182914	0,59722,59722,59722,78652,78652	SGPP1,SYNE2,WDR89
7_RAJI_H3K27ac_broad_peak_30663_lociStitched	chr20	37467207	37523074	7	32916	29419.6	5910.73	259	1	NM_001172735,NM_015568,NM_030919,NM_024855,NM_001190809,NM_021931,NR_033905	0,0,31881,66119,67907,67907,67907	ACTR5,DHX35,FAM83D,PPP1R16B
11_RAJI_H3K27ac_broad_peak_12687_lociStitched	chr12	129267177	129329341	11	31959	29360.1	5874.5	260	1	NM_145648,NR_148996,NM_144669,NR_133646,NM_001136103	0,4375,8638,8638,74718	GLT1D1,LOC100128276,SLC15A4,TMEM132C
8_RAJI_H3K27ac_broad_peak_20732_lociStitched	chr17	34596806	34642077	8	27741	30390.4	6958.15	261	1	NM_001001437,NM_021006,NR_111964,NM_207007,NR_111969,NM_001291468,NM_001291473,NR_111970	0,0,0,0,0,0,0,0	CCL3L1,CCL3L3,CCL4L1,CCL4L2
14_RAJI_H3K27ac_broad_peak_3256_lociStitched	chr1	154778012	154851317	14	40895	32312.8	8891.9	262	1	NM_170782,NM_001204087,NM_002249,NM_001323011,NM_001348696,NM_006556,NM_001323012	0,0,0,45891,45891,45891,45891	KCNN3,PMVK
RAJI_H3K27ac_broad_peak_42955	chr6	44183741	44196722	1	12982	25592	2276.87	263	1	NM_001315494,NM_001347931,NM_001304462,NM_001304465,NM_001304466,NM_001078175,NM_001304463,NM_001078177	0,0,0,0,0,0,0,0	MYMX,SLC29A1
13_RAJI_H3K27ac_broad_peak_4838_lociStitched	chr1	228744034	228783888	13	30088	35745.1	12462.3	264	1	NR_106988,NR_106988,NR_106988,NR_106988,NR_106988,NR_106988,NR_106988,NR_106988,NR_106988,NR_037962,NR_002834,NR_106988	0,0,0,0,0,0,0,0,0,0,0,0	DUSP5P1,MIR7641-2,RHOU
8_RAJI_H3K27ac_broad_peak_7881_lociStitched	chr11	14324698	14381069	8	36873	29572.2	6341.74	265	1	NM_001177315,NM_001102669,NM_012250,NM_001177314,NM_006108	0,0,0,0,35020	RRAS2,SPON1
6_RAJI_H3K27ac_broad_peak_31547_lociStitched	chr21	26760175	26801670	6	29163	29834.9	6672.4	266	1	NR_024027,NR_001458,NR_030784,NR_024092,NM_017446,NM_080794	0,132787,144622,153417,156298,156298	LINC00158,LINC00515,MIR155,MIR155HG,MRPL39
18_RAJI_H3K27ac_broad_peak_13834_lociStitched	chr14	21683728	21785693	18	28923	38583.6	15447.7	267	1	NM_001077442,NM_001077443,NM_004500,NM_031314,NM_020366	0,0,0,0,0	HNRNPC,RPGRIP1
8_RAJI_H3K27ac_broad_peak_8185_lociStitched	chr11	44577790	44638832	8	39534	29812.9	6751.25	268	1	NM_001024844,NM_002231,NM_130783,NM_021926,NM_001178083,NM_207122,NM_000401	0,0,147144,246075,310811,310811,310811	ALX4,CD82,EXT2,TSPAN18
3_RAJI_H3K27ac_broad_peak_22130_lociStitched	chr17	74241086	74271092	3	19336	27413.5	4401.88	269	1	NM_182565,NM_032134,NR_130649,NM_001330501,NM_052916	0,0,0,4695,4697	QRICH2,RNF157,UBALD2
4_RAJI_H3K27ac_broad_peak_46594_lociStitched	chr7	115774175	115809767	4	33010	27697.7	4698.14	270	1	NM_015641,NM_152829,NM_001018058,NM_012252,NR_130921,NR_130923,NR_130922	40780,53238,103309,103309,105893,105893,105893	LOC102724434,TES,TFEC
4_RAJI_H3K27ac_broad_peak_43332_lociStitched	chr6	88606713	88640696	4	22834	28640.9	5681.96	271	1	NR_110869,NM_030960,NM_018064,NM_033181,NM_001160226,NM_001160258,NM_001160259,NM_016083	0,116811,194729,208889,208889,208889,208889,208889	AKIRIN2,CNR1,LOC101928911,SPACA1
7_RAJI_H3K27ac_broad_peak_24157_lociStitched	chr19	11046914	11093613	7	38498	27874.6	4922.07	272	1	NM_001128844,NM_003072,NM_001128849,NM_001128845,NM_001128846,NM_001128847,NM_001128848	0,0,0,1215,1215,1215,1215	SMARCA4
RAJI_H3K27ac_broad_peak_42648	chr6	36642751	36657774	1	15024	25240.1	2291.01	273	1	NR_109836,NM_001220777,NM_078467,NM_001291549,NR_144384,NM_000389,NM_001220778	0,0,0,0,0,0,0	CDKN1A,DINOL,PANDAR
13_RAJI_H3K27ac_broad_peak_15758_lociStitched	chr15	31495176	31572544	13	28334	30823.4	7899.27	274	1	NR_135834,NM_001243538,NM_001252020,NM_015995,NM_001302461	0,0,41701,46514,46514	KLF13,LINC02352,LOC283710,TRPM1
14_RAJI_H3K27ac_broad_peak_15884_lociStitched	chr15	40328320	40408862	14	35600	31918.8	9117.35	275	1	NM_001309434,NM_003134,NR_040061,NR_040062,NR_040059,NR_040060,NM_001003943,NM_001003942,NM_033503,NM_001003940	0,0,0,0,0,0,0,0,0,0	BMF,SRP14,SRP14-AS1
8_RAJI_H3K27ac_broad_peak_18742_lociStitched	chr16	56998227	57049477	8	39254	28920.4	6262.75	276	1	NM_000078,NM_001286085,NM_001330552,NM_032206,NM_001010989,NM_001272103,NM_014685	0,0,0,1509,20435,20435,20435	CETP,HERPUD1,NLRC5
RAJI_H3K27ac_broad_peak_2688	chr1	111753727	111766489	1	12763	24547.7	1906.64	277	1	NM_001025197,NM_004000,NM_001025199,NM_001271833,NM_024901	3792,3792,5844,6568,10403	CHI3L2,DENND2D
13_RAJI_H3K27ac_broad_peak_47944_lociStitched	chr8	56772428	56858613	13	36311	31767.8	9135.61	278	1	NM_001111097,NM_002350,NR_145767,NM_001317902,NM_024831	0,0,0,33425,33425	LYN,SNORA1B,TGS1
11_RAJI_H3K27ac_broad_peak_14542_lociStitched	chr14	68715132	68781236	11	37893	30169.9	7568.91	279	1	NM_001321819,NM_133510,NM_002877,NM_001321814,NM_133509,NM_001321810,NM_001321809,NM_001321821,NM_001321818,NM_001321817,NM_001321812,NM_001321815	0,0,0,0,0,0,0,0,0,0,0,0	RAD51B
17_RAJI_H3K27ac_broad_peak_16542_lociStitched	chr15	67328598	67428512	17	42998	33601.1	11020.5	280	1	NR_135686,NM_005902,NM_001145102,NM_001145103,NM_001145104	0,0,0,1847,29981	LOC102723493,SMAD3
16_RAJI_H3K27ac_broad_peak_534_lociStitched	chr1	12199817	12292493	16	30426	35958.3	13419.5	281	1	NM_001243,NM_001281430,NR_107000,NM_001066,NR_039775,NM_015378,NM_018156	0,0,0,0,0,0,0	MIR4632,MIR7846,TNFRSF1B,TNFRSF8,VPS13D
4_RAJI_H3K27ac_broad_peak_9144_lociStitched	chr11	75521923	75546689	4	18790	26734.9	4212.7	282	1	NR_144531,NM_003369,NM_001253891,NM_032564,NR_046090	0,0,9343,9343,42232	DGAT2,LOC100506113,LOC283214,UVRAG
13_RAJI_H3K27ac_broad_peak_12930_lociStitched	chr13	30968152	31042107	13	29283	31105.5	8600.97	283	1	NR_125771,NM_001355247,NM_001313892,NM_002128,NM_001313893	0,0,0,0,0	HMGB1,LINC01058,UBE2L5
11_RAJI_H3K27ac_broad_peak_9862_lociStitched	chr11	119537083	119624522	11	23003	35168	12678.7	284	1	NM_203285,NM_002855,NM_203286,NR_120587,NR_034160	0,0,0,0,167140	LOC102724301,NECTIN1,USP2-AS1
5_RAJI_H3K27ac_broad_peak_1240_lociStitched	chr1	28831467	28852185	5	12028	26166.8	3687.8	285	1	NR_002909,NR_036473,NM_001048199,NR_030725,NR_030726,NR_004404,NM_001048194,NM_001048195,NM_001269	0,0,0,0,0,0,0,0,0	RCC1,SNHG3,SNORA73B
6_RAJI_H3K27ac_broad_peak_4428_lociStitched	chr1	206250098	206310420	6	26411	29479.4	7021.48	286	1	NM_001007544,NM_001317331,NM_001910,NM_148964,NM_000707	0,7039,7039,7039,15705	AVPR1B,CTSE,RHEX
5_RAJI_H3K27ac_broad_peak_805_lociStitched	chr1	22078941	22110640	5	22356	27695.4	5287.39	287	1	NM_001330394,NM_001350164,NM_001350166,NM_001350167,NM_001350168,NM_032236,NM_001032730	0,0,0,0,0,0,0	USP48
5_RAJI_H3K27ac_broad_peak_41735_lociStitched	chr6	10502686	10541200	5	18458	27502.8	5095.4	288	1	NM_145649,NM_001491,NM_145655,NR_132993,NR_049872	0,14749,44793,45675,62660	GCNT2,MIR5689,MIR5689HG
1_RAJI_H3K27ac_broad_peak_9933_lociStitched	chr11	122927051	122942821	1	15771	25213.1	2808.64	289	1	NM_006597,NM_153201,NM_024769,NR_027288,NM_001098169	0,0,0,36733,74673	BSX,CLMP,HSPA8,LOC341056
6_RAJI_H3K27ac_broad_peak_24822_lociStitched	chr19	34660295	34715772	6	40710	28437.5	6046.99	290	1	NM_001114093,NM_015578,NM_014686,NM_001184722,NM_001289789	0,0,29684,139873,139873	GPI,KIAA0355,LSM14A
3_RAJI_H3K27ac_broad_peak_34767_lociStitched	chr3	62776864	62823561	3	44011	27910.8	5580.29	291	1	NM_003716,NM_183393,NM_183394,NR_027104,NM_018008	0,0,0,264803,417675	CADPS,FEZF2,LINC00698
21_RAJI_H3K27ac_broad_peak_40213_lociStitched	chr5	118642750	118756380	21	41912	35361.7	13033.4	292	1	NM_001077654,NM_001286815,NM_001286817,NM_001286814,NM_001286813,NM_014350	0,0,0,0,0,0	TNFAIP8
9_RAJI_H3K27ac_broad_peak_5665_lociStitched	chr10	30702753	30757520	9	35491	28692.4	6391.31	293	1	NM_001244134,NM_005204,NM_001320961,NR_120609,NR_106985	0,0,0,41918,45160	GOLGA2P6,MAP3K8,MIR7162
4_RAJI_H3K27ac_broad_peak_50901_lociStitched	chr9	134128307	134154689	4	20821	25052.3	2754.28	294	1	NM_033387,NM_032728,NM_001318324,NM_005085,NM_001318325	0,10392,18251,18251,18251	FAM78A,NUP214,PLPP7
6_RAJI_H3K27ac_broad_peak_28830_lociStitched	chr2	175454901	175500516	6	24960	27688.3	5423.62	295	1	NM_003387,NM_001077269,NR_125730,NM_001033045,NM_001267050,NM_001267051,NM_152529	0,0,32102,103086,103086,103086,103086	GPR155,RNU6-2,WIPF1
RAJI_H3K27ac_broad_peak_3517	chr1	160673202	160685501	1	12300	24023.6	1787.04	296	1	NM_001778,NM_001256030,NM_001282588,NM_001282589,NM_001282590,NM_001282591,NM_001282592,NM_001282593,NM_001282594,NM_001282595,NM_001282596,NM_021181	0,0,23346,23346,23346,23346,23346,23346,23346,23346,23346,23346	CD48,SLAMF7
3_RAJI_H3K27ac_broad_peak_10034_lociStitched	chr11	128585406	128609546	3	20975	26517.8	4400.72	297	1	NM_001271012,NM_001167681,NM_001271010,NM_002017,NR_038908	0,0,0,0,19489	FLI1,SENCR
5_RAJI_H3K27ac_broad_peak_22417_lociStitched	chr17	79451254	79487599	5	14350	26353.8	4237.83	298	1	NM_001199954,NM_001614,NR_037688,NM_001077182,NM_012418	0,0,0,7818,7818	ACTG1,FSCN2
5_RAJI_H3K27ac_broad_peak_43217_lociStitched	chr6	74151724	74183610	5	10864	34258.3	12190	299	1	NM_138441,NM_001123226,NM_012123,NM_133645,NM_018665	0,0,0,0,24436	CGAS,DDX43,MTO1
5_RAJI_H3K27ac_broad_peak_9273_lociStitched	chr11	82735616	82784706	5	23911	30750	8688.93	300	1	NM_001286059,NM_001286061,NM_001286060,NM_014488,NR_033347,NR_038903	0,0,0,0,0,0	RAB30,RAB30-AS1,SNORA70E
9_RAJI_H3K27ac_broad_peak_16803_lociStitched	chr15	74665865	74727287	9	36234	28966.6	6916.12	301	1	NR_146881,NM_001146030,NM_001146029,NM_003612,NR_106941	0,0,0,0,0	LINC02255,MIR6881,SEMA7A
2_RAJI_H3K27ac_broad_peak_28443_lociStitched	chr2	145252329	145282313	2	24306	25864.2	3822.96	302	1	NM_001171653,NM_014795,NR_033258,NR_040248,NR_110570,NR_136320	0,0,0,0,0,0	LINC01412,LOC105373656,ZEB2,ZEB2-AS1
5_RAJI_H3K27ac_broad_peak_13059_lociStitched	chr13	40138570	40178745	5	29716	26824.8	4784.84	303	1	NM_005780,NM_020751,NR_026745,NM_001145079,NR_036190	0,51019,51019,51019,59426	COG6,LHFPL6,MIR4305
12_RAJI_H3K27ac_broad_peak_36071_lociStitched	chr3	169842537	169918865	12	33893	30348	8312.12	304	1	NM_001308116,NM_024947,NM_002740,NM_014373,NM_003262	0,0,21355,39355,126377	GPR160,PHC3,PRKCI,SEC62
RAJI_H3K27ac_broad_peak_18917	chr16	67578542	67602918	1	24377	24853.8	2871.49	305	1	NM_024519,NM_001193522,NM_001193523,NM_001193524,NM_001191022,NM_006565	0,0,0,0,0,0	CTCF,RIPOR1
11_RAJI_H3K27ac_broad_peak_32340_lociStitched	chr22	22510259	22574463	11	31543	29341.2	7396.3	306	1	NM_001303509,NM_007128,NR_027293,NR_135291,NM_001282112,NM_001282113,NM_001349845,NM_001349847,NM_001349848,NM_001349850,NM_001349851,NM_001349852,NM_003935,NR_146277	24729,24729,78000,111928,173020,173020,173020,173020,173020,173020,173020,173020,173020,173020	BMS1P20,PRAMENP,TOP3B,VPREB1
8_RAJI_H3K27ac_broad_peak_20972_lociStitched	chr17	38687106	38739331	8	25632	29585.5	7650.96	307	1	NM_001301718,NM_001301716,NM_001301717,NM_001301714,NM_001838	0,0,0,0,0	CCR7
7_RAJI_H3K27ac_broad_peak_40458_lociStitched	chr5	131995291	132051562	7	28403	28951.4	7028.25	308	1	NM_001354991,NM_001354992,NM_001354993,NM_002188,NM_000589,NM_001354990,NM_172348,NR_134248,NM_001300791,NM_001300792,NM_007054	0,0,0,0,0,0,0,0,0,0,0	IL13,IL4,KIF3A,LOC105379176
RAJI_H3K27ac_broad_peak_20471	chr17	27059899	27078127	1	18229	24380	2482.65	309	1	NM_178170,NM_004295,NM_001288634,NM_001077498,NM_001288631,NM_001288632,NM_001288633,NM_001288635,NM_001288636,NM_001288637,NM_001288638,NM_001288639,NM_001288640,NM_018182	0,0,4869,4869,4869,4869,4869,4869,4869,4869,4869,4869,4869,4869	FAM222B,NEK8,TRAF4
6_RAJI_H3K27ac_broad_peak_13219_lociStitched	chr13	46722414	46786193	6	29574	29261.8	7391.99	310	1	NM_002298,NM_001282460,NM_001278541,NM_001872,NR_046226,NR_046227	0,0,43204,43204,46933,46933	CPB2,CPB2-AS1,LCP1,LRRC63
2_RAJI_H3K27ac_broad_peak_21215_lociStitched	chr17	43296299	43309359	2	11651	23868.5	2020.38	311	1	NR_147507,NM_005892,NR_024434,NR_110325,NR_110326	0,0,15933,15933,15933	FMNL1,LOC339192,MAP3K14-AS1
RAJI_H3K27ac_broad_peak_927	chr1	24230881	24244279	1	13399	24405.8	2561.7	312	1	NM_001841,NR_039615,NM_000147,NM_017761,NM_001191005,NM_001191006,NM_001191007,NM_001191009,NM_001300936,NM_001300937,NM_006625,NM_054016,NR_034035	0,11281,36023,42022,46558,46558,46558,46558,46558,46558,46558,46558,46558	CNR2,FUCA1,MIR378F,PNRC2,SRSF10
10_RAJI_H3K27ac_broad_peak_13095_lociStitched	chr13	41203802	41280966	10	32910	30425.8	8626.94	313	1	NM_002015,NR_031723,NM_005830,NM_014252,NR_038258,NR_038259	0,20998,22466,82581,90155,90155	FOXO1,MIR320D1,MRPS31,SLC25A15,TPTE2P5
4_RAJI_H3K27ac_broad_peak_18171_lociStitched	chr16	23504926	23533456	4	21977	27052.1	5269.49	314	1	NM_015044,NM_001083614,NR_003501,NM_001308211,NM_019116	0,0,0,2885,35406	EARS2,GGA2,UBFD1
16_RAJI_H3K27ac_broad_peak_43647_lociStitched	chr6	109328252	109417368	16	37111	36056.3	14285.3	315	1	NM_001199934,NM_001199933,NM_014454,NM_001350665,NM_001350666,NR_146888,NR_146889,NM_001083535,NM_001271852,NM_001271853,NM_001350652,NM_001350653,NM_001350654,NM_001350655,NM_001350656,NM_001350657,NM_001350658,NM_001350659,NM_001350660,NM_001350661,NM_001350662,NM_001350663,NM_001350664	0,0,0,0,0,0,0,0,0,0,0,0,0,0,0,0,0,0,0,0,0,0,0	CEP57L1,SESN1
5_RAJI_H3K27ac_broad_peak_596_lociStitched	chr1	16152185	16190098	5	20798	27756.1	5986.46	316	1	NR_024279,NM_015001,NR_039973,NM_001089591,NM_001350151,NM_001024216,NM_017556	0,0,7546,17992,39097,39097,39097	FBLIM1,FLJ37453,MIR5096,SPEN,UQCRHL
8_RAJI_H3K27ac_broad_peak_2425_lociStitched	chr1	93394769	93446524	8	33797	27999.5	6231.3	317	1	NM_001252273,NM_001006605,NM_001252269,NM_001252270,NM_001252271	0,0,0,0,52063	FAM69A
15_RAJI_H3K27ac_broad_peak_39041_lociStitched	chr5	10552788	10635905	15	41658	30653.5	9009.88	318	1	NM_001164440,NR_134289,NM_001291963,NM_004394,NR_134290	0,30593,43437,43437,43483	ANKRD33B,DAP,LINC02213
28_RAJI_H3K27ac_broad_peak_17428_lociStitched	chr15	99189245	99340314	28	59107	38190.2	16572.3	319	1	NR_126453,NM_000875,NM_001291858,NR_039864,NM_182562	0,0,0,0,131635	FAM169B,IGF1R,IRAIN,MIR4714
7_RAJI_H3K27ac_broad_peak_31460_lociStitched	chr21	15892963	15945001	7	34420	29901	8315.67	320	1	NM_001286523,NM_022136,NM_001256370,NR_046512,NM_001256579	0,0,0,9522,18712	LOC388813,SAMSN1,SAMSN1-AS1
6_RAJI_H3K27ac_broad_peak_26751_lociStitched	chr2	47915648	47964157	6	30747	27320.3	5758.02	321	1	NM_000179,NM_001281492,NM_001281493,NM_001281494,NM_025133,NM_001190274	46064,46064,46064,46937,69902,69902	FBXO11,MSH6
8_RAJI_H3K27ac_broad_peak_21657_lociStitched	chr17	57825731	57883788	8	22798	29452.3	7895.75	322	1	NM_001329394,NM_001329395,NM_001329396,NM_001329397,NM_001329398,NM_001329399,NM_001329400,NM_001329401,NM_001329402,NM_030938	0,0,0,0,0,0,0,0,0,0	VMP1
7_RAJI_H3K27ac_broad_peak_23093_lociStitched	chr18	48670047	48725118	7	22864	29127.1	7715.45	323	1	NM_016626,NM_005359,NM_018696,NR_040075,NR_040074	0,58637,155558,193294,193294	ELAC1,LINC01630,MEX3C,SMAD4
17_RAJI_H3K27ac_broad_peak_32806_lociStitched	chr22	36726939	36832687	17	45824	31586.9	10183.5	324	1	NM_002473,NM_012473,NR_106877,NM_024955,NM_001102371	0,30406,43987,50546,50546	FOXRED2,MIR6819,MYH9,TXN2
11_RAJI_H3K27ac_broad_peak_19463_lociStitched	chr16	87834971	87906350	11	35310	28209	6809.56	325	1	NM_003486,NR_106833,NM_001739,NR_120309,NM_001184854,NM_001184856,NM_001351937,NM_001351938,NM_017566,NR_147833	0,0,15275,22218,35374,35374,35374,35374,35374,35374	CA5A,KLHDC4,LOC102724467,MIR6775,SLC7A5
7_RAJI_H3K27ac_broad_peak_22836_lociStitched	chr18	23730183	23774889	7	31312	27445	6209.66	326	1	NM_001308188,NM_001025096,NM_001025097,NM_144662,NM_001293725,NM_005640,NR_121653	0,0,0,0,31958,31958,31958	PSMA8,TAF4B
10_RAJI_H3K27ac_broad_peak_35442_lociStitched	chr3	127442321	127504286	10	35634	28150.7	6940.08	327	1	NM_001256585,NM_007283,NM_001003794,NM_032548,NM_172027,NR_033429	0,0,0,42553,42553,42553	ABTB1,MGLL
7_RAJI_H3K27ac_broad_peak_32688_lociStitched	chr22	32010907	32061665	7	35390	26343.4	5197.62	328	1	NM_001007467,NM_001258325,NM_001258326,NM_001258327,NM_014775,NM_014338,NM_178022,NM_001326411,NM_001326412,NM_001326413,NM_001326414,NM_001326415,NM_001326416,NM_001326417,NM_001326418,NM_001326419,NM_001326420,NM_001326421,NR_106959	0,0,0,0,0,0,0,0,0,0,0,0,0,0,0,0,0,0,0	MIR7109,PISD,SFI1
12_RAJI_H3K27ac_broad_peak_29710_lociStitched	chr2	233918626	233993867	12	33069	29125.8	7990.59	329	1	NM_001017915,NM_005541,NM_005383,NR_136325,NM_019850	0,0,18860,38032,40676	INPP5D,LOC101928881,NEU2,NGEF
8_RAJI_H3K27ac_broad_peak_35596_lociStitched	chr3	133156749	133210623	8	25705	27281.8	6184.74	330	1	NM_003571,NR_135277,NR_135278,NR_135276,NM_001136469,NM_023943,NM_001282865	0,0,0,0,40131,40131,40131	BFSP2,BFSP2-AS1,TMEM108
7_RAJI_H3K27ac_broad_peak_12283_lociStitched	chr12	116670650	116716228	7	37679	26818.1	5733.71	331	1	NM_015335,NR_030351,NR_039683,NR_027345,NR_027346	0,84192,149829,254999,255012	LINC00173,MED13L,MIR4472-2,MIR620
4_RAJI_H3K27ac_broad_peak_4944_lociStitched	chr1	234724510	234755588	4	17961	24511.2	3440.33	332	1	NM_001077397,NM_182972,NR_033927,NR_125944,NR_038426	0,0,9469,26447,56986	IRF2BP2,LINC00184,LINC01354,LOC101927787
7_RAJI_H3K27ac_broad_peak_49500_lociStitched	chr9	35599218	35648296	7	21200	26188	5192.45	333	1	NM_001318230,NM_006285,NR_039813,NM_001782,NR_135130	0,0,0,0,0	CD72,LOC101926948,MIR4667,TESK1
10_RAJI_H3K27ac_broad_peak_31684_lociStitched	chr21	34733039	34786036	10	22202	29026.5	8071.44	334	1	NM_001329128,NM_005534,NM_000629,NR_040016,NM_006134	0,0,912,18757,35412	IFNAR1,IFNGR2,TMEM50B
4_RAJI_H3K27ac_broad_peak_25553_lociStitched	chr19	49828093	49865068	4	19367	25242.8	4289.1	335	1	NM_014037,NM_001040031,NM_001774,NM_001256661,NM_001256658,NM_001256659,NM_001256660,NM_001256662,NM_003598	0,0,0,0,0,0,0,0,0	CD37,SLC6A16,TEAD2
8_RAJI_H3K27ac_broad_peak_23053_lociStitched	chr18	46444209	46479614	8	20505	25658	4730.11	336	1	NM_001190823,NM_001190822,NM_001190821,NM_005904,NM_001142397,NM_014772	0,0,0,0,54624,54624	CTIF,SMAD7
RAJI_H3K27ac_broad_peak_101	chr1	1757921	1779994	1	22074	24346.5	3531.68	337	1	NM_001282538,NM_001282539,NM_002074,NM_001353641,NM_001198994	0,0,0,46336,46414	GNB1,NADK
12_RAJI_H3K27ac_broad_peak_37037_lociStitched	chr4	15757295	15814334	12	36130	27076.4	6274.29	338	1	NM_001775,NR_132660,NM_004334,NM_001145191,NM_001193534,NM_001193535,NM_012161,NR_036464	0,0,23500,65226,100261,100261,100261,100261	BST1,CD38,FAM200B,FBXL5
21_RAJI_H3K27ac_broad_peak_50105_lociStitched	chr9	100794477	100909326	21	44038	32881.3	12093.6	339	1	NM_018946,NM_014788,NM_033219,NM_003389,NM_052820	0,0,0,0,0	CORO2A,NANS,TRIM14
5_RAJI_H3K27ac_broad_peak_15178_lociStitched	chr14	94420394	94457315	5	20185	31748.4	10961.8	340	1	NM_016150,NM_001202429,NR_039728,NR_024182,NM_001351596,NR_024184,NR_024183	0,0,5747,6301,6327,6327,6327	ASB2,CCDC197,MIR4506
20_RAJI_H3K27ac_broad_peak_32755_lociStitched	chr22	36207481	36318170	20	47004	33417	12685	341	1	NM_001031695,NM_001082576,NM_001082577,NM_001349983,NM_014309,NM_001349982,NM_001082578,NM_001082579,NM_001349997,NM_001349998,NM_001349989,NM_001349990,NM_001349991,NM_001349992,NM_001349994,NM_001349995,NM_001349996,NM_001349999	0,0,0,0,0,0,0,0,0,0,0,0,0,0,0,0,0,0	RBFOX2
RAJI_H3K27ac_broad_peak_24460	chr19	16691574	16707543	1	15970	22845.3	2123.88	342	1	NM_004831,NM_024881,NM_006387,NM_024104,NM_001300925	0,8382,38312,49416,55624	CHERP,MED26,SLC35E1,SMIM7
8_RAJI_H3K27ac_broad_peak_20942_lociStitched	chr17	38246073	38281225	8	19925	25787.5	5090.01	343	1	NM_001190919,NM_199334,NM_001190918,NM_003250,NM_021724,NM_001012241	0,0,0,0,0,0	MSL1,NR1D1,THRA
8_RAJI_H3K27ac_broad_peak_24280_lociStitched	chr19	13251704	13293157	8	20264	24751.6	4058.25	344	1	NM_052876,NM_001271609,NM_001271610,NM_001271611,NM_003765,NM_004907	0,0,0,0,0,0	IER2,NACC1,STX10
8_RAJI_H3K27ac_broad_peak_44094_lociStitched	chr6	138224816	138271728	8	27878	28161.3	7477.77	345	1	NR_149097,NM_001270507,NM_001270508,NM_006290,NR_049793	0,20366,20366,20366,35447	LINC02528,LOC100130476,TNFAIP3
3_RAJI_H3K27ac_broad_peak_45109_lociStitched	chr7	23494339	23519218	3	16830	23849	3174.56	346	1	NM_006547,NR_026676,NM_001282757,NM_001282758,NM_001282759,NM_013293	0,10789,25183,25183,25183,25183	IGF2BP3,RPS2P32,TRA2A
3_RAJI_H3K27ac_broad_peak_2920_lociStitched	chr1	144490870	144522317	3	22093	24799.1	4166.73	347	1	NM_001278267,NM_001351365,NM_001037501,NR_102404,NR_102405	0,0,71371,71371,71371	NBPF19,NBPF20,NBPF8
8_RAJI_H3K27ac_broad_peak_42836_lociStitched	chr6	41972809	42019212	8	29463	27359.2	6728.44	348	1	NM_001136017,NM_001136126,NM_001287434,NM_138572,NM_001164446	0,0,0,0,49645	C6orf132,CCND3,TAF8
5_RAJI_H3K27ac_broad_peak_50397_lociStitched	chr9	117126300	117168556	5	27721	24888.8	4272.08	349	1	NM_001317950,NM_001317952,NM_030767,NM_001083885,NM_001173425,NM_015404,NM_001346890	0,0,0,0,0,0,0	AKNA,WHRN
5_RAJI_H3K27ac_broad_peak_683_lociStitched	chr1	17221554	17256599	5	10521	26819.9	6241.51	350	1	NM_014675,NR_135058,NR_135059,NR_135056,NR_135057	0,5394,5394,5582,5582	CROCC,LOC105376805
9_RAJI_H3K27ac_broad_peak_9003_lociStitched	chr11	72425911	72475358	9	27729	25771.8	5201.82	351	1	NM_001135190,NM_015242,NM_001040118,NM_006645,NR_146780	0,0,0,0,9260	ARAP1,ARAP1-AS2,STARD10
6_RAJI_H3K27ac_broad_peak_29089_lociStitched	chr2	198145864	198190083	6	20430	25563	5111.72	352	1	NM_001195144,NM_153697,NR_046837,NM_012433,NR_135584	0,0,0,66615,81868	ANKRD44,ANKRD44-IT1,LOC101927596,SF3B1
5_RAJI_H3K27ac_broad_peak_17221_lociStitched	chr15	86229757	86273585	5	22016	25766.5	5325.1	353	1	NM_006738,NM_007200,NM_001270546,NR_120366,NM_022480	0,0,0,24587,28974	AKAP13,KLHL25,LOC101929679
5_RAJI_H3K27ac_broad_peak_43716_lociStitched	chr6	111796445	111830922	5	14198	25747.4	5319.8	354	1	NM_001286431,NM_001286432,NM_002912,NR_034111,NR_034110,NR_034108,NR_034109	0,0,0,0,0,0,0	REV3L,TRAF3IP2-AS1
RAJI_H3K27ac_broad_peak_23539	chr19	1257201	1271779	1	14579	22157.1	1744.99	355	1	NM_177401,NR_027271,NM_001300829,NM_001300815,NM_001280,NR_023312,NR_023313	0,0,0,0,0,0,0	CIRBP,CIRBP-AS1,MIDN
1_RAJI_H3K27ac_broad_peak_42287_lociStitched	chr6	30646729	30659597	1	12869	22552.5	2230.02	356	1	NM_001134870,NM_133471,NR_073072,NM_001270707,NM_001270708,NM_001270709,NM_001270710,NR_073065,NR_073066,NM_007243	0,0,0,0,0,0,0,0,0,0	NRM,PPP1R18
11_RAJI_H3K27ac_broad_peak_20369_lociStitched	chr17	20932079	21003494	11	28369	29230.2	8984.01	357	1	NM_015276,NR_110895,NR_110896,NM_015510,NR_123730	0,0,0,26747,46410	DHRS7B,LINC01563,LOC339260,USP22
6_RAJI_H3K27ac_broad_peak_9376_lociStitched	chr11	94798275	94853709	6	17726	28565.1	8342.82	358	1	NM_032102,NR_103726,NM_015036,NR_110303,NM_001161630	0,0,0,29994,37516	ENDOD1,KDM4E,LOC101929295,SRSF8
3_RAJI_H3K27ac_broad_peak_4081_lociStitched	chr1	192578194	192610840	3	21949	23998.1	3777.14	359	1	NM_002927,NM_144766,NM_002922,NR_039624,NM_002923	0,0,29036,74618,167329	MIR4426,RGS1,RGS13,RGS2
9_RAJI_H3K27ac_broad_peak_35320_lociStitched	chr3	121772488	121821897	9	33977	26246.1	6027.9	360	1	NM_001206924,NM_001206925,NM_175862,NM_006889,NM_176892	0,0,0,0,0	CD86
8_RAJI_H3K27ac_broad_peak_50102_lociStitched	chr9	100741572	100773634	8	17392	24238.9	4023.78	361	1	NM_006401,NM_018437,NM_197978,NM_018946,NM_001330725,NM_016481	0,34376,40898,45325,56721,56721	ANP32B,HEMGN,NANS,TRMO
10_RAJI_H3K27ac_broad_peak_20121_lociStitched	chr17	16847376	16905643	10	32404	28457.6	8250.61	362	1	NM_012452,NR_148948,NR_146886,NR_147084,NM_015134,NM_201274	0,0,0,10887,40431,40431	LINC02090,LOC284191,MPRIP,TBC1D27P,TNFRSF13B
5_RAJI_H3K27ac_broad_peak_32589_lociStitched	chr22	29186765	29225798	5	27059	24547.9	4348.28	363	1	NM_001079539,NM_005080,NM_001284263,NM_001284264,NM_173510,NM_001284265	0,0,1477,1477,1477,1477	CCDC117,XBP1
8_RAJI_H3K27ac_broad_peak_46137_lociStitched	chr7	92422970	92469930	8	25037	25687.1	5489.62	364	1	NM_001259,NM_001145306,NR_110086,NR_110087,NR_110088	0,0,0,0,0	CDK6,LOC101927497
8_RAJI_H3K27ac_broad_peak_5882_lociStitched	chr10	49864140	49913527	8	23395	25735.6	5546.16	365	1	NM_001347738,NR_045675,NM_001347736,NM_020945,NM_001256025	0,0,0,0,3580	ARHGAP22,WDFY4
3_RAJI_H3K27ac_broad_peak_16191_lociStitched	chr15	52968877	53002951	3	21598	24247.1	4065.03	366	1	NM_019600,NR_104457,NM_001286495,NR_073510,NM_004498	0,0,24631,44300,44300	FAM214A,ONECUT1
14_RAJI_H3K27ac_broad_peak_7359_lociStitched	chr10	126367223	126438408	14	39044	27819.1	7638.15	367	1	NM_014661,NR_120630,NR_120631,NM_001304467,NM_001304468,NM_212554	0,0,0,7992,7992,7992	EEF1AKMT2,FAM53B,FAM53B-AS1
RAJI_H3K27ac_broad_peak_3345	chr1	155936401	155953991	1	17591	22620.7	2459.08	368	1	NM_001350111,NM_004723,NM_001162383,NM_001162384,NM_001350110,NM_001350112	0,0,0,0,0,0	ARHGEF2
1_RAJI_H3K27ac_broad_peak_11409_lociStitched	chr12	57845906	57857783	1	11878	21738.5	1628.34	369	1	NM_031479,NM_001160045,NM_001167609,NM_005269,NM_005538	0,0,0,0,62	GLI1,INHBC,INHBE
7_RAJI_H3K27ac_broad_peak_16969_lociStitched	chr15	78326823	78381240	7	29995	26071.2	5969.54	370	1	NM_015079,NM_144572,NM_001101404,NM_001271888,NM_001271889,NM_001301224,NM_006383,NR_125435	0,0,3687,15708,15708,15708,15708,15708	CIB2,SH2D7,TBC1D2B
2_RAJI_H3K27ac_broad_peak_20833_lociStitched	chr17	36852057	36863563	2	10574	21717.6	1616.59	371	1	NR_039887,NM_005937,NR_039879,NM_001130677,NM_001136498	0,0,12381,20871,22947	CISD3,EPOP,MIR4726,MIR4734,MLLT6
6_RAJI_H3K27ac_broad_peak_27591_lociStitched	chr2	88890888	88944629	6	35255	26290.1	6212.46	372	1	NM_001313915,NM_004836,NR_135540,NR_110236,NM_144563	0,0,0,15761,46547	EIF2AK3,LOC101928371,LOC101928403,RPIA
2_RAJI_H3K27ac_broad_peak_47920_lociStitched	chr8	54918854	54936107	2	15451	22315	2237.71	373	1	NM_006756,NM_201437,NR_109901,NR_109902,NM_001279360,NM_001279356,NM_001279357,NM_001279358,NM_001279359,NM_006330	0,0,0,0,22820,22820,22820,22820,22820,22820	LYPLA1,TCEA1
1_RAJI_H3K27ac_broad_peak_15565_lociStitched	chr14	105479089	105494114	1	15026	24375.1	4313.68	374	1	NM_017955,NM_145701,NM_174891,NM_001278694,NM_001278695,NM_001278696,NM_013345	0,0,17235,21612,21612,21612,21612	CDCA4,CLBA1,GPR132
16_RAJI_H3K27ac_broad_peak_12480_lociStitched	chr12	121941505	122029355	16	25909	28858.7	8820.14	375	1	NM_001005366,NM_032590,NR_049838,NM_032790,NR_106957	0,0,5079,35100,59351	KDM2B,MIR548AQ,MIR7107,ORAI1
9_RAJI_H3K27ac_broad_peak_278_lociStitched	chr1	8552070	8601438	9	28772	28623.6	8585.1	376	1	NM_001042681,NM_012102,NR_132752,NR_125999,NM_001042682	0,0,0,56995,68324	LOC102724552,RERE,SNORD128
4_RAJI_H3K27ac_broad_peak_20919_lociStitched	chr17	38003705	38030102	4	19800	23844.4	3851.32	377	1	NM_001257408,NM_001257409,NM_001257410,NM_001257411,NM_001257412,NM_001257413,NM_001257414,NM_001284514,NM_001284515,NM_012481,NM_183228,NM_183229,NM_183230,NM_183231,NM_183232,NM_198844,NM_199321	0,0,0,0,0,0,0,0,0,0,0,0,0,0,0,0,0	IKZF3,ZPBP2
7_RAJI_H3K27ac_broad_peak_15503_lociStitched	chr14	104145251	104186056	7	21786	29534.7	9572.85	378	1	NM_005552,NM_001130107,NM_182923,NM_001100118,NM_001100119,NM_005432,NM_001198953,NM_024071	0,0,0,0,0,0,0,0	KLC1,XRCC3,ZFYVE21
7_RAJI_H3K27ac_broad_peak_27153_lociStitched	chr2	65132125	65187477	7	27552	26563.4	6631.17	379	1	NR_036586,NM_001348406,NM_001348407,NM_001193493,NM_003038	0,28102,28102,28102,29018	LINC02245,SLC1A4
7_RAJI_H3K27ac_broad_peak_30762_lociStitched	chr20	43201192	43247145	7	29684	24842.2	4939.95	380	1	NM_001281444,NM_007066,NM_181804,NM_181805,NM_001281445	0,0,0,0,0	PKIG
4_RAJI_H3K27ac_broad_peak_6964_lociStitched	chr10	104401243	104436551	4	15280	23508.1	3636.72	381	1	NM_001345950,NM_030912,NR_144321,NM_004311,NM_016169	0,0,0,0,8030	ARL3,SUFU,TRIM8
4_RAJI_H3K27ac_broad_peak_6641_lociStitched	chr10	92949887	92983628	4	20646	24293.5	4484.18	382	1	NR_046435,NM_001257101,NM_001256549,NR_046310,NM_032373	0,0,0,0,0	PCGF5
RAJI_H3K27ac_broad_peak_24868	chr19	35805771	35826597	1	20827	22325.5	2547.02	383	1	NM_001278417,NM_001185099,NM_001185100,NM_001185101,NM_001771	0,0,0,0,0	CD22
15_RAJI_H3K27ac_broad_peak_19330_lociStitched	chr16	84609301	84707529	15	40537	29615.7	9852.27	384	1	NM_021149,NM_001303451,NM_024731,NM_001272075,NM_005153,NR_073577,NR_073578	0,0,0,26026,26026,26026,26026	COTL1,KLHL36,USP10
3_RAJI_H3K27ac_broad_peak_14614_lociStitched	chr14	71107034	71136391	3	20729	23218.5	3534.58	385	1	NR_110071,NM_015351,NR_125769,NM_001284209,NM_001284210,NM_001284211,NM_005466	0,0,29024,39628,39628,39628,39628	LINC01269,LOC101928075,MED6,TTC9
12_RAJI_H3K27ac_broad_peak_6220_lociStitched	chr10	73592072	73656186	12	35332	26979.2	7315.41	386	1	NM_001042465,NM_001042466,NM_002778,NM_022124,NM_001171933,NM_001171934,NM_001171935,NM_001171936	0,0,0,16369,16369,16369,16369,16369	CDH23,PSAP
6_RAJI_H3K27ac_broad_peak_14494_lociStitched	chr14	65748971	65799096	6	33212	25087.6	5563.88	387	1	NR_039857,NR_103769,NM_004480,NM_178155,NM_178156,NR_038167	2740,59907,78214,78214,78214,78214	FUT8,LINC02324,MIR4708
12_RAJI_H3K27ac_broad_peak_19396_lociStitched	chr16	85574786	85650981	12	31860	26774.9	7276.62	388	1	NM_001134473,NM_001278184,NM_014615,NM_016095,NM_206967	0,0,0,60299,90143	C16orf74,GINS2,GSE1
1_RAJI_H3K27ac_broad_peak_2897_lociStitched	chr1	143726702	143745692	1	18991	22495.6	3006.12	389	1	NR_027468,NR_104014,NR_111930,NM_001123068,NR_106967	0,0,9530,21452,53701	LINC01138,LOC100132057,MIR6077,PPIAL4G
7_RAJI_H3K27ac_broad_peak_27136_lociStitched	chr2	64940944	64980045	7	25349	24508.5	5090.95	390	1	NM_014755,NR_110224,NR_034023,NM_001002243,NM_017657,NM_203437	59899,93219,97329,120807,120807,120807	AFTPH,LINC01800,LINC02579,SERTAD2
11_RAJI_H3K27ac_broad_peak_20167_lociStitched	chr17	17558340	17602009	11	23143	24996.1	5598.37	391	1	NR_131243,NM_030665,NR_130894,NM_001267551,NM_001267552,NM_148172	0,0,60459,63324,63324,63324	PEMT,RAI1,RAI1-AS1,SMCR2
RAJI_H3K27ac_broad_peak_37495	chr4	71566505	71583243	1	16739	21372.8	2018.6	392	1	NM_001130709,NM_001291994,NM_014961,NM_001037442,NM_020368	0,4316,4316,4316,10238	RUFY3,UTP3
4_RAJI_H3K27ac_broad_peak_1658_lociStitched	chr1	41155957	41188965	4	24701	23524.8	4205.22	393	1	NR_024567,NM_001142587,NM_001142588,NM_001142589,NM_014223,NM_001142590,NM_001308115	0,0,0,0,0,0,0	NFYC,NFYC-AS1
3_RAJI_H3K27ac_broad_peak_10549_lociStitched	chr12	14536970	14571603	3	28881	23512.3	4218.3	394	1	NM_001286515,NM_001286514,NM_018179,NM_181352,NM_024829	0,0,0,0,84994	ATF7IP,PLBD1
14_RAJI_H3K27ac_broad_peak_35085_lociStitched	chr3	105512011	105596554	14	37512	27933	8640.29	395	1	NM_001321813,NM_001321789,NM_001321786,NR_135812,NM_001321788,NM_001321791,NM_001321793,NM_001321794,NM_001321795,NM_001321796,NM_001321797,NM_001321798,NM_001321799,NM_001321806,NM_001321807,NM_001321808,NM_001321811,NM_001321816,NM_001321820,NM_001321822,NM_170662,NR_135806,NR_135807,NR_135808,NR_135809,NR_135811,NM_001321790,NR_135810	0,0,0,0,0,0,0,0,0,0,0,0,0,0,0,0,0,0,0,0,0,0,0,0,0,0,0,0	CBLB
1_RAJI_H3K27ac_broad_peak_3030_lociStitched	chr1	147914504	147933247	1	18744	22607.8	3347.5	396	1	NM_001351365,NR_148945,NR_111930,NM_001135789,NM_001143883	0,0,9823,21388,21513	LOC100132057,LOC100996740,NBPF19,PPIAL4A,PPIAL4C
2_RAJI_H3K27ac_broad_peak_18710_lociStitched	chr16	56439235	56460086	2	19670	21628.7	2420.8	397	1	NM_001323511,NM_001144,NM_001323512,NM_007006,NM_001324357,NM_001324360,NM_001324363	0,0,0,2962,25306,25306,25306	AMFR,NUDT21,OGFOD1
10_RAJI_H3K27ac_broad_peak_31971_lociStitched	chr21	45336854	45398097	10	44637	27436.9	8237.18	398	1	NM_020132,NM_001037553,NM_003274,NM_001351709,NR_026961	0,0,34109,96108,104407	AATBC,AGPAT3,TRAPPC10
13_RAJI_H3K27ac_broad_peak_10653_lociStitched	chr12	24633300	24716896	13	27845	31097.7	11912.4	399	1	NM_001261414,NM_152989,NR_029451,NR_120472,NM_001178094,NM_001178093,NM_001178091,NM_001178092,NM_005504	0,0,3002,242402,246062,246062,246062,246062,246062	BCAT1,LINC00477,SOX5,SOX5-AS1
5_RAJI_H3K27ac_broad_peak_15372_lociStitched	chr14	102401727	102438251	5	13074	27243.3	8060.85	400	1	NM_001376,NM_001352914,NM_001161725,NM_001161726,NM_001352913,NM_001352915,NM_001352916,NM_002719,NM_178586,NM_001352912	0,7400,7400,7400,7400,7400,7400,7400,7400,7400	DYNC1H1,PPP2R5C
3_RAJI_H3K27ac_broad_peak_3267_lociStitched	chr1	154907693	154929655	3	17971	21777.5	2620.07	401	1	NM_001323011,NM_001348696,NM_006556,NM_001323012,NM_001317734,NM_001317735,NM_020524,NM_138300	0,0,0,0,0,0,0,0	PBXIP1,PMVK,PYGO2
6_RAJI_H3K27ac_broad_peak_26968_lociStitched	chr2	61191745	61226140	6	23611	23650	4547.02	402	1	NM_001322124,NM_001322123,NM_001322127,NM_144709,NM_002618	0,0,0,0,18672	PEX13,PUS10
14_RAJI_H3K27ac_broad_peak_19132_lociStitched	chr16	72610132	72711908	14	35267	27164	8070.84	403	1	NR_126330,NM_006885,NM_001164766,NM_001160213,NM_031293	0,104878,104878,403784,404069	LINC01572,PMFBP1,ZFHX3
10_RAJI_H3K27ac_broad_peak_30695_lociStitched	chr20	39619036	39685371	10	29432	26500.8	7409.62	404	1	NR_145524,NR_145525,NM_003286,NR_109889,NM_002660,NM_182811	0,0,0,41263,80790,80790	LOC100128988,PLCG1,PLCG1-AS1,TOP1
RAJI_H3K27ac_broad_peak_21773	chr17	62149802	62171350	1	21549	22690	3609.29	405	1	NM_001433,NM_001099786,NM_001099787,NM_001099788,NM_001099789	0,51809,51809,51809,51809	ERN1,ICAM2
5_RAJI_H3K27ac_broad_peak_20176_lociStitched	chr17	17721146	17760872	5	24869	24133.5	5057.12	406	1	NM_001005291,NM_004176,NM_001321096,NM_001033551,NM_001082968,NM_001288786,NM_001288787,NM_001288788,NM_001288789,NM_001350331,NM_001350332,NM_001350333	0,0,0,0,0,0,0,0,0,0,0,0	SREBF1,TOM1L2
RAJI_H3K27ac_broad_peak_8727	chr11	65254382	65275390	1	21009	22125.6	3071.37	407	1	NR_002819,NR_144567,NR_144568,NR_145459,NR_144569	0,0,0,0,0	MALAT1,MASCRNA,TALAM1
2_RAJI_H3K27ac_broad_peak_25037_lociStitched	chr19	39888171	39904734	2	15580	21271.9	2221.1	408	1	NM_001317770,NM_017592,NR_133915,NM_003407,NR_039755,NM_001351693,NM_022835,NM_001351694	0,0,0,0,0,0,0,0	MED29,MIR4530,PLEKHG2,ZFP36
1_RAJI_H3K27ac_broad_peak_21580_lociStitched	chr17	56405794	56423433	1	17640	20207.2	1227.67	409	1	NM_001261835,NM_004758,NM_024418,NR_038410,NR_038411,NR_038412,NR_038413,NR_029683,NR_039889,NR_038414,NR_038415,NR_038416,NR_038417,NR_038418,NM_003168,NR_073470	0,0,0,0,0,0,0,0,0,0,0,0,0,0,0,0	MIR142,MIR4736,SUPT4H1,TSPOAP1,TSPOAP1-AS1
RAJI_H3K27ac_broad_peak_10519	chr12	12866933	12881210	1	14278	20765.9	1821.75	410	1	NM_004064,NM_001130415,NM_006143,NR_030344,NM_030817	0,0,17813,36373,57331	APOLD1,CDKN1B,GPR19,MIR613
RAJI_H3K27ac_broad_peak_42347	chr6	31534966	31551134	1	16169	21577.8	2633.77	411	1	NR_149045,NM_001159740,NM_000595,NM_000594,NM_002341,NM_009588	0,0,0,0,0,0	LOC100287329,LTA,LTB,TNF
8_RAJI_H3K27ac_broad_peak_20991_lociStitched	chr17	39821506	39861523	8	21864	24250.3	5314.26	412	1	NM_005801,NM_000805,NM_001079870,NM_001079871,NM_177977	0,7055,17368,17368,17368	EIF1,GAST,HAP1
5_RAJI_H3K27ac_broad_peak_37311_lociStitched	chr4	42625662	42661004	5	28554	23035.9	4124.41	413	1	NM_001105529,NM_006095,NM_001080505,NR_134668,NM_001080476	0,0,221159,232378,234279	ATP8A1,GRXCR1,LOC105374428,SHISA3
4_RAJI_H3K27ac_broad_peak_41966_lociStitched	chr6	18379242	18410613	4	21652	23616.1	4705.65	414	1	NM_182757,NR_149116,NM_001134709,NM_003472,NM_153042	0,112365,114444,114444,155159	DEK,KDM1B,MIR548A1HG,RNF144B
11_RAJI_H3K27ac_broad_peak_33817_lociStitched	chr3	16511876	16592874	11	30001	28244	9347.17	415	1	NM_015150,NR_103843,NM_001190811,NM_001351,NM_001352982	0,0,35427,35427,118275	DAZL,LINC00690,OXNAD1,RFTN1
RAJI_H3K27ac_broad_peak_21757	chr17	61996500	62013160	1	16661	21443.1	2555.64	416	1	NM_000626,NM_001039933,NM_001329050,NM_021602,NM_000515,NM_022559,NM_022560	0,0,0,0,289,289,289	CD79B,GH1
4_RAJI_H3K27ac_broad_peak_15567_lociStitched	chr14	105526881	105554018	4	12760	24537.3	5698.77	417	1	NM_001278694,NM_001278695,NM_001278696,NM_013345,NR_110546	0,0,0,0,6466	GPR132,LINC02298
3_RAJI_H3K27ac_broad_peak_2915_lociStitched	chr1	144310299	144342209	3	20343	22735.9	4001.51	418	1	NM_001278267,NM_001351365,NR_024510,NR_024511,NR_109754,NR_024584,NR_111951,NR_111952,NR_111953	0,0,0,0,0,0,0,0,0	LINC00623,LINC00869,NBPF19,NBPF20
10_RAJI_H3K27ac_broad_peak_24148_lociStitched	chr19	10974864	11015942	10	20840	22831.2	4185.85	419	1	NM_001136482,NM_199141,NM_001321439,NM_001321440,NM_024029	0,0,17502,17502,17502	C19orf38,CARM1,YIPF2
18_RAJI_H3K27ac_broad_peak_14685_lociStitched	chr14	73855040	73945041	18	31949	29142.3	10539.1	420	1	NM_001005743,NM_001005744,NM_001005745,NM_001320114,NM_003744,NR_135251	0,0,0,0,0,0	LOC101928143,NUMB
3_RAJI_H3K27ac_broad_peak_42477_lociStitched	chr6	33381878	33413443	3	13457	22846.7	4261.27	421	1	NM_002636,NM_024165,NR_027692,NM_001014433,NM_001014837,NM_001014838,NM_001014840,NM_015921,NM_001130066,NM_006772,NR_049800	0,0,0,0,0,0,0,0,0,0,0	CUTA,MIR5004,PHF1,SYNGAP1
RAJI_H3K27ac_broad_peak_24584	chr19	18279186	18292369	1	13184	20209.5	1633.37	422	1	NM_005027,NR_073517,NM_006332,NM_032683,NM_002866	0,0,0,11671,15242	IFI30,MPV17L2,PIK3R2,RAB3A
8_RAJI_H3K27ac_broad_peak_18732_lociStitched	chr16	56944533	56985258	8	17753	23498.3	4931.8	423	1	NM_000339,NM_001126107,NM_001126108,NM_001010989,NM_001272103,NM_014685	0,0,0,0,0,0	HERPUD1,SLC12A3
12_RAJI_H3K27ac_broad_peak_33721_lociStitched	chr3	14415854	14483204	12	33808	25114.8	6553.15	424	1	NM_001134368,NM_001134367,NM_003043,NR_103507,NR_110135	0,0,0,0,21787	LINC01267,SLC6A6
2_RAJI_H3K27ac_broad_peak_23303_lociStitched	chr18	60172073	60198667	2	14348	22426.7	3869.43	425	1	NM_017742,NR_126534,NM_001270949,NM_001270950,NM_001270951,NM_001278268,NM_003839	0,0,117131,117131,117131,117131,117131	TNFRSF11A,ZCCHC2
RAJI_H3K27ac_broad_peak_23576	chr19	1644948	1653785	1	8838	19671.2	1124.95	426	1	NM_001136139,NM_001351778,NM_001351779,NM_003200,NM_006830	0,0,0,0,39466	TCF3,UQCR11
5_RAJI_H3K27ac_broad_peak_35204_lociStitched	chr3	114145886	114184186	5	25868	23531.5	4994.32	427	1	NM_001164347,NM_001164346,NM_001164344,NM_001164345,NR_121662,NM_001164343,NM_001348804,NM_001348805,NM_001348800,NM_001348801,NM_001348802,NM_001348803,NM_015642,NR_121661	0,0,0,0,0,0,0,0,0,0,0,0,0,0	ZBTB20,ZBTB20-AS5
9_RAJI_H3K27ac_broad_peak_9282_lociStitched	chr11	82861920	82908832	9	21887	26556.9	8021.95	428	1	NM_001346413,NM_001346414,NM_001346415,NM_015885,NR_149009,NR_133914,NR_149008,NR_149010,NR_149011,NM_001300976,NM_001300977,NR_125355,NM_001300975,NM_182603,NM_001300972,NM_001300973	0,0,0,0,0,0,0,0,0,0,0,0,0,0,0,0	ANKRD42,LOC100506282,PCF11,PCF11-AS1
7_RAJI_H3K27ac_broad_peak_2701_lociStitched	chr1	112134402	112180220	7	29267	24224	5713.5	429	1	NR_034126,NM_001010935,NM_002884,NM_001291896,NM_001081976,NM_001302680	0,0,0,0,27778,27778	LINC01160,RAP1A,TMIGD3
RAJI_H3K27ac_broad_peak_20470	chr17	27045158	27059187	1	14030	20473.9	1983.7	430	1	NM_001142624,NM_001142625,NM_001144943,NM_001256276,NM_001256277,NM_001256278,NM_000984,NR_000013,NR_000010,NR_000014,NR_000009,NM_138463,NM_001160407,NM_178170	0,0,0,0,0,0,0,0,0,0,0,0,0,0	NEK8,RAB34,RPL23A,SNORD42A,SNORD42B,SNORD4A,SNORD4B,TLCD1
10_RAJI_H3K27ac_broad_peak_6851_lociStitched	chr10	101732885	101785248	10	31999	24553	6084.58	431	1	NM_015221,NR_024130,NM_001308,NM_001318326,NM_001318327	0,14131,16817,42133,59037	CPN1,DNMBP,DNMBP-AS1
RAJI_H3K27ac_broad_peak_42961	chr6	44223445	44233371	1	9927	20117	1650.69	432	1	NM_001286510,NM_001286512,NM_001286509,NM_001286513,NM_001286517,NM_001286519,NM_001286520,NM_178148,NM_001286511,NM_004556	0,0,0,0,0,0,0,0,0,0	NFKBIE,SLC35B2
6_RAJI_H3K27ac_broad_peak_10811_lociStitched	chr12	31445610	31485021	6	25562	22791.4	4343.09	433	1	NM_001135811,NM_021238,NM_001135812,NR_026806,NR_146469	0,0,0,0,31394	FLJ13224,LINC02387,SINHCAF
9_RAJI_H3K27ac_broad_peak_29652_lociStitched	chr2	232506891	232553389	9	21341	23476.8	5031.08	434	1	NM_001099285,NM_002823,NR_036052,NR_036262,NR_036263,NR_128710	19846,19846,24635,24635,24635,24635	MIR1244-1,MIR1244-2,MIR1244-3,MIR1244-4,PTMA
9_RAJI_H3K27ac_broad_peak_5675_lociStitched	chr10	30770603	30823946	9	33880	24473.8	6033.09	435	1	NM_001244134,NM_005204,NM_001320961,NM_183058,NR_120609	19842,19842,19842,76762,109768	GOLGA2P6,LYZL2,MAP3K8
9_RAJI_H3K27ac_broad_peak_32997_lociStitched	chr22	39833182	39871425	9	26847	22226.8	3824.3	436	1	NM_002409,NR_040535,NM_153497,NR_126469,NM_006116	0,50,51,387,5296	LOC100506472,MGAT3,MGAT3-AS1,TAB1
22_RAJI_H3K27ac_broad_peak_20820_lociStitched	chr17	36713935	36833797	22	39055	33705.2	15306.4	437	1	NM_025248,NM_001130677,NR_039887,NM_005937,NR_039879	0,0,24718,28076,42147	EPOP,MIR4726,MIR4734,MLLT6,SRCIN1
10_RAJI_H3K27ac_broad_peak_6033_lociStitched	chr10	64976794	65034973	10	29986	24557.4	6161.16	438	1	NM_001282948,NM_001318153,NM_001322254,NR_134512,NM_001322252,NM_032776,NM_001318154,NM_001322258	0,0,0,0,0,0,0,0	JMJD1C
12_RAJI_H3K27ac_broad_peak_18187_lociStitched	chr16	23837527	23894495	12	24769	29292.9	10943.6	439	1	NM_002738,NM_212535,NM_022097,NM_001308220,NM_033266	0,0,67256,112707,112707	CHP2,ERN2,PRKCB
8_RAJI_H3K27ac_broad_peak_26551_lociStitched	chr2	39320583	39371711	8	22511	24198.9	5854.16	440	1	NM_005633,NR_144521,NM_001009565,NM_001346911,NR_144520	0,23475,33977,33977,33977	CDKL4,SOS1
3_RAJI_H3K27ac_broad_peak_42705_lociStitched	chr6	37321235	37350537	3	19132	23157.4	4852.41	441	1	NM_003958,NM_183078,NR_046399,NM_017772,NR_130108	0,0,0,20490,20490	RNF8,TBC1D22B
4_RAJI_H3K27ac_broad_peak_38038_lociStitched	chr4	113190585	113234284	4	19499	23291.6	4990.43	442	1	NM_001128426,NM_018569,NR_136622,NM_052864,NM_001102406,NM_001253884,NM_025144	0,0,0,0,0,0,0	ALPK1,AP1AR,TIFA
2_RAJI_H3K27ac_broad_peak_1649_lociStitched	chr1	40843111	40871069	2	25759	22109.2	3813.47	443	1	NM_022733,NM_001198978,NM_001198979,NM_001198980,NM_023070	0,0,0,0,45268	SMAP2,ZFP69B
3_RAJI_H3K27ac_broad_peak_8838_lociStitched	chr11	67030097	67057676	3	17580	21296.5	3025.42	444	1	NM_001619,NM_001347901,NM_207354,NM_012308,NR_027473,NM_001256405	0,0,0,4548,4548,4548	ANKRD13D,GRK2,KDM2A
RAJI_H3K27ac_broad_peak_14133	chr14	50083679	50103042	1	19364	20573.2	2329.37	445	1	NM_001001,NM_002408,NM_001083908,NM_018139,NM_152329,NM_203467,NR_037792,NR_037793	0,0,0,0,2290,2290,2290,2290	DNAAF2,LRR1,MGAT2,RPL36AL
RAJI_H3K27ac_broad_peak_42436	chr6	32906514	32914065	1	7552	19585.8	1420.34	446	1	NM_002118,NM_006120,NM_005104,NM_001113182,NM_001291986	0,2326,22372,24600,24600	BRD2,HLA-DMA,HLA-DMB
3_RAJI_H3K27ac_broad_peak_22147_lociStitched	chr17	74475782	74503179	3	22125	21495.7	3331.48	447	1	NM_001005498,NM_024599,NM_001166579,NM_001088,NR_110548	0,0,9584,9584,9584	AANAT,RHBDF2
9_RAJI_H3K27ac_broad_peak_26878_lociStitched	chr2	56554946	56609777	9	37479	24706.8	6546.82	448	1	NM_001080433,NM_001348512,NM_001348513,NM_001348514,NM_001348515,NM_001348516	0,0,0,0,0,0	CCDC85A
6_RAJI_H3K27ac_broad_peak_44089_lociStitched	chr6	138170703	138205306	6	18934	23706.5	5557.24	449	1	NR_049793,NM_001270507,NM_001270508,NM_006290,NR_149097	0,0,0,0,58906	LINC02528,LOC100130476,TNFAIP3
12_RAJI_H3K27ac_broad_peak_15152_lociStitched	chr14	93523801	93595757	12	16151	36906.2	18766.1	450	1	NM_001142594,NM_001142593,NM_014216,NR_002808,NM_022151	0,0,0,0,52784	ITPK1,ITPK1-AS1,MOAP1
10_RAJI_H3K27ac_broad_peak_1271_lociStitched	chr1	29196104	29257711	10	17457	27975.7	9850.96	451	1	NM_001166005,NM_001166007,NM_004437,NM_203342,NM_203343,NM_001166006	0,0,0,0,0,0	EPB41
5_RAJI_H3K27ac_broad_peak_19420_lociStitched	chr16	85922206	85951604	5	20620	21293	3172.04	452	1	NM_002163,NR_106832,NM_001318786,NM_001318788,NM_001318794,NM_001318802,NM_001861,NM_001318797	0,349,81598,81598,81598,81598,81598,81598	COX4I1,IRF8,MIR6774
4_RAJI_H3K27ac_broad_peak_7592_lociStitched	chr11	2398536	2423393	4	18792	20258.5	2177.47	453	1	NR_108080,NM_001297649,NM_004356,NM_001297658,NM_001297660,NM_001297661,NM_005706,NM_001297659	0,0,0,0,0,0,0,0	CD81,CD81-AS1,TSSC4
6_RAJI_H3K27ac_broad_peak_39883_lociStitched	chr5	88109308	88145677	6	31550	22014.2	4040.6	454	1	NM_001193348,NM_001193349,NM_001308002,NM_001193350,NM_002397,NM_001131005,NM_001193347	0,0,0,0,0,0,0	MEF2C
6_RAJI_H3K27ac_broad_peak_41421_lociStitched	chr5	180220449	180260606	6	21324	22323.3	4357.03	455	1	NM_002406,NM_001114619,NM_001114620,NM_001114618,NM_001114617,NR_045680,NR_027183,NR_045678,NR_045679	0,0,0,0,0,0,0,0,0	HEIH,LINC00847,MGAT1
RAJI_H3K27ac_broad_peak_19919	chr17	7135834	7147313	1	11480	19664.7	1716.11	456	1	NM_004422,NM_001284518,NM_001284517,NM_024297,NM_007278,NM_001143775,NM_015343	0,0,0,0,0,0,0	CTDNEP1,DVL2,GABARAP,PHF23
10_RAJI_H3K27ac_broad_peak_37508_lociStitched	chr4	71767245	71815065	10	27053	23092.3	5155	457	1	NM_001244767,NM_001244766,NM_173468,NM_000788,NM_002092	0,0,0,44200,61619	DCK,GRSF1,MOB1B
7_RAJI_H3K27ac_broad_peak_44231_lociStitched	chr6	149066001	149102666	7	19870	23106.3	5195.43	458	1	NM_005715,NR_038408,NM_001346505,NM_001346506,NM_015278,NM_001346507,NM_001346508,NM_001346509	0,172731,192816,192816,192816,192816,192816,192816	SASH1,UST,UST-AS1
2_RAJI_H3K27ac_broad_peak_15239_lociStitched	chr14	96125195	96147118	2	13237	23858.8	5958.67	459	1	NR_028288,NM_004918,NM_001098725,NM_021966,NR_049726	0,5636,29186,29186,29186	TCL1A,TCL1B,TCL6
6_RAJI_H3K27ac_broad_peak_42318_lociStitched	chr6	31147033	31176679	6	16472	22056.6	4159.33	460	1	NR_026791,NR_026816,NM_002701,NM_001173531,NM_001285986,NM_001285987,NM_203289	0,1358,8564,12087,12087,12087,12087	HCG27,POU5F1,PSORS1C3
3_RAJI_H3K27ac_broad_peak_31214_lociStitched	chr20	55951163	55977164	3	15074	20533	2727.5	461	1	NM_003610,NM_001015885,NR_149006,NM_001291780,NM_017495,NM_183425	0,0,0,0,0,0	LOC100291105,RAE1,RBM38
4_RAJI_H3K27ac_broad_peak_40727_lociStitched	chr5	140883222	140910294	4	18032	20864.4	3059.14	462	1	NM_018912,NM_018915,NM_018916,NM_018922,NM_018917,NM_018923,NM_018918,NM_018924,NM_018919,NM_018920,NM_003736,NM_032088,NM_018925,NM_018921,NM_018926,NM_018913,NM_018927,NM_018914,NM_032092,NM_003735,NM_002588,NM_032403,NM_018928,NM_018929,NM_001079812,NM_001314007,NM_005219	0,0,0,0,0,0,0,0,0,0,0,0,0,0,0,0,0,0,0,0,0,0,0,0,0,0,0	DIAPH1,PCDHGA1,PCDHGA10,PCDHGA11,PCDHGA12,PCDHGA2,PCDHGA3,PCDHGA4,PCDHGA5,PCDHGA6,PCDHGA7,PCDHGA8,PCDHGA9,PCDHGB1,PCDHGB2,PCDHGB3,PCDHGB4,PCDHGB5,PCDHGB6,PCDHGB7,PCDHGC3,PCDHGC4,PCDHGC5
5_RAJI_H3K27ac_broad_peak_30594_lociStitched	chr20	35462198	35496782	5	23228	21476.7	3686.65	463	1	NM_199181,NM_080627,NM_001304783,NM_080628,NM_015474	0,0,7742,7742,23445	SAMHD1,SOGA1,TLDC2
2_RAJI_H3K27ac_broad_peak_15015_lociStitched	chr14	90848232	90866656	2	6917	23556.9	5779.61	464	1	NM_006888,NM_017970,NR_146492,NR_146493,NR_033986	0,49752,51751,52903,54918	CALM1,LINC00642,LINC02317,NRDE2
8_RAJI_H3K27ac_broad_peak_23630_lociStitched	chr19	2447268	2491885	8	15493	22170.2	4408.16	465	1	NM_032737,NR_134931,NM_015675,NR_106958,NM_052847	0,0,0,12271,19333	GADD45B,GNG7,LINC01775,LMNB2,MIR7108
8_RAJI_H3K27ac_broad_peak_8513_lociStitched	chr11	61715000	61773315	8	23054	24264.9	6507.95	466	1	NM_001139443,NM_001300786,NM_001300787,NM_004183,NR_134580,NM_002032	0,0,0,0,0,0	BEST1,FTH1
12_RAJI_H3K27ac_broad_peak_40382_lociStitched	chr5	130583906	130659495	12	38033	25979.9	8261.88	467	1	NM_001038702,NM_020240,NM_001293735,NM_181705,NR_121658	0,0,42788,42788,42788	CDC42SE2,LYRM7
3_RAJI_H3K27ac_broad_peak_18135_lociStitched	chr16	22444683	22465657	3	15823	21787.8	4071.05	468	1	NR_027460,NR_027154,NR_136333,NR_148970,NM_001802	0,0,25766,55183,58746	CDR2,LOC440346,MFSD13B,RRN3P3,SMG1P1
3_RAJI_H3K27ac_broad_peak_38575_lociStitched	chr4	159721665	159750589	3	23936	21557.1	3872.92	469	1	NM_001346043,NM_020840,NM_001323916,NM_152543,NM_005038	0,0,0,64095,77114	C4orf45,FNIP2,PPID
3_RAJI_H3K27ac_broad_peak_47230_lociStitched	chr8	6262235	6288062	3	22950	20589.3	2928.78	470	1	NR_040040,NM_001172574,NM_001172575,NM_001322043,NR_136159,NM_001322042,NM_024596,NM_001322045	0,0,0,0,0,0,0,0	LOC100287015,MCPH1
10_RAJI_H3K27ac_broad_peak_36058_lociStitched	chr3	169648328	169697952	10	26040	23720.3	6064.05	471	1	NM_001304366,NM_182610,NR_130713,NR_027622,NR_024409,NM_003262	0,0,0,0,0,0	LOC100128164,SAMD7,SEC62
6_RAJI_H3K27ac_broad_peak_29149_lociStitched	chr2	202073462	202128973	6	22810	23570	5928.57	472	1	NM_001206524,NM_001230,NM_032976,NM_032977,NM_001206542,NM_032974,NM_033358,NM_001080124,NM_001228,NM_033355,NM_001080125,NR_111983,NM_033356	0,0,0,0,0,0,0,0,0,0,0,0,0	CASP10,CASP8
16_RAJI_H3K27ac_broad_peak_28415_lociStitched	chr2	144951963	145041882	16	30594	28207.6	10574.5	473	1	NM_001284233,NM_024659,NR_148872,NM_001006636,NM_001354361,NM_001354355,NM_001354362,NM_001164629,NM_001284234,NM_001284238,NM_001354350,NM_001354351,NM_001354352,NM_001354353,NM_001354354,NM_001354360,NM_001354358,NM_001284235,NM_001354356	0,0,0,0,0,0,0,0,0,0,0,0,0,0,0,0,0,0,0	GTDC1
9_RAJI_H3K27ac_broad_peak_45229_lociStitched	chr7	28184320	28247790	9	31713	25121.4	7502.15	474	1	NM_175061,NR_034097,NM_182899,NM_182898,NM_004904	0,0,91150,204354,227444	CREB5,JAZF1,JAZF1-AS1
5_RAJI_H3K27ac_broad_peak_3805_lociStitched	chr1	174112806	174151789	5	19482	22115.1	4541.52	475	1	NR_121197,NM_014857,NM_001300850,NM_001300851,NM_001300852,NM_172071	0,0,150597,150597,150597,150597	LOC102724601,RABGAP1L,RC3H1
6_RAJI_H3K27ac_broad_peak_976_lociStitched	chr1	25053125	25078904	6	13849	22020.4	4472.66	476	1	NM_013943,NM_001303448,NM_005839,NM_001303449,NM_001010980	0,53354,53354,53354,117308	CLIC4,NCMAP,SRRM1
2_RAJI_H3K27ac_broad_peak_3050_lociStitched	chr1	149575132	149606426	2	20011	21348.8	3802.22	477	1	NR_024584,NR_111950,NR_111954,NR_111955,NR_111956,NR_111957,NR_111958,NR_024510,NR_024511,NR_109754,NR_125392	0,0,0,0,0,0,0,0,0,0,0	LINC00623,LINC00869,LOC103091866,RNVU1-20
5_RAJI_H3K27ac_broad_peak_699_lociStitched	chr1	17753085	17779202	5	14969	20998.1	3478.78	478	1	NM_001136204,NM_018715,NM_207421,NM_012387,NR_137287,NR_137288,NM_018125	0,0,24891,62591,87128,87128,87128	ARHGEF10L,PADI4,PADI6,RCC2
10_RAJI_H3K27ac_broad_peak_31197_lociStitched	chr20	55818733	55867764	10	30932	22985.7	5496.38	479	1	NM_001719,NR_110631,NR_036219,NM_012444,NM_198265	0,27812,28794,37067,37067	BMP7,BMP7-AS1,MIR4325,SPO11
4_RAJI_H3K27ac_broad_peak_49577_lociStitched	chr9	37184472	37215821	4	28072	21226.4	3739.94	480	1	NM_001289119,NM_032226,NR_110317,NM_001289120,NM_001289121	0,0,0,0,0	ZCCHC7
10_RAJI_H3K27ac_broad_peak_49427_lociStitched	chr9	33117057	33168629	10	22759	23305.4	5827.64	481	1	NM_001497,NR_108109,NR_108110,NR_108108,NM_018225	0,0,0,0,40344	B4GALT1,B4GALT1-AS1,SMU1
4_RAJI_H3K27ac_broad_peak_34806_lociStitched	chr3	66518733	66552223	4	28677	21195.8	3720.74	482	1	NM_015541,NM_173471,NM_001164796,NM_001350993,NR_028475,NM_001350991,NM_001350992	0,89383,89383,89383,89383,89383,89383	LRIG1,SLC25A26
10_RAJI_H3K27ac_broad_peak_4880_lociStitched	chr1	230237039	230306580	10	32197	24812.2	7378.3	483	1	NM_001291866,NM_004481,NR_120373,NR_135116,NM_001258311	0,0,9263,94131,150812	GALNT2,LINC01736,PGBD5
6_RAJI_H3K27ac_broad_peak_42509_lociStitched	chr6	34179396	34217483	6	13559	22658	5256.01	484	1	NM_001319077,NM_001319078,NM_001319079,NM_001319080,NM_001319081,NM_001319082,NM_002131,NM_145899,NM_145903,NM_145901,NM_145902,NM_145905,NR_106893,NM_001008703,NM_001008704,NM_001287396,NM_001287397,NM_001287398,NM_178508	0,0,0,0,0,0,0,0,0,0,0,0,0,0,0,0,0,0,0	HMGA1,MIR6835,SMIM29
7_RAJI_H3K27ac_broad_peak_37263_lociStitched	chr4	40290859	40330464	7	19354	22269.9	4875.38	485	1	NR_121641,NR_121640,NM_017581,NM_001278368,NM_001278364,NM_001278365,NM_001278366,NM_001278367,NM_001278369,NM_001278359,NM_001278360,NM_001278361,NM_001278362,NM_001278363,NM_004310	0,0,6882,44476,44476,44476,44476,44476,44476,44476,44476,44476,44476,44476,44476	CHRNA9,LINC02265,RHOH
3_RAJI_H3K27ac_broad_peak_23614_lociStitched	chr19	2255085	2274649	3	16335	19704.9	2314.42	486	1	NM_144616,NM_001301020,NM_004152,NM_198532,NM_000479	0,0,0,0,3014	AMH,JSRP1,OAZ1,PEAK3
9_RAJI_H3K27ac_broad_peak_30999_lociStitched	chr20	48284483	48342492	9	40206	24340.6	6972.68	487	1	NM_004776,NM_001260491,NM_015266,NR_048537,NR_048538,NR_048539,NR_048540	0,86758,86758,86758,86758,86758,86758	B4GALT5,SLC9A8
RAJI_H3K27ac_broad_peak_20728	chr17	34522253	34540805	1	18553	20665.1	3326.37	488	1	NM_001001437,NM_021006,NM_207007,NR_111969,NM_001291468,NM_001291469,NM_001291470,NM_001291471,NM_001291472,NM_001291473,NM_001291474,NM_001291475,NR_111970	0,0,0,0,0,0,0,0,0,0,0,0,0	CCL3L1,CCL3L3,CCL4L1,CCL4L2
3_RAJI_H3K27ac_broad_peak_37096_lociStitched	chr4	25855553	25882107	3	24364	20377.5	3061.68	489	1	NM_015187,NM_001297592,NM_001297594,NM_001145432,NM_001177998,NM_006424,NM_001177999	0,0,0,33707,175186,175186,175186	SEL1L3,SLC34A2,SMIM20
5_RAJI_H3K27ac_broad_peak_18122_lociStitched	chr16	22199701	22232656	5	20204	22755.4	5450.76	490	1	NM_013302,NM_173615,NM_001258033,NM_001258034,NM_001258035,NM_001258036,NM_018119,NR_047581	0,31415,76040,76040,76040,76040,76040,76040	EEF2K,POLR3E,VWA3A
9_RAJI_H3K27ac_broad_peak_44470_lociStitched	chr6	157946790	158002208	9	26345	25736.1	8440.16	491	1	NM_024630,NM_153746,NR_037463,NM_018452,NM_016224	0,0,0,201500,241995	MIR3692,SNX9,TMEM242,ZDHHC14
12_RAJI_H3K27ac_broad_peak_41841_lociStitched	chr6	14067271	14134609	12	26009	26356.1	9131.03	492	1	NM_001251901,NM_001040280,NM_004233,NM_001165034,NM_001165032,NM_152737,NM_001165033	0,0,0,87032,87032,87032,87032	CD83,RNF182
5_RAJI_H3K27ac_broad_peak_28751_lociStitched	chr2	172173323	172205467	5	25340	21327.5	4120.86	493	1	NM_001321154,NM_001321155,NM_001321156,NM_001321159,NM_001321160,NM_001321162,NM_001321157,NM_001321158,NM_001321161,NM_024770,NR_135568	0,0,0,0,0,0,0,0,0,0,0	METTL8
7_RAJI_H3K27ac_broad_peak_23609_lociStitched	chr19	2143798	2182520	7	18284	20944.7	3752.16	494	1	NM_001261826,NM_003938,NM_032482,NM_001031735,NM_001039846	0,0,0,44216,44216	AP3D1,DOT1L,IZUMO4
5_RAJI_H3K27ac_broad_peak_46437_lociStitched	chr7	104643664	104674814	5	16913	20795.7	3613.4	495	1	NR_024586,NM_018682,NM_182931,NR_039981,NR_027374	0,0,0,12053,76573	KMT2E,KMT2E-AS1,LHFPL3-AS2,LINC01004
4_RAJI_H3K27ac_broad_peak_43855_lociStitched	chr6	119200374	119222343	4	13859	20527.8	3345.88	496	1	NM_017696,NM_014034,NM_153255,NM_024581,NM_001100411,NM_001288576	0,0,9419,58651,58651,58651	ASF1A,FAM184A,MCM9
3_RAJI_H3K27ac_broad_peak_43224_lociStitched	chr6	74289419	74308194	3	5390	24982	7883.62	497	1	NM_012434,NM_001402,NR_132980,NR_132981,NM_001123226,NM_012123,NM_133645	0,58665,61259,61259,78241,78241,78241	EEF1A1,MTO1,SLC17A5,SNORD141A,SNORD141B
4_RAJI_H3K27ac_broad_peak_38514_lociStitched	chr4	153580493	153611906	4	18078	20911.6	3816.68	498	1	NM_152680,NM_145720,NM_001025593,NM_001025595,NM_001287431,NM_001287432,NM_001287433,NM_014447	0,78600,89183,89183,89183,89183,89183,89183	ARFIP1,TIGD4,TMEM154
10_RAJI_H3K27ac_broad_peak_4711_lociStitched	chr1	225606809	225669544	10	27142	23657.4	6580.9	499	1	NM_002296,NM_194442,NM_001008493,NM_018212,NM_001373	0,0,4988,4988,19814	DNAH14,ENAH,LBR
2_RAJI_H3K27ac_broad_peak_10022_lociStitched	chr11	128384635	128400594	2	14209	20234.4	3209.35	500	1	NM_001162422,NM_005238,NM_001330451,NM_001143820,NR_106738,NR_120581	0,0,0,0,0,0	ETS1,LOC101929517,MIR6090
7_RAJI_H3K27ac_broad_peak_36739_lociStitched	chr4	692584	723842	7	15781	19948.9	2928.87	501	1	NM_001317836,NM_006315,NM_001294341,NM_001294342,NM_032219	0,0,9355,9355,9355	PCGF3,SLC49A3
6_RAJI_H3K27ac_broad_peak_43945_lociStitched	chr6	132799640	132835445	6	25438	22245.6	5252.59	502	1	NM_001326578,NM_003569,NR_137169,NM_001326579,NM_001326580	0,0,0,0,0	STX7
RAJI_H3K27ac_broad_peak_22235	chr17	76121355	76130456	1	9102	18205.6	1239.56	503	1	NM_001127198,NM_001321185,NM_007267,NM_152468,NM_001163075	0,0,0,0,11978	C17orf99,TMC6,TMC8
8_RAJI_H3K27ac_broad_peak_22193_lociStitched	chr17	75135792	75186731	8	23070	24389.6	7442.19	504	1	NM_001204408,NM_001204410,NM_001039573,NM_001143998,NM_001143999,NM_003003,NM_001144001	0,0,0,0,0,0,0	SEC14L1
11_RAJI_H3K27ac_broad_peak_25266_lociStitched	chr19	45545017	45599591	11	22061	22408.1	5484.69	505	1	NM_001278439,NM_007056,NR_103529,NM_145288,NM_001319054,NM_001007270,NM_001007269,NM_024707,NM_001319055,NR_134887,NM_019121	0,0,0,0,0,0,0,0,0,0,0	CLASRP,GEMIN7,GEMIN7-AS1,PPP1R37,ZNF296
3_RAJI_H3K27ac_broad_peak_31498_lociStitched	chr21	19152583	19176403	3	20339	20818.7	3920.77	506	1	NR_038870,NR_038871,NM_001100420,NM_001100421,NM_017447	0,0,0,0,0	C21orf91,C21orf91-OT1
2_RAJI_H3K27ac_broad_peak_9419_lociStitched	chr11	96062258	96077090	2	12635	19852.6	2964.92	507	1	NM_032427,NR_036125,NM_001318736,NM_024725,NM_001318737	0,0,8839,8839,37876	CCDC82,MAML2,MIR1260B
4_RAJI_H3K27ac_broad_peak_32491_lociStitched	chr22	24814903	24847024	4	17816	20348.7	3549.37	508	1	NR_103546,NM_001278500,NM_000675,NM_001278499,NR_103543,NR_103544,NR_028484,NM_001278497,NM_001278498,NR_028483	0,0,0,0,0,0,0,0,0,0	ADORA2A,ADORA2A-AS1,SPECC1L-ADORA2A
3_RAJI_H3K27ac_broad_peak_23955_lociStitched	chr19	7398172	7420439	3	18437	19091.7	2311.31	509	1	NM_015318,NM_001130955,NM_000208,NM_001079817,NR_024491	39560,84135,103860,103860,117284	ARHGEF18,INSR,LOC100128573
6_RAJI_H3K27ac_broad_peak_24957_lociStitched	chr19	38435475	38478971	6	30962	21321.7	4545.33	510	1	NM_015073,NM_001291088,NM_031951,NR_040015,NR_040013	0,38130,38130,89640,118198	LOC100631378,LOC644554,SIPA1L3,WDR87
12_RAJI_H3K27ac_broad_peak_27707_lociStitched	chr2	96854976	96927738	12	30445	24571.7	7814.64	511	1	NM_020151,NR_046322,NR_145789,NM_001193304,NM_017849	0,0,0,0,0	SNORA112,STARD7,STARD7-AS1,TMEM127
11_RAJI_H3K27ac_broad_peak_44498_lociStitched	chr6	158640289	158725241	11	22890	28323	11570.5	512	1	NM_001007466,NM_020245,NR_145798,NM_207118,NM_032861,NR_073096	8451,8451,18773,19914,50978,50978	GTF2H5,SERAC1,SNORA116,TULP4
4_RAJI_H3K27ac_broad_peak_29403_lociStitched	chr2	219741552	219775232	4	18353	20325.9	3607.13	513	1	NM_025216,NR_110238,NM_006522,NM_017431,NM_003936	0,0,2599,45041,49118	CDK5R2,LINC01494,PRKAG3,WNT10A,WNT6
11_RAJI_H3K27ac_broad_peak_32878_lociStitched	chr22	37984924	38039817	11	23299	22566.5	5851.59	514	1	NM_001001560,NM_001172687,NM_013365,NM_001172688,NM_001350055,NM_018957,NR_109952	0,0,0,0,0,0,0	GGA1,LOC101927051,SH3BP1
7_RAJI_H3K27ac_broad_peak_45415_lociStitched	chr7	39987308	40033402	7	21927	21489	4779.95	515	1	NM_003718,NM_031267,NM_138701,NM_001193311,NM_001193312,NM_001193313,NM_024728	0,0,138940,141173,141173,141173,141173	CDK13,MPLKIP,SUGCT
RAJI_H3K27ac_broad_peak_881	chr1	23848553	23860971	1	12419	19125	2430.2	516	1	NM_004091,NR_110799,NM_002167,NM_001143778,NM_017707	0,0,23450,37804,37804	ASAP3,E2F2,ID3,LOC101928163
14_RAJI_H3K27ac_broad_peak_20335_lociStitched	chr17	20549807	20615082	14	29669	25339.8	8661.99	517	1	NR_073509,NR_146887,NM_001190790,NR_029393,NM_001004306	677,13244,65584,141997,151626	CCDC144NL,CDRT15L2,KRT16P3,LINC02088,LOC100287072
RAJI_H3K27ac_broad_peak_155	chr1	2506553	2519728	1	13176	18836.3	2198.91	518	1	NR_121638,NR_036637,NR_036638,NM_001195736,NM_001195737,NM_001195738,NM_001195740,NM_001195741,NM_152371	0,0,0,0,0,0,0,0,0	FAM213B,LOC100996583
9_RAJI_H3K27ac_broad_peak_12180_lociStitched	chr12	111834961	111887461	9	24899	22081.5	5444.25	519	1	NM_005475,NM_001291424,NM_001310121,NM_001310123,NM_002973,NR_132311	0,0,2557,2557,2557,2557	ATXN2,SH2B3
6_RAJI_H3K27ac_broad_peak_24003_lociStitched	chr19	8035432	8071575	6	30497	20456.9	3831.16	520	1	NM_001419,NM_006351,NM_206833,NM_001201359,NM_005624	0,26725,44382,46071,46071	CCL25,CTXN1,ELAVL1,TIMM44
7_RAJI_H3K27ac_broad_peak_34076_lociStitched	chr3	36917482	36975077	7	31234	22629.1	6012.92	521	1	NM_001329998,NM_014831,NM_014805,NR_147141,NM_000249,NM_001167617,NM_001167618,NM_001167619,NM_001258271,NM_001258273,NM_001258274,NM_001354615,NM_001354616,NM_001354617,NM_001354618,NM_001354619,NM_001354620,NM_001354621,NM_001354622,NM_001354623,NM_001354624,NM_001354625,NM_001354626,NM_001354627,NM_001354628,NM_001354629,NM_001354630	0,0,52280,53492,59764,59764,59764,59764,59764,59764,59764,59764,59764,59764,59764,59764,59764,59764,59764,59764,59764,59764,59764,59764,59764,59764,59764	EPM2AIP1,LINC02033,MLH1,TRANK1
RAJI_H3K27ac_broad_peak_12507	chr12	122237269	122246403	1	9135	17770.2	1157.28	522	1	NR_002809,NM_001353345,NM_019034,NM_001080825,NM_002150,NM_001171993	0,0,5676,17296,31030,31030	HPD,LINC01089,RHOF,SETD1B,TMEM120B
3_RAJI_H3K27ac_broad_peak_25634_lociStitched	chr19	50917013	50938444	3	15166	19137.9	2533.14	523	1	NM_001256849,NM_002691,NR_046402,NM_001308632,NM_001243998,NM_001243999,NM_001244000,NM_003121,NM_004533	0,0,0,0,0,0,0,0,0	MYBPC2,POLD1,SPIB
9_RAJI_H3K27ac_broad_peak_40920_lociStitched	chr5	151098520	151165112	9	30438	23859.9	7265.19	524	1	NM_004045,NR_132346,NR_132345,NM_005754,NM_198395	0,0,0,0,0	ATOX1,G3BP1,LOC100652758
2_RAJI_H3K27ac_broad_peak_47447_lociStitched	chr8	22297271	22318886	2	18598	19237.3	2669.45	525	1	NM_001243974,NM_001243975,NM_005605,NM_001135154,NM_001128431,NM_001351655,NM_001351656,NM_001351657,NM_001351658,NM_015359,NM_001135153,NM_001351659,NM_001351660	0,0,0,5632,17023,17023,17023,17023,17023,17023,17023,17023,17023	PPP3CC,SLC39A14
7_RAJI_H3K27ac_broad_peak_31082_lociStitched	chr20	49405032	49439470	7	25319	20153.1	3609.1	526	1	NM_001010974,NM_017843,NM_198799,NM_032521,NM_001282532,NM_001282531,NM_001347511,NM_015339,NM_181442	0,0,0,34755,65985,65985,65985,65985,65985	ADNP,BCAS4,PARD6B
4_RAJI_H3K27ac_broad_peak_21221_lociStitched	chr17	43361304	43395529	4	22708	21493.3	4962.62	527	1	NM_003954,NR_024434,NR_110325,NR_110326,NR_024435,NR_110324	0,15308,15308,15308,15308,15308	MAP3K14,MAP3K14-AS1
RAJI_H3K27ac_broad_peak_7779	chr11	9629259	9642201	1	12943	18338.8	1839.06	528	1	NM_003390,NM_001143976,NM_001297714,NM_015055,NM_001282656,NM_001282657,NM_003442	17947,17947,43423,43423,79189,79189,79189	SWAP70,WEE1,ZNF143
RAJI_H3K27ac_broad_peak_7785	chr11	9693802	9716405	1	22604	19594.5	3121.47	529	1	NM_001297714,NM_015055,NR_033972,NR_036485,NM_003390,NM_001143976	0,0,59912,63435,82490,82490	LOC440028,SBF2-AS1,SWAP70,WEE1
4_RAJI_H3K27ac_broad_peak_40789_lociStitched	chr5	142772703	142816290	4	23578	21597.4	5125.83	530	1	NM_000176,NM_001020825,NM_001024094,NM_001204258,NM_001204259,NM_001204260,NM_001204261,NM_001204262,NM_001204263,NM_001204264,NM_001018076,NM_001018074,NM_001018075,NM_001018077,NM_001204265	0,0,0,0,0,0,0,0,0,0,0,0,0,0,0	NR3C1
3_RAJI_H3K27ac_broad_peak_6937_lociStitched	chr10	103872930	103897153	3	14728	19104.7	2645.15	531	1	NM_001113407,NM_001321612,NM_003893,NM_001288727,NM_001288728,NM_015062	0,0,0,0,0,0	LDB1,PPRC1
2_RAJI_H3K27ac_broad_peak_35862_lociStitched	chr3	151901242	151924062	2	14852	19166.5	2713.3	532	1	NR_136178,NR_027037,NR_027038,NM_001314057,NM_021038,NM_207292	0,56343,56343,62195,62195,62195	LOC101928166,MBNL1,MBNL1-AS1
9_RAJI_H3K27ac_broad_peak_14418_lociStitched	chr14	63937979	63994487	9	28308	22993.1	6549.28	533	1	NM_001282181,NM_001282182,NM_001282179,NM_001282180,NM_006246,NR_104104,NM_001354926	0,0,0,0,0,0,0	PPP2R5E
3_RAJI_H3K27ac_broad_peak_3275_lociStitched	chr1	154971317	154991373	3	10979	18772.4	2332.51	534	1	NM_001252406,NM_001256455,NR_045515,NR_046206,NR_049765,NM_144622	0,0,0,0,0,0	DCST2,ZBTB7B
8_RAJI_H3K27ac_broad_peak_4393_lociStitched	chr1	205551657	205601970	8	26749	22595.6	6188.5	535	1	NM_181644,NM_001973,NM_021795,NM_033102,NR_027086	0,0,0,25011,25895	ELK4,LOC284578,MFSD4A,SLC45A3
6_RAJI_H3K27ac_broad_peak_9841_lociStitched	chr11	119226991	119277342	6	23921	24193.7	7794.33	536	1	NM_171997,NM_001243759,NM_004205,NR_034160,NM_015645,NM_031433	0,0,0,0,9609,9609	C1QTNF5,MFRP,USP2,USP2-AS1
13_RAJI_H3K27ac_broad_peak_17856_lociStitched	chr16	11274789	11353998	13	32380	20847.8	4499.07	537	1	NM_015226,NM_003745,NM_005425,NM_021247,NM_001286356,NM_001286357,NM_001286358,NM_001286359,NM_002762,NR_104428	0,0,7716,13058,15495,15495,15495,15495,15495,15495	CLEC16A,PRM2,PRM3,SOCS1,TNP2
2_RAJI_H3K27ac_broad_peak_43529_lociStitched	chr6	106958364	106974246	2	15163	18974.2	2639.59	538	1	NM_001624,NM_032730,NM_001318746,NR_134603,NM_018292	0,44400,44400,53242,103195	CRYBG1,LOC105377924,QRSL1,RTN4IP1
14_RAJI_H3K27ac_broad_peak_3677_lociStitched	chr1	167585592	167657732	14	22534	24657.5	8324.96	539	1	NR_136519,NM_001322923,NM_001322924,NM_052862,NM_001146191,NM_003953,NM_024569	0,0,0,0,33455,33455,33455	MPZL1,RCSD1
1_RAJI_H3K27ac_broad_peak_10568_lociStitched	chr12	15100576	15117615	1	17040	18492.4	2204.85	540	1	NR_135637,NM_001321423,NM_001321422,NM_001321421,NM_001175,NM_001321420	0,0,0,0,0,0	ARHGDIB
6_RAJI_H3K27ac_broad_peak_12305_lociStitched	chr12	116970702	117012172	6	17996	20929.9	4648.79	541	1	NR_027345,NR_027346,NM_001085481,NR_039683,NM_001353623,NM_001353624,NM_001353625,NM_024738	0,0,0,104580,138953,138953,138953,138953	C12orf49,LINC00173,MAP1LC3B2,MIR4472-2
8_RAJI_H3K27ac_broad_peak_50315_lociStitched	chr9	114744994	114804401	8	22310	22717.2	6439.72	542	1	NM_001282640,NM_022486,NM_001282643,NM_003358,NR_039814	0,0,0,47341,50546	MIR4668,SUSD1,UGCG
3_RAJI_H3K27ac_broad_peak_11412_lociStitched	chr12	57910822	57920263	3	8158	17352.6	1127.26	543	1	NM_001195053,NM_001195054,NM_001195055,NM_001195056,NM_001195057,NM_004083,NR_030346,NM_052897	0,0,0,0,0,0,0,0	DDIT3,MBD6,MIR616
5_RAJI_H3K27ac_broad_peak_15323_lociStitched	chr14	100749360	100770012	5	14703	21288.1	5076.26	544	1	NM_001039355,NM_001291813,NM_001291814,NM_001352820,NM_001352821,NM_001352822,NM_001352823,NM_152333	0,0,0,0,0,0,0,0	SLC25A29
14_RAJI_H3K27ac_broad_peak_5606_lociStitched	chr10	26697930	26776923	14	30034	24314	8128.38	545	1	NM_019043,NR_134472,NR_026793,NM_000818,NM_001134366	0,89692,101871,104440,107883	APBB1IP,FAM238A,GAD2,LOC101929117
12_RAJI_H3K27ac_broad_peak_42738_lociStitched	chr6	37786005	37862022	12	18713	27244.5	11136.5	546	1	NM_021943,NM_153487,NR_039669,NM_001172418,NM_152733,NM_001099272,NM_052893	0,120240,262808,274205,274205,274205,274205	BTBD9,MDGA1,MIR4462,ZFAND3
11_RAJI_H3K27ac_broad_peak_816_lociStitched	chr1	22345250	22401741	11	15459	24641.4	8552.74	547	1	NR_110692,NR_023918,NR_023919,NR_109759,NR_109760,NR_109761,NR_109762,NM_044472,NM_001039802,NM_001791	0,0,0,0,0,0,0,0,0,0	CDC42,LINC00339,LINC01635
5_RAJI_H3K27ac_broad_peak_990_lociStitched	chr1	25238439	25274709	5	15145	21733	5708.9	548	1	NM_004350,NM_001031680,NM_001320672,NR_106789,NM_013943	0,0,0,0,67625	CLIC4,MIR6731,RUNX3
RAJI_H3K27ac_broad_peak_92	chr1	1706273	1715354	1	9082	17487.3	1474.75	549	1	NM_023018,NM_001353642,NM_001198993,NM_001198994,NM_001353641	0,0,0,0,0	NADK
7_RAJI_H3K27ac_broad_peak_25012_lociStitched	chr19	39335888	39361277	7	16429	18970.7	2960.36	550	1	NM_001533,NM_001005335,NM_001195833,NM_198445,NR_034146,NM_012237,NM_001193286,NM_030593	0,0,0,0,7918,7918,7918,7918	HNRNPL,RINL,SIRT2
7_RAJI_H3K27ac_broad_peak_29055_lociStitched	chr2	197096723	197150195	7	23735	22944.8	6972.75	551	1	NM_001304840,NM_020760,NM_001348768,NR_110225,NR_110226	0,0,0,0,0	HECW2,LOC101927482
3_RAJI_H3K27ac_broad_peak_36606_lociStitched	chr3	195619857	195637335	3	14995	18021.6	2065.9	552	1	NM_001010938,NM_005781,NR_145450,NM_001308046,NR_106887	0,0,0,203,10592	MIR6829,TNK2,TNK2-AS1
3_RAJI_H3K27ac_broad_peak_15215_lociStitched	chr14	95609106	95625241	3	7579	21282.1	5329.39	553	1	NM_177438,NM_001291628,NM_030621,NR_015415,NR_036131	0,0,0,0,4784	DICER1,DICER1-AS1,MIR3173
7_RAJI_H3K27ac_broad_peak_48471_lociStitched	chr8	98634154	98669948	7	23335	20098.3	4152.1	554	1	NM_178812,NM_018407,NR_125390,NM_001317748,NM_002380,NM_030583	0,117861,175430,211301,211301,211301	LAPTM4B,LOC101927066,MATN2,MTDH
4_RAJI_H3K27ac_broad_peak_29659_lociStitched	chr2	232566837	232582926	4	11743	17882.9	1959.64	555	1	NM_001099285,NM_002823,NR_036052,NR_036262,NR_036263,NR_128710	0,0,0,0,0,0	MIR1244-1,MIR1244-2,MIR1244-3,MIR1244-4,PTMA
4_RAJI_H3K27ac_broad_peak_18061_lociStitched	chr16	21368626	21395156	4	22722	20062	4141.33	556	1	NR_045011,NM_130464,NR_026675,NR_024456,NM_001888	0,18294,38715,48189,54170	CRYM,CRYM-AS1,LOC100190986,NPIPB3,SNX29P1
5_RAJI_H3K27ac_broad_peak_18326_lociStitched	chr16	28813697	28851480	5	11776	22341.1	6423.11	557	1	NM_001308230,NM_007245,NM_017492,NM_145714,NM_148414,NM_148415,NM_148416	0,0,0,0,0,0,0	ATXN2L
1_RAJI_H3K27ac_broad_peak_6597_lociStitched	chr10	90748872	90763519	1	14648	17797.6	1898.25	558	1	NM_001141945,NM_001320855,NM_000043,NM_001320619,NM_152871,NM_152872,NR_028033,NR_028034,NR_028035,NR_028036,NR_135313,NR_135314,NR_135315,NR_028371	0,0,0,0,0,0,0,0,0,0,0,0,0,0	ACTA2,FAS,FAS-AS1
RAJI_H3K27ac_broad_peak_23602	chr19	2047051	2062565	1	15515	17541.7	1660	559	1	NM_017572,NM_199054,NM_130807,NM_017797,NM_001031735,NM_001039846	0,0,8470,31350,34303,34303	BTBD2,IZUMO4,MKNK2,MOB3A
4_RAJI_H3K27ac_broad_peak_49600_lociStitched	chr9	37560186	37595378	4	20568	22301.2	6436.62	560	1	NM_012166,NM_001001790,NM_001134484,NM_001134485,NM_014907	0,0,0,0,55674	FBXO10,FRMPD1,TOMM5
5_RAJI_H3K27ac_broad_peak_23120_lociStitched	chr18	52974663	52996065	5	15786	18771.7	2917.09	561	1	NM_001348215,NM_001243234,NM_001243235,NM_001348214,NM_001330605,NM_001243232,NM_001306208,NM_001243233,NM_001348212,NM_001348213,NM_001243231,NM_001348211,NM_001306207,NM_001348217,NM_001348218,NM_001348219,NM_001348220,NM_001083962,NM_001243230,NM_001330604,NM_003199,NM_001243227,NM_001243228,NM_001243226	0,0,0,0,0,0,0,0,0,0,0,0,0,0,0,0,0,0,0,0,0,0,0,0	TCF4
3_RAJI_H3K27ac_broad_peak_50786_lociStitched	chr9	131434971	131453933	3	12095	17974.1	2121.85	562	1	NM_001122821,NM_001248000,NM_003011,NM_001248001,NR_031672	0,0,0,0,10557	MIR1268A,SET
2_RAJI_H3K27ac_broad_peak_24951_lociStitched	chr19	38389078	38420534	2	24427	19342.3	3491.62	563	1	NM_001291088,NM_031951,NM_015073,NR_040015,NR_040013	0,0,0,43243,71801	LOC100631378,LOC644554,SIPA1L3,WDR87
6_RAJI_H3K27ac_broad_peak_19671_lociStitched	chr17	1355366	1395488	6	17021	20478.3	4634.09	564	1	NM_005206,NM_016823,NM_001080950,NM_033375,NM_001080779	0,0,0,0,0	CRK,MYO1C
4_RAJI_H3K27ac_broad_peak_11600_lociStitched	chr12	70635367	70664573	4	25406	19533	3691.64	565	1	NR_120460,NR_120461,NR_120459,NM_014515,NM_001199302,NM_001199303,NR_037615	0,0,0,0,0,0,0	CNOT2,LINC01481
5_RAJI_H3K27ac_broad_peak_10947_lociStitched	chr12	45782917	45829951	5	26066	21141.8	5300.73	566	1	NM_001025356,NM_001204803,NM_001142679,NM_001142678,NR_037144	0,0,0,0,173129	ANO6,PLEKHA8P1
9_RAJI_H3K27ac_broad_peak_52006_lociStitched	chrX	118769112	118831119	9	30275	19482.6	3646.01	567	1	NM_145800,NM_145802,NM_015129,NM_145799,NR_030413	0,0,0,0,0	MIR766,SEPT6
7_RAJI_H3K27ac_broad_peak_14401_lociStitched	chr14	62157546	62195960	7	29844	20589.9	4778.7	568	1	NR_047116,NM_001530,NM_181054,NM_001243084,NR_144368	0,0,0,0,0	HIF1A,HIF1A-AS1,LOC105370526
10_RAJI_H3K27ac_broad_peak_17376_lociStitched	chr15	93340328	93392902	10	20892	21534.3	5746.34	569	1	NR_033769,NR_037600,NR_037601,NR_037602,NM_001042572,NM_001271	0,33171,33171,33624,50649,50649	ASB9P1,CHD2,LINC01578
14_RAJI_H3K27ac_broad_peak_31145_lociStitched	chr20	52295371	52385070	14	34078	25017.1	9230.03	570	1	NR_134576,NM_006526,NR_110051,NR_002189,NM_001323347,NM_001316361,NM_003657	44243,95736,103525,105970,175007,175007,175007	BCAS1,LOC101927770,LOC105372672,SUMO1P1,ZNF217
9_RAJI_H3K27ac_broad_peak_20680_lociStitched	chr17	33355859	33410471	9	25214	22860.6	7099.56	571	1	NM_001017368,NR_037713,NR_037714,NM_001142571,NM_002878,NM_133629,NR_037711,NR_037712	0,0,0,16340,16340,16340,16340,16340	RAD51D,RAD51L3-RFFL,RFFL
RAJI_H3K27ac_broad_peak_30223	chr20	17938261	17955528	1	17268	17923.1	2170.46	572	1	NM_014426,NM_001282454,NM_152227,NR_003045,NM_001310338,NM_001310339,NM_052865	0,0,0,0,0,0,0	MGME1,SNORD17,SNX5
11_RAJI_H3K27ac_broad_peak_21301_lociStitched	chr17	45239614	45308836	11	19157	26962	11214	573	1	NM_001114091,NM_001256,NM_001293089,NM_001293091,NM_001353035,NM_001353047,NM_001353049,NM_001353050,NM_001353051,NR_148340,NM_001002841,NM_002476	0,0,0,0,0,0,0,0,0,0,0,0	CDC27,MYL4
11_RAJI_H3K27ac_broad_peak_46480_lociStitched	chr7	105697643	105762180	11	28047	23349.5	7647.63	574	1	NM_182715,NM_006754,NM_001301161,NM_152750,NM_005746	0,0,20767,20767,126552	CDHR3,NAMPT,SYPL1
9_RAJI_H3K27ac_broad_peak_35723_lociStitched	chr3	141055479	141131944	9	25058	23841.8	8166.46	575	1	NM_001080412,NM_001350099,NM_001350100,NM_001037172,NM_001282728,NM_152282	0,0,0,41735,41735,41735	PXYLP1,ZBTB38
2_RAJI_H3K27ac_broad_peak_13307_lociStitched	chr13	50010997	50030816	2	17983	18074.9	2451.61	576	1	NM_001079670,NM_001287337,NM_001160308,NM_001320699,NM_031915,NM_001320727,NR_135324	0,0,0,0,0,0,0	CAB39L,SETDB2,SETDB2-PHF11
2_RAJI_H3K27ac_broad_peak_266_lociStitched	chr1	8479680	8500569	2	17450	19418.4	3799.71	577	1	NM_001042682,NM_001042681,NM_012102,NR_125999,NR_132752	0,0,0,0,54291	LOC102724552,RERE,SNORD128
5_RAJI_H3K27ac_broad_peak_1727_lociStitched	chr1	43389067	43427646	5	29762	19609.7	4023.79	578	1	NM_006516,NR_033967,NR_104171,NM_001242739,NM_015911	0,0,34605,70922,70922	LOC339539,SLC2A1,SLC2A1-AS1,ZNF691
2_RAJI_H3K27ac_broad_peak_10417_lociStitched	chr12	9818892	9839178	2	13407	17932.8	2355.2	579	1	NM_001004419,NM_001197317,NM_001197318,NM_001197319,NM_013269,NR_036693	0,0,0,0,0,0	CLEC2D
12_RAJI_H3K27ac_broad_peak_43078_lociStitched	chr6	53171361	53232147	12	21236	24758.1	9184.76	580	1	NM_001301856,NM_001242828,NM_001242830,NM_021814,NM_001242831,NR_046241	0,0,0,0,0,0	ELOVL5,RPS16P5
8_RAJI_H3K27ac_broad_peak_12857_lociStitched	chr13	27705641	27752237	8	28637	20944.9	5372.52	581	1	NM_182488,NR_046547,NR_046548,NR_120429,NM_000982	0,0,0,58182,73455	LINC00412,RPL21,USP12,USP12-AS1,USP12-AS2
6_RAJI_H3K27ac_broad_peak_32069_lociStitched	chr21	47635151	47676419	6	17498	21455.2	5884.82	582	1	NM_001001438,NM_001145436,NM_001145437,NM_002340,NR_110566,NR_110567,NR_002776,NR_110565,NM_003906	0,0,0,0,0,0,0,0,0	LSS,MCM3AP,MCM3AP-AS1
10_RAJI_H3K27ac_broad_peak_33446_lociStitched	chr22	50319494	50364863	10	20124	19617.6	4060.53	583	1	NM_001135101,NM_001284317,NM_001284318,NM_024324,NR_104295,NM_001001852,NR_106879	0,0,0,0,0,0,0	CRELD2,MIR6821,PIM3
13_RAJI_H3K27ac_broad_peak_17037_lociStitched	chr15	80247005	80327577	13	28688	24139.4	8621.2	584	1	NM_001114735,NM_004049,NM_001242911,NM_001242912,NM_001242917,NM_001242918,NM_019006	0,0,24333,24333,24333,24333,24333	BCL2A1,ZFAND6
3_RAJI_H3K27ac_broad_peak_50619_lociStitched	chr9	127621119	127642611	3	12900	18199.4	2735.93	585	1	NM_007209,NM_030978,NM_002077,NM_001045476,NM_001276374,NM_001276375,NM_001276376	0,0,0,950,950,950,950	ARPC5L,GOLGA1,RPL35,WDR38
15_RAJI_H3K27ac_broad_peak_16960_lociStitched	chr15	78128361	78210606	15	28427	23727.7	8290.3	586	1	NR_027024,NM_001301186,NM_001301187,NM_001301189,NM_001301191,NM_001301192,NM_001301194	0,15120,15688,15918,16496,16496,16496	LINGO1,LOC645752
8_RAJI_H3K27ac_broad_peak_18357_lociStitched	chr16	29347945	29374601	8	18648	20093.3	4670.13	587	1	NR_002939,NM_001310137,NR_135312,NM_001320628,NM_001320622,NM_001320623,NM_001320624,NM_001320625,NM_001320627,NR_135316	0,18038,62131,79625,79625,79625,79625,79625,79625,79625	BOLA2-SMG1P6,NPIPB11,SMG1P6,SNX29P2
5_RAJI_H3K27ac_broad_peak_15637_lociStitched	chr14	106313787	106331693	5	9473	16507.5	1090.48	588	1	NR_039730,NR_130467,NR_130466,NR_130466,NR_130468	0,0,0,0,0	MIR4507,MIR4537,MIR4538,MIR4539
7_RAJI_H3K27ac_broad_peak_38988_lociStitched	chr5	1764408	1802775	7	22890	19321.6	3913.43	589	1	NM_032479,NM_004553,NR_104602,NR_036240,NM_016358,NM_001278634,NM_001278635,NM_001278632,NM_001278633	0,0,53309,55426,74766,74766,74766,74766,74766	IRX4,LINC02116,MIR4277,MRPL36,NDUFS6
13_RAJI_H3K27ac_broad_peak_40647_lociStitched	chr5	138939873	138992768	13	36873	21464.8	6077.64	590	1	NM_003339,NM_181838,NM_001317201,NM_001317202,NM_001317199,NM_016463	0,0,34116,34721,35109,35109	CXXC5,UBE2D2
4_RAJI_H3K27ac_broad_peak_44175_lociStitched	chr6	143253759	143274728	4	14335	18616.3	3248.1	591	1	NM_006734,NR_038987,NM_001286587,NM_001286588,NM_001286589,NM_016108	0,12831,105772,107251,107251,107251	AIG1,HIVEP2,LINC01277
7_RAJI_H3K27ac_broad_peak_12541_lociStitched	chr12	122865712	122911213	7	23311	20270.7	4950.51	592	1	NM_001247997,NM_002956,NM_198240,NR_045382,NM_001350936,NM_001350935,NM_001350937,NM_001350938,NM_017612	0,0,0,0,44933,44933,44933,44933,44933	CLIP1,CLIP1-AS1,ZCCHC8
6_RAJI_H3K27ac_broad_peak_45723_lociStitched	chr7	66092403	66148844	6	24236	21216.2	5898.08	593	1	NM_001167961,NM_153033,NR_110037,NR_104676,NM_001287060	0,0,0,0,0	KCTD7,LOC100996437,RABGEF1
RAJI_H3K27ac_broad_peak_7784	chr11	9683067	9692627	1	9561	16605.7	1291.56	594	1	NM_001297714,NM_015055,NM_003390,NM_001143976,NR_033972	0,0,71755,71755,83690	LOC440028,SWAP70,WEE1
6_RAJI_H3K27ac_broad_peak_40985_lociStitched	chr5	156680083	156711061	6	13298	19324.1	4030.24	595	1	NM_005546,NM_001037333,NM_001291721,NM_001291722,NM_014376	0,0,0,0,0	CYFIP2,ITK
7_RAJI_H3K27ac_broad_peak_8840_lociStitched	chr11	67111948	67150131	7	16510	19293.9	4013.03	596	1	NR_024469,NM_001256870,NM_021173,NR_046411,NR_046412,NR_046413,NM_013246,NM_001166212	0,0,0,0,0,0,0,0	CLCF1,LOC100130987,POLD4
RAJI_H3K27ac_broad_peak_7772	chr11	9589968	9606942	1	16975	17381.4	2108.17	597	1	NM_003390,NM_001143976,NM_001282656,NM_001282657,NM_003442	0,0,39898,39898,39898	WEE1,ZNF143
RAJI_H3K27ac_broad_peak_40637	chr5	138717940	138730312	1	12373	16813.5	1546.5	598	1	NM_005847,NM_152685,NM_016459,NM_001161546,NM_194296	0,0,0,0,2144	MZB1,PROB1,SLC23A1,SPATA24
5_RAJI_H3K27ac_broad_peak_12097_lociStitched	chr12	110431627	110463043	5	19671	18789.9	3528.02	599	1	NM_001135213,NM_001135214,NM_001330153,NM_014776,NM_057169,NM_057170,NM_001330154,NM_139201,NM_033121	0,0,0,0,0,0,0,0,0	ANKRD13A,GIT2
8_RAJI_H3K27ac_broad_peak_1514_lociStitched	chr1	36808806	36863827	8	21080	20671.4	5436.07	600	1	NM_001282546,NM_001282547,NM_032017,NM_032881,NM_018166	0,0,0,0,19052	EVA1B,LSM10,STK40
4_RAJI_H3K27ac_broad_peak_35934_lociStitched	chr3	155568083	155608845	4	25285	19626.9	4398.22	601	1	NM_001190992,NM_004733,NM_003875,NM_001308229,NM_173657	0,0,0,44008,44008	C3orf33,GMPS,SLC33A1
14_RAJI_H3K27ac_broad_peak_35989_lociStitched	chr3	160465097	160538553	14	34960	23777.7	8550.28	602	1	NM_139245,NM_001317911,NM_001317912,NR_134243,NM_025047	0,21448,21448,49833,68863	ARL14,PPM1L
2_RAJI_H3K27ac_broad_peak_21741_lociStitched	chr17	61772831	61783526	2	8786	16829.7	1633.13	603	1	NM_001330431,NM_002401,NM_203351,NM_030576,NR_046273,NM_001003786,NM_001003787,NM_001003788,NM_001165969,NM_001165970,NM_153335	0,0,0,0,0,0,0,0,0,0,0	LIMD2,LOC729683,MAP3K3,STRADA
4_RAJI_H3K27ac_broad_peak_39694_lociStitched	chr5	71576595	71611843	4	24450	19351.2	4159.26	604	1	NM_001286748,NM_001286751,NM_015084,NM_001284403,NM_001284404,NM_001284405,NM_024754	0,0,0,4351,4351,4351,4351	MRPS27,PTCD2
6_RAJI_H3K27ac_broad_peak_5843_lociStitched	chr10	45825677	45876262	6	27877	20684.2	5498.59	605	1	NM_000698,NM_001256153,NM_001256154,NM_001320861,NM_001320862	0,0,0,0,0	ALOX5
5_RAJI_H3K27ac_broad_peak_27597_lociStitched	chr2	89032369	89067757	5	20630	19063.5	3889.14	606	1	NM_144563,NR_015424,NR_039635,NR_135540,NM_004836	0,0,44127,101027,105276	ANKRD36BP2,EIF2AK3,LOC101928403,MIR4436A,RPIA
1_RAJI_H3K27ac_broad_peak_15473_lociStitched	chr14	103796077	103803695	1	7619	17401.8	2230.55	607	1	NM_001969,NM_183004,NR_002964,NR_135269,NM_001128918,NM_001128919,NM_001128920,NM_001128921,NM_002376	0,0,491,11202,48006,48006,48006,48006,48006	EIF5,LOC105378183,MARK3,SNORA28
RAJI_H3K27ac_broad_peak_34120	chr3	39187081	39195773	1	8693	16218.4	1060.42	608	1	NM_001320559,NM_033027,NM_001320560,NM_001105513,NM_145755	0,0,0,6688,6688	CSRNP1,TTC21A
10_RAJI_H3K27ac_broad_peak_44408_lociStitched	chr6	155463883	155530531	10	20309	24213.2	9110.78	609	1	NM_012454,NM_001010927,NR_146725,NM_001350501,NM_001350502,NM_016020	0,7566,20474,46733,46733,46733	TFB1M,TIAM2
9_RAJI_H3K27ac_broad_peak_27435_lociStitched	chr2	85115626	85174141	9	21525	20960.1	5886.61	610	1	NM_021103,NM_001080824,NM_001277053,NM_001307978,NM_020122	0,7258,7258,7258,24090	KCMF1,TMSB10,TRABD2A
12_RAJI_H3K27ac_broad_peak_2949_lociStitched	chr1	145129165	145196273	12	23385	28849.7	13784	611	1	NM_001278267,NM_001351365,NM_001277444,NM_004892,NM_203458	0,0,0,12169,12840	NBPF19,NBPF20,NBPF9,NOTCH2NL,SEC22B
4_RAJI_H3K27ac_broad_peak_34696_lociStitched	chr3	58310230	58342576	4	20019	18799.5	3748.9	612	1	NM_001289095,NM_001289096,NM_001289098,NM_001289099,NM_001289100,NM_001289101,NM_001349488,NM_001349489,NM_001349490,NM_001349491,NM_001349492,NM_001349493,NM_001349494,NM_001349495,NM_001349496,NM_001349497,NM_001349499,NM_001349500,NM_001349501,NM_001349502,NM_001349503,NM_001349504,NM_001349506,NM_001349507,NM_001349508,NM_001349509,NM_001349510,NM_001349511,NM_001349512,NM_001349513,NM_001349…	0,0,0,0,0,0,0,0,0,0,0,0,0,0,0,0,0,0,0,0,0,0,0,0,0,0,0,0,0,0,0,0,0,0,0,0,0,0,0,0,0,0,0,0,0,0,0,0,0,0,0,0,0,0,0,0,0,0,0,0	PXK
6_RAJI_H3K27ac_broad_peak_24360_lociStitched	chr19	14517390	14556862	6	16635	18796.6	3765.63	613	1	NM_001025160,NM_001784,NM_078481,NM_005804,NR_046366,NM_002741,NM_213560	0,0,0,0,0,0,0	ADGRE5,DDX39A,PKN1
8_RAJI_H3K27ac_broad_peak_8360_lociStitched	chr11	57251900	57295238	8	14401	19571.4	4554.82	614	1	NM_001198810,NM_003627,NM_012456,NM_178570,NM_001105565	0,0,698,6889,14876	RTN4RL2,SLC43A1,SMTNL1,TIMM10
7_RAJI_H3K27ac_broad_peak_6163_lociStitched	chr10	72229986	72274539	7	23704	19447.4	4437.48	615	1	NM_014431,NM_001329906,NM_018055,NM_004096,NM_001083116,NM_005041	0,22283,28522,41613,82565,82565	EIF4EBP2,NODAL,PALD1,PRF1
RAJI_H3K27ac_broad_peak_22160	chr17	74720987	74735674	1	14688	17192.6	2183.96	616	1	NM_001081461,NM_015167,NM_001080510,NM_001206983,NM_001206984,NM_001206985,NM_001206986,NM_001206987,NM_001302703,NM_001302704,NM_001302705,NR_038193,NM_001195427,NM_003016,NR_036608,NR_030366,NM_001242534,NM_001353017,NR_148229,NR_148230,NR_148231,NM_001242532,NM_001242533,NM_001242535,NM_001242536,NM_001242537,NM_001353018,NM_001353019,NM_024311,NR_148232,NR_148233,NR_148234,NR_148235,NR_148236…	0,0,0,0,0,0,0,0,0,0,0,0,0,0,0,0,0,0,0,0,0,0,0,0,0,0,0,0,0,0,0,0,0,0,0,0,0,0,0	JMJD6,METTL23,MFSD11,MIR636,SRSF2
2_RAJI_H3K27ac_broad_peak_18491_lociStitched	chr16	30661145	30673781	2	8354	17254.5	2253	617	1	NM_001320464,NM_024031,NM_001105079,NM_001256932,NR_144637	0,0,0,35244,35244	FBRS,LOC730183,PRR14
6_RAJI_H3K27ac_broad_peak_15499_lociStitched	chr14	104090552	104122831	6	11285	23163.4	8169.81	618	1	NM_005552,NM_001130107,NM_182923,NM_032374,NM_001302652,NM_001302653,NR_126431,NR_126432	0,0,0,32043,33317,33317,33317,33317	APOPT1,KLC1
7_RAJI_H3K27ac_broad_peak_24451_lociStitched	chr19	16553040	16583619	7	22017	18353.5	3372.86	619	1	NM_001258374,NR_047665,NM_001258375,NM_021235,NR_047666,NM_001258376	0,0,0,0,0,0	EPS15L1
1_RAJI_H3K27ac_broad_peak_13329_lociStitched	chr13	50642633	50660598	1	17966	17361.4	2385.75	620	1	NR_002612,NR_002605,NR_109973,NR_109974,NR_029485	0,0,0,0,19297	#N/A,DLEU1,MIR15A
RAJI_H3K27ac_broad_peak_18409	chr16	29814172	29823405	1	9234	16713.6	1746.88	621	1	NM_001256269,NM_007317,NM_001256270,NM_001276275,NM_001042539,NM_001276276,NM_002383,NR_074080	0,0,0,0,0,0,0,0	KIF22,MAZ
5_RAJI_H3K27ac_broad_peak_10027_lociStitched	chr11	128466105	128502734	5	17393	21775.9	6812.99	622	1	NM_001143820,NR_135072,NM_001271012,NR_038908,NM_001167681,NM_001271010,NM_002017	8653,48401,53696,58833,61077,61077,61077	ETS1,FLI1,LOC101929538,SENCR
2_RAJI_H3K27ac_broad_peak_1072_lociStitched	chr1	26854848	26870737	2	12389	18045.1	3096.77	623	1	NM_002953,NM_001330441,NM_001006665,NR_031740,NM_005517	0,0,1606,10296,51716	HMGN2,MIR1976,RPS6KA1
2_RAJI_H3K27ac_broad_peak_4209_lociStitched	chr1	200977158	200995926	2	13248	17240.3	2306.59	624	1	NM_001252100,NM_001252102,NM_001252103,NM_017596,NM_000069	0,0,0,0,12714	CACNA1S,KIF21B
RAJI_H3K27ac_broad_peak_3056	chr1	149809354	149827323	1	17970	17011.3	2089.79	625	1	NM_001005464,NM_021059,NM_001040874,NM_003516,NR_036461,NM_001040874,NM_003516,NM_001005464,NM_021059	0,0,0,0,0,0,0,0,0	HIST2H2AA3,HIST2H2AA4,HIST2H2BC,HIST2H3A,HIST2H3C
6_RAJI_H3K27ac_broad_peak_29190_lociStitched	chr2	203498703	203539111	6	25087	19504.9	4598.43	626	1	NM_173511,NM_001204,NM_001288623,NM_001288622,NM_138468	0,66230,98762,98762,98762	BMPR2,FAM117B,ICA1L
7_RAJI_H3K27ac_broad_peak_36854_lociStitched	chr4	2786873	2818106	7	21603	18105.8	3204.51	627	1	NM_001122681,NM_001145855,NM_001145856,NM_003023,NM_001119,NM_001354754,NM_001354756,NM_001354757,NM_001354759,NM_001354761,NM_001354762,NM_014189,NM_014190,NM_176801	0,0,1806,2435,27478,27478,27478,27478,27478,27478,27478,27478,27478,27478	ADD1,SH3BP2
8_RAJI_H3K27ac_broad_peak_2671_lociStitched	chr1	111370525	111439272	8	24764	22473.4	7630.92	628	1	NM_001040033,NM_000560,NM_001320638,NM_001006945,NM_018372	0,0,0,50540,50540	CD53,LRIF1
14_RAJI_H3K27ac_broad_peak_41702_lociStitched	chr6	7073773	7170955	14	24078	27395.6	12565.6	629	1	NM_001168344,NM_001003698,NM_001003699,NM_001003700,NM_001292008,NM_003144,NR_120448	0,0,0,0,110421,110421,110421	RREB1,SSR1
3_RAJI_H3K27ac_broad_peak_8217_lociStitched	chr11	46119870	46149275	3	15045	18763.3	3940.27	630	1	NM_001352028,NM_001352029,NM_001101802,NM_001352025,NM_001352026,NM_001352027,NM_001352030,NM_001352031,NM_001352032,NM_016621,NR_147890	0,0,0,0,0,0,0,0,0,0,0	PHF21A
4_RAJI_H3K27ac_broad_peak_777_lociStitched	chr1	21615731	21635620	4	14527	18120.9	3323.45	631	1	NM_001113349,NM_001397,NM_001113348,NR_038404,NM_001113347	0,0,0,0,9549	ECE1,LOC100506801
4_RAJI_H3K27ac_broad_peak_17870_lociStitched	chr16	11386763	11431901	4	27499	17468.4	2681.2	632	1	NR_135174,NM_152308,NR_130754,NM_002761,NM_001286356,NM_001286357,NM_001286358,NM_001286359,NM_002762,NR_104428	3765,7394,7394,11572,16427,16427,16427,16427,16427,16427	LOC105371083,PRM1,PRM2,RMI2
8_RAJI_H3K27ac_broad_peak_15044_lociStitched	chr14	91575333	91609067	8	10646	24595.5	9813.22	633	1	NM_001286473,NM_001102366,NM_001102368,NM_001102369,NM_001286470,NM_001286472,NM_024952,NM_001102367,NM_001286471,NR_003709	0,0,0,0,0,0,0,0,0,0	DGLUCY,SNORA11B
10_RAJI_H3K27ac_broad_peak_7424_lociStitched	chr10	134349342	134408476	10	27812	20241.6	5463.98	634	1	NM_005539,NM_001321042,NM_173541,NR_149317,NM_001098637,NM_138499	0,86303,87518,87533,117985,117985	,C10orf91,INPP5A,PWWP2B
2_RAJI_H3K27ac_broad_peak_25382_lociStitched	chr19	47278809	47292279	2	8752	16359.3	1594.85	635	1	NM_001145145,NM_001145144,NM_005628,NM_001039885,NM_024301	0,0,0,16978,16978	FKRP,SLC1A5
10_RAJI_H3K27ac_broad_peak_43042_lociStitched	chr6	52147954	52200478	10	20425	21928.8	7201.04	636	1	NM_001270472,NM_002388,NM_133367,NM_052872,NM_018100,NR_033327	0,0,26448,38657,84516,84516	EFHC1,IL17F,MCM3,PAQR8
3_RAJI_H3K27ac_broad_peak_31254_lociStitched	chr20	57461194	57484100	3	20092	17321.5	2597.54	637	1	NM_016592,NM_001309861,NM_001309883,NM_001077490,NM_080425,NR_126334,NR_132273,NM_001309840,NM_001309842,NM_000516,NM_001077488,NM_001077489,NM_080426,NR_132272	0,0,0,0,0,0,0,0,0,0,0,0,0,0	GNAS,LOC101927932
15_RAJI_H3K27ac_broad_peak_22512_lociStitched	chr17	80451962	80517654	15	27228	22525.8	7810.78	638	1	NM_004514,NM_001038618,NM_001083608,NM_012336,NM_031968	0,5820,5820,5820,5820	FOXK2,NARF
9_RAJI_H3K27ac_broad_peak_9011_lociStitched	chr11	72492222	72546706	9	17856	19919.4	5230.46	639	1	NM_006645,NR_039841,NM_001318766,NM_033388,NM_014824	0,0,0,0,1084	ATG16L2,FCHSD2,MIR4692,STARD10
6_RAJI_H3K27ac_broad_peak_42119_lociStitched	chr6	26532850	26577831	6	18295	20988.1	6306.34	640	1	NM_006353,NR_134611,NR_026790,NM_013375,NM_001732	0,0,5239,19340,22199	ABT1,BTN1A1,HCG11,HMGN4,LOC105374988
4_RAJI_H3K27ac_broad_peak_51298_lociStitched	chrX	12964823	12998194	4	19447	16715.5	2035.63	641	1	NM_021109,NR_030727,NM_016610,NM_138636,NM_174901	0,3405,23536,23536,55542	FAM9C,TLR8,TLR8-AS1,TMSB4X
5_RAJI_H3K27ac_broad_peak_170_lociStitched	chr1	3571840	3598076	5	17110	18320.6	3646.8	642	1	NM_001204184,NM_001204185,NM_001204186,NM_001204187,NM_001204188,NM_005427	0,0,0,0,0,0	TP73
2_RAJI_H3K27ac_broad_peak_18478_lociStitched	chr16	30537048	30550660	2	9150	17133.4	2459.69	643	1	NM_024671,NM_001305018,NM_001305019,NM_001305020,NM_023931	0,0,0,0,0	ZNF747,ZNF768
2_RAJI_H3K27ac_broad_peak_39268_lociStitched	chr5	40675790	40689293	2	12862	16321.1	1666.27	644	1	NM_000958,NM_012382,NM_001355028,NM_001355029,NM_001355035,NM_001355036,NM_001355037,NM_006251,NM_206907	0,22385,70188,70188,70188,70188,70188,70188,70188	PRKAA1,PTGER4,TTC33
17_RAJI_H3K27ac_broad_peak_15113_lociStitched	chr14	93097031	93182414	17	24674	38038.1	23394.9	645	1	NM_024832,NM_001319987,NM_001008530,NM_005606,NM_005113	0,0,0,0,78162	GOLGA5,LGMN,RIN3
9_RAJI_H3K27ac_broad_peak_28440_lociStitched	chr2	145181880	145238708	9	28287	21674.2	7063.72	646	1	NM_001171653,NM_014795,NR_033258,NR_040248,NR_110570	0,0,30244,38473,40727	LINC01412,ZEB2,ZEB2-AS1
RAJI_H3K27ac_broad_peak_33476	chr22	50734374	50748871	1	14498	16056.9	1458.4	647	1	NM_012401,NM_001001794,NM_002751,NR_110887,NM_001242898,NM_001242899,NM_001242900,NM_001351641,NM_001351642,NM_001351643,NM_001351644,NM_001351645,NM_001351646,NM_001351647,NM_001351648,NM_014678	0,1521,25553,25553,32875,32875,32875,32875,32875,32875,32875,32875,32875,32875,32875,32875	DENND6B,MAPK11,PLXNB2,PPP6R2
8_RAJI_H3K27ac_broad_peak_43317_lociStitched	chr6	88378278	88416905	8	21866	21275.8	6728.82	648	1	NM_018064,NM_001197259,NM_012381,NM_181837,NR_110869	0,1107,1107,1107,77673	AKIRIN2,LOC101928911,ORC3
6_RAJI_H3K27ac_broad_peak_32053_lociStitched	chr21	46931665	46974991	6	17767	19128.4	4583.89	649	1	NM_130445,NM_030582,NM_130444,NM_001205207,NM_001352512,NM_001205206,NM_001352510,NM_194255,NM_001352511	0,0,0,0,0,0,0,0,0	COL18A1,SLC19A1
RAJI_H3K27ac_broad_peak_42367	chr6	31797240	31807054	1	9815	15911.4	1367.09	650	1	NM_005346,NM_001040437,NM_001040438,NM_001287482,NM_001287483,NM_001287484,NM_001287485,NM_001287486,NM_001287487,NM_001287488,NR_002745,NR_002742	0,0,0,0,0,0,0,0,0,0,0,0	C6orf48,HSPA1B,SNORD48,SNORD52
6_RAJI_H3K27ac_broad_peak_50141_lociStitched	chr9	101866454	101902563	6	24486	18989.7	4463.07	651	1	NM_001130916,NM_001306210,NM_004612,NM_001855,NM_033087,NR_024532	0,0,0,33381,76144,76144	ALG2,COL15A1,TGFBR1
6_RAJI_H3K27ac_broad_peak_17236_lociStitched	chr15	89158888	89201438	6	21264	18632.6	4110.33	652	1	NM_022767,NM_001303233,NM_001303234,NM_001303235,NR_130134,NM_001303236,NM_001303237,NM_002201	0,0,0,0,0,0,0,0	AEN,ISG20
3_RAJI_H3K27ac_broad_peak_29388_lociStitched	chr2	219258706	219272237	3	9631	16134.4	1615.6	653	1	NM_000578,NM_001206878,NM_021198,NM_182642,NR_029500	0,0,0,0,0	CTDSP1,MIR26B,SLC11A1
7_RAJI_H3K27ac_broad_peak_31932_lociStitched	chr21	44758761	44803327	7	17512	20580.6	6065.43	654	1	NR_131902,NR_103713,NM_001320643,NM_173354,NR_026960	0,6843,31036,31072,66577	#N/A,LINC00322,LINC01679,SIK1,SIK1B
4_RAJI_H3K27ac_broad_peak_11364_lociStitched	chr12	57010854	57031353	4	13754	16897.3	2388.13	655	1	NM_001300905,NM_001351156,NM_013449,NM_001686,NR_003046	0,0,0,606,6111	ATP5F1B,BAZ2A,SNORD59B
2_RAJI_H3K27ac_broad_peak_46816_lociStitched	chr7	130790178	130810064	2	12107	16839.5	2370.41	656	1	NR_109855,NR_024153,NR_015431,NR_109850,NR_109851,NR_109852,NR_109853,NR_109854,NM_001145354	0,0,0,0,0,0,0,0,0	LINC-PINT,MKLN1
RAJI_H3K27ac_broad_peak_16642	chr15	69108421	69115319	1	6899	15297.7	844.315	657	1	NM_006305,NR_031680,NR_026808,NR_036197,NM_001324014,NM_006091,NM_001190456,NM_001190457,NM_001324015	0,984,8982,14158,88278,88278,88278,88278,88278	ANP32A,ANP32A-IT1,CORO2B,MIR4312,MIR548H4
4_RAJI_H3K27ac_broad_peak_43015_lociStitched	chr6	46593662	46623566	4	17498	18836.5	4398.88	658	1	NM_001278738,NM_001278739,NM_016593,NM_001204051,NM_001204052,NM_004277	0,0,0,0,0,0	CYP39A1,SLC25A27
9_RAJI_H3K27ac_broad_peak_51007_lociStitched	chr9	136791669	136836873	9	18519	18709.9	4280.82	659	1	NM_001134398,NM_003371,NM_001355256,NR_015427,NR_149319	0,0,53642,53688,53725	,BRD3OS,VAV2
4_RAJI_H3K27ac_broad_peak_37199_lociStitched	chr4	39027300	39050243	4	16505	17211.8	2787.57	660	1	NM_001303228,NM_024943,NM_001007075,NM_001171654,NM_015990,NM_199039	0,0,0,0,13609,13609	KLHL5,TMEM156
4_RAJI_H3K27ac_broad_peak_45582_lociStitched	chr7	50181156	50207257	4	16242	17581.6	3163.44	661	1	NM_001161834,NM_001159878,NM_007009,NM_001291839,NM_001291845,NM_001291846,NM_001220765,NM_006060	0,48297,48297,136422,137008,137008,137008,137008	IKZF1,SPATA48,ZPBP
2_RAJI_H3K27ac_broad_peak_32933_lociStitched	chr22	38769665	38796940	2	16678	17862.4	3474.84	662	1	NM_001289912,NR_002821,NM_004981,NM_152868,NM_001894	0,0,25393,25393,55577	CSNK1E,KCNJ4,LOC400927,LOC400927-CSNK1E
RAJI_H3K27ac_broad_peak_23538	chr19	1247927	1256234	1	8308	15284.9	917.093	663	1	NM_177401,NM_001001975,NM_001687,NM_152769,NR_027271	0,3104,3104,9938,11236	ATP5F1D,CBARP,CIRBP-AS1,MIDN
RAJI_H3K27ac_broad_peak_19775	chr17	3622655	3634369	1	11715	16138.4	1784.04	664	1	NM_002208,NM_031965,NR_037928,NM_001204519,NM_001204520,NM_002561,NM_175080	0,0,22958,22958,22958,22958,22958	HASPIN,ITGAE,P2RX5,P2RX5-TAX1BP3
2_RAJI_H3K27ac_broad_peak_46656_lociStitched	chr7	121008552	121037476	2	27000	17363.1	3031.24	665	1	NM_001040020,NM_014888,NM_016087,NM_057168,NM_024913	0,0,27395,27395,71055	CPED1,FAM3C,WNT16
5_RAJI_H3K27ac_broad_peak_9904_lociStitched	chr11	121316479	121354031	5	16911	20939	6624.17	666	1	NM_003105,NM_006918,NM_001024956,NM_005422,NM_001130047,NM_152715	0,132361,132361,254965,354995,354995	SC5D,SORL1,TBCEL,TECTA
3_RAJI_H3K27ac_broad_peak_9061_lociStitched	chr11	73077610	73101915	3	18048	16986.8	2695.42	667	1	NM_014786,NM_152222,NM_032871,NM_001286050,NM_001286051,NM_015159	0,0,0,9608,9608,9608	ARHGEF17,FAM168A,RELT
11_RAJI_H3K27ac_broad_peak_6123_lociStitched	chr10	70937800	70997845	11	19891	20445.3	6166.62	668	1	NM_001301683,NM_001323584,NM_001323585,NM_001323586,NM_001323587,NM_001323588,NM_003171,NR_136626,NR_136627,NR_120648,NM_025130	0,0,0,0,0,0,0,0,0,0,0	HKDC1,LOC101928994,SUPV3L1
9_RAJI_H3K27ac_broad_peak_26612_lociStitched	chr2	42968210	43040378	9	18776	21592.7	7353.92	669	1	NM_001282755,NM_001282756,NM_001330442,NM_001330443,NM_001330444,NM_148962,NM_012205	0,0,0,0,0,0,0	HAAO,MTA3,OXER1
7_RAJI_H3K27ac_broad_peak_14793_lociStitched	chr14	75980187	76027369	7	24227	19453.1	5227.77	670	1	NM_006399,NR_110552,NM_017791,NM_001135047,NM_001135048,NM_130469,NM_001135049	0,13878,17571,40784,40784,40784,40784	BATF,FLVCR2,JDP2,LOC102724153
4_RAJI_H3K27ac_broad_peak_38618_lociStitched	chr4	164508901	164535580	4	22407	17429.4	3220.16	671	1	NM_017923,NM_001166373,NM_018352,NM_032136,NM_001317092,NM_006174,NM_001317091	0,0,67211,113855,235816,235816,235816	MARCH1,NPY5R,TKTL2,TMA16
7_RAJI_H3K27ac_broad_peak_35250_lociStitched	chr3	119259033	119283272	7	16187	17170.9	2962.01	672	1	NM_005191,NM_001125,NM_001291949,NM_001291950,NM_016589	0,15008,15008,15008,15909	ADPRH,CD80,TIMMDC1
6_RAJI_H3K27ac_broad_peak_35834_lociStitched	chr3	150300126	150331136	6	19745	17939.3	3733.6	673	1	NM_001319043,NM_001319044,NM_001319045,NM_001319046,NM_032025,NM_016275	0,0,0,0,0,0	EIF2A,SELENOT
9_RAJI_H3K27ac_broad_peak_26217_lociStitched	chr2	24537322	24604187	9	25265	21878.2	7676.1	674	1	NM_001348181,NM_001348182,NM_006277,NM_019595,NM_147152,NM_001348183,NM_001348184,NM_001348185,NM_001348186	0,0,0,0,0,0,0,0,0	ITSN2
RAJI_H3K27ac_broad_peak_4834	chr1	228673305	228680721	1	7417	15174.6	972.979	675	1	NM_001010858,NM_001287262,NR_039812,NM_175055,NM_033445	0,17339,23453,27047,27746	BTNL10,HIST3H2A,HIST3H2BB,MIR4666A,RNF187
7_RAJI_H3K27ac_broad_peak_39616_lociStitched	chr5	66482773	66518715	7	18641	18449	4248.34	676	1	NM_005582,NM_001164664,NM_015183,NM_001290226,NM_001290227,NM_001297651	0,17351,17351,17351,17351,17351	CD180,MAST4
8_RAJI_H3K27ac_broad_peak_42043_lociStitched	chr6	24991672	25055237	8	21440	23290.2	9089.8	677	1	NM_001286446,NR_002174,NR_027626,NM_001286445,NM_001346031,NM_014722	0,26058,52964,55379,80275,80275	CMAHP,RIPOR2
4_RAJI_H3K27ac_broad_peak_949_lociStitched	chr1	24500396	24530864	4	11494	19557.4	5371.51	678	1	NM_170743,NM_173064,NM_173065,NR_027087,NM_021258	0,0,0,0,30622	IFNLR1,IL22RA1,LOC284632
5_RAJI_H3K27ac_broad_peak_25215_lociStitched	chr19	44249333	44289548	5	17581	18137	3953.13	679	1	NM_019108,NM_002250,NM_001288763,NM_001031749,NM_182573	0,0,10531,10531,10531	KCNN4,LYPD5,SMG9
6_RAJI_H3K27ac_broad_peak_20057_lociStitched	chr17	15750706	15783949	6	23000	18436.6	4275.05	680	1	NR_110839,NR_002211,NM_000676,NR_033865,NM_001042697,NM_001042698	29651,57688,64282,81704,95926,95926	ADORA2B,CDRT15P2,LINC02087,MEIS3P1,ZSWIM7
9_RAJI_H3K27ac_broad_peak_12206_lociStitched	chr12	112412785	112464946	9	22977	20379.3	6238.46	681	1	NM_001193453,NM_001193531,NM_001294314,NM_138341,NR_122119,NM_001034025,NM_006817,NM_024953	0,0,0,0,0,0,0,0	ERP29,NAA25,TMEM116
5_RAJI_H3K27ac_broad_peak_8101_lociStitched	chr11	34244016	34276541	5	22503	18002.6	3863.97	682	1	NM_145804,NM_001144030,NM_024662,NM_005898,NM_203364	0,75559,75559,119860,123410	ABTB2,CAPRIN1,NAT10
6_RAJI_H3K27ac_broad_peak_31890_lociStitched	chr21	43868830	43897786	6	14511	18711.4	4604	683	1	NM_001286506,NM_080860,NM_001001895,NM_001243467,NM_018961	0,0,1041,1041,1041	RSPH1,UBASH3A
2_RAJI_H3K27ac_broad_peak_15166_lociStitched	chr14	93661621	93679370	2	9124	19513.3	5408.12	684	1	NM_032490,NM_175748,NR_038150,NM_001098621,NM_015676	0,0,0,8188,8191	GON7,TMEM251,UBR7
5_RAJI_H3K27ac_broad_peak_37339_lociStitched	chr4	48183830	48216464	5	20393	17831.2	3798.6	685	1	NM_003215,NM_003328,NM_020846,NM_207330,NM_000087	0,47558,127149,141641,168870	CNGA1,NIPAL1,SLAIN2,TEC,TXK
5_RAJI_H3K27ac_broad_peak_8388_lociStitched	chr11	58330255	58353484	5	13733	16557.6	2534.28	686	1	NM_004811,NM_001143995,NM_001307951,NM_001197051,NM_053023,NR_024091	0,0,0,0,0,0	LPXN,ZFP91,ZFP91-CNTF
12_RAJI_H3K27ac_broad_peak_50279_lociStitched	chr9	112861537	112919928	12	24935	20506.9	6487.24	687	1	NM_007203,NM_147150,NM_001004065,NM_001198656,NM_001136562	0,0,0,0,0	AKAP2,PALM2-AKAP2
11_RAJI_H3K27ac_broad_peak_516_lociStitched	chr1	12098847	12147894	11	20663	21389.4	7376.67	688	1	NM_001243,NM_001281430,NM_021933,NR_106787,NM_001127660,NM_014874	0,0,6742,9569,25276,25276	MFN2,MIIP,MIR6729,TNFRSF8
8_RAJI_H3K27ac_broad_peak_6632_lociStitched	chr10	92728761	92777426	8	28441	19358.9	5348.28	689	1	NR_131214,NR_134319,NR_047467,NM_014391,NM_001104546	0,15497,28139,47730,60450	ANKRD1,LINC00502,LOC105378430,RPP30,XLOC_008559
7_RAJI_H3K27ac_broad_peak_13612_lociStitched	chr13	99851739	99891708	7	21576	18321.8	4328.64	690	1	NR_036532,NR_036531,NM_001144072,NM_177967,NR_026644	0,0,0,0,0	UBAC2,UBAC2-AS1
9_RAJI_H3K27ac_broad_peak_14372_lociStitched	chr14	61928297	61986778	9	24834	20328	6356.88	691	1	NM_006255,NR_110417,NR_110416,NR_039985,NR_047116	0,36212,36212,50480,160981	FLJ22447,HIF1A-AS1,LINC01303,PRKCH
4_RAJI_H3K27ac_broad_peak_32006_lociStitched	chr21	45702533	45726899	4	13177	17402.2	3450.23	692	1	NM_000383,NM_001002021,NM_002626,NM_013369,NM_175867	0,0,0,20435,20435	AIRE,DNMT3L,PFKL
15_RAJI_H3K27ac_broad_peak_37215_lociStitched	chr4	39564963	39659790	15	35361	24228.3	10279.2	693	1	NR_047679,NM_001317897,NM_001317896,NM_174921,NM_001184700,NM_001184701,NM_003359	0,0,0,0,35746,35746,35746	SMIM14,UGDH,UGDH-AS1
10_RAJI_H3K27ac_broad_peak_10076_lociStitched	chr11	129861852	129912839	10	11976	21103.5	7184.07	694	1	NM_020228,NM_199437,NR_024233,NM_001142276,NM_001142277,NM_001142278,NM_001328682,NM_001328684,NM_001328685,NM_001328686,NM_001642,NR_024515,NR_024516	0,0,0,26877,26877,26877,26877,26877,26877,26877,26877,26877,26877	APLP2,LINC00167,PRDM10
RAJI_H3K27ac_broad_peak_42386	chr6	32156289	32161662	1	5374	14769.8	854.307	695	1	NM_002586,NM_001276501,NM_022107,NM_004557,NR_134949,NR_134950	0,0,0,958,958,958	GPSM3,NOTCH4,PBX2
5_RAJI_H3K27ac_broad_peak_26815_lociStitched	chr2	54778144	54809423	5	20362	17519.4	3618.98	696	1	NM_003128,NM_178313,NR_002229,NM_001039753,NM_001100396	0,0,21167,142726,189431	C2orf73,EML6,RPL23AP32,SPTBN1
9_RAJI_H3K27ac_broad_peak_1185_lociStitched	chr1	28176139	28221075	9	18455	21034.5	7149.32	697	1	NM_014110,NM_002713,NM_138558,NM_001039477,NM_001105556,NM_001286113,NM_001286115,NM_004848,NM_001286076,NM_001297558,NM_001355128,NM_001355129,NM_002946	0,0,0,0,0,0,0,0,0,0,0,0,0	PPP1R8,RPA2,THEMIS2
RAJI_H3K27ac_broad_peak_19853	chr17	4847194	4855385	1	8192	15279.5	1396.57	698	1	NM_001320356,NM_001320357,NM_001320358,NM_001320359,NM_001320360,NM_001320361,NM_001320362,NM_001320363,NM_001320364,NM_001320365,NM_015528,NM_005022,NM_001193503,NM_001976,NM_053013	0,0,0,0,0,0,0,0,0,0,0,0,0,0,0	ENO3,PFN1,RNF167
7_RAJI_H3K27ac_broad_peak_6748_lociStitched	chr10	98002953	98051208	7	15983	19408.2	5534.85	699	1	NM_001258440,NM_001258441,NM_001258442,NR_047680,NR_047681,NR_047682,NR_047683,NM_001114094,NM_013314	0,0,0,0,0,0,0,0,0	BLNK
11_RAJI_H3K27ac_broad_peak_14339_lociStitched	chr14	60618279	60690861	11	24816	21789.1	7925.95	700	1	NM_001322281,NM_001322282,NM_016029,NM_001322280,NM_001330177,NM_022495	0,0,0,0,16748,16748	DHRS7,PCNX4
10_RAJI_H3K27ac_broad_peak_28596_lociStitched	chr2	159810263	159858717	10	22416	19488.2	5625.51	701	1	NR_146421,NM_001145909,NM_001350062,NM_001350063,NM_001350064,NM_001350065,NM_033394	0,0,0,0,0,0,0	TANC1
8_RAJI_H3K27ac_broad_peak_40954_lociStitched	chr5	154133237	154165055	8	17841	17544.4	3684.52	702	1	NM_015315,NM_032385,NR_039667,NR_031638,NM_001301083	0,32997,43963,67817,72754	CNOT8,FAXDC2,LARP1,MIR1303,MIR378H
15_RAJI_H3K27ac_broad_peak_40318_lociStitched	chr5	126083491	126151308	15	23596	20582.5	6734.23	703	1	NR_134485,NM_005573,NR_134488,NM_001198557,NM_178450	0,0,0,0,52098	LMNB1,LMNB1-DT,MARCH3
5_RAJI_H3K27ac_broad_peak_11221_lociStitched	chr12	53592144	53634954	5	21874	18725.1	4880.34	704	1	NM_000889,NR_104181,NM_001042728,NM_001243732,NM_000966,NM_001243730,NM_001243731	0,0,0,0,0,0,0	ITGB7,RARG
13_RAJI_H3K27ac_broad_peak_3321_lociStitched	chr1	155455471	155547911	13	26142	24616.8	10778.5	705	1	NM_018489,NR_147963,NR_147964,NM_001256532,NM_001256533,NM_001350772,NM_001350773,NM_001350774,NM_001350775,NM_001350776,NM_001350777,NM_001350778,NM_001350779,NM_001350780,NM_001350781,NM_001350782,NM_001350783,NM_001350784,NM_001350785,NM_001350786,NM_001350787,NM_001350788,NM_001350789,NM_018116,NR_046292,NR_046293,NR_046294,NR_046295,NR_146907,NR_146908	0,0,0,32050,32050,32050,32050,32050,32050,32050,32050,32050,32050,32050,32050,32050,32050,32050,32050,32050,32050,32050,32050,32050,32050,32050,32050,32050,32050,32050	ASH1L,ASH1L-AS1,MSTO1
12_RAJI_H3K27ac_broad_peak_27956_lociStitched	chr2	109171436	109254114	12	35233	22777.8	8945.76	706	1	NM_001193483,NM_004987,NM_001193488,NM_001193482,NM_001193484	0,0,0,0,0	LIMS1
RAJI_H3K27ac_broad_peak_3402	chr1	156715644	156722998	1	7355	14908.8	1080.3	707	1	NM_001319187,NM_001319188,NM_004494,NM_001126051,NM_001126050,NM_001319186,NR_135008	0,0,0,0,0,0,0	HDGF
16_RAJI_H3K27ac_broad_peak_4996_lociStitched	chr1	235416441	235521235	16	25579	25454.5	11632.1	708	1	NM_001206794,NM_016374,NM_031371,NR_135074,NM_001037277,NR_036605	0,0,0,0,0,0	ARID4B,GGPS1
RAJI_H3K27ac_broad_peak_150	chr1	2474852	2483455	1	8604	15131.8	1330.02	709	1	NR_037844,NM_001297605,NM_003820,NM_001010926,NR_121638	0,4349,4349,13169,14519	HES5,LOC100996583,TNFRSF14,TNFRSF14-AS1
3_RAJI_H3K27ac_broad_peak_20606_lociStitched	chr17	29813604	29836844	3	14139	16897.8	3109.51	710	1	NM_032932,NM_001303542,NM_001346747,NM_001346748,NM_001346749	0,0,0,0,0	RAB11FIP4
6_RAJI_H3K27ac_broad_peak_1000_lociStitched	chr1	25343571	25381963	6	17246	19549.2	5762.64	711	1	NR_039623,NM_001031680,NM_001320672,NM_004350,NR_106789	0,52071,52071,86802,97665	MIR4425,MIR6731,RUNX3
14_RAJI_H3K27ac_broad_peak_7412_lociStitched	chr10	134189095	134272394	14	27406	20391.6	6605.61	712	1	NM_030626,NM_001143757,NM_001098637,NM_138499,NR_149317,NM_173541	0,0,0,0,0,0	,C10orf91,LRRC27,PWWP2B
15_RAJI_H3K27ac_broad_peak_4462_lociStitched	chr1	206831749	206914947	15	32343	23328.7	9542.81	713	1	NM_004759,NM_032960,NM_001004023,NM_003582,NM_000572	0,0,9208,9208,26001	DYRK3,IL10,MAPKAPK2
2_RAJI_H3K27ac_broad_peak_41289_lociStitched	chr5	175960084	175971746	2	10918	15222.4	1444.92	714	1	NM_014901,NM_001171976,NM_017675,NM_014613,NM_052899	0,0,4597,23010,51057	CDHR2,FAF2,GPRIN1,RNF44
2_RAJI_H3K27ac_broad_peak_40034_lociStitched	chr5	100223309	100241289	2	16764	16174.8	2405.72	715	1	NM_005668,NM_175052,NR_031686,NM_198507,NR_027503	0,0,71041,300866,499352	FAM174A,LOC100133050,MIR548P,ST8SIA4
3_RAJI_H3K27ac_broad_peak_14998_lociStitched	chr14	89881350	89911169	3	9731	21338.5	7571.04	716	1	NM_005197,NM_001085471,NR_036500,NR_024620,NM_001284269,NM_001284267,NM_145231	0,0,0,131391,350167,350167,350167	EFCAB11,FOXN3,FOXN3-AS1,FOXN3-AS2
3_RAJI_H3K27ac_broad_peak_19690_lociStitched	chr17	1617956	1640332	3	11347	16370.3	2611.28	717	1	NR_028502,NR_028503,NR_028504,NR_028505,NM_001163673,NM_152348,NM_001163811,NM_001163809	0,0,0,0,0,0,0,0	MIR22HG,WDR81
7_RAJI_H3K27ac_broad_peak_50480_lociStitched	chr9	123918095	123970402	7	26327	20023.1	6271.61	718	1	NM_007018,NM_001330762,NM_016322,NM_001353053,NM_001353054	0,0,0,0,0	CNTRL,GSN,RAB14
12_RAJI_H3K27ac_broad_peak_23190_lociStitched	chr18	55718704	55789220	12	27294	23651.1	9914.55	719	1	NM_001144967,NM_001243960,NM_015277,NM_001144964,NM_001144965,NM_001144968,NM_001144969,NM_001144971	0,0,0,0,27345,27345,27345,27345	NEDD4L
10_RAJI_H3K27ac_broad_peak_21571_lociStitched	chr17	55975433	56040087	10	25294	21956.5	8223.99	720	1	NM_001292025,NM_001271875,NM_001330393,NM_007146,NM_001078166,NM_006924,NR_034041	0,0,8821,8823,38193,38193,38193	CUEDC1,SRSF1,VEZF1
15_RAJI_H3K27ac_broad_peak_40341_lociStitched	chr5	126297129	126378224	15	24939	22787.7	9066.42	721	1	NM_178450,NM_001164479,NM_001164478,NM_005573,NR_134488,NM_001198557	0,26,8772,124418,124418,124418	C5orf63,LMNB1,MARCH3
8_RAJI_H3K27ac_broad_peak_31159_lociStitched	chr20	52443451	52490690	8	21377	19320.8	5607.27	722	1	NR_002189,NM_001323347,NM_001316361,NM_003657,NR_134576	350,69387,69387,69387,192323	BCAS1,LOC105372672,SUMO1P1
14_RAJI_H3K27ac_broad_peak_34156_lociStitched	chr3	42049739	42135555	14	31461	23410.6	9697.21	723	1	NM_001349245,NR_146089,NM_001265608,NM_001042646,NM_001349246,NM_001349247	0,0,0,0,0,0	TRAK1
6_RAJI_H3K27ac_broad_peak_9353_lociStitched	chr11	93252024	93282089	6	17778	18565.1	4855.5	724	1	NM_020179,NM_181645,NM_033395,NR_002569,NR_146090,NR_146091	0,80389,112727,172591,181271,181271	CEP295,DEUP1,SCARNA9,SMCO4,TAF1D
6_RAJI_H3K27ac_broad_peak_34582_lociStitched	chr3	53188844	53232184	6	29277	17765.1	4060.96	725	1	NM_001354679,NM_001354680,NM_006254,NM_212539,NM_001316327,NM_001354676,NM_001354678	0,0,0,0,0,0,0	PRKCD
1_RAJI_H3K27ac_broad_peak_13120_lociStitched	chr13	41625074	41637573	1	12500	15236.3	1549.88	726	1	NM_007187,NM_172373,NR_036127,NM_152903,NM_001145353	0,31567,37582,64136,68657	ELF1,KBTBD6,MIR3168,WBP4
3_RAJI_H3K27ac_broad_peak_22100_lociStitched	chr17	73774414	73805812	3	13162	17827.8	4141.4	727	1	NM_005324,NR_039892,NR_038131,NM_001080419,NM_000154	0,0,0,0,13135	GALK1,H3F3B,MIR4738,UNK
6_RAJI_H3K27ac_broad_peak_12047_lociStitched	chr12	109006711	109035786	6	16033	17055.4	3375.61	728	1	NM_001206609,NM_003006,NR_039717,NM_001105237,NM_001276471,NM_014325	0,0,0,3099,3099,3099	CORO1C,MIR4496,SELPLG
5_RAJI_H3K27ac_broad_peak_3590_lociStitched	chr1	161674820	161717728	5	18325	18823.7	5166.12	729	1	NM_001184866,NM_001184867,NM_001184870,NM_001184871,NM_001184872,NM_001184873,NM_032738,NM_001002901,NM_001320241,NM_001288829,NM_001288830,NM_001288831,NM_001288832	0,0,0,0,0,0,0,0,0,0,0,0,0	FCRLA,FCRLB
3_RAJI_H3K27ac_broad_peak_21544_lociStitched	chr17	55431332	55447867	3	14161	16153	2506.71	730	1	NM_001322250,NM_001322251,NM_138962,NM_170721,NR_110808	0,0,0,0,151742	LOC101927557,MSI2
2_RAJI_H3K27ac_broad_peak_48427_lociStitched	chr8	95954040	95976845	2	18746	16399.1	2789.05	731	1	NR_148903,NR_148904,NR_148905,NR_148906,NM_001354514,NM_001354515,NM_001354516,NM_001354522,NM_001354524,NM_001354525,NM_001354534,NM_001135733,NM_033285,NR_148907,NR_148908,NR_148909	0,0,0,0,0,0,0,0,0,0,0,0,0,0,0,0	NDUFAF6,TP53INP1
4_RAJI_H3K27ac_broad_peak_7062_lociStitched	chr10	111960025	111982268	4	12229	16495.4	2889.37	732	1	NM_130439,NM_001008541,NM_005962,NM_001320591,NM_001320592,NM_001320593,NM_019903,NM_001121,NM_001320594,NM_016824	0,0,3494,64703,64703,64703,64703,64703,64703,64703	ADD3,MXI1
10_RAJI_H3K27ac_broad_peak_407_lociStitched	chr1	9841908	9884484	10	15651	20249.1	6646.11	733	1	NM_001009566,NM_001302883,NM_014944,NM_001012329,NM_020248	0,0,0,23850,23850	CLSTN1,CTNNBIP1
10_RAJI_H3K27ac_broad_peak_41452_lociStitched	chr6	180679	237279	10	21608	21287.3	7714.58	734	1	NR_126020,NR_109817,NM_001286555,NM_020185,NR_104473,NR_104474,NR_104475	0,32521,54778,54778,54778,54778,54778	DUSP22,LINC00266-3,LOC285766
9_RAJI_H3K27ac_broad_peak_30067_lociStitched	chr20	4919845	4982854	9	23385	20396	6842.78	735	1	NM_005116,NM_203327,NM_001330987,NM_001009923,NM_001009924,NM_001009925,NM_001330984,NM_001330985,NM_001330986,NM_014145	0,0,66174,97630,97630,97630,97630,97630,97630,97630	SLC23A2,TMEM230
7_RAJI_H3K27ac_broad_peak_44633_lociStitched	chr6	166746271	166797945	7	16580	20282	6764.13	736	1	NM_145169,NR_130112,NR_130113,NR_130114,NR_040022,NM_001270879,NM_016098,NR_073093	0,0,0,0,0,0,0,0	LOC100289495,MPC1,SFT2D1
2_RAJI_H3K27ac_broad_peak_39889_lociStitched	chr5	88170636	88191958	2	17258	16055.5	2547.98	737	1	NM_001193350,NM_002397,NM_001131005,NM_001193347,NR_109941,NR_136218,NR_136219,NR_109940,NR_104031,NR_136217,NR_136222,NR_136220,NR_136221	0,0,0,0,0,0,0,0,0,0,0,0,0	MEF2C,MEF2C-AS1
RAJI_H3K27ac_broad_peak_15594	chr14	105884572	105889761	1	5190	14723.3	1256.26	738	1	NR_125384,NR_125385,NM_001203258,NM_004689,NM_001195082	0,0,0,0,4377	LOC100507437,MTA1,TEX22
15_RAJI_H3K27ac_broad_peak_38347_lociStitched	chr4	143245857	143331513	15	31580	22527.5	9088.1	739	1	NM_001101669,NM_003866,NM_001331040,NM_000585,NM_172175,NR_037840	0,0,0,590718,590718,590718	IL15,INPP4B
8_RAJI_H3K27ac_broad_peak_13710_lociStitched	chr13	111326784	111381214	8	21315	18555.2	5116.42	740	1	NM_024537,NR_147942,NM_001352252,NR_147941,NM_001352253,NM_198217,NM_198218,NM_198219,NM_005537,NM_001267728	0,0,0,0,0,0,0,0,0,0	CARS2,ING1
RAJI_H3K27ac_broad_peak_47497	chr8	23074980	23085371	1	10392	14847.7	1442.27	741	1	NM_003844,NR_033928,NM_152272,NM_001317899,NM_003840	0,0,15779,18734,53438	CHMP7,LOC389641,TNFRSF10A,TNFRSF10D
1_RAJI_H3K27ac_broad_peak_320_lociStitched	chr1	8932722	8940748	1	8027	14889	1488.02	742	1	NM_001201483,NM_001353346,NM_001428,NR_038351,NR_106786	0,0,0,0,6074	ENO1,ENO1-AS1,MIR6728
7_RAJI_H3K27ac_broad_peak_19531_lociStitched	chr16	89023340	89071314	7	22711	17707.2	4341.65	743	1	NM_005187,NM_001290330,NM_175931,NR_135194,NM_001127214,NM_001243279,NM_001284316,NM_174917,NR_104293,NR_147928,NR_147929	0,5409,15733,69797,88903,88903,88903,88903,88903,88903,88903	ACSF3,CBFA2T3,LOC100129697,LOC101927793
9_RAJI_H3K27ac_broad_peak_31671_lociStitched	chr21	34569106	34613612	9	15738	20428.3	7067.55	744	1	NM_000874,NM_207584,NM_001289125,NM_001289126,NM_001289128,NM_207585	0,0,0,0,0,0	IFNAR2
5_RAJI_H3K27ac_broad_peak_16743_lociStitched	chr15	72492399	72525272	5	19005	16821.1	3468.1	745	1	NM_001206799,NM_001206796,NM_001206797,NM_001206798,NM_001316318,NM_002654,NM_182470,NM_182471	0,0,0,0,0,0,0,0	PKM
2_RAJI_H3K27ac_broad_peak_9774_lociStitched	chr11	118304581	118319641	2	11463	16225.6	2893.03	746	1	NM_001197104,NM_005933,NR_046369,NR_046370,NM_006476,NR_033759	0,0,15052,15052,24020,24020	ATP5MG,KMT2A,LOC100131626
2_RAJI_H3K27ac_broad_peak_5852_lociStitched	chr10	46147318	46168984	2	18614	15976.5	2664.92	747	1	NM_001282905,NM_174890,NM_001128324,NM_001282906,NR_104256	0,0,0,0,0	ZFAND4
1_RAJI_H3K27ac_broad_peak_21384_lociStitched	chr17	47286537	47297578	1	11042	15038.9	1731.23	748	1	NM_031498,NM_001198755,NM_001198756,NM_001198754,NM_001135186,NM_016428	0,0,0,0,0,0	ABI3,GNGT2
2_RAJI_H3K27ac_broad_peak_25814_lociStitched	chr19	55759990	55772094	2	10212	14752.4	1450.06	749	1	NM_014931,NM_001297600,NM_001130106,NM_012267,NR_106861	0,1496,1497,1497,3373	HSPBP1,MIR6803,PPP6R1
5_RAJI_H3K27ac_broad_peak_5554_lociStitched	chr10	22883025	22920488	5	24513	17581.4	4293.26	750	1	NM_001330062,NM_005028,NR_036533,NM_001253854,NM_001253855,NM_012443,NM_172242	0,0,156168,176487,176487,176487,176487	LOC100499489,PIP4K2A,SPAG6
4_RAJI_H3K27ac_broad_peak_25521_lociStitched	chr19	49362097	49395562	4	13458	16886.4	3600.83	751	1	NM_001161354,NM_020904,NM_014330,NM_003323,NM_006184	0,0,0,0,7745	NUCB1,PLEKHA4,PPP1R15A,TULP2
6_RAJI_H3K27ac_broad_peak_30402_lociStitched	chr20	30924950	30959096	6	16575	17185.7	3926.79	752	1	NM_001164603,NM_015338,NM_004798,NM_001351680,NM_080616,NM_001256798	0,0,2140,71766,71766,71766	ASXL1,KIF3B,NOL4L
4_RAJI_H3K27ac_broad_peak_17729_lociStitched	chr16	3654680	3688109	4	22435	15233.6	1982.34	753	1	NM_032444,NM_005223,NM_001351825,NM_001272049,NM_016292	0,14831,16596,19929,19929	DNASE1,SLX4,TRAP1
3_RAJI_H3K27ac_broad_peak_48367_lociStitched	chr8	90737353	90776712	3	18748	17499	4250.77	754	1	NR_125822,NM_003821,NM_004337,NM_001126111,NM_002485,NM_001024688	0,0,137384,138050,168852,168852	LOC101929709,NBN,OSGIN2,RIPK2
3_RAJI_H3K27ac_broad_peak_17832_lociStitched	chr16	10955908	10987049	3	27315	15449.1	2214.13	755	1	NM_000246,NM_001286402,NM_001286403,NR_104444,NM_014015	0,0,0,0,35699	CIITA,DEXI
3_RAJI_H3K27ac_broad_peak_22566_lociStitched	chr18	2635802	2664830	3	14511	17094.6	3860.72	756	1	NR_033754,NM_015295,NM_006101,NM_001308401,NM_022840	0,0,19169,64301,64301	CBX3P2,METTL4,NDC80,SMCHD1
5_RAJI_H3K27ac_broad_peak_42797_lociStitched	chr6	41487538	41531018	5	10815	18970.3	5765.45	757	1	NR_120347,NR_126417,NR_126416,NR_126415,NM_001012426,NM_001012427,NM_138457	0,0,0,0,0,0,0	FOXP4,FOXP4-AS1,LINC01276
3_RAJI_H3K27ac_broad_peak_11430_lociStitched	chr12	58225391	58241181	3	12503	15220	2016.38	758	1	NM_005730,NR_029847,NM_006576,NR_148947,NM_001172697	0,6917,15540,22437,28753	AVIL,CTDSP2,LOC283387,MIR26A2,TSFM
4_RAJI_H3K27ac_broad_peak_4399_lociStitched	chr1	205628699	205656827	4	12900	16395.8	3206.59	759	1	NM_033102,NM_022731,NM_001973,NM_021795,NM_181644	0,25120,26700,26700,56654	ELK4,MFSD4A,NUCKS1,SLC45A3
12_RAJI_H3K27ac_broad_peak_6402_lociStitched	chr10	79250201	79325823	12	33935	20939.7	7781.5	760	1	NM_001014797,NM_001271518,NM_001322829,NM_001322830,NM_001322832,NM_001322835,NM_001161352,NM_001161353,NM_001271519,NM_001322836,NM_001322837,NM_002247	0,0,0,0,0,0,0,0,0,0,0,0	KCNMA1
8_RAJI_H3K27ac_broad_peak_46345_lociStitched	chr7	101495991	101536137	8	29110	17395.3	4267.52	761	1	NM_001202543,NM_001202544,NM_001202545,NM_001913,NM_181500,NM_001202546,NM_181552	0,0,0,0,0,0,0	CUX1
6_RAJI_H3K27ac_broad_peak_50004_lociStitched	chr9	96024950	96065444	6	23687	17683.7	4567.72	762	1	NM_001282394,NM_006648,NM_001098808,NM_004148,NM_001322224,NR_136232,NR_136233,NR_136234,NR_136235,NR_136236,NR_136237,NR_136238,NM_198841,NR_136229,NR_136230,NR_136231	0,0,15037,128381,143333,143333,143333,143333,143333,143333,143333,143333,143333,143333,143333,143333	C9orf129,FAM120AOS,NINJ1,WNK2
11_RAJI_H3K27ac_broad_peak_43617_lociStitched	chr6	108878051	108949799	11	20225	23956.7	10841.1	763	1	NM_201559,NM_001455,NM_001323005,NM_145315,NR_136553	0,0,31065,31065,31065	AFG1L,FOXO3
1_RAJI_H3K27ac_broad_peak_26628_lociStitched	chr2	43444704	43456207	1	11504	14402.9	1291.79	764	1	NM_006887,NR_027251,NM_001083953,NM_001345923,NM_001345924,NM_001345925,NM_022065,NR_073394,NR_144316	0,0,1768,1768,1768,1768,1768,1768,1768	LINC01126,THADA,ZFP36L2
9_RAJI_H3K27ac_broad_peak_3836_lociStitched	chr1	174903447	174941580	9	20951	17689.9	4587.4	765	1	NM_014857,NM_001243765,NM_001330989,NM_001243763,NM_001035230,NR_121196,NM_001243764	0,0,0,0,0,0,0	LOC101928696,RABGAP1L
7_RAJI_H3K27ac_broad_peak_43895_lociStitched	chr6	126100883	126140070	7	18619	18774.5	5686.03	766	1	NM_001199619,NM_001199620,NM_001122842,NM_001199621,NM_181782,NR_126386	0,0,0,0,0,0	NCOA7,NCOA7-AS1
4_RAJI_H3K27ac_broad_peak_29076_lociStitched	chr2	198055806	198083226	4	17993	16430.1	3375.4	767	1	NM_001195144,NM_153697,NR_135584,NR_046837,NM_012433	0,0,0,32356,173472	ANKRD44,ANKRD44-IT1,LOC101927596,SF3B1
RAJI_H3K27ac_broad_peak_7130	chr10	112599175	112608413	1	9239	14144.3	1127.04	768	1	NM_001134363,NR_026932,NM_001199492,NM_014456,NM_145341	0,20235,23140,23140,23140	PDCD4,PDCD4-AS1,RBM20
8_RAJI_H3K27ac_broad_peak_20569_lociStitched	chr17	29025162	29065648	8	12209	17967.7	4975.73	769	1	NR_024187,NR_144393,NR_144394,NR_144395,NM_015986,NR_073118	0,0,0,0,44054,44054	CRLF3,SUZ12P1
10_RAJI_H3K27ac_broad_peak_2810_lociStitched	chr1	117079436	117117857	10	22655	17301	4322.36	770	1	NM_001779,NR_026665,NM_001144822,NM_001542,NM_001007237	0,0,0,0,0	CD58,IGSF3
3_RAJI_H3K27ac_broad_peak_1007_lociStitched	chr1	25551043	25575178	3	13583	17203.4	4230.87	771	1	NM_015484,NM_207170,NM_020317,NR_135143,NR_135144,NR_135778,NR_135780,NR_135781,NR_135782,NR_135783,NR_135784,NR_135785,NR_135786,NR_135777,NM_001321772,NR_135787,NR_135788,NR_135789	0,0,0,0,0,0,0,0,0,0,0,0,0,0,0,0,0,0	RSRP1,SYF2
4_RAJI_H3K27ac_broad_peak_14188_lociStitched	chr14	51278860	51302873	4	17529	15920.6	2948.8	772	1	NM_020921,NM_016350,NM_182946,NM_182944,NR_135258	0,0,0,0,0	LOC105370489,NIN
5_RAJI_H3K27ac_broad_peak_9746_lociStitched	chr11	117849857	117883571	5	13341	18691	5721.27	773	1	NM_001558,NR_026691,NM_001354434,NM_001077263,NM_001206789,NM_001244995,NM_001206790	0,0,892,49690,49690,49690,49690	IL10RA,SMIM35,TMPRSS13
9_RAJI_H3K27ac_broad_peak_37245_lociStitched	chr4	39932909	39980425	9	24386	18507.5	5540.37	774	1	NM_001100399,NM_001100400,NR_027277,NM_001318359,NM_018177	0,0,64112,78099,78099	LOC344967,N4BP2,PDS5A
3_RAJI_H3K27ac_broad_peak_37517_lociStitched	chr4	71849442	71876116	3	16435	16276.5	3312.91	775	1	NM_001244766,NM_173468,NM_000788,NM_001244767,NM_002092	0,0,0,6983,143816	DCK,GRSF1,MOB1B
5_RAJI_H3K27ac_broad_peak_4469_lociStitched	chr1	206931101	206969102	5	23931	17784.5	4841.33	776	1	NM_000572,NM_153758,NM_004759,NM_032960,NM_013371	0,3113,23472,23472,33120	IL10,IL19,MAPKAPK2
15_RAJI_H3K27ac_broad_peak_37764_lociStitched	chr4	87820029	87904503	15	30692	21667.6	8726.16	777	1	NR_038841,NM_001166693,NM_144645,NM_001313959,NM_001313960	0,0,6455,23637,23637	AFF1,AFF1-AS1,C4orf36
1_RAJI_H3K27ac_broad_peak_10953_lociStitched	chr12	46117298	46127823	1	10526	14216.1	1283	778	1	NR_028408,NM_001347839,NM_152641,NM_004719,NM_001142679	0,0,0,185091,283112	ANO6,ARID2,LINC00938,SCAF11
5_RAJI_H3K27ac_broad_peak_12606_lociStitched	chr12	123910367	123945081	5	15703	16225.3	3304.77	779	1	NM_145058,NR_130703,NM_022717,NR_104103,NM_180699	0,0,0,0,0	RILPL2,SNRNP35
RAJI_H3K27ac_broad_peak_21776	chr17	62195110	62210842	1	15733	15360.7	2443.18	780	1	NM_001433,NR_132278,NR_004380,NR_002995,NM_001288733,NM_001288732,NM_018469	0,12488,12596,12857,13951,13951,13951	ERN1,SNHG25,SNORA50C,SNORD104,TEX2
6_RAJI_H3K27ac_broad_peak_21199_lociStitched	chr17	43116664	43155830	6	17539	17918.4	5001.5	781	1	NM_001288655,NM_001128631,NM_001288654,NM_001321326,NM_024819,NM_021079	0,0,0,0,0,0	DCAKD,NMT1
2_RAJI_H3K27ac_broad_peak_30879_lociStitched	chr20	45974773	45989409	2	14000	14862.9	1961.22	782	1	NM_001281771,NM_001281772,NM_001281773,NM_001281774,NM_001281775,NM_001281776,NM_001281777,NM_001281778,NM_001281779,NM_001281780,NM_001281781,NM_001281782,NM_001281783,NM_001281784,NM_012408,NM_183047,NM_183048,NM_001281769,NR_134501	0,0,0,0,0,0,0,0,0,0,0,0,0,0,0,0,0,0,0	LOC101927377,ZMYND8
4_RAJI_H3K27ac_broad_peak_36731_lociStitched	chr4	656907	677805	4	9328	14695.5	1803.5	783	1	NM_000283,NM_001145291,NM_001145292,NM_001350154,NM_001350155,NM_007100,NR_033743,NM_002477,NM_001294341,NM_001294342,NM_032219	0,0,0,0,0,0,0,0,0,0,0	ATP5ME,MYL5,PDE6B,SLC49A3
3_RAJI_H3K27ac_broad_peak_3879_lociStitched	chr1	178994432	179013987	3	14839	15149.3	2264.47	784	1	NM_001324310,NM_014864,NM_001324311,NM_022371,NM_001136000,NM_001168239,NM_005158,NM_001168236,NM_001168237,NM_001168238,NM_007314	0,0,0,37125,54475,54475,54475,54475,54475,54475,54475	ABL2,FAM20B,TOR3A
2_RAJI_H3K27ac_broad_peak_26757_lociStitched	chr2	48119236	48135128	2	15049	14962.3	2080.26	785	1	NM_001190274,NM_025133,NM_000179,NM_001281492,NM_001281493,NM_001281494	0,3379,85145,85145,85145,85145	FBXO11,MSH6
RAJI_H3K27ac_broad_peak_21164	chr17	42421561	42428407	1	6847	13896	1015.95	786	1	NM_002087,NM_198475,NM_001143780,NM_001321240,NM_001321241,NM_016016	0,2694,19324,19324,19324,19324	FAM171A2,GRN,SLC25A39
7_RAJI_H3K27ac_broad_peak_19438_lociStitched	chr16	87400398	87428811	7	15930	15823.2	2943.59	787	1	NM_024735,NM_001282683,NM_022818,NM_015144,NR_135180	0,0,0,11041,48750	FBXO31,LOC101928659,MAP1LC3B,ZCCHC14
5_RAJI_H3K27ac_broad_peak_22576_lociStitched	chr18	2956098	2998305	5	19319	19098.7	6242.42	788	1	NM_014646,NR_026659,NM_032048,NM_003803,NM_019856	0,9478,42009,68500,68500	EMILIN2,LOC727896,LPIN2,MYOM1
5_RAJI_H3K27ac_broad_peak_29070_lociStitched	chr2	197993116	198024438	5	20203	16193.5	3338.93	789	1	NM_001195144,NM_153697,NR_135584,NR_046837,NM_001321099,NM_001321100	0,0,38277,91144,201662,201662	ANKRD44,ANKRD44-IT1,LOC101927596,PGAP1
7_RAJI_H3K27ac_broad_peak_5384_lociStitched	chr10	11703528	11741643	7	17431	17128.9	4280.31	790	1	NM_024693,NM_014688,NR_125732,NM_153256,NM_001080491	42713,49741,49741,123754,129250	ECHDC3,PROSER2,USP6NL
11_RAJI_H3K27ac_broad_peak_15779_lociStitched	chr15	31726634	31805609	11	26413	20841.5	8008.06	791	1	NM_001302461,NM_130901,NM_001329907,NM_015995,NM_001243538	0,0,0,56533,203581	KLF13,LOC283710,OTUD7A
13_RAJI_H3K27ac_broad_peak_20419_lociStitched	chr17	25782817	25875051	13	26216	24193	11372.5	792	1	NM_014238,NR_033892,NM_001330163,NM_002308,NM_009587,NR_024043	0,24169,83123,83123,83123,83123	KSR1,LGALS9,TBC1D3P5
6_RAJI_H3K27ac_broad_peak_25235_lociStitched	chr19	45240479	45274528	6	11810	16353.7	3534.29	793	1	NM_005178,NR_107052,NM_001130852,NM_012116,NM_001039213	0,0,6598,6598,26494	BCL3,CBLC,CEACAM16,MIR8085
8_RAJI_H3K27ac_broad_peak_20952_lociStitched	chr17	38462670	38495864	8	20438	17287.4	4494.47	794	1	NM_000964,NM_001145301,NM_001145302,NR_110861,NM_001024809	0,0,0,1255,2407	RARA,RARA-AS1
5_RAJI_H3K27ac_broad_peak_15261_lociStitched	chr14	96963366	96981520	5	10555	17529.5	4740.01	795	1	NR_122121,NM_001252006,NM_001252007,NM_001293627,NM_001293632,NM_032632,NM_001293628	0,0,0,0,0,0,0	LOC730202,PAPOLA
3_RAJI_H3K27ac_broad_peak_32672_lociStitched	chr22	31680810	31705116	3	15322	15271.5	2510.81	796	1	NM_001135911,NM_052880,NM_005569,NM_016733,NM_001031801	0,0,4745,4745,7187	LIMK2,PIK3IP1
6_RAJI_H3K27ac_broad_peak_33574_lociStitched	chr3	9434866	9465428	6	18962	16439.3	3701.06	797	1	NR_132781,NR_027007,NR_132780,NM_001080517,NM_001292043,NM_001349451	0,0,0,0,0,0	SETD5,THUMPD3-AS1
7_RAJI_H3K27ac_broad_peak_47724_lociStitched	chr8	38625466	38665940	7	21803	17529.3	4820.45	798	1	NR_148050,NM_001146216,NM_001352778,NM_001352780,NM_001352785,NM_001352786,NM_001352787,NM_001352788,NM_001352789,NM_001352792,NM_001352793,NM_001352794,NM_001352795,NM_001352799,NR_148049,NR_148051,NM_001330521,NM_001352782,NM_001352784,NM_001352790,NM_001352796,NM_001352797,NM_001352804,NM_001352800,NM_001122824,NM_001352779,NM_001352781,NM_001352783,NM_001352801,NM_001352803,NM_006283,NM_00135…	0,0,0,0,0,0,0,0,0,0,0,0,0,0,0,0,0,0,0,0,0,0,0,0,0,0,0,0,0,0,0,0,0,0	TACC1
11_RAJI_H3K27ac_broad_peak_32919_lociStitched	chr22	38556779	38616602	11	20571	18485.3	5790.87	799	1	NM_001004426,NM_001349864,NM_001349865,NM_003560,NM_001199562,NM_001349866,NM_001349867,NM_001349868,NM_001349869,NM_001161572,NM_001161574,NM_012323,NM_001161573,NM_001195071,NM_001195072,NM_012264	0,0,0,0,0,0,0,0,0,0,0,0,0,0,0,0	MAFF,PLA2G6,TMEM184B
3_RAJI_H3K27ac_broad_peak_25402_lociStitched	chr19	47583884	47617631	3	10334	16269.4	3597.43	800	1	NM_015168,NM_001145713,NM_001145714,NM_005500,NR_027280	0,16449,16449,16449,16484	SAE1,ZC3H4
3_RAJI_H3K27ac_broad_peak_23707_lociStitched	chr19	3171830	3194481	3	14491	14646.1	1981.96	801	1	NM_003775,NM_001321463,NM_020170,NM_002068,NR_110670	0,0,0,8064,16658	GNA15,LOC100996351,NCLN,S1PR4
2_RAJI_H3K27ac_broad_peak_36413_lociStitched	chr3	187453589	187468767	2	14550	14573.9	1918.5	802	1	NM_001130845,NM_001706,NM_001134738,NR_034062,NM_001004312	0,0,895,3387,33245	BCL6,LOC100131635,RTP2
4_RAJI_H3K27ac_broad_peak_50754_lociStitched	chr9	130817404	130844910	4	14895	15334.6	2690.09	803	1	NM_197956,NM_001330988,NM_001006641,NM_001006642,NM_001265614	0,0,0,8833,8833	NAIF1,SLC25A25
8_RAJI_H3K27ac_broad_peak_44137_lociStitched	chr6	139634464	139666244	8	15845	17253.4	4623.99	804	1	NM_153235,NM_001168389,NM_001168388,NM_006079,NR_033919	21257,27148,27148,27148,123888	CITED2,LINC01625,TXLNB
7_RAJI_H3K27ac_broad_peak_31779_lociStitched	chr21	37654207	37703590	7	14479	19417.4	6804.98	805	1	NM_001320714,NM_005128,NM_001320445,NM_001320446,NM_015358	0,0,0,0,0	DOPEY2,MORC3
7_RAJI_H3K27ac_broad_peak_48287_lociStitched	chr8	81048969	81084467	7	21004	16893.5	4288.16	806	1	NR_105036,NR_105037,NM_001025253,NM_001287144,NM_005079,NR_105034,NR_105035	0,0,0,0,0,0,0	TPD52
4_RAJI_H3K27ac_broad_peak_41817_lociStitched	chr6	13454336	13488565	4	24944	17634.8	5031.66	807	1	NM_001242628,NM_018988,NR_038459,NM_001242629,NM_001242630	0,0,0,0,45968	GFOD1
12_RAJI_H3K27ac_broad_peak_4756_lociStitched	chr1	226270677	226348264	12	18074	20638.1	8038.01	808	1	NR_146920,NM_022735,NR_146443,NM_002107,NR_002315	0,0,0,10975,10975	ACBD3,ACBD3-AS1,H3F3A,H3F3AP4,LINC01703
4_RAJI_H3K27ac_broad_peak_33467_lociStitched	chr22	50614421	50643610	4	14790	14971	2375.98	809	1	NM_001160300,NM_052839,NR_027691,NM_001320484,NM_001320485,NM_025204,NR_135275,NM_001320487,NM_001320488,NM_031454	0,0,0,0,0,0,0,0,0,0	PANX2,SELENOO,TRABD
2_RAJI_H3K27ac_broad_peak_19925_lociStitched	chr17	7199145	7219379	2	11360	15193.7	2602.09	810	1	NM_001143760,NM_001970,NM_001143761,NM_001143762,NM_004489,NM_001005408,NM_032442	0,0,0,0,0,0,0	EIF5A,GPS2,NEURL4
4_RAJI_H3K27ac_broad_peak_33698_lociStitched	chr3	13444835	13463358	4	16393	14423.9	1850.45	811	1	NM_024923,NR_046690,NM_001330636,NM_024827,NM_001136041	0,55130,58307,58357,58486	HDAC11,HDAC11-AS1,NUP210
1_RAJI_H3K27ac_broad_peak_18746_lociStitched	chr16	57071350	57081503	1	10154	13917.7	1363.55	812	1	NM_001330552,NM_032206,NM_152727,NM_000078,NM_001286085	0,0,44952,53595,53595	CETP,CPNE2,NLRC5
RAJI_H3K27ac_broad_peak_933	chr1	24283244	24295989	1	12746	15139.8	2588.51	813	1	NM_017761,NM_001191005,NM_001191006,NM_001191007,NM_001191009,NM_001300936,NM_001300937,NM_006625,NM_054016,NR_034035	0,0,0,0,0,0,0,0,0,0	PNRC2,SRSF10
13_RAJI_H3K27ac_broad_peak_9129_lociStitched	chr11	75182346	75249061	13	22578	22729.8	10180.7	814	1	NM_001351168,NM_030792,NM_001351167,NM_001207014,NM_001235	0,0,18975,24040,24040	GDPD5,SERPINH1
2_RAJI_H3K27ac_broad_peak_43187_lociStitched	chr6	71992604	72001677	2	5298	15052.1	2515.94	815	1	NM_001324266,NM_024576,NR_029598,NR_029504,NR_026807,NR_121612,NR_121613,NR_121614	0,0,84986,111577,115890,115890,115890,115890	LINC00472,MIR30A,MIR30C2,OGFRL1
4_RAJI_H3K27ac_broad_peak_603_lociStitched	chr1	16274650	16303204	4	14077	17106.7	4608.62	816	1	NM_001242884,NM_001287603,NM_001287604,NM_001324137,NM_001324138,NM_003443	0,0,0,0,0,0	ZBTB17
5_RAJI_H3K27ac_broad_peak_15477_lociStitched	chr14	103850951	103871032	5	12550	18253.6	5757.22	817	1	NM_001128918,NM_001128919,NM_001128920,NM_001128921,NM_002376	0,0,0,0,0	MARK3
5_RAJI_H3K27ac_broad_peak_49105_lociStitched	chr9	556790	591518	5	16918	16242.3	3761.04	818	1	NM_001256876,NM_001256877,NM_001354331,NM_001354332,NM_001354333,NM_001354334,NM_015158	0,0,0,0,0,0,0	KANK1
6_RAJI_H3K27ac_broad_peak_48714_lociStitched	chr8	119534793	119581049	6	20646	17489.4	5009.52	819	1	NR_146234,NM_001101676,NM_001349811,NR_109794,NM_207506	0,0,0,0,0	SAMD12
5_RAJI_H3K27ac_broad_peak_21991_lociStitched	chr17	71127333	71164551	5	18378	17038.4	4562.93	820	1	NM_001050,NM_018714,NM_001159770,NM_001352691,NM_001352692,NM_001352693,NM_139177	0,24622,38481,38481,38481,38481,38481	COG1,SLC39A11,SSTR2
5_RAJI_H3K27ac_broad_peak_25783_lociStitched	chr19	55117502	55145350	5	15736	15536.4	3077.2	821	1	NM_006669,NM_001081638,NM_001081639,NM_001278399,NM_001081637,NM_001278398,NR_103518	0,0,0,0,0,0,0	LILRB1
9_RAJI_H3K27ac_broad_peak_24524_lociStitched	chr19	17479655	17523902	9	19085	16875.8	4451.25	822	1	NM_031310,NM_004335,NR_130765,NR_130766,NM_001304547	0,0,0,0,0	BISPR,BST2,MVB12A,PLVAP
14_RAJI_H3K27ac_broad_peak_27193_lociStitched	chr2	65577833	65665809	14	23820	22372.3	9950.09	823	1	NM_001128210,NM_181784,NM_001005386,NM_005722,NM_004161,NM_015543	0,0,79444,79444,220399,220399	ACTR2,RAB1A,SPRED2
3_RAJI_H3K27ac_broad_peak_31805_lociStitched	chr21	38737048	38756591	3	7189	15556.2	3134.7	824	1	NM_001396,NM_001347722,NM_001347721,NM_001347723,NM_101395	0,0,0,0,0	DYRK1A
8_RAJI_H3K27ac_broad_peak_47950_lociStitched	chr8	56875195	56924911	8	28423	18022	5622.88	825	1	NM_001111097,NM_002350,NM_001146227,NR_145767,NM_001023	0,0,55828,59782,60457	LYN,RPS20,SNORA1B
4_RAJI_H3K27ac_broad_peak_47742_lociStitched	chr8	38792820	38824333	4	24194	16030.7	3633.45	826	1	NM_021623,NM_153692,NM_001024380,NM_001024381,NM_031940,NM_078473	0,7335,21994,21994,21994,21994	HTRA4,PLEKHA2,TM2D2
3_RAJI_H3K27ac_broad_peak_14985_lociStitched	chr14	89762003	89784218	3	8362	18682.8	6302.4	827	1	NM_005197,NM_001085471,NR_036500,NR_024620,NM_001288781,NM_001288782,NM_001288783,NM_144596,NM_198309,NM_198310	0,0,99480,258342,417664,417664,417664,417664,417664,417664	FOXN3,FOXN3-AS1,FOXN3-AS2,TTC8
RAJI_H3K27ac_broad_peak_25415	chr19	47728881	47736511	1	7631	13426.5	1049.12	828	1	NM_014417,NM_001127240,NM_001127241,NM_001127242,NR_036158,NR_036159	0,0,0,0,0,0	BBC3,MIR3190,MIR3191
5_RAJI_H3K27ac_broad_peak_27385_lociStitched	chr2	74399776	74433891	5	20404	15982.9	3623.01	829	1	NM_001317111,NM_001317110,NM_001317112,NM_018221,NM_006636,NR_027405	0,0,0,0,0,0	MOB1A,MTHFD2
2_RAJI_H3K27ac_broad_peak_21920_lociStitched	chr17	66282310	66290236	2	6884	13581.2	1232.49	830	1	NM_001352903,NM_014960,NM_001352904,NM_001174166,NM_004694,NM_001267727,NM_001352900,NM_001352907,NM_001352899,NM_001352906,NM_001352905,NM_001352909,NM_001352910,NM_001352901,NM_001352902	0,0,0,0,0,0,0,0,0,0,0,0,0,0,0	ARSG,SLC16A6
5_RAJI_H3K27ac_broad_peak_28364_lociStitched	chr2	136864328	136895506	5	17366	16315.4	3981.43	831	1	NM_001008540,NM_001348060,NM_001348056,NM_001348059,NM_003467	0,0,0,0,0	CXCR4
3_RAJI_H3K27ac_broad_peak_24008_lociStitched	chr19	8246159	8282156	3	17346	16047.5	3714.89	832	1	NM_024552,NM_032447,NM_001321431,NM_001165895,NM_016579	0,31430,32407,84855,84855	CD320,CERS4,FBN3
9_RAJI_H3K27ac_broad_peak_6545_lociStitched	chr10	88512182	88562558	9	22072	18054.8	5722.71	833	1	NM_004329,NM_001171610,NM_001080114,NM_007078,NM_001080116,NM_001080115,NM_001171611	0,16359,16359,16359,52373,52373,52373	BMPR1A,LDB3
7_RAJI_H3K27ac_broad_peak_18606_lociStitched	chr16	48394861	48420475	7	11675	15253.1	2925.12	834	1	NM_001348078,NR_039970,NM_001006610,NM_003031,NM_001300948,NM_031490	0,0,0,0,6972,6972	LONP2,MIR5095,SIAH1
5_RAJI_H3K27ac_broad_peak_49780_lociStitched	chr9	74500079	74536258	5	24813	16262.5	3939.89	835	1	NM_016014,NM_001025780,NM_182505,NM_001135820,NM_001349784,NM_013390	0,0,0,116280,116280,116280	ABHD17B,C9orf85,CEMIP2
7_RAJI_H3K27ac_broad_peak_17199_lociStitched	chr15	85904076	85958127	7	19685	18393.6	6075.33	836	1	NR_106993,NM_006738,NM_007200,NM_001310153,NR_049748	0,0,0,113659,155559	AKAP13,GOLGA6L3,LOC642423,MIR7706
5_RAJI_H3K27ac_broad_peak_6562_lociStitched	chr10	89597450	89634924	5	14105	16466.1	4155.87	837	1	NR_028492,NM_001126049,NM_000314,NM_001304717,NM_001304718	0,0,0,0,0	CFL1P1,KLLN,PTEN
5_RAJI_H3K27ac_broad_peak_42588_lociStitched	chr6	35679908	35701143	5	12730	15452.7	3147.03	838	1	NM_001145775,NR_027117,NM_001286574,NM_001286576,NM_145028	0,0,3666,3666,3666	ARMC12,FKBP5,LOC285847
15_RAJI_H3K27ac_broad_peak_28321_lociStitched	chr2	134935311	135054214	15	33753	25195.5	12912.9	839	1	NM_002410,NR_037450,NM_030923,NM_001307983,NM_138326	0,50549,159116,541972,541972	ACMSD,MGAT5,MIR3679,TMEM163
3_RAJI_H3K27ac_broad_peak_49432_lociStitched	chr9	33286903	33310608	3	12408	14761.1	2479.54	840	1	NM_147134,NM_001318758,NM_002504,NM_001195536,NM_016410	0,0,0,4837,4837	CHMP5,NFX1
10_RAJI_H3K27ac_broad_peak_31104_lociStitched	chr20	50101165	50159731	10	22500	17880.2	5598.91	841	1	NM_001258296,NM_001258297,NM_012340,NM_173091,NM_001136021,NM_001258292,NM_001258294,NM_001258295	0,0,0,0,0,0,0,0	NFATC2
5_RAJI_H3K27ac_broad_peak_31364_lociStitched	chr20	62248768	62274435	5	12252	15212.8	2933.74	842	1	NM_012384,NR_132418,NR_132417,NM_001276310,NM_015894,NR_075070	0,0,0,0,0,0	GMEB2,MHENCR,STMN3
12_RAJI_H3K27ac_broad_peak_45496_lociStitched	chr7	44627952	44686352	12	25817	18874.9	6605.04	843	1	NM_001003941,NM_001165036,NM_002541,NM_001303059,NM_001303061,NM_001303062,NM_182547,NM_001303058,NM_001303060	0,0,0,6059,6059,6059,6059,6059,6059	OGDH,TMED4
2_RAJI_H3K27ac_broad_peak_42283_lociStitched	chr6	30579274	30587559	2	7044	13750.6	1483.02	844	1	NM_002714,NR_072994,NM_014046,NM_001254952,NM_001318762,NM_001318763,NM_024909,NR_033823	0,0,0,7060,7060,7060,7060,7060	ATAT1,MRPS18B,PPP1R10
8_RAJI_H3K27ac_broad_peak_45985_lociStitched	chr7	76067155	76117804	8	23611	17073.8	4806.59	845	1	NM_007155,NM_001110354,NM_001102594,NM_001102595,NM_020892,NR_003262,NM_001102596	0,0,0,0,0,0,0	DTX2,FDPSP2,ZP3
6_RAJI_H3K27ac_broad_peak_38850_lociStitched	chr4	186108063	186148499	6	18431	16627.3	4363.04	846	1	NM_020827,NM_001292033,NM_001317781,NM_001151,NR_147059	0,0,0,36526,79662	CFAP97,LINC02436,SLC25A4,SNX25
7_RAJI_H3K27ac_broad_peak_1196_lociStitched	chr1	28382615	28418359	7	24691	18922.9	6659.11	847	1	NM_001282561,NM_001282562,NM_001990,NM_001282560,NR_104214	0,0,0,0,0	EYA3
5_RAJI_H3K27ac_broad_peak_15377_lociStitched	chr14	102538113	102573570	5	7316	20990.5	8733.06	848	1	NM_005348,NM_001017963,NM_001376,NM_001353668,NM_001353669,NM_001353670,NM_001353662	0,0,20979,32133,32133,32133,32133	DYNC1H1,HSP90AA1,WDR20
7_RAJI_H3K27ac_broad_peak_18083_lociStitched	chr16	21595661	21638538	7	14152	19178.9	6924.64	849	1	NR_110930,NM_001288659,NM_001288660,NM_001077180,NM_016025	0,0,0,0,0	LOC101927814,METTL9
8_RAJI_H3K27ac_broad_peak_10050_lociStitched	chr11	128855883	128904540	8	20883	20056.4	7809.45	850	1	NM_014715,NM_001142685,NM_001195195,NM_001251964,NM_022112	0,0,42590,42590,42590	ARHGAP32,TP53AIP1
RAJI_H3K27ac_broad_peak_18410	chr16	29824727	29834128	1	9402	13943.6	1699.7	851	1	NM_001256442,NM_001256443,NM_145239,NM_024516,NM_005115,NM_017458	0,0,0,0,0,0	MVP,PAGR1,PRRT2
6_RAJI_H3K27ac_broad_peak_8065_lociStitched	chr11	33384188	33426409	6	17937	16825.1	4602.09	852	1	NM_001278163,NM_001048200,NM_005734,NM_001278162,NM_012194	5621,5621,5621,5621,137468	HIPK3,KIAA1549L
RAJI_H3K27ac_broad_peak_114	chr1	1837269	1842384	1	5116	13114.9	896.148	853	1	NM_001330313,NM_138705,NM_178545,NM_001304360,NM_001282538,NM_001282539,NM_002074	3882,3882,6645,11006,14714,14714,14714	CALML6,CFAP74,GNB1,TMEM52
7_RAJI_H3K27ac_broad_peak_48529_lociStitched	chr8	101503886	101555704	7	16189	18234.8	6021.25	854	1	NM_001270379,NM_001270378,NM_001270377,NM_198401,NM_152628	0,0,0,0,29408	ANKRD46,SNX31
9_RAJI_H3K27ac_broad_peak_28007_lociStitched	chr2	111783468	111829754	9	22374	17982.1	5771.86	855	1	NM_001142807,NR_122074,NM_207002,NM_001204113,NM_001204106,NM_001204107,NM_001204108,NM_001204109,NM_001204110,NM_001204111,NM_001204112,NM_006538,NM_138621,NM_138622,NM_138623,NM_138624,NM_138625,NM_138626,NM_138627,NM_207003	0,26164,48737,48737,48737,48737,48737,48737,48737,48737,48737,48737,48737,48737,48737,48737,48737,48737,48737,48737	ACOXL,ACOXL-AS1,BCL2L11
8_RAJI_H3K27ac_broad_peak_50303_lociStitched	chr9	114216530	114248058	8	21580	15492.9	3285.22	856	1	NM_001080398,NM_133464,NM_001007169,NM_001146109,NM_012212,NM_001146108	0,39381,39381,63944,77189,77189	ECPAS,PTGR1,ZNF483
7_RAJI_H3K27ac_broad_peak_21480_lociStitched	chr17	48979288	49028289	7	12490	18336.2	6130.03	857	1	NM_001251971,NM_001130527,NM_001130528,NM_003971,NR_038458	11246,11246,11246,11246,33557	SPAG9,TOB1-AS1
5_RAJI_H3K27ac_broad_peak_1093_lociStitched	chr1	27109589	27133505	5	6462	16155.3	3965.27	858	1	NM_017837,NM_001202554,NM_006015,NM_139135,NM_032283	0,0,989,989,19696	ARID1A,PIGV,ZDHHC18
7_RAJI_H3K27ac_broad_peak_32553_lociStitched	chr22	26898879	26942507	7	15863	16652.8	4463.14	859	1	NM_001008697,NM_001346857,NM_001346858,NM_001346859,NM_001346861,NM_001346862,NM_012143,NR_144529,NM_001008566,NM_003595	0,0,0,0,0,0,0,0,0,0	LOC100507599,TFIP11,TPST2
7_RAJI_H3K27ac_broad_peak_11090_lociStitched	chr12	50056395	50101790	7	23552	17708.6	5524.57	860	1	NM_175736,NM_198900,NM_001031698,NM_012272,NM_003217	0,0,17944,17944,33503	FMNL3,PRPF40B,TMBIM6
5_RAJI_H3K27ac_broad_peak_20229_lociStitched	chr17	18742118	18765010	5	13458	15342.2	3168.25	861	1	NM_001243936,NM_001243942,NM_001353097,NM_001353098,NM_001353101,NM_001353102,NM_001353103,NM_001353104,NM_001353105,NM_001353106,NM_001243941,NM_001353099,NM_001353100,NM_001353107,NM_002767,NM_001353096	0,0,0,0,0,0,0,0,0,0,0,0,0,0,0,0	PRPSAP2
3_RAJI_H3K27ac_broad_peak_31940_lociStitched	chr21	44817227	44847781	3	12632	16263.9	4100.35	862	1	NM_001320643,NM_173354,NR_026960,NR_136540,NR_026863	0,0,22123,34059,34193	#N/A,LINC00313,LINC01669,SIK1,SIK1B
RAJI_H3K27ac_broad_peak_25843	chr19	56151778	56161461	1	9684	13062.4	930.536	863	1	NM_207115,NM_016202,NM_001163423,NM_016535,NM_013301	0,0,0,0,0	CCDC106,ZNF580,ZNF581
8_RAJI_H3K27ac_broad_peak_32861_lociStitched	chr22	37862807	37906587	8	15318	16439.4	4321.09	864	1	NM_001166343,NM_002405,NR_029413,NM_014550,NR_110512,NM_052906	0,0,0,0,39303,39303	CARD10,ELFN2,MFNG
9_RAJI_H3K27ac_broad_peak_44590_lociStitched	chr6	161410547	161457516	9	18009	18703.1	6585.05	865	1	NM_001291958,NM_001301072,NM_005922,NM_006724,NR_120425	0,0,0,0,0	MAP3K4
4_RAJI_H3K27ac_broad_peak_20578_lociStitched	chr17	29133250	29161143	4	15806	15745.6	3642.83	866	1	NM_015986,NR_073118,NM_024857,NR_144394,NR_144395	0,0,0,13403,13403	ATAD5,CRLF3,SUZ12P1
3_RAJI_H3K27ac_broad_peak_25472_lociStitched	chr19	48811727	48837943	3	13628	15089.9	3006.98	867	1	NM_144577,NM_001425,NM_001313905,NM_001303538,NM_001303539,NM_001303540,NM_018273,NR_130317	0,0,0,0,0,0,0,0	CCDC114,EMP3,TMEM143
3_RAJI_H3K27ac_broad_peak_41306_lociStitched	chr5	176410784	176434532	3	20826	14797.4	2728.65	868	1	NM_016290,NM_001199297,NM_001199298,NM_001317961,NR_146149,NR_146150	0,0,0,0,0,0	UIMC1
6_RAJI_H3K27ac_broad_peak_21387_lociStitched	chr17	47405264	47443657	6	13655	16965.9	4902.79	869	1	NM_001145365,NR_135579,NM_014897,NR_110884,NR_110883,NR_110882	0,0,0,0,0,0	LOC102724596,ZNF652
3_RAJI_H3K27ac_broad_peak_1655_lociStitched	chr1	41115539	41135322	3	10468	14261.6	2203.83	870	1	NM_014747,NR_024567,NM_001142587,NM_001142588,NM_001142589,NM_014223	0,19430,21920,21920,21920,21920	NFYC,NFYC-AS1,RIMS3
7_RAJI_H3K27ac_broad_peak_24579_lociStitched	chr19	18199494	18231069	7	14529	15604.4	3549.03	871	1	NM_001290024,NM_015016,NM_001290023,NM_005535,NM_153701	0,0,1682,1682,1682	IL12RB1,MAST3
RAJI_H3K27ac_broad_peak_51148	chr9	140160877	140172983	1	12107	13556.3	1501.14	872	1	NM_015456,NM_017723,NR_038389,NM_001004353,NM_001256699,NM_001256700,NM_001256701,NR_046339,NR_046340	0,0,12929,12943,12943,12943,12943,12943,12943	NELFB,STPG3,STPG3-AS1,TOR4A
9_RAJI_H3K27ac_broad_peak_23529_lociStitched	chr19	1168013	1214461	9	15528	16911.7	4858.46	873	1	NM_014963,NM_000455,NM_152769,NM_001001975,NM_001687	0,0,15486,27288,27288	ATP5F1D,CBARP,SBNO2,STK11
5_RAJI_H3K27ac_broad_peak_8057_lociStitched	chr11	33277694	33296365	5	11423	14337.5	2294.67	874	1	NM_001278163,NM_001048200,NM_005734,NM_001278162,NR_034027	0,0,0,0,64553	CSTF3-DT,HIPK3
3_RAJI_H3K27ac_broad_peak_47266_lociStitched	chr8	8593785	8612580	3	17347	14318	2279.83	875	1	NM_004225,NM_194284,NM_153332,NM_001354638,NM_001354635,NM_001354636	29419,32169,247734,247734,248056,248056	CLDN23,ERI1,MFHAS1
6_RAJI_H3K27ac_broad_peak_16455_lociStitched	chr15	65100958	65150281	6	20569	17065.8	5050.68	876	1	NM_001286496,NM_001286497,NM_001286499,NM_025049,NM_001195059,NM_025201	0,0,0,0,0,0	PIF1,PLEKHO2
4_RAJI_H3K27ac_broad_peak_47738_lociStitched	chr8	38757400	38772045	4	8536	13640.4	1634.38	877	1	NM_021623,NM_001330521,NM_001146216,NM_001352778,NM_001352780,NM_001352785,NM_001352786,NM_001352787,NM_001352788,NM_001352789,NM_001352792,NM_001352793,NM_001352794,NM_001352795,NM_001352799,NR_148049,NR_148051,NM_001352782,NM_001352784,NM_001352790,NM_001352796,NM_001352797,NM_001352804,NM_001122824,NM_001352779,NM_001352781,NM_001352783,NM_001352801,NM_001352803,NM_006283,NM_001352798,NM_00135…	0,46853,46855,46855,46855,46855,46855,46855,46855,46855,46855,46855,46855,46855,46855,46855,46855,46855,46855,46855,46855,46855,46855,46855,46855,46855,46855,46855,46855,46855,46855,46855	PLEKHA2,TACC1
6_RAJI_H3K27ac_broad_peak_35421_lociStitched	chr3	126662180	126704477	6	24530	15882.5	3882.86	878	1	NM_001320610,NM_032343,NM_032242,NM_001007534,NR_034158	0,0,2960,207497,271399	C3orf56,CHCHD6,NUP210P1,PLXNA1
4_RAJI_H3K27ac_broad_peak_21474_lociStitched	chr17	48929365	48961870	4	8811	16369.5	4407.68	879	1	NM_001243885,NM_005749,NM_001243877,NR_038458,NM_001330341	0,0,0,0,9652	TOB1,TOB1-AS1,WFIKKN2
3_RAJI_H3K27ac_broad_peak_43699_lociStitched	chr6	111187718	111207691	3	13211	15051.7	3109.8	880	1	NM_001287215,NM_001287214,NM_001287216,NM_001634,NR_109768	0,0,0,0,0	AMD1
5_RAJI_H3K27ac_broad_peak_583_lociStitched	chr1	16001282	16026384	5	7771	15681.2	3755.26	881	1	NM_015164,NM_006511,NM_032341,NM_207348,NR_149050	0,12758,13731,36425,40162	DDI2,PLEKHM2,RSC1A1,SLC25A34,SLC25A34-AS1
1_RAJI_H3K27ac_broad_peak_1431_lociStitched	chr1	33415533	33431239	1	15707	13733.3	1823.47	882	1	NM_001127361,NM_001300826,NM_153341,NM_001199199,NM_001319139,NM_001319141,NM_001319142,NM_013411,NR_134976	0,0,0,42302,42302,42302,42302,42302,42302	AK2,RNF19B
RAJI_H3K27ac_broad_peak_42176	chr6	27796354	27808305	1	11952	13418.6	1521.36	883	1	NM_003541,NM_003510,NM_003520,NM_021968,NM_003521	0,0,0,4097,13088	HIST1H2AK,HIST1H2BM,HIST1H2BN,HIST1H4J,HIST1H4K
8_RAJI_H3K27ac_broad_peak_8578_lociStitched	chr11	63435964	63473089	8	18279	15963.8	4083.75	884	1	NM_015459,NM_001290048,NM_001265589,NM_001265590,NM_001265591,NM_006054,NM_201428,NM_201429,NM_201430,NR_049750,NR_049751	0,0,0,0,0,0,0,0,0,0,0	ATL3,RTN3
7_RAJI_H3K27ac_broad_peak_11569_lociStitched	chr12	69164583	69215872	7	18703	17130.5	5257.12	885	1	NR_073494,NM_001145339,NM_002392,NM_001145337,NM_001145340,NM_001278462	0,0,0,0,0,0	LOC100130075,MDM2
7_RAJI_H3K27ac_broad_peak_21632_lociStitched	chr17	57406187	57453812	7	18566	18302.3	6429.38	886	1	NM_001005404,NR_039882,NM_001165993,NM_182569,NR_110813	0,0,52858,52858,54418	GDPD1,LINC01476,MIR4729,YPEL2
9_RAJI_H3K27ac_broad_peak_44652_lociStitched	chr6	167492723	167555769	9	21824	20420.6	8561.65	887	1	NM_004367,NM_031409,NM_005299,NR_134592,NM_001145121	0,0,14591,23068,28312	CCR6,GPR31,LOC105378123,TCP10L2
5_RAJI_H3K27ac_broad_peak_10411_lociStitched	chr12	9767879	9805013	5	10498	15923.1	4066.17	888	1	NR_046450,NR_046448,NR_046449,NR_046451,NR_002814,NR_046444,NR_046445,NR_046446,NR_046447	0,0,0,0,0,0,0,0,0	LOC374443
10_RAJI_H3K27ac_broad_peak_41191_lociStitched	chr5	171573541	171616593	10	24208	15778.6	3930.65	889	1	NM_005990,NM_001171183,NM_152277,NR_130933,NM_001308175	0,4583,20057,96008,135594	EFCAB9,LOC100288254,SH3PXD2B,STK10,UBTD2
3_RAJI_H3K27ac_broad_peak_7457_lociStitched	chr10	135201385	135219400	3	9582	13754.5	1916.8	890	1	NM_152911,NM_207127,NM_207128,NR_109763,NR_109764,NR_109765,NR_109766,NM_138384	0,0,0,0,0,0,0,0	MTG1,PAOX
11_RAJI_H3K27ac_broad_peak_10541_lociStitched	chr12	14391371	14467966	11	16598	18949.6	7123.34	891	1	NM_001286515,NM_001286514,NM_018179,NM_181352,NM_024829	50600,50600,50600,70032,188631	ATF7IP,PLBD1
1_RAJI_H3K27ac_broad_peak_41785_lociStitched	chr6	12007830	12014294	1	6465	12812.3	986.406	892	1	NM_002114,NR_125853,NM_001143948,NM_032744,NM_001168319,NM_001955	0,6354,228551,228551,276235,276235	ADTRP,EDN1,HIVEP1,LOC101928253
7_RAJI_H3K27ac_broad_peak_11502_lociStitched	chr12	65549255	65604049	7	27701	17473.8	5649.26	893	1	NM_001167614,NM_014319,NM_007191,NM_001031679,NM_001193460,NM_198080	0,0,33910,68374,68374,68374	LEMD3,MSRB3,WIF1
RAJI_H3K27ac_broad_peak_41397	chr5	179244351	179250249	1	5899	12466.6	645.241	894	1	NM_001142298,NM_001142299,NM_003900,NM_014275,NM_001017987,NM_016175	0,0,0,10400,14017,14017	MGAT4B,MRNIP,SQSTM1
7_RAJI_H3K27ac_broad_peak_48353_lociStitched	chr8	86084255	86113788	7	17969	14828.5	3018.27	895	1	NR_134311,NM_001083588,NM_001951,NM_001083589,NM_001099670,NM_001099671,NM_001099672,NM_001099673,NM_001293320	0,0,0,0,12500,12500,12500,12500,12500	C8orf59,E2F5,LOC102723322
3_RAJI_H3K27ac_broad_peak_48542_lociStitched	chr8	101901646	101923419	3	13014	14252.6	2453.82	896	1	NM_001135702,NM_001135700,NM_001135701,NM_145690,NM_001135699,NM_003406	7385,7385,7385,7385,7385,7385	YWHAZ
11_RAJI_H3K27ac_broad_peak_3950_lociStitched	chr1	182557461	182619746	11	21191	18679.3	6901.18	897	1	NM_021133,NM_002928,NR_036490,NM_001102450,NM_033345	0,0,0,0,0	LINC01686,RGS16,RGS8,RNASEL
7_RAJI_H3K27ac_broad_peak_35913_lociStitched	chr3	154796304	154849831	7	17814	17637.1	5861.21	898	1	NM_001354642,NM_000902,NM_007287,NM_001354644,NM_001354643,NM_007288,NM_007289	0,0,0,0,0,0,0	MME
14_RAJI_H3K27ac_broad_peak_25760_lociStitched	chr19	54835870	54902627	14	32303	18912.3	7136.32	899	1	NM_012276,NM_001289023,NM_001289025,NM_002287,NM_021706,NR_110279,NR_110280,NM_001289026,NM_001289027	0,0,0,0,0,0,0,0,0	LAIR1,LILRA4
22_RAJI_H3K27ac_broad_peak_23946_lociStitched	chr19	7178982	7290605	22	25184	22246.5	10481.4	900	1	NM_000208,NM_001079817,NM_001044387,NM_001044388,NM_024341	0,0,91005,91005,91005	INSR,ZNF557
5_RAJI_H3K27ac_broad_peak_45170_lociStitched	chr7	26225731	26254117	5	13299	15107	3343.87	901	1	NM_004289,NM_002137,NM_031243,NM_007276,NM_016587	0,0,0,0,0	CBX3,HNRNPA2B1,NFE2L3
5_RAJI_H3K27ac_broad_peak_21572_lociStitched	chr17	56062534	56097058	5	10958	16557.7	4805.74	902	1	NM_001330393,NM_007146,NM_001078166,NM_006924,NR_034041	0,0,0,0,0	SRSF1,VEZF1
6_RAJI_H3K27ac_broad_peak_34819_lociStitched	chr3	67040261	67100087	6	20280	17941.8	6203.96	903	1	NM_032505,NR_036234,NR_135533,NM_001177599,NM_003848	0,175801,251502,310797,325054	KBTBD8,LOC105377143,MIR4272,SUCLG2
5_RAJI_H3K27ac_broad_peak_17917_lociStitched	chr16	12043434	12089900	5	20666	14576.4	2839.07	904	1	NM_001355514,NM_001192,NM_032167,NM_001130007,NM_001130006,NM_002094	0,0,0,32916,33610,33610	GSPT1,NPIPB2,SNX29,TNFRSF17
4_RAJI_H3K27ac_broad_peak_44255_lociStitched	chr6	149637471	149663076	4	12010	15913.5	4199.22	905	1	NM_001292035,NM_001292034,NM_015093,NM_001002255,NR_149096	0,0,0,58419,58785	SUMO4,TAB2,TAB2-AS1
3_RAJI_H3K27ac_broad_peak_14469_lociStitched	chr14	64966007	64978393	3	11002	13332.3	1637.43	906	1	NM_001304508,NM_001354683,NM_001354684,NM_001354682,NM_001354686,NM_001354685,NM_006977,NM_001304507,NM_001123329,NM_014950	0,0,0,0,0,0,0,0,0,0	ZBTB1,ZBTB25
7_RAJI_H3K27ac_broad_peak_28404_lociStitched	chr2	143878489	143919798	7	19317	16465.8	4783.58	907	1	NM_018460,NM_001199241,NM_003937,NM_001032998,NR_110237	0,78605,78605,131384,774836	ARHGAP15,KYNU,LOC101928386
5_RAJI_H3K27ac_broad_peak_36245_lociStitched	chr3	182109840	182139638	5	23574	15795.9	4115.1	908	1	NR_040105,NR_134941,NM_014616,NR_104146,NM_020640,NM_001308101	25120,76440,371653,381377,516308,516308	ATP11B,DCUN1D1,LINC01206,LINC01994,LINC01995
8_RAJI_H3K27ac_broad_peak_48108_lociStitched	chr8	67417811	67461904	8	20042	17011.1	5335.25	909	1	NM_152765,NM_001080416,NM_001144755,NM_001294282,NM_144650	0,12506,12506,12506,36768	ADHFE1,C8orf46,MYBL1
4_RAJI_H3K27ac_broad_peak_42449_lociStitched	chr6	33024629	33049801	4	12711	15017.6	3342.84	910	1	NM_033554,NM_001242524,NM_001242525,NM_002121,NR_001435	0,0,0,0,30492	HLA-DPA1,HLA-DPB1,HLA-DPB2
5_RAJI_H3K27ac_broad_peak_40632_lociStitched	chr5	138604149	138641671	5	13707	15939.3	4266.25	911	1	NR_003141,NR_036536,NM_001194954,NM_001282278,NM_199189,NR_145749,NR_002915,NM_018834,NM_001194955,NM_001194956	0,0,0,0,0,0,0,0,0,0	MATR3,SNHG4,SNORA74A,SNORA74D
2_RAJI_H3K27ac_broad_peak_18429_lociStitched	chr16	30074613	30080717	2	4517	12881.9	1222.63	912	1	NM_000034,NM_001355562,NM_001355563,NM_001355564,NM_001355565,NM_184043,NM_001127617,NM_001243177,NM_184041	0,0,0,0,0,0,0,0,0	ALDOA
2_RAJI_H3K27ac_broad_peak_23748_lociStitched	chr19	4059363	4079280	2	11701	13519.7	1882.16	913	1	NM_001317990,NM_015898,NM_030662,NM_015897,NR_031672	0,0,11040,19980,71932	MAP2K2,MIR1268A,PIAS4,ZBTB7A
8_RAJI_H3K27ac_broad_peak_32116_lociStitched	chr22	17269399	17307247	8	17957	15994.6	4371.44	914	1	NM_001318251,NM_175878,NR_003607,NR_134584,NR_040115	0,0,1117,40072,112970	ANKRD62P1-PARP4P3,HSFY1P1,LINC01665,XKR3
5_RAJI_H3K27ac_broad_peak_45078_lociStitched	chr7	22892551	22926258	5	17248	15377.1	3754.96	915	1	NR_146320,NR_003075,NM_019059,NM_032581,NM_000600,NM_001318095	0,0,30081,54620,120931,120931	FAM126A,IL6,SNHG26,SNORD93,TOMM7
2_RAJI_H3K27ac_broad_peak_1015_lociStitched	chr1	25755717	25778286	2	13841	15412.4	3805.13	916	1	NM_001282564,NM_018202,NM_001330430,NM_020485,NM_138616,NM_138617,NM_138618	0,0,8313,8313,8313,8313,8313	MACO1,RHCE
2_RAJI_H3K27ac_broad_peak_20874_lociStitched	chr17	37351746	37365967	2	9657	13734.6	2127.46	917	1	NM_000723,NM_199247,NM_199248,NM_000981,NM_001330200	0,0,0,0,0	CACNB1,RPL19
7_RAJI_H3K27ac_broad_peak_29487_lociStitched	chr2	224797694	224835455	7	20025	15727.5	4127.28	918	1	NM_020830,NM_022915,NR_073116,NM_001136530,NM_001136528,NM_006216	0,0,4310,4310,4310,4310	MRPL44,SERPINE2,WDFY1
9_RAJI_H3K27ac_broad_peak_12385_lociStitched	chr12	120524370	120571963	9	19319	16305.4	4711.71	919	1	NM_207311,NR_147892,NR_147893,NR_147894,NM_001167606,NM_006861,NM_006836	0,0,0,0,0,0,0	BICDL1,GCN1,RAB35
6_RAJI_H3K27ac_broad_peak_15245_lociStitched	chr14	96530516	96567849	6	16323	20663.8	9075.65	920	1	NM_001252507,NM_001282463,NM_001282464,NM_001289139,NM_000623	0,0,0,0,103286	BDKRB2,C14orf132
10_RAJI_H3K27ac_broad_peak_48281_lociStitched	chr8	80966730	81035111	10	19116	19358.7	7781.76	921	1	NM_001025252,NM_001287140,NM_001287142,NM_001287143,NR_105033,NR_105036,NR_105037,NM_001025253,NM_001287144,NM_005079,NR_105034,NR_105035	0,0,0,0,0,0,0,0,0,0,0,0	TPD52
9_RAJI_H3K27ac_broad_peak_10389_lociStitched	chr12	8759167	8820205	9	18419	17475.2	5920.69	922	1	NM_001330343,NM_020661,NM_001297709,NM_001297710,NM_001297711,NM_001297712,NM_003480,NR_123733,NR_123734	0,0,0,0,0,0,0,0,0	AICDA,MFAP5
4_RAJI_H3K27ac_broad_peak_49986_lociStitched	chr9	95816679	95835189	4	14096	13869.5	2321.15	923	1	NM_001287005,NM_001287006,NM_001287007,NM_001287008,NM_145006	0,0,0,0,0	SUSD3
6_RAJI_H3K27ac_broad_peak_24961_lociStitched	chr19	38521651	38554017	6	15312	15105.2	3557.02	924	1	NM_015073,NR_145800,NM_001291088,NM_031951,NM_001135155,NM_001289978,NM_004647,NM_001135156	0,99719,124306,124306,147629,147629,147629,147629	DPF1,SIPA1L3,SNORD152,WDR87
12_RAJI_H3K27ac_broad_peak_16714_lociStitched	chr15	71015276	71061118	12	22194	16626.9	5093.05	925	1	NM_018003,NM_001008224,NM_001286679,NM_018357,NM_197958	0,20630,62745,62745,82648	LARP6,UACA
RAJI_H3K27ac_broad_peak_49872	chr9	91923662	91936090	1	12429	13143.9	1611.91	926	1	NM_001827,NR_036108,NM_001282688,NM_001282689,NM_001354696,NM_001354697,NM_001354698,NM_001354702,NM_024077,NM_001282690	0,0,0,0,0,0,0,0,0,0	CKS2,MIR3153,SECISBP2
RAJI_H3K27ac_broad_peak_33336	chr22	46448159	46455445	1	7287	12536.3	1009.84	927	1	NM_018280,NR_027034,NR_148973,NR_027036,NR_027033,NR_110479	0,0,5086,7412,26432,26432	LINC00899,LOC642648,MIRLET7BHG,PRR34,PRR34-AS1
4_RAJI_H3K27ac_broad_peak_41051_lociStitched	chr5	158369167	158391749	4	17629	14088.9	2565.32	928	1	NM_001290360,NM_001324101,NM_001324103,NM_001324106,NM_001324107,NM_001324108,NM_001324109,NM_001324111,NM_024007,NM_182708	0,0,0,0,0,0,0,0,0,0	EBF1
8_RAJI_H3K27ac_broad_peak_19349_lociStitched	chr16	84720276	84772148	8	23645	16910.3	5389.5	929	1	NM_001272075,NM_005153,NR_073577,NR_073578,NM_001303451,NM_024731	0,0,0,0,18985,18985	KLHL36,USP10
5_RAJI_H3K27ac_broad_peak_11057_lociStitched	chr12	49523528	49556795	5	11863	14956.8	3439.81	930	1	NM_006082,NM_001300750,NM_001300751,NM_001352161,NM_001352162,NM_001352163,NM_001352164,NM_001352165,NM_001352166,NM_001352167,NM_001352168,NM_018113	0,18846,18846,18846,18846,18846,18846,18846,18846,18846,18846,18846	LMBR1L,TUBA1B
3_RAJI_H3K27ac_broad_peak_31563_lociStitched	chr21	27089841	27115281	3	10792	15243.6	3732.05	931	1	NM_001270407,NM_021219,NR_072999,NM_001003696,NM_001003697,NM_001003701,NM_001003703,NM_001320266,NM_001320267,NM_001685,NM_001197297,NM_002040	0,0,0,0,0,0,0,0,0,0,0,0	ATP5PF,GABPA,JAM2
6_RAJI_H3K27ac_broad_peak_47690_lociStitched	chr8	37736899	37773784	6	21495	15842.1	4341.36	932	1	NM_001002814,NM_025151,NM_152413,NM_018310,NM_032777	0,0,18016,29469,35396	ADGRA2,BRF2,GOT1L1,RAB11FIP1
4_RAJI_H3K27ac_broad_peak_39255_lociStitched	chr5	40483143	40507995	4	13481	14374.4	2887.8	933	1	NM_000958,NM_012382,NM_001355028,NM_001355029,NM_001355035,NM_001355036,NM_001355037,NM_006251,NM_206907	172037,203683,251486,251486,251486,251486,251486,251486,251486	PRKAA1,PTGER4,TTC33
2_RAJI_H3K27ac_broad_peak_19907_lociStitched	chr17	6908017	6920199	2	6743	13065.2	1580.01	934	1	NR_040089,NM_000697,NM_001004333,NR_037715,NR_037716,NR_037717,NM_001142798,NM_001142799,NM_174893,NR_038310	0,0,0,0,0,0,0,0,0,0	ALOX12,ALOX12-AS1,C17orf49,MIR497HG,RNASEK,RNASEK-C17orf49
7_RAJI_H3K27ac_broad_peak_38235_lociStitched	chr4	140215958	140262641	7	26822	16670.5	5186.48	935	1	NM_001184986,NM_001184991,NM_002494,NM_001184987,NM_001184988,NM_001184989,NM_001184990,NM_057175	0,0,0,0,0,0,0,0	NAA15,NDUFC1
1_RAJI_H3K27ac_broad_peak_49686_lociStitched	chr9	66454692	66460070	1	5379	14045.2	2577.14	936	1	NR_121647,NR_135128,NR_024496,NR_135010,NR_122076	0,30002,34199,36399,53610	LINC01410,LOC100132249,LOC403323,PTGER4P2-CDK2AP2P2
5_RAJI_H3K27ac_broad_peak_13815_lociStitched	chr14	21131860	21159726	5	9010	15276.1	3812.07	937	1	NM_001145,NM_001282192,NM_001282193,NM_002937,NM_001097577,NM_194431	0,0,0,0,0,0	ANG,RNASE4
14_RAJI_H3K27ac_broad_peak_32379_lociStitched	chr22	22928947	23011178	14	27711	20261.7	8806.94	938	1	NR_024591,NM_001282879,NM_199127,NR_027426,NM_001291717,NM_006115,NM_206953,NM_206954,NM_206955,NM_206956	0,0,0,19944,27180,27180,27180,27180,27180,27180	GGTLC2,LL22NC03-63E9.3,POM121L1P,PRAME
4_RAJI_H3K27ac_broad_peak_10023_lociStitched	chr11	128419680	128446010	4	6079	15916.5	4462.94	939	1	NM_001143820,NR_120581,NR_106738,NM_001330451,NM_001162422,NM_005238	0,19403,27337,27385,27476,27476	ETS1,LOC101929517,MIR6090
2_RAJI_H3K27ac_broad_peak_19790_lociStitched	chr17	3856347	3871562	2	14040	13412	1973.39	940	1	NM_005173,NM_174953,NM_174954,NM_174955,NM_174956,NM_174957,NM_174958	0,0,0,0,0,0,0	ATP2A3
3_RAJI_H3K27ac_broad_peak_5511_lociStitched	chr10	21805415	21824732	3	12053	13722.8	2312.24	941	1	NM_207371,NM_001324296,NM_001324297,NM_001195627,NM_001195628,NM_001195630,NM_004641,NR_136736,NM_001195626	0,0,0,0,0,0,0,0,0	MLLT10,SKIDA1
4_RAJI_H3K27ac_broad_peak_47556_lociStitched	chr8	27918203	27943495	4	13935	14333	2923.76	942	1	NM_001010906,NM_001284222,NM_001284220,NM_001284224,NM_001284225,NM_001284226,NM_018091	0,4253,7089,7089,7089,7089,7089	ELP3,NUGGC
5_RAJI_H3K27ac_broad_peak_41919_lociStitched	chr6	16404287	16440411	5	17824	16400.3	4999.56	943	1	NM_000332,NM_001128164,NM_006877,NM_013262,NR_039782	0,0,108508,255810,262433	ATXN1,GMPR,MIR4639,MYLIP
1_RAJI_H3K27ac_broad_peak_650_lociStitched	chr1	16839653	16842035	1	2383	12798.7	1410.86	944	1	NR_135765,NR_135764,NR_023386,NM_001310155,NR_037446	18302,18351,20458,23184,33374	#N/A,CROCCP3,LINC01783,LOC440570,MIR3675
4_RAJI_H3K27ac_broad_peak_5219_lociStitched	chr10	1081551	1105281	4	19887	14150.2	2766.92	945	1	NR_024628,NR_024629,NR_027708,NR_027709,NM_001317956,NM_001317957,NM_004508,NR_134301,NM_001317955,NR_134300,NM_014023	0,0,0,0,0,0,0,0,0,0,0	IDI1,IDI2-AS1,WDR37
9_RAJI_H3K27ac_broad_peak_48398_lociStitched	chr8	93021166	93081524	9	29309	16272.5	4907.11	946	1	NM_175636,NM_004349,NM_001198629,NM_001198630,NM_001198632,NM_175635,NM_001198625,NM_001198626,NM_001198627,NM_001198631,NM_001198634,NM_001198679,NM_001198628,NM_001198633,NM_175634	0,0,0,0,0,0,0,0,0,0,0,0,0,0,0	RUNX1T1
6_RAJI_H3K27ac_broad_peak_26200_lociStitched	chr2	24114190	24151604	6	17592	15328.5	3965.88	947	1	NM_001242338,NM_001354107,NM_017552,NR_125717,NM_181713	0,0,0,0,11772	ATAD2B,UBXN2A
11_RAJI_H3K27ac_broad_peak_30736_lociStitched	chr20	42284901	42341333	11	21301	16489.4	5129.67	948	1	NM_001278610,NM_002466,NM_001303458,NM_001303459,NM_001323578,NM_001323579,NM_001323580,NM_001323581,NM_016004	0,0,8966,8966,8966,8966,8966,8966,8966	IFT52,MYBL2
7_RAJI_H3K27ac_broad_peak_48545_lociStitched	chr8	101947928	101980100	7	11069	15175.5	3825.25	949	1	NM_001135702,NM_001135700,NM_001135701,NM_145690,NM_001135699,NM_003406	0,0,0,0,0,0	YWHAZ
4_RAJI_H3K27ac_broad_peak_21464_lociStitched	chr17	48783813	48810257	4	10091	14848.3	3498.54	950	1	NM_052855,NM_001330330,NM_006107,NM_016424,NM_003786	0,0,0,0,14751	ABCC3,ANKRD40,LUC7L3
12_RAJI_H3K27ac_broad_peak_19153_lociStitched	chr16	74576815	74641843	12	26481	18285.9	6944.99	951	1	NM_001145666,NM_001145667,NM_012201,NR_027264,NR_027265	0,0,0,0,0	GLG1
7_RAJI_H3K27ac_broad_peak_9571_lociStitched	chr11	109816466	109873140	7	18474	19705.5	8365.08	952	1	NM_033390,NM_001260493,NM_001260492,NM_001260495,NM_001260496	90947,172465,193146,193146,193146	RDX,ZC3H12C
5_RAJI_H3K27ac_broad_peak_18524_lociStitched	chr16	31189951	31223329	5	9169	16331.9	5000.02	953	1	NM_001170634,NM_001170937,NM_004960,NR_028388,NM_013258,NM_145182,NR_102400	0,0,0,0,0,0,0	FUS,PYCARD,PYCARD-AS1
9_RAJI_H3K27ac_broad_peak_24315_lociStitched	chr19	14092160	14132561	9	17757	15146.3	3817.89	954	1	NM_002918,NM_001311197,NM_080864,NM_004843,NM_138353	0,6399,6399,9991,19900	DCAF15,IL27RA,RFX1,RLN3
13_RAJI_H3K27ac_broad_peak_46255_lociStitched	chr7	99935959	100011631	13	25438	18993.7	7665.57	955	1	NR_036569,NR_036570,NR_103720,NR_103728,NR_106899,NM_178238,NM_013439,NM_178272,NM_178273,NM_001258008,NM_017984	0,0,0,0,0,0,0,0,0,0,0	MIR6840,PILRA,PILRB,PVRIG2P,STAG3L5P,STAG3L5P-PVRIG2P-PILRB,ZCWPW1
5_RAJI_H3K27ac_broad_peak_14341_lociStitched	chr14	60711710	60744899	5	17568	15044.6	3720.49	956	1	NM_177952,NM_177951,NM_021003,NR_146481,NM_001322280	0,0,0,45015,75129	DHRS7,LINC02322,PPM1A
8_RAJI_H3K27ac_broad_peak_30994_lociStitched	chr20	48212397	48255572	8	23649	15784.8	4468.61	957	1	NM_004776,NM_000961,NM_004975,NM_001260491,NM_015266,NR_048537,NR_048538,NR_048539,NR_048540	0,27691,113217,173678,173678,173678,173678,173678,173678	B4GALT5,KCNB1,PTGIS,SLC9A8
7_RAJI_H3K27ac_broad_peak_33184_lociStitched	chr22	42830159	42868804	7	17937	15218.4	3910.87	958	1	NM_001318323,NM_145912,NR_027786,NM_015703,NR_120595,NR_120596,NR_120597	1759,1759,27781,35537,64946,64946,64946	LINC01315,NFAM1,RRP7A,SERHL
3_RAJI_H3K27ac_broad_peak_44876_lociStitched	chr7	6045378	6066171	3	13489	13548.7	2241.49	959	1	NM_001322005,NM_001322009,NM_000535,NM_001322003,NM_001322004,NM_001322006,NM_001322007,NM_001322008,NM_001322010,NM_001322011,NM_001322012,NM_001322013,NM_001322014,NM_001322015,NR_136154,NM_001326606,NM_001326607,NM_001326609,NM_001326610,NM_006303,NM_001326611,NR_145771,NM_001134335,NM_014413	0,0,0,0,0,0,0,0,0,0,0,0,0,0,0,0,0,0,0,0,0,0,0,0	AIMP2,EIF2AK1,PMS2,SNORA80D
RAJI_H3K27ac_broad_peak_24099	chr19	10521771	10541134	1	19364	13434	2135.74	960	1	NM_001243121,NM_001111307,NM_001111308,NM_001111309,NM_007065	0,0,387,1977,7501	CDC37,PDE4A
8_RAJI_H3K27ac_broad_peak_32770_lociStitched	chr22	36383039	36426877	8	17629	16329.7	5054.52	961	1	NM_001082578,NM_001082579,NM_001349999,NM_001349982,NM_001349989,NM_001349990,NM_001349991,NM_001349992,NM_001349994,NM_001349995,NM_001349996	0,0,0,25320,25320,25320,25320,25320,25320,25320,25320	RBFOX2
4_RAJI_H3K27ac_broad_peak_19214_lociStitched	chr16	75583754	75618465	4	14235	15387.4	4123.67	962	1	NM_001077416,NM_001077418,NR_074083,NM_007285,NM_001324444,NM_001324445,NM_001324446,NM_001324448,NM_001324449,NM_001324450,NM_001324451,NM_001324452,NM_001324453,NM_012091	0,0,0,0,12312,12312,12312,12312,12312,12312,12312,12312,12312,12312	ADAT1,GABARAPL2,TMEM231
2_RAJI_H3K27ac_broad_peak_14936_lociStitched	chr14	81762628	81779664	2	16143	15504.5	4245.37	963	1	NM_033104,NM_001256430,NR_135252,NM_201595,NM_001278940,NM_015859	0,0,72905,75054,75333,75333	GTF2A1,LOC101928504,STON2
4_RAJI_H3K27ac_broad_peak_37020_lociStitched	chr4	15002461	15024296	4	9074	13555.2	2299.23	964	1	NR_038857,NM_001177381,NM_001177382,NM_001177383,NM_001177384,NM_182485,NM_182646,NR_125911	0,0,0,0,0,0,0,0	CPEB2,CPEB2-DT,LOC101929095
5_RAJI_H3K27ac_broad_peak_28144_lociStitched	chr2	114642590	114667038	5	15117	14111.4	2855.53	965	1	NR_110174,NM_005721,NR_102318,NM_001277140,NR_148507	0,0,0,0,59861	ACTR3,LINC01191,LOC101060091
6_RAJI_H3K27ac_broad_peak_24894_lociStitched	chr19	36185199	36211191	6	14204	14100.7	2846.12	966	1	NM_001316902,NM_001316903,NM_014383,NM_014727,NM_001281443,NM_007000	0,0,0,0,15813,15813	KMT2B,UPK1A,ZBTB32
10_RAJI_H3K27ac_broad_peak_28675_lociStitched	chr2	165672486	165725593	10	21701	16856.2	5608.1	967	1	NM_001278461,NM_014900,NM_001278458,NM_001278460,NR_110574	0,0,0,0,0	COBLL1,LOC101929633
RAJI_H3K27ac_broad_peak_25606	chr19	50421471	50434350	1	12880	12746.3	1506.84	968	1	NM_001258017,NM_001258018,NM_172374,NR_047577,NM_012346,NM_153718,NM_153719,NM_001193357,NM_016553,NM_012068,NM_001193646,NM_001290746	0,0,0,0,0,0,0,0,0,0,0,0	ATF5,IL4I1,NUP62
8_RAJI_H3K27ac_broad_peak_40387_lociStitched	chr5	130690862	130729853	8	18967	15537.9	4300.71	969	1	NM_001038702,NM_020240,NM_001164386,NM_001164387,NM_001164388,NM_016340	0,0,29761,29761,29761,29761	CDC42SE2,RAPGEF6
6_RAJI_H3K27ac_broad_peak_2248_lociStitched	chr1	79082718	79119872	6	18268	15266.6	4038.64	970	1	NM_006820,NR_135640,NR_135641,NM_006417,NM_000959,NM_001039585	0,0,0,0,76333,76333	IFI44,IFI44L,PTGFR
12_RAJI_H3K27ac_broad_peak_34845_lociStitched	chr3	71075042	71160217	12	28483	19522.1	8304.56	971	1	NM_001244813,NM_001349344,NM_001244815,NM_001349337,NM_001349342,NM_001349343,NM_001244814,NM_001244812,NM_001244816,NM_001244808,NM_001349338,NM_001349339,NM_001349340,NM_001349341,NR_146142,NR_146143,NM_001244810,NM_032682	0,0,0,0,0,0,0,0,0,0,0,0,0,0,0,0,0,0	FOXP1
RAJI_H3K27ac_broad_peak_25374	chr19	47216578	47224607	1	8030	12192	978.735	972	1	NM_001079882,NM_001079880,NM_001079881,NM_016457,NM_001039877,NM_013403	0,0,0,0,0,0	PRKD2,STRN4
RAJI_H3K27ac_broad_peak_8848	chr11	67166961	67181047	1	14087	12880.2	1673.42	973	1	NM_001008709,NM_002708,NM_206873,NM_001256508,NM_198517,NR_046266	0,0,0,0,0,0	PPP1CA,TBC1D10C
RAJI_H3K27ac_broad_peak_8626	chr11	64004928	64015379	1	10452	12428.3	1248.89	974	1	NM_001243733,NM_003377,NM_004470,NM_001135208,NM_057092,NM_138689,NR_135087,NR_135086	0,0,0,0,0,0,0,0	FKBP2,LOC105369340,PPP1R14B,VEGFB
6_RAJI_H3K27ac_broad_peak_5746_lociStitched	chr10	35414967	35454401	6	16962	15418.7	4243.1	975	1	NM_001881,NM_001267562,NM_001267563,NM_001352465,NM_001352466,NM_001352467,NM_183013,NM_181571,NM_183060,NM_183011,NM_183012	0,0,0,0,0,0,0,0,0,0,0	CREM
1_RAJI_H3K27ac_broad_peak_15672_lociStitched	chr14	107251869	107260868	1	9000	12163	988.09	976	1	NR_049827,NR_106988,NR_027457,NR_033375,NR_002224	0,159105,300341,506904,813512	ADAM6,LINC00221,LINC00226,MIR5195,MIR7641-2
1_RAJI_H3K27ac_broad_peak_11326_lociStitched	chr12	56317343	56326774	1	9432	12398.9	1226.03	977	1	NM_001143853,NM_032345,NM_001345,NM_001351033,NM_001351034,NM_001351036,NM_001351038,NM_001351039,NM_001351040,NM_201444,NM_201445,NM_201554,NR_147026,NR_147027	0,0,0,0,0,0,0,0,0,0,0,0,0,0	DGKA,PYM1
3_RAJI_H3K27ac_broad_peak_48383_lociStitched	chr8	91636566	91659096	3	17478	13698.2	2534.62	978	1	NM_001008495,NM_001146273,NR_104062,NM_022351,NR_051989	0,0,18276,144825,236380	LINC00534,LINC01030,NECAB1,TMEM64
13_RAJI_H3K27ac_broad_peak_27219_lociStitched	chr2	68416315	68483356	13	18229	19039.6	7877.32	979	1	NM_000945,NM_001329916,NM_020143,NR_138146,NM_001329917	0,12946,12946,12946,23310	PNO1,PPP3R1
1_RAJI_H3K27ac_broad_peak_30769_lociStitched	chr20	43269174	43282534	1	13361	12716	1553.77	980	1	NM_000022,NM_001322050,NM_001322051,NR_136160,NR_034104	0,0,0,0,2558	ADA,LINC01260
1_RAJI_H3K27ac_broad_peak_51306_lociStitched	chrX	13092111	13112493	1	20383	12722.4	1571.45	981	1	NM_174901,NM_021109,NR_030727,NM_016610,NM_138636	29195,96766,130693,150824,150824	FAM9C,TLR8,TLR8-AS1,TMSB4X
2_RAJI_H3K27ac_broad_peak_41671_lociStitched	chr6	6585161	6593507	2	7423	12479.8	1337.86	982	1	NR_026970,NM_004271,NM_000129,NR_107007,NR_049863	0,0,264238,415494,415520	F13A1,LY86,LY86-AS1,MIR5683,MIR7853
6_RAJI_H3K27ac_broad_peak_2289_lociStitched	chr1	85435746	85467070	6	20529	14665.9	3527.08	983	1	NM_001330647,NM_153259,NM_001253693,NM_018298,NM_001288563,NM_145172	0,0,16695,16695,60911,60911	MCOLN2,MCOLN3,WDR63
RAJI_H3K27ac_broad_peak_42359	chr6	31701702	31709583	1	7882	12493	1366.57	984	1	NM_001287594,NM_001288,NM_001287593,NM_002441,NM_025259,NM_172165,NM_172166,NR_037846	0,0,0,0,0,0,0,0	CLIC1,MSH5,MSH5-SAPCD1
8_RAJI_H3K27ac_broad_peak_17174_lociStitched	chr15	85520432	85560026	8	18048	15996	4870.06	985	1	NM_001243137,NM_002605,NM_173454,NM_001321721,NM_001321722	0,0,0,1557,1557	PDE8A,SLC28A1
1_RAJI_H3K27ac_broad_peak_14974_lociStitched	chr14	89254970	89260973	1	6004	13187.4	2081.24	986	1	NM_183387,NM_001288781,NM_001288782,NM_001288783,NM_144596,NM_198309,NM_198310	0,29524,29524,29524,29524,29524,29524	EML5,TTC8
3_RAJI_H3K27ac_broad_peak_12943_lociStitched	chr13	31181473	31202202	3	15061	13934	2831.58	987	1	NM_001313893,NM_001321532,NM_001321533,NM_005800,NM_001321534	0,0,0,0,6114	HMGB1,USPL1
7_RAJI_H3K27ac_broad_peak_21644_lociStitched	chr17	57746899	57786352	7	14086	16866.2	5768.03	988	1	NM_001288653,NM_004859,NM_001015509,NM_016077,NM_001329394,NM_001329395,NM_001329396,NM_001329397,NM_001329398,NM_001329399,NM_001329400,NM_001329401,NM_001329402,NM_030938	0,0,0,0,0,0,0,0,0,0,0,0,0,0	CLTC,PTRH2,VMP1
1_RAJI_H3K27ac_broad_peak_14932_lociStitched	chr14	81683927	81688365	1	4439	12193.8	1097.07	989	1	NM_001278940,NM_015859,NM_201595,NR_135252,NR_003021	0,0,0,0,14750	GTF2A1,LOC101928504,SNORA79
6_RAJI_H3K27ac_broad_peak_10971_lociStitched	chr12	46754549	46797996	6	14133	15701.7	4622.76	990	1	NM_001307936,NM_018976,NR_125377,NR_125378,NR_125379,NR_125380,NR_125381	0,0,0,0,0,0,0	LOC100288798,SLC38A2
11_RAJI_H3K27ac_broad_peak_3969_lociStitched	chr1	182991236	183061080	11	18713	19689	8611.77	991	1	NM_002293,NR_149048,NM_001345928,NM_030933,NM_018891,NM_005562	0,46458,68577,68577,94094,94094	LAMC1,LAMC1-AS1,LAMC2,SHCBP1L
1_RAJI_H3K27ac_broad_peak_36160_lociStitched	chr3	176911433	176920185	1	8753	12143.4	1069.49	992	1	NM_001321193,NM_001321195,NM_001321194,NM_024665,NR_047465	0,0,0,0,92045	LINC00501,TBL1XR1
RAJI_H3K27ac_broad_peak_24080	chr19	10300696	10317818	1	17123	12961.4	1897.12	993	1	NM_001318730,NM_001318731,NM_001130823,NM_001379,NM_004230	0,0,0,0,14291	DNMT1,S1PR2
RAJI_H3K27ac_broad_peak_18461	chr16	30335426	30347622	1	12197	13304.6	2248.94	994	1	NR_002453,NM_001243646,NM_006110,NM_015527,NM_001324459	0,14465,14465,20800,34633	CD2BP2,MYLPF,SMG1P5,TBC1D10B
8_RAJI_H3K27ac_broad_peak_13873_lociStitched	chr14	23005789	23070084	8	17583	17893.3	6860.28	995	1	NR_146543,NM_001344,NM_022060,NM_001348233,NR_148361	0,0,0,32387,53842	ABHD4,DAD1,LINC02332,LOC105370401,OR6J1
15_RAJI_H3K27ac_broad_peak_10169_lociStitched	chr12	858836	933136	15	18808	19853	8826.84	996	1	NM_001184985,NM_014823,NM_018979,NM_213655,NM_016533	0,0,0,0,85930	NINJ2,WNK1
RAJI_H3K27ac_broad_peak_12151	chr12	111105188	111117082	1	11895	12438.7	1447.5	997	1	NM_032369,NM_001040107,NM_001256413,NM_001082537,NM_001082538,NM_001173975,NM_001173976,NM_001319680,NM_001319681,NM_024549,NR_135088	0,0,0,18254,18254,18254,18254,18254,18254,18254,18254	HVCN1,TCTN1
13_RAJI_H3K27ac_broad_peak_27033_lociStitched	chr2	62311912	62377953	13	23690	18755.6	7773.03	998	1	NM_001321781,NM_001321782,NM_152516,NM_006577,NR_049824	0,0,0,45309,55008	B3GNT2,COMMD1,MIR5192
10_RAJI_H3K27ac_broad_peak_26832_lociStitched	chr2	55225285	55279741	10	18965	17654.6	6687.2	999	1	NM_001321863,NM_001321862,NR_135830,NM_001321861,NR_135829,NM_001321860,NM_001321859,NM_001321904,NM_007008,NM_207521,NM_020532,NM_153828,NM_207520	0,0,0,0,0,0,0,0,0,0,0,0,0	RTN4
5_RAJI_H3K27ac_broad_peak_20379_lociStitched	chr17	21171441	21196981	5	13526	14006.1	3052.03	1000	1	NM_001316332,NM_145109,NM_002756,NM_152914,NM_003876,NR_024547	0,0,0,14864,53534,53534	MAP2K3,NATD1,TMEM11
2_RAJI_H3K27ac_broad_peak_50841_lociStitched	chr9	132646352	132660716	2	13538	12732.2	1781.14	1001	1	NM_015033,NM_001008563,NM_001110303,NM_006676,NR_106914	0,2236,2236,2236,14403	FNBP1,MIR6855,USP20
16_RAJI_H3K27ac_broad_peak_38704_lociStitched	chr4	174088884	174186413	16	23762	21817.2	10874.5	1002	1	NR_134242,NR_134241,NM_017423,NM_001130689,NM_001130688,NM_002129	0,0,0,66114,66114,66114	GALNT7,HMGB2,LOC101930370
RAJI_H3K27ac_broad_peak_42647	chr6	36629393	36638104	1	8712	12559.5	1629.83	1003	1	NR_109836,NM_001220777,NM_078467,NM_001291549,NR_144384	3294,6133,6163,6210,7282	CDKN1A,DINOL,PANDAR
14_RAJI_H3K27ac_broad_peak_41860_lociStitched	chr6	15279476	15345436	14	23492	19768.2	8838.64	1004	1	NM_004973,NM_001267040,NR_120502,NM_032122,NM_001271667,NM_001271668,NM_001271669	0,0,30550,177596,177603,177603,177603	DTNBP1,JARID2,JARID2-AS1
4_RAJI_H3K27ac_broad_peak_21044_lociStitched	chr17	40411840	40442614	4	16385	15316.2	4391.45	1005	1	NM_012448,NM_003152,NM_001288718,NM_001288719,NM_001288720	0,0,0,0,0	STAT5A,STAT5B
6_RAJI_H3K27ac_broad_peak_28667_lociStitched	chr2	165594092	165620763	6	16174	14018.3	3096.5	1006	1	NM_001278461,NM_014900,NM_001278458,NM_001278460,NR_033309	0,0,0,0,49806	COBLL1,SNORA70F
9_RAJI_H3K27ac_broad_peak_5928_lociStitched	chr10	52363138	52420529	9	17919	17182.9	6261.36	1007	1	NM_147156,NR_126411,NM_001079516,NM_001321957,NM_001321958,NM_001321959,NM_001321960,NR_135904	0,0,78919,78919,78919,78919,78919,78919	ASAH2B,SGMS1,SGMS1-AS1
11_RAJI_H3K27ac_broad_peak_22842_lociStitched	chr18	23795234	23853129	11	16169	18132.7	7213.72	1008	1	NM_001293725,NM_005640,NR_121653,NM_001308188,NM_001025096,NM_001025097,NM_144662	0,0,0,21916,21916,21916,21916	PSMA8,TAF4B
4_RAJI_H3K27ac_broad_peak_25151_lociStitched	chr19	42431617	42451755	4	12725	13343.4	2430.66	1009	1	NR_135626,NM_006423,NM_001256213,NM_001256214,NM_152296	0,9078,18979,18979,18979	ATP1A3,LOC100505585,RABAC1
1_RAJI_H3K27ac_broad_peak_37793_lociStitched	chr4	89195603	89208651	1	13049	12370.8	1463.99	1010	1	NM_152542,NR_134236,NR_134237,NR_134238,NM_001257386,NM_001348985	0,0,0,0,42826,42826	ABCG2,LOC105369192,PPM1K
1_RAJI_H3K27ac_broad_peak_47535_lociStitched	chr8	26428552	26438110	1	9559	11904.5	999.767	1011	1	NM_001197293,NM_001386,NM_001244604,NM_007257,NM_001330491	0,0,0,57070,157908	BNIP3L,DPYSL2,PNMA2
4_RAJI_H3K27ac_broad_peak_43659_lociStitched	chr6	109774229	109805411	4	15531	15266.7	4368.6	1012	1	NM_001159291,NM_022765,NM_001286613,NM_014797,NM_001164313	0,0,0,0,0	MICAL1,ZBTB24
3_RAJI_H3K27ac_broad_peak_44837_lociStitched	chr7	5257623	5281091	3	11304	13259.4	2363.23	1013	1	NM_001033518,NM_001033519,NM_001278299,NM_015610,NM_016003,NM_001033520	0,0,0,0,0,0	WIPI2
4_RAJI_H3K27ac_broad_peak_1549_lociStitched	chr1	38388016	38417556	4	15393	14137.8	3249.4	1014	1	NM_001297434,NM_001350227,NM_001350228,NM_005540,NM_001320830,NM_006802	0,0,0,0,5096,5096	INPP5B,SF3A3
2_RAJI_H3K27ac_broad_peak_22789_lociStitched	chr18	20804263	20823694	2	14349	13609.5	2722.28	1015	1	NM_001256438,NR_023359,NM_001100619,NM_138375,NM_001318834,NM_032933,NR_134875,NR_134876,NR_134877,NR_148382,NR_148383,NR_148384,NR_148385	0,0,0,0,52285,52285,52285,52285,52285,52285,52285,52285,52285	CABLES1,TMEM241
5_RAJI_H3K27ac_broad_peak_48303_lociStitched	chr8	81394436	81422465	5	14162	14376.1	3495.22	1016	1	NM_001277145,NM_001105539,NM_023929,NM_001033723,NR_049894	0,0,0,118221,240729	MIR5708,ZBTB10,ZNF704
RAJI_H3K27ac_broad_peak_27299	chr2	70310194	70317808	1	7615	11917.4	1057.58	1017	1	NR_033872,NM_006196,NR_024444,NM_001348758,NM_001348763,NM_001348764,NR_145971,NR_145972,NM_001348760,NM_001348761,NM_001348762,NR_145970,NM_001348759,NM_017880,NR_145967,NR_145968,NR_145969	0,0,33360,59204,59204,59204,59204,59204,59204,59204,59204,59204,59204,59204,59204,59204,59204	C2orf42,LINC01816,PCBP1,PCBP1-AS1
3_RAJI_H3K27ac_broad_peak_18108_lociStitched	chr16	21926490	21948064	3	15782	15019.8	4168.1	1018	1	NM_003366,NM_173806,NR_033694,NM_001310148,NM_001164579	16321,47122,47122,57414,71392	MOSMO,NPIPB4,PDZD9,UQCRC2
8_RAJI_H3K27ac_broad_peak_5327_lociStitched	chr10	7486451	7536543	8	22648	16279.9	5439.99	1019	1	NM_001029880,NM_001018039,NM_032817,NM_030569,NM_001001851	33004,35149,64689,64689,76825	ITIH5,SFMBT2
5_RAJI_H3K27ac_broad_peak_20495_lociStitched	chr17	27464660	27487031	5	11605	14131.8	3293.01	1020	1	NM_001346768,NM_001346767,NM_001346765,NM_001346766,NM_078471,NM_203318	0,0,0,0,0,0	MYO18A
2_RAJI_H3K27ac_broad_peak_21253_lociStitched	chr17	44255081	44272453	2	7533	13525.8	2687.45	1021	1	NM_001193466,NM_015443,NM_001193465,NR_034172,NM_001103154	0,0,0,0,79097	ARL17B,KANSL1,KANSL1-AS1
RAJI_H3K27ac_broad_peak_151	chr1	2484186	2489868	1	5683	11712.9	875.028	1022	1	NR_037844,NM_001297605,NM_003820,NR_121638,NM_001010926	0,0,0,8106,22503	HES5,LOC100996583,TNFRSF14,TNFRSF14-AS1
6_RAJI_H3K27ac_broad_peak_8088_lociStitched	chr11	34071948	34096667	6	17211	13447.1	2615.27	1023	1	NM_203364,NM_005898,NM_001144030,NM_024662,NM_145804	0,0,30444,30444,75867	ABTB2,CAPRIN1,NAT10
7_RAJI_H3K27ac_broad_peak_41789_lociStitched	chr6	12034538	12075967	7	19238	16907.2	6077.63	1024	1	NM_002114,NR_125853,NM_001168319,NM_001955,NM_001143948,NM_032744	0,33062,214562,214562,255259,255259	ADTRP,EDN1,HIVEP1,LOC101928253
6_RAJI_H3K27ac_broad_peak_39023_lociStitched	chr5	6708449	6737560	6	20720	13696.7	2873.26	1025	1	NM_001171805,NM_006999,NR_103771,NM_001171806,NM_001047,NM_001324322,NM_001324323,NR_136739	0,0,626,8541,38775,38775,38775,38775	LINC02102,PAPD7,SRD5A1
1_RAJI_H3K27ac_broad_peak_19033_lociStitched	chr16	69597488	69604116	1	6629	11698.4	888.152	1026	1	NR_031719,NM_173215,NM_001113178,NM_006599,NM_138713,NM_138714,NM_173214	0,0,0,0,0,0,0	MIR1538,NFAT5
1_RAJI_H3K27ac_broad_peak_43212_lociStitched	chr6	74015930	74020627	1	4698	12855.7	2048.83	1027	1	NM_001251874,NR_027005,NM_001025290,NM_030568,NM_001017361	0,0,42158,43012,51773	DPPA5,KHDC1,KHDC3L
12_RAJI_H3K27ac_broad_peak_34423_lociStitched	chr3	49411437	49453795	12	19640	15138.7	4333.22	1028	1	NM_001313941,NM_001313943,NM_001313944,NM_001313945,NM_001313946,NM_001313947,NM_001664,NM_022171	0,0,0,0,0,0,0,0	RHOA,TCTA
5_RAJI_H3K27ac_broad_peak_3686_lociStitched	chr1	167675935	167698633	5	12298	13589.3	2800.93	1029	1	NM_001322923,NM_001322924,NM_001146191,NM_003953,NM_024569	0,0,0,0,0	MPZL1,RCSD1
4_RAJI_H3K27ac_broad_peak_25307_lociStitched	chr19	46002647	46019871	4	12017	12845.7	2066.88	1030	1	NM_001080401,NM_003370,NM_005619,NM_206900,NM_206901	0,0,2335,2335,6145	PPM1N,RTN2,VASP
9_RAJI_H3K27ac_broad_peak_27165_lociStitched	chr2	65241062	65296612	9	18400	16576.1	5810.53	1031	1	NM_001348406,NM_001348407,NM_001193493,NM_003038,NM_001319100,NM_001319101,NM_015147,NR_134966	0,0,0,0,0,0,0,0	CEP68,SLC1A4
8_RAJI_H3K27ac_broad_peak_6381_lociStitched	chr10	76969512	76996460	8	14665	13533.3	2794.51	1032	1	NM_001184783,NM_001324087,NM_001324088,NM_001324089,NM_001324090,NM_003375,NM_001184823,NM_144589	0,0,0,0,0,0,0,0	COMTD1,VDAC2
11_RAJI_H3K27ac_broad_peak_17890_lociStitched	chr16	11664962	11735291	11	23549	14515.9	3783.7	1033	1	NM_004862,NM_001136472,NM_001136473,NR_024320,NM_003498	0,0,0,0,26998	LITAF,SNN
2_RAJI_H3K27ac_broad_peak_80_lociStitched	chr1	1608768	1627040	2	6526	13064.5	2336.99	1034	1	NM_001291345,NM_001787,NM_033486,NM_033487,NM_033489,NM_033490,NM_001110781,NM_001290264	0,0,0,0,0,0,0,0	CDK11B,SLC35E2B
RAJI_H3K27ac_broad_peak_24252	chr19	13046506	13058793	1	12288	12174	1474.44	1035	1	NM_004343,NR_106770,NM_001270362,NM_001270363,NM_005053,NR_072976	0,0,0,0,0,0	CALR,MIR6515,RAD23A
10_RAJI_H3K27ac_broad_peak_44242_lociStitched	chr6	149143370	149193011	10	23356	18397	7699.32	1036	1	NM_005715,NR_038408,NR_134599,NM_001346505,NM_001346506,NM_015278,NM_001346507,NM_001346508,NM_001346509	0,82386,155354,270185,270185,270185,270185,270185,270185	LOC105378047,SASH1,UST,UST-AS1
8_RAJI_H3K27ac_broad_peak_15534_lociStitched	chr14	105122546	105163315	8	11805	18264.5	7570.8	1037	1	NR_135293,NR_039860,NM_032714,NM_001031714,NM_022489	0,0,0,0,0	INF2,LINC02280,MIR4710
3_RAJI_H3K27ac_broad_peak_46397_lociStitched	chr7	102134295	102158727	3	9025	15594.9	4918.16	1038	1	NM_001277335,NM_006234,NM_001097615,NM_001317721,NM_152892	0,14915,19639,20681,20681	LRWD1,POLR2J,POLR2J3,RASA4B
2_RAJI_H3K27ac_broad_peak_38242_lociStitched	chr4	140473529	140488979	2	9603	12679.8	2003.87	1039	1	NM_001306199,NM_030648,NM_001306200,NR_131339,NM_031296	0,0,0,0,76461	RAB33B,SETD7
3_RAJI_H3K27ac_broad_peak_3449_lociStitched	chr1	159022935	159048360	3	15043	13439.7	2768.78	1040	1	NM_001206567,NM_005531,NM_001348247,NM_004833,NM_001320010	0,0,0,0,52834	AIM2,IFI16,PYDC5
9_RAJI_H3K27ac_broad_peak_46336_lociStitched	chr7	101440284	101477711	9	15728	14858.5	4188.08	1041	1	NM_001202543,NM_001202544,NM_001202545,NM_001913,NM_181500,NM_001202546,NM_181552	0,0,0,0,0,0,0	CUX1
4_RAJI_H3K27ac_broad_peak_8629_lociStitched	chr11	64032067	64054289	4	9492	12824.3	2175.53	1042	1	NM_000932,NM_001184883,NM_001316314,NM_004322,NM_032989,NM_001170726,NM_001177358,NM_001170881,NM_001170880,NM_020155	0,0,0,0,0,0,0,0,0,0	BAD,GPR137,PLCB3
7_RAJI_H3K27ac_broad_peak_9081_lociStitched	chr11	73684584	73722939	7	16669	15138.7	4506.71	1043	1	NM_003355,NM_003356,NM_022803,NM_001286577,NM_153614	0,0,0,820,3253	C2CD3,DNAJB13,UCP2,UCP3
10_RAJI_H3K27ac_broad_peak_48826_lociStitched	chr8	125606406	125656315	10	22173	16155.5	5529.92	1044	1	NM_001282971,NM_001282974,NM_014751,NM_001278645,NM_001278646,NM_001311168,NM_005005	0,0,0,44180,44180,44180,44180	MTSS1,NDUFB9
4_RAJI_H3K27ac_broad_peak_31981_lociStitched	chr21	45420138	45446014	4	13021	14529.4	3909.86	1045	1	NM_003274,NM_020132,NM_001037553,NM_001351709,NM_005049	0,12664,12664,48191,81194	AGPAT3,PWP2,TRAPPC10
11_RAJI_H3K27ac_broad_peak_17823_lociStitched	chr16	10847117	10937400	11	28689	15799.5	5182.24	1046	1	NM_001278506,NM_002484,NM_001323596,NM_001323594,NM_001323595,NM_001323597,NR_134901,NR_134902,NR_134903,NR_134904,NR_134905,NR_134906,NM_001079512,NM_001318873	0,0,0,0,0,0,0,0,0,0,0,0,0,0	NUBP1,TVP23A
3_RAJI_H3K27ac_broad_peak_23674_lociStitched	chr19	2769453	2794270	3	17601	13071.1	2461.85	1047	1	NM_003021,NM_003249,NM_001102651,NM_144564,NM_213568	0,0,25602,29380,29380	SGTA,SLC39A3,THOP1,ZNF554
2_RAJI_H3K27ac_broad_peak_22906_lociStitched	chr18	32609590	32632395	2	15213	13965.8	3366.02	1048	1	NM_001143826,NM_001143827,NM_001256420,NM_014268,NR_046177	0,0,0,0,0	MAPRE2
4_RAJI_H3K27ac_broad_peak_39291_lociStitched	chr5	42991830	43020969	4	12977	13631.2	3033.37	1049	1	NR_104643,NR_034086,NR_104649,NR_104650,NR_104651,NR_034085	0,0,0,0,0,0	FLJ32255,LOC648987
11_RAJI_H3K27ac_broad_peak_19867_lociStitched	chr17	5101177	5161927	11	16737	17830.1	7235.32	1050	1	NR_034082,NM_001271842,NM_207103,NM_001319190,NM_032530	0,0,0,0,6000	LOC100130950,SCIMP,ZNF594
9_RAJI_H3K27ac_broad_peak_1413_lociStitched	chr1	33088908	33127806	9	15603	14582.9	3990.93	1051	1	NM_001330475,NM_001308135,NM_001308136,NM_001308137,NM_001308138,NM_001308139,NM_001308140,NM_001308141,NM_178547,NM_001135255,NM_005610,NM_001135256	0,0,0,0,0,0,0,0,0,0,0,0	RBBP4,ZBTB8OS
8_RAJI_H3K27ac_broad_peak_34606_lociStitched	chr3	55604844	55663942	8	22607	16110.1	5525.66	1052	1	NM_015576,NR_132749,NR_024615,NM_003392,NM_001256105	0,0,27301,83175,89419	ERC2,ERC2-IT1,WNT5A
7_RAJI_H3K27ac_broad_peak_31556_lociStitched	chr21	26856712	26891098	7	18183	16188.9	5653.06	1053	1	NR_001458,NR_024027,NR_030784,NR_024092,NM_017446,NM_080794	43359,52700,55194,63989,66870,66870	LINC00158,LINC00515,MIR155,MIR155HG,MRPL39
RAJI_H3K27ac_broad_peak_23517	chr19	1065903	1071274	1	5372	11379	846.47	1054	1	NM_001258328,NM_012292,NM_001321232,NM_001282335,NM_019112	0,0,0,0,334	ABCA7,ARHGAP45
10_RAJI_H3K27ac_broad_peak_15027_lociStitched	chr14	91454316	91515437	10	16071	29869.8	19338.7	1055	1	NM_001322237,NM_001322238,NM_001322227,NM_001322228,NM_001322229,NM_001322230,NM_001322231,NM_001322232,NM_001322233,NM_001322234,NM_001322235,NM_001322236,NM_004755,NM_182398	0,0,0,0,0,0,0,0,0,0,0,0,0,0	RPS6KA5
1_RAJI_H3K27ac_broad_peak_9311_lociStitched	chr11	85773544	85781491	1	7948	12101.7	1571.92	1056	1	NM_001008660,NM_001206946,NM_007166,NM_001206947,NM_001286159,NM_173556	0,0,0,0,142482,142482	CCDC83,PICALM
5_RAJI_H3K27ac_broad_peak_31586_lociStitched	chr21	30425465	30453436	5	16088	15199.4	4687.94	1057	1	NM_001001992,NM_001032410,NM_006447,NM_001282907,NM_001282908,NM_001282909,NM_006585,NM_001286623,NM_001286617,NM_001286618,NM_001286622,NM_001286634,NM_020152	0,0,0,0,0,0,0,0,0,0,0,0,0	CCT8,MAP3K7CL,USP16
3_RAJI_H3K27ac_broad_peak_19957_lociStitched	chr17	7781859	7802058	3	9521	12874.8	2377.42	1058	1	NM_001330111,NM_001005271,NM_001005273,NM_005852,NR_003000	0,0,0,0,7383	CHD3,NAA38,SCARNA21
5_RAJI_H3K27ac_broad_peak_41343_lociStitched	chr5	176904841	176938663	5	10536	13484.8	2989.86	1059	1	NM_005451,NM_203352,NR_103804,NM_213636,NM_001144875,NM_001144876,NM_001308236,NM_024872,NM_001308235,NM_001321732,NM_001321830,NM_016222	0,0,0,0,0,0,0,0,0,0,0,0	DDX41,DOK3,PDLIM7
9_RAJI_H3K27ac_broad_peak_30100_lociStitched	chr20	5616712	5656940	9	23162	14904.5	4429.1	1060	1	NM_019593,NM_001303479,NM_001303477,NM_001303478,NM_152504	25041,74093,74093,74093,74093	C20orf196,GPCPD1
3_RAJI_H3K27ac_broad_peak_44140_lociStitched	chr6	139682172	139697951	3	10195	12773.1	2308.47	1061	1	NM_001168389,NM_001168388,NM_006079,NM_153235,NR_033919	0,0,0,68965,92181	CITED2,LINC01625,TXLNB
10_RAJI_H3K27ac_broad_peak_36828_lociStitched	chr4	2466384	2499922	10	20766	14153	3689.18	1062	1	NM_001185010,NM_002938,NM_001185009,NM_001193282,NM_001172656,NM_020972,NM_001172658,NM_001172657	0,0,0,1695,46015,46015,46015,46015	CFAP99,RNF4,ZFYVE28
5_RAJI_H3K27ac_broad_peak_25133_lociStitched	chr19	42027739	42070136	5	15663	15237.5	4773.9	1063	1	NR_110724,NM_001288773,NM_001098506,NM_001290113,NM_033543	0,0,12395,12395,12395	CEACAM21,LINC01480
5_RAJI_H3K27ac_broad_peak_3936_lociStitched	chr1	181097085	181122738	5	14719	13324.2	2862.87	1064	1	NR_125966,NM_016545,NM_001194999,NM_001195000,NM_001195035,NM_001310213,NM_001531	20882,37107,66012,66012,66012,66012,66012	IER5,LINC01732,MR1
RAJI_H3K27ac_broad_peak_42131	chr6	27104661	27115855	1	11195	12134.3	1680.22	1065	1	NM_080593,NM_003495,NM_001312653,NM_080596,NR_036096	0,0,0,0,0	HIST1H2AH,HIST1H2BK,HIST1H4I,MIR3143
1_RAJI_H3K27ac_broad_peak_14947_lociStitched	chr14	81993550	82002723	1	9174	12909.2	2455.61	1066	1	NM_005065,NM_001244984,NR_110074,NR_109999,NM_001256430	0,0,68968,77050,99803	LINC01467,LINC02308,SEL1L,STON2
RAJI_H3K27ac_broad_peak_891	chr1	23915218	23922906	1	7689	12094.8	1642.16	1067	1	NM_002167,NM_001348075,NM_004091,NR_110799,NM_001199802,NM_000975	28934,30918,57507,60308,95363,95363	E2F2,ID3,LOC101928163,MDS2,RPL11
RAJI_H3K27ac_broad_peak_7484	chr11	267007	272112	1	5106	11082.4	673.35	1068	1	NM_001276700,NM_138329,NM_002817,NM_175932,NM_025092	6458,6458,14024,14024,17026	NLRP6,PGGHG,PSMD13

## Sheet: DAUDI
#Daudi_H3K27ac_peaks Enhancers
REGION_ID	CHROM	START	STOP	NUM_LOCI	CONSTITUENT_SIZE	Daudi.sort.bam	Daudi.IP.sort.bam	enhancerRank	isSuper	annotation	gene name	closest refseq	relative distance
17_Daudi_H3K27ac_peak_33423_lociStitched	chr22	23130665	23303236	17	132989	252627	26213.5	1	1	NR_049835	IGLL5,MIR5571,MIR650,RSPH14	NR_030755,NR_049835,NM_001178126,NM_001256296,NM_014433,NR_030755,NR_049835,NM_001178126,NM_001256296,NM_014433	0,0,0,0,98357,0,0,0,0,98357
13_Daudi_H3K27ac_peak_48894_lociStitched	chr8	11267185	11423578	13	111882	226363	21488.4	2	1	NM_001330465	BLK,FAM167A,FAM167A-AS1,LINC00208	NR_026814,NM_053279,NM_001330465,NM_001715,NR_040035,NR_026814,NM_053279,NM_001330465,NM_001715,NR_040035	0,0,0,0,10466,0,0,0,0,10466
24_Daudi_H3K27ac_peak_44863_lociStitched	chr6	90931948	91136116	24	117824	224381	29747.3	3	1	NR_039671	BACH2,MAP3K7,MIR4464	NM_001170794,NM_021813,NR_039671,NM_003188,NM_145331,NM_145332,NM_145333,NM_001170794,NM_021813,NR_039671,NM_003188,NM_145331,NM_145332,NM_145333	0,0,0,87176,87176,87176,87176,0,0,0,87176,87176,87176,87176
2_Daudi_H3K27ac_peak_15664_lociStitched	chr14	106023395	106063214	2	35253	195710	6817.01	4	1	NR_107038	LOC105370697,MIR8071-1,MIR8071-2,TMEM121	NR_135205,NR_107038,NR_107059,NM_025268,NM_001331238,NR_135205,NR_107038,NR_107059,NM_025268,NM_001331238	22742,24239,24239,26857,26857,22742,24239,24239,26857,26857
9_Daudi_H3K27ac_peak_15674_lociStitched	chr14	106143609	106217356	9	44266	199574	11003.1	5	1	NR_046211	ELK2AP,MIR8071-1,MIR8071-2	NR_046211,NR_107038,NR_107059,NR_107038,NR_107059,NR_046211,NR_107038,NR_107059,NR_107038,NR_107059	4466,37041,37041,56093,56093,4466,37041,37041,56093,56093
4_Daudi_H3K27ac_peak_38240_lociStitched	chr4	19309	67170	4	40174	167049	25328	6	1	NM_001286052	ZNF595,ZNF718	NM_001286052,NM_001286053,NM_001286054,NM_182524,NM_001039127,NR_110527,NM_001289931,NM_001286052,NM_001286053,NM_001286054,NM_182524,NM_001039127,NR_110527,NM_001289931	0,0,0,0,0,0,0,0,0,0,0,0,0,0
29_Daudi_H3K27ac_peak_20622_lociStitched	chr17	18924475	19130714	29	80524	161176	27615.4	7	1	NM_001129778	GRAP,GRAPL,LOC388436,LOC79999	NM_001330148,NM_006613,NM_001291904,NM_001291905,NM_001129778,NM_001353418,NM_001291904,NM_001291905,NM_001291904,NM_001291905,NM_001330148,NM_006613,NM_001291904,NM_001291905,NM_001129778,NM_001353418,NM_001291904,NM_001291905,NM_001291904,NM_001291905	0,0,0,0,0,0,0,0,0,0,0,0,0,0,0,0,0,0,0,0
10_Daudi_H3K27ac_peak_4376_lociStitched	chr1	203228861	203315610	10	66727	145001	13584.9	8	1	NR_034151	BTG2,FMOD,LINC01136,LINC01353	NR_117097,NR_117098,NR_034150,NR_034151,NM_006763,NM_002023,NR_103757,NR_117097,NR_117098,NR_034150,NR_034151,NM_006763,NM_002023,NR_103757	0,0,0,0,0,0,0,0,0,0,0,0,0,0
34_Daudi_H3K27ac_peak_51779_lociStitched	chr9	91972452	92180001	34	130140	157862	26877.6	9	1	NM_006378	SECISBP2,SEMA4D	NM_001282688,NM_001282689,NM_001354696,NM_001354697,NM_001354698,NM_001354702,NM_024077,NM_001282690,NM_001142287,NM_006378,NM_001282688,NM_001282689,NM_001354696,NM_001354697,NM_001354698,NM_001354702,NM_024077,NM_001282690,NM_001142287,NM_006378	0,0,0,0,0,0,0,0,0,0,0,0,0,0,0,0,0,0,0,0
12_Daudi_H3K27ac_peak_37963_lociStitched	chr3	187607462	187725007	12	86594	147437	18630.9	10	1	NR_135538	BCL6,LINC01991,LPP,LPP-AS2	NR_135538,NR_135537,NM_001706,NR_036497,NM_001167672,NR_135538,NR_135537,NM_001706,NR_036497,NM_001167672	0,0,143950,143987,146654,0,0,143950,143987,146654
14_Daudi_H3K27ac_peak_27849_lociStitched	chr2	65525482	65666000	14	114792	149497	20923.1	11	1	NM_001128210	ACTR2,RAB1A,SPRED2	NM_001128210,NM_181784,NM_001005386,NM_005722,NM_004161,NM_015543,NM_001128210,NM_181784,NM_001005386,NM_005722,NM_004161,NM_015543	0,0,27093,27093,168048,168048,0,0,27093,27093,168048,168048
Daudi_H3K27ac_peak_12312	chr12	113485360	113540740	1	55381	129672	8462.06	12	1	NM_004416	DTX1,RASAL1	NM_004416,NM_001301202,NM_001193521,NM_001193520,NM_004658,NM_004416,NM_001301202,NM_001193521,NM_001193520,NM_004658	0,0,0,0,0,0,0,0,0,0
12_Daudi_H3K27ac_peak_12611_lociStitched	chr12	122393500	122503041	12	57012	125063	13626.9	13	1	NM_020993	BCL7A,LOC100506691,WDR66	NM_001178003,NM_144668,NM_001024808,NM_020993,NR_135044,NM_001178003,NM_144668,NM_001024808,NM_020993,NR_135044	0,0,0,0,0,0,0,0,0,0
15_Daudi_H3K27ac_peak_19581_lociStitched	chr16	81799417	81924053	15	99536	126792	16352.2	14	1	NM_002661	CMIP,LOC100129617,PLCG2,SDR42E1	NM_002661,NM_198390,NM_030629,NR_045112,NM_145168,NM_002661,NM_198390,NM_030629,NR_045112,NM_145168	0,54051,54051,98539,107198,0,54051,54051,98539,107198
34_Daudi_H3K27ac_peak_15184_lociStitched	chr14	91684251	91885284	34	118038	131335	24666.7	15	1	NM_003485	CCDC88C,DGLUCY,GPR68	NM_001102366,NM_001102368,NM_001102369,NM_001286470,NM_001286472,NM_024952,NM_001102367,NM_001286471,NM_001177676,NM_001348437,NM_003485,NM_001080414,NM_001102366,NM_001102368,NM_001102369,NM_001286470,NM_001286472,NM_024952,NM_001102367,NM_001286471,NM_001177676,NM_001348437,NM_003485,NM_001080414	0,0,0,0,0,0,0,0,0,0,0,0,0,0,0,0,0,0,0,0,0,0,0,0
7_Daudi_H3K27ac_peak_28250_lociStitched	chr2	89090306	89166861	7	63072	114327	9975.12	16	1	NR_039635	ANKRD36BP2,EIF2AK3,LOC101928403,MIR4436A,RPIA	NR_015424,NR_039635,NM_144563,NR_135540,NM_004836,NR_015424,NR_039635,NM_144563,NR_135540,NM_004836	0,0,39855,158964,163213,0,0,39855,158964,163213
39_Daudi_H3K27ac_peak_31728_lociStitched	chr20	46006296	46249963	39	139726	133651	31213.7	17	1	NM_001174087	LINC01754,NCOA3	NR_146494,NR_146495,NR_146496,NM_001174087,NM_001174088,NM_006534,NM_181659,NR_146494,NR_146495,NR_146496,NM_001174087,NM_001174088,NM_006534,NM_181659	0,0,0,0,0,0,0,0,0,0,0,0,0,0
Daudi_H3K27ac_peak_936	chr1	23913449	23968234	1	54786	109093	8666.99	18	1	NM_001348075	E2F2,ID3,MDS2,RPL11	NM_001348075,NM_002167,NM_001199802,NM_000975,NM_004091,NM_001348075,NM_002167,NM_001199802,NM_000975,NM_004091	0,27165,50035,50035,55738,0,27165,50035,50035,55738
15_Daudi_H3K27ac_peak_4480_lociStitched	chr1	205183748	205323285	15	81077	115844	18404.9	19	1	NM_001331034	KLHDC8A,NUAK2,TMCC2	NM_014858,NM_001242925,NM_001297611,NM_001297613,NM_001331034,NM_030952,NM_018203,NM_001271863,NM_001271864,NM_001271865,NM_014858,NM_001242925,NM_001297611,NM_001297613,NM_001331034,NM_030952,NM_018203,NM_001271863,NM_001271864,NM_001271865	0,0,0,0,0,0,0,0,0,0,0,0,0,0,0,0,0,0,0,0
17_Daudi_H3K27ac_peak_15702_lociStitched	chr14	107150520	107287454	17	67994	110834	17322.2	20	1	NR_049827	ADAM6,LINC00221,LINC00226,MIR5195,MIR7641-2	NR_049827,NR_106988,NR_027457,NR_033375,NR_002224,NR_049827,NR_106988,NR_027457,NR_033375,NR_002224	0,57756,198992,405555,712163,0,57756,198992,405555,712163
9_Daudi_H3K27ac_peak_42021_lociStitched	chr5	133233541	133341891	9	68155	108187	14865.6	21	1	NR_134247	C5orf15,LOC105379183,VDAC1,WSPAR	NR_131252,NM_020199,NR_134247,NR_036624,NR_036625,NM_003374,NR_131252,NM_020199,NR_134247,NR_036624,NR_036625,NM_003374	0,0,0,0,0,0,0,0,0,0,0,0
17_Daudi_H3K27ac_peak_15473_lociStitched	chr14	102229944	102371859	17	91017	110211	18434.8	22	1	NM_001352912	PPP2R5C	NM_001352914,NM_001161725,NM_001161726,NM_001352913,NM_001352915,NM_178587,NM_001352916,NM_002719,NM_178586,NM_001352912,NM_001352914,NM_001161725,NM_001161726,NM_001352913,NM_001352915,NM_178587,NM_001352916,NM_002719,NM_178586,NM_001352912	0,0,0,0,0,0,0,0,0,0,0,0,0,0,0,0,0,0,0,0
10_Daudi_H3K27ac_peak_15687_lociStitched	chr14	106281414	106330534	10	26334	97994.4	8738.45	23	1	NR_039730	MIR4507,MIR4537,MIR4538,MIR4539	NR_039730,NR_130467,NR_130466,NR_130466,NR_130468,NR_039730,NR_130467,NR_130466,NR_130466,NR_130468	0,0,0,0,0,0,0,0,0,0
31_Daudi_H3K27ac_peak_37929_lociStitched	chr3	186647926	186849474	31	102478	115487	26402.8	24	1	NM_001353916	RPL39L,ST6GAL1	NM_173216,NM_173217,NM_003032,NM_001353916,NM_052969,NM_173216,NM_173217,NM_003032,NM_001353916,NM_052969	0,0,0,0,0,0,0,0,0,0
13_Daudi_H3K27ac_peak_33354_lociStitched	chr22	22508867	22605490	13	59479	102411	13420.9	25	1	NM_001303509	BMS1P20,PRAMENP,TOP3B,VPREB1	NM_001303509,NM_007128,NR_027293,NR_135291,NM_001282112,NM_001282113,NM_001349845,NM_001349847,NM_001349848,NM_001349850,NM_001349851,NM_001349852,NM_003935,NR_146277,NM_001303509,NM_007128,NR_027293,NR_135291,NM_001282112,NM_001282113,NM_001349845,NM_001349847,NM_001349848,NM_001349850,NM_001349851,NM_001349852,NM_003935,NR_146277	0,0,46973,110536,171628,171628,171628,171628,171628,171628,171628,171628,171628,171628,0,0,46973,110536,171628,171628,171628,171628,171628,171628,171628,171628,171628,171628
17_Daudi_H3K27ac_peak_43153_lociStitched	chr6	286720	408923	17	79066	114993	26334.7	26	1	NM_002460	DUSP22,IRF4	NM_001286555,NM_020185,NR_104473,NR_104474,NR_104475,NM_001195286,NM_002460,NR_046000,NM_001286555,NM_020185,NR_104473,NR_104474,NR_104475,NM_001195286,NM_002460,NR_046000	0,0,0,0,0,0,0,0,0,0,0,0,0,0,0,0
20_Daudi_H3K27ac_peak_51915_lociStitched	chr9	95950099	96067803	20	70349	102532	14006.8	27	1	NM_006648	C9orf129,CARD19,NINJ1,WNK2	NM_001282394,NM_006648,NM_001098808,NM_004148,NM_001318010,NM_001318011,NM_032310,NR_134464,NR_134465,NR_134466,NR_134467,NR_134468,NM_001282394,NM_006648,NM_001098808,NM_004148,NM_001318010,NM_001318011,NM_032310,NR_134464,NR_134465,NR_134466,NR_134467,NR_134468	0,0,12678,53530,74523,74523,74523,74523,74523,74523,74523,74523,0,0,12678,53530,74523,74523,74523,74523,74523,74523,74523,74523
2_Daudi_H3K27ac_peak_10952_lociStitched	chr12	48191228	48244889	2	43306	95935.1	7743.28	28	1	NM_015401	HDAC7,VDR	NM_001098416,NM_001308090,NM_015401,NM_000376,NM_001017535,NM_001017536,NM_001098416,NM_001308090,NM_015401,NM_000376,NM_001017535,NM_001017536	0,0,0,0,0,0,0,0,0,0,0,0
9_Daudi_H3K27ac_peak_22651_lociStitched	chr17	75423693	75491726	9	57353	96742.9	8823.88	29	1	NM_001293698	SEPT9	NM_001113491,NM_001293695,NM_001113492,NM_006640,NM_001113493,NM_001113494,NM_001293696,NM_001113496,NM_001293697,NM_001293698,NM_001113495,NM_001113491,NM_001293695,NM_001113492,NM_006640,NM_001113493,NM_001113494,NM_001293696,NM_001113496,NM_001293697,NM_001293698,NM_001113495	0,0,0,0,0,0,0,0,0,0,0,0,0,0,0,0,0,0,0,0,0,0
12_Daudi_H3K27ac_peak_32839_lociStitched	chr21	43236272	43320656	12	54643	97446.6	10227.3	30	1	NR_104260	C2CD2,PRDM15	NR_104260,NM_001040424,NM_001282934,NR_104257,NR_104258,NR_135464,NM_022115,NM_199050,NM_015500,NR_104260,NM_001040424,NM_001282934,NR_104257,NR_104258,NR_135464,NM_022115,NM_199050,NM_015500	0,0,0,0,0,0,0,0,0,0,0,0,0,0,0,0,0,0
10_Daudi_H3K27ac_peak_44811_lociStitched	chr6	88574167	88654557	10	54527	98654.6	12203.2	31	1	NR_110869	AKIRIN2,CNR1,LOC101928911,SPACA1	NR_110869,NM_030960,NM_018064,NM_033181,NM_001160226,NM_001160258,NM_001160259,NM_016083,NR_110869,NM_030960,NM_018064,NM_033181,NM_001160226,NM_001160258,NM_001160259,NM_016083	0,102950,162183,195028,195028,195028,195028,195028,0,102950,162183,195028,195028,195028,195028,195028
22_Daudi_H3K27ac_peak_50063_lociStitched	chr8	96128604	96261842	22	79271	105631	19346.2	32	1	NR_046232	C8orf37,LINC01298,NDUFAF6,PLEKHF2	NR_148913,NR_148914,NM_024613,NR_046232,NM_177965,NR_148913,NR_148914,NM_024613,NR_046232,NM_177965	0,0,0,0,0,0,0,0,0,0
18_Daudi_H3K27ac_peak_50332_lociStitched	chr8	120885498	121001980	18	92571	100559	15259.1	33	1	NM_001283012	COL14A1,DEPTOR,DSCC1,TAF2	NM_001283012,NM_022783,NM_024094,NM_003184,NM_021110,NM_001283012,NM_022783,NM_024094,NM_003184,NM_021110	0,0,17329,40425,135367,0,0,17329,40425,135367
17_Daudi_H3K27ac_peak_17886_lociStitched	chr16	11372780	11466938	17	61813	98583.4	13483.4	34	1	NR_135174	LOC105371083,PRM1,PRM2,RMI2	NM_002761,NR_135174,NM_152308,NR_130754,NM_001286356,NM_001286357,NM_001286358,NM_001286359,NM_002762,NR_104428,NM_002761,NR_135174,NM_152308,NR_130754,NM_001286356,NM_001286357,NM_001286358,NM_001286359,NM_002762,NR_104428	0,0,0,0,2444,2444,2444,2444,2444,2444,0,0,0,0,2444,2444,2444,2444,2444,2444
22_Daudi_H3K27ac_peak_35299_lociStitched	chr3	31889349	32028015	22	102279	102960	19538	35	1	NM_001137674	GPD1L,OSBPL10,OSBPL10-AS1,ZNF860	NM_001174060,NM_017784,NM_001137674,NM_015141,NR_049771,NM_001174060,NM_017784,NM_001137674,NM_015141,NR_049771	0,0,0,119988,126272,0,0,0,119988,126272
20_Daudi_H3K27ac_peak_33471_lociStitched	chr22	23520459	23624487	20	81030	96590	13638.1	36	1	NR_033408	BCR,FBXW4P1,RAB36	NM_004327,NM_021574,NR_033408,NM_001349877,NM_001349878,NM_004914,NR_146295,NM_004327,NM_021574,NR_033408,NM_001349877,NM_001349878,NM_004914,NR_146295	0,0,0,12630,12630,12630,12630,0,0,0,12630,12630,12630,12630
9_Daudi_H3K27ac_peak_44380_lociStitched	chr6	41931018	42018977	9	66533	94547.1	12419.8	37	1	NM_001136017	CCND3,TAF8	NM_001136017,NM_001136126,NM_001287434,NM_138572,NM_001136125,NM_001287427,NM_001760,NM_001136017,NM_001136126,NM_001287434,NM_138572,NM_001136125,NM_001287427,NM_001760	0,0,0,0,21433,21433,21433,0,0,0,0,21433,21433,21433
5_Daudi_H3K27ac_peak_19220_lociStitched	chr16	67547626	67602650	5	46939	89337	8198.58	38	1	NM_001193524	CTCF,LOC100505942,RIPOR1	NR_104656,NM_024519,NM_001193522,NM_001193523,NM_001193524,NM_001191022,NM_006565,NR_104656,NM_024519,NM_001193522,NM_001193523,NM_001193524,NM_001191022,NM_006565	0,0,0,0,0,0,0,0,0,0,0,0,0,0
27_Daudi_H3K27ac_peak_50301_lociStitched	chr8	119479744	119641698	27	83566	103748	22900.3	39	1	NR_038210	SAMD12,SAMD12-AS1	NR_146234,NM_001101676,NM_001349811,NR_109794,NM_207506,NR_038210,NR_146234,NM_001101676,NM_001349811,NR_109794,NM_207506,NR_038210	0,0,0,0,0,0,0,0,0,0,0,0
Daudi_H3K27ac_peak_8767	chr11	64611899	64650860	1	38962	86879.1	6046.75	40	1	NM_006795	CDC42BPG,EHD1,MIR194-2HG	NM_017525,NM_006795,NM_001282444,NM_001282445,NR_133639,NR_133640,NM_017525,NM_006795,NM_001282444,NM_001282445,NR_133639,NR_133640	0,0,0,0,5070,5070,0,0,0,0,5070,5070
24_Daudi_H3K27ac_peak_1382_lociStitched	chr1	32345537	32489802	24	65081	99167.8	19158.4	41	1	NM_080391	KHDRBS1,PTP4A2	NM_001195100,NM_001195101,NM_080391,NM_001271878,NM_006559,NR_073498,NR_073499,NM_001195100,NM_001195101,NM_080391,NM_001271878,NM_006559,NR_073498,NR_073499	0,0,0,0,0,0,0,0,0,0,0,0,0,0
14_Daudi_H3K27ac_peak_31500_lociStitched	chr20	37433325	37523572	14	65762	91826.3	12508.2	42	1	NM_001172735	ACTR5,DHX35,FAM83D,PPP1R16B	NM_001172735,NM_015568,NM_030919,NM_024855,NM_001190809,NM_021931,NR_033905,NM_001172735,NM_015568,NM_030919,NM_024855,NM_001190809,NM_021931,NR_033905	0,0,31383,32237,67409,67409,67409,0,0,31383,32237,67409,67409,67409
7_Daudi_H3K27ac_peak_10628_lociStitched	chr12	25144233	25225075	7	51061	89249.6	11528.1	43	1	NM_001204127	C12orf77,LOC645177,LRMP	NM_001101339,NM_001321724,NM_001204126,NM_001204127,NM_006152,NM_001101339,NM_001321724,NM_001204126,NM_001204127,NM_006152	0,0,0,0,0,0,0,0,0,0
2_Daudi_H3K27ac_peak_31198_lociStitched	chr20	30248923	30312064	2	62557	86856.8	9805.8	44	1	NR_131907	ABALON,BCL2L1	NR_134257,NM_001322242,NM_001191,NM_001317919,NM_001317920,NM_001317921,NM_001322239,NM_001322240,NM_138578,NR_131907,NR_134257,NM_001322242,NM_001191,NM_001317919,NM_001317920,NM_001317921,NM_001322239,NM_001322240,NM_138578,NR_131907	0,0,0,0,0,0,0,0,0,0,0,0,0,0,0,0,0,0,0,0
Daudi_H3K27ac_peak_32155	chr20	55834218	55870476	1	36259	81848.8	5855.67	45	1	NM_001719	BMP7,BMP7-AS1,MIR4325,SPO11	NM_001719,NR_036219,NM_012444,NM_198265,NR_110631,NM_001719,NR_036219,NM_012444,NM_198265,NR_110631	0,26082,34355,34355,43297,0,26082,34355,34355,43297
4_Daudi_H3K27ac_peak_22194_lociStitched	chr17	62133670	62211636	4	73658	86861.9	11398.6	46	1	NM_001433	ERN1,SNHG25,SNORA50C,SNORD104,TEX2	NM_001433,NR_132278,NR_004380,NR_002995,NM_001288733,NM_001288732,NM_018469,NM_001433,NR_132278,NR_004380,NR_002995,NM_001288733,NM_001288732,NM_018469	0,11694,11802,12063,13157,13157,13157,0,11694,11802,12063,13157,13157,13157
10_Daudi_H3K27ac_peak_29177_lociStitched	chr2	137079982	137182824	10	56795	88937.8	14644.7	47	1	NM_001348056	CXCR4	NM_001348056,NM_001348059,NM_003467,NM_001348060,NM_001008540,NM_001348056,NM_001348059,NM_003467,NM_001348060,NM_001008540	204258,204258,204258,204767,206178,204258,204258,204258,204767,206178
35_Daudi_H3K27ac_peak_13255_lociStitched	chr13	41091549	41281063	35	91547	98679.9	25641.2	48	1	NM_002015	FOXO1,LINC00598,MIR320D1,MRPS31	NM_002015,NR_031723,NM_005830,NR_024506,NR_024507,NR_024505,NM_002015,NR_031723,NM_005830,NR_024506,NR_024507,NR_024505	0,20901,22369,36407,36407,36407,0,20901,22369,36407,36407,36407
12_Daudi_H3K27ac_peak_33684_lociStitched	chr22	29147827	29235766	12	50304	83867.4	11458.5	49	1	NM_001079539	CCDC117,HSCB,XBP1	NM_001318314,NM_001318315,NM_172002,NR_134560,NM_001318316,NM_001284263,NM_001284264,NM_173510,NM_001284265,NM_001079539,NM_005080,NM_001318314,NM_001318315,NM_172002,NR_134560,NM_001318316,NM_001284263,NM_001284264,NM_173510,NM_001284265,NM_001079539,NM_005080	0,0,0,0,0,0,0,0,0,0,0,0,0,0,0,0,0,0,0,0,0,0
4_Daudi_H3K27ac_peak_22020_lociStitched	chr17	56379647	56423440	4	19578	77658.1	5903.3	50	1	NR_038410	MIR142,MIR4736,SUPT4H1,TSPOAP1,TSPOAP1-AS1	NM_001261835,NM_004758,NM_024418,NR_038410,NR_038411,NR_038412,NR_038413,NR_029683,NR_039889,NR_038414,NR_038415,NR_038416,NR_038417,NR_038418,NM_003168,NR_073470,NM_001261835,NM_004758,NM_024418,NR_038410,NR_038411,NR_038412,NR_038413,NR_029683,NR_039889,NR_038414,NR_038415,NR_038416,NR_038417,NR_038418,NM_003168,NR_073470	0,0,0,0,0,0,0,0,0,0,0,0,0,0,0,0,0,0,0,0,0,0,0,0,0,0,0,0,0,0,0,0
5_Daudi_H3K27ac_peak_13398_lociStitched	chr13	46934882	46983339	5	37168	78001.2	6934.2	51	1	NM_001349772	RUBCNL	NM_001286762,NM_001286763,NM_001286764,NM_001286765,NM_001286766,NM_001349772,NM_025113,NM_001286761,NM_001286762,NM_001286763,NM_001286764,NM_001286765,NM_001286766,NM_001349772,NM_025113,NM_001286761	0,0,0,0,0,0,0,0,0,0,0,0,0,0,0,0
29_Daudi_H3K27ac_peak_17988_lociStitched	chr16	12308783	12463445	29	88306	90848.5	21065	52	1	NM_032167	CPPED1,NPIPB2,SNX29,TNFRSF17	NM_032167,NM_001192,NM_001355514,NM_001099455,NM_018340,NM_032167,NM_001192,NM_001355514,NM_001099455,NM_018340	0,246859,250489,290211,290211,0,246859,250489,290211,290211
23_Daudi_H3K27ac_peak_52901_lociStitched	chr9	134496489	134631397	23	73132	87204.5	17659.5	53	1	NM_198679	RAPGEF1,UCK1	NM_198679,NM_005312,NM_001304275,NM_001135954,NM_001261450,NM_001261451,NM_001318519,NM_031432,NR_134666,NR_134667,NM_198679,NM_005312,NM_001304275,NM_001135954,NM_001261450,NM_001261451,NM_001318519,NM_031432,NR_134666,NR_134667	0,0,0,89828,89828,89828,89828,89828,89828,89828,0,0,0,89828,89828,89828,89828,89828,89828,89828
11_Daudi_H3K27ac_peak_51383_lociStitched	chr9	37365118	37433957	11	55327	78283.7	9603.04	54	1	NM_012203	GRHPR,ZBTB5,ZCCHC7	NM_012203,NM_014872,NM_001289119,NM_032226,NR_110317,NM_001289120,NM_001289121,NM_012203,NM_014872,NM_001289119,NM_032226,NR_110317,NM_001289120,NM_001289121	0,4143,6974,6974,6974,6974,6974,0,4143,6974,6974,6974,6974,6974
17_Daudi_H3K27ac_peak_24272_lociStitched	chr19	6504495	6606692	17	59589	81083.1	12498.7	55	1	NM_003811	CD70,TNFSF9,TUBB4A	NM_003811,NM_001330332,NM_001252,NM_001289123,NM_001289127,NM_001289129,NM_003811,NM_001330332,NM_001252,NM_001289123,NM_001289127,NM_001289129	0,0,0,1637,1637,1637,0,0,0,1637,1637,1637
17_Daudi_H3K27ac_peak_29774_lociStitched	chr2	197022907	197142168	17	65452	86106.4	17638.7	56	1	NR_110225	HECW2,LOC101927482,STK17B	NM_004226,NM_001304840,NM_020760,NM_001348768,NR_110225,NR_110226,NM_004226,NM_001304840,NM_020760,NM_001348768,NR_110225,NR_110226	0,0,0,0,0,0,0,0,0,0,0,0
1_Daudi_H3K27ac_peak_8955_lociStitched	chr11	67030002	67057889	1	27888	72514.6	4152.37	57	1	NM_001619	ANKRD13D,GRK2,KDM2A	NM_001619,NM_001347901,NM_207354,NM_012308,NR_027473,NM_001256405,NM_001619,NM_001347901,NM_207354,NM_012308,NR_027473,NM_001256405	0,0,0,4453,4453,4453,0,0,0,4453,4453,4453
20_Daudi_H3K27ac_peak_32998_lociStitched	chr21	45551468	45644096	20	47138	78344.8	11495.1	58	1	NR_146631	GATD3A,ICOSLG,LINC01678	NM_001320383,NM_001320384,NM_004649,NM_198155,NR_135220,NR_146631,NM_001283050,NM_001320383,NM_001320384,NM_004649,NM_198155,NR_135220,NR_146631,NM_001283050	0,0,0,0,0,0,0,0,0,0,0,0,0,0
23_Daudi_H3K27ac_peak_3376_lociStitched	chr1	154745995	154851332	23	71571	79192.4	13398.9	59	1	NM_170782	KCNN3,PMVK	NM_170782,NM_001204087,NM_002249,NM_001323011,NM_001348696,NM_006556,NM_001323012,NM_170782,NM_001204087,NM_002249,NM_001323011,NM_001348696,NM_006556,NM_001323012	0,0,0,45876,45876,45876,45876,0,0,0,45876,45876,45876,45876
16_Daudi_H3K27ac_peak_46990_lociStitched	chr7	55531350	55642377	16	74823	79550.8	14211.5	60	1	NM_001321251	VOPP1	NM_001321251,NM_001321242,NM_001284284,NM_001284283,NM_001284282,NM_001321248,NM_001321250,NM_001321249,NM_001321243,NM_001321244,NM_001321246,NM_001321247,NM_030796,NM_001321251,NM_001321242,NM_001284284,NM_001284283,NM_001284282,NM_001321248,NM_001321250,NM_001321249,NM_001321243,NM_001321244,NM_001321246,NM_001321247,NM_030796	0,0,0,0,0,0,0,0,0,0,0,0,0,0,0,0,0,0,0,0,0,0,0,0,0,0
3_Daudi_H3K27ac_peak_16773_lociStitched	chr15	75061141	75093225	3	29641	70501.4	5252.15	61	1	NM_004383	CSK,LMAN1L,MIR4513	NM_001127190,NM_004383,NM_001354988,NR_039738,NM_021819,NM_001127190,NM_004383,NM_001354988,NR_039738,NM_021819	0,0,0,0,11969,0,0,0,0,11969
13_Daudi_H3K27ac_peak_46230_lociStitched	chr7	11276468	11383422	13	73162	80408	15615.3	62	1	NM_014660	NDUFA4,PHF14,THSD7A	NM_015204,NR_033436,NM_014660,NR_033435,NM_002489,NM_015204,NR_033436,NM_014660,NR_033435,NM_002489	26640,67219,129093,129093,296656,26640,67219,129093,129093,296656
11_Daudi_H3K27ac_peak_11553_lociStitched	chr12	69124253	69215301	11	57256	76298.2	11645	63	1	NR_073494	LOC100130075,MDM2,NUP107,SLC35E3	NM_001330192,NM_020401,NM_001354998,NM_001354997,NM_018656,NR_149143,NR_149144,NR_073494,NM_001145339,NM_002392,NM_001145337,NM_001145340,NM_001278462,NM_001330192,NM_020401,NM_001354998,NM_001354997,NM_018656,NR_149143,NR_149144,NR_073494,NM_001145339,NM_002392,NM_001145337,NM_001145340,NM_001278462	0,0,0,0,0,0,0,0,0,0,0,0,0,0,0,0,0,0,0,0,0,0,0,0,0,0
8_Daudi_H3K27ac_peak_4868_lociStitched	chr1	226813985	226897035	8	59688	75916	11419.4	64	1	NR_103784	ITPKB,ITPKB-IT1,PSEN2,STUM	NM_002221,NR_103784,NM_001003665,NM_000447,NM_012486,NM_002221,NR_103784,NM_001003665,NM_000447,NM_012486	0,0,17071,161238,161238,0,0,17071,161238,161238
7_Daudi_H3K27ac_peak_24877_lociStitched	chr19	16682017	16748698	7	57344	72662.3	8401.81	65	1	NM_004831	MED26,SLC35E1,SMIM7,TMEM38A	NM_024881,NM_004831,NM_024104,NM_001300925,NM_024074,NM_024881,NM_004831,NM_024104,NM_001300925,NM_024074	0,0,8261,14469,23240,0,0,8261,14469,23240
Daudi_H3K27ac_peak_47874	chr7	102058260	102091247	1	32988	68645.9	4971.14	66	1	NM_001271819	LOC100630923,ORAI2,PRKRIP1	NR_038967,NM_024653,NM_001126340,NM_001271818,NM_001271819,NM_032831,NR_038967,NM_024653,NM_001126340,NM_001271818,NM_001271819,NM_032831	0,0,0,0,0,0,0,0,0,0,0,0
Daudi_H3K27ac_peak_24476	chr19	10335665	10363733	1	28069	67646.7	4238.27	67	1	NM_004230	MIR4322,MRPL4,S1PR2	NM_004230,NR_036206,NM_015956,NM_146387,NM_146388,NM_004230,NR_036206,NM_015956,NM_146387,NM_146388	0,0,0,0,0,0,0,0,0,0
2_Daudi_H3K27ac_peak_36647_lociStitched	chr3	111827996	111857497	2	28295	67973.3	4628.71	68	1	NM_001190259	C3orf52,GCSAM,MIR567	NM_024616,NM_001171747,NR_030292,NM_001190259,NM_001190260,NM_152785,NM_024616,NM_001171747,NR_030292,NM_001190259,NM_001190260,NM_152785	0,0,0,0,0,0,0,0,0,0,0,0
12_Daudi_H3K27ac_peak_49077_lociStitched	chr8	22808353	22877558	12	46484	72872.9	9557.21	69	1	NM_001160036	RHOBTB2,TNFRSF10B	NM_001160036,NM_001160037,NM_015178,NM_003842,NM_147187,NR_027140,NM_001160036,NM_001160037,NM_015178,NM_003842,NM_147187,NR_027140	0,0,0,90,90,90,0,0,0,90,90,90
20_Daudi_H3K27ac_peak_12409_lociStitched	chr12	117211219	117324265	20	56560	77300.9	14062.9	70	1	NR_073189	FBXW8,HRK,RNFT2	NM_001109903,NM_032814,NM_003806,NR_073189,NM_012174,NM_153348,NM_001109903,NM_032814,NM_003806,NR_073189,NM_012174,NM_153348	0,0,0,0,24496,24496,0,0,0,0,24496,24496
9_Daudi_H3K27ac_peak_47857_lociStitched	chr7	101915497	101982209	9	46498	71208.4	8232.26	71	1	NR_036245	CUX1,MIR4285,SH2B2	NM_001202544,NM_001202545,NM_001913,NM_181500,NM_001202546,NM_020979,NR_036245,NM_001202544,NM_001202545,NM_001913,NM_181500,NM_001202546,NM_020979,NR_036245	0,0,0,0,0,0,0,0,0,0,0,0,0,0
13_Daudi_H3K27ac_peak_42196_lociStitched	chr5	139013137	139091287	13	48278	72999.9	10229.8	72	1	NM_001317211	CXXC5,CXXC5-AS1	NM_001317201,NM_001317202,NM_001317199,NM_016463,NM_001317200,NM_001317203,NM_001317204,NR_149086,NM_001317205,NM_001317206,NM_001317207,NM_001317208,NM_001317209,NM_001317210,NM_001317211,NM_001317201,NM_001317202,NM_001317199,NM_016463,NM_001317200,NM_001317203,NM_001317204,NR_149086,NM_001317205,NM_001317206,NM_001317207,NM_001317208,NM_001317209,NM_001317210,NM_001317211	0,0,0,0,0,0,0,0,0,0,0,0,0,0,0,0,0,0,0,0,0,0,0,0,0,0,0,0,0,0
16_Daudi_H3K27ac_peak_45856_lociStitched	chr6	159460019	159557255	16	54761	76913.7	14400.7	73	1	NM_152133	LOC101929122,TAGAP	NM_001278733,NM_054114,NM_152133,NM_138810,NR_121668,NM_001278733,NM_054114,NM_152133,NM_138810,NR_121668	0,0,0,0,29676,0,0,0,0,29676
22_Daudi_H3K27ac_peak_33843_lociStitched	chr22	34188833	34318993	22	77455	79553.8	17077	74	1	NM_004737	LARGE-AS1,LARGE1,SNORA50B	NM_004737,NM_133642,NR_038949,NR_038950,NR_145833,NM_004737,NM_133642,NR_038949,NR_038950,NR_145833	0,0,42031,42031,87928,0,0,42031,42031,87928
9_Daudi_H3K27ac_peak_9187_lociStitched	chr11	72848612	72900971	9	37139	69768.4	7665.36	75	1	NM_014824	FCHSD2,P2RY2,P2RY6	NM_014824,NM_002564,NM_176072,NM_176071,NM_001277205,NM_176796,NM_176797,NM_014824,NM_002564,NM_176072,NM_176071,NM_001277205,NM_176796,NM_176797	0,28372,28372,28531,74579,74579,74579,0,28372,28372,28531,74579,74579,74579
26_Daudi_H3K27ac_peak_33545_lociStitched	chr22	24441968	24571925	26	54070	77389.4	15295.9	76	1	NM_019601	CABIN1,GSTTP2,SUSD2	NM_001201429,NM_012295,NM_001199281,NM_019601,NR_003082,NM_001201429,NM_012295,NM_001199281,NM_019601,NR_003082	0,0,0,5519,40070,0,0,0,5519,40070
12_Daudi_H3K27ac_peak_9668_lociStitched	chr11	111225759	111294799	12	45047	72098.5	10169.6	77	1	NM_006235	BTG4,COLCA2,LOC100132078,MIR4491,POU2AF1	NM_006235,NR_046085,NR_039712,NM_017589,NM_001271458,NM_001271457,NM_001136105,NM_006235,NR_046085,NR_039712,NM_017589,NM_001271458,NM_001271457,NM_001136105	0,0,7213,43457,46300,46300,46300,0,0,7213,43457,46300,46300,46300
4_Daudi_H3K27ac_peak_3490_lociStitched	chr1	156441252	156479218	4	29747	67701	5793.61	78	1	NM_001271629	C1orf61,IQGAP3,MEF2D	NM_001271629,NM_005920,NM_178229,NM_001320453,NM_006365,NR_135260,NR_135261,NR_135262,NR_135263,NR_135264,NM_001271629,NM_005920,NM_178229,NM_001320453,NM_006365,NR_135260,NR_135261,NR_135262,NR_135263,NR_135264	0,0,15979,41913,41913,41913,41913,41913,41913,41913,0,0,15979,41913,41913,41913,41913,41913,41913,41913
6_Daudi_H3K27ac_peak_39173_lociStitched	chr4	74439633	74497669	6	46603	69683.8	8954.95	79	1	NM_001270391	LINC02499,RASSF6	NM_001270391,NM_177532,NM_001270392,NM_201431,NR_046377,NM_001270391,NM_177532,NM_001270392,NM_201431,NR_046377	0,0,0,0,45384,0,0,0,0,45384
10_Daudi_H3K27ac_peak_37128_lociStitched	chr3	133156263	133226384	10	45515	69097.2	10097.4	80	1	NR_135278	BFSP2,BFSP2-AS1,TMEM108	NM_003571,NR_135277,NR_135278,NR_135276,NM_001136469,NM_023943,NM_001282865,NM_003571,NR_135277,NR_135278,NR_135276,NM_001136469,NM_023943,NM_001282865	0,0,0,0,39645,39645,39645,0,0,0,0,39645,39645,39645
21_Daudi_H3K27ac_peak_33374_lociStitched	chr22	22670811	22787156	21	56773	75531.2	16951.5	81	1	NR_027293	BMS1P20,VPREB1,ZNF280B	NR_027293,NM_080764,NR_130642,NR_130643,NM_001303509,NM_007128,NR_027293,NM_080764,NR_130642,NR_130643,NM_001303509,NM_007128	0,51615,51615,51615,70885,70885,0,51615,51615,51615,70885,70885
19_Daudi_H3K27ac_peak_4451_lociStitched	chr1	204414954	204548536	19	50624	75006.3	16697.8	82	1	NM_001278516	MDM4,PIK3C2B	NM_002646,NM_001204171,NM_001204172,NM_001278516,NM_001278517,NM_001278518,NM_001278519,NM_002393,NM_002646,NM_001204171,NM_001204172,NM_001278516,NM_001278517,NM_001278518,NM_001278519,NM_002393	0,0,0,0,0,0,0,0,0,0,0,0,0,0,0,0
18_Daudi_H3K27ac_peak_9846_lociStitched	chr11	118683857	118811098	18	57000	70746	12495.1	83	1	NM_001716	BCL9L,CXCR5,MIR4492,UPK2	NM_001716,NM_032966,NM_182557,NR_039713,NM_006760,NM_001716,NM_032966,NM_182557,NR_039713,NM_006760	0,0,0,0,15910,0,0,0,0,15910
11_Daudi_H3K27ac_peak_7237_lociStitched	chr10	112578268	112633997	11	38892	66495.8	8381.64	84	1	NR_026932	PDCD4,PDCD4-AS1,RBM20	NM_001134363,NR_026932,NM_001199492,NM_014456,NM_145341,NM_001134363,NR_026932,NM_001199492,NM_014456,NM_145341	0,0,0,0,0,0,0,0,0,0
4_Daudi_H3K27ac_peak_17412_lociStitched	chr15	101457715	101489932	4	28625	62088.6	4381.51	85	1	NR_135831	ALDH1A3,LOC101927751,LRRK1	NR_135827,NR_135828,NR_135831,NM_024652,NM_000693,NM_001293815,NR_135827,NR_135828,NR_135831,NM_024652,NM_000693,NM_001293815	0,0,0,0,886,886,0,0,0,0,886,886
4_Daudi_H3K27ac_peak_29151_lociStitched	chr2	136864047	136899352	4	31281	63019.4	5740.59	86	1	NM_001348056	CXCR4	NM_001008540,NM_001348060,NM_001348056,NM_001348059,NM_003467,NM_001008540,NM_001348060,NM_001348056,NM_001348059,NM_003467	0,0,0,0,0,0,0,0,0,0
17_Daudi_H3K27ac_peak_28782_lociStitched	chr2	112381141	112494379	17	46222	72121.3	15105.9	87	1	NR_039929	ANAPC1,MIR4435-2HG,MIR4771-1,MIR4771-2	NM_022662,NR_039928,NR_039929,NR_136162,NR_136163,NR_136164,NR_015395,NR_136161,NR_136165,NR_136166,NR_024373,NM_022662,NR_039928,NR_039929,NR_136162,NR_136163,NR_136164,NR_015395,NR_136161,NR_136165,NR_136166,NR_024373	30835,34259,34259,128404,128404,128404,128404,128404,128404,128404,128404,30835,34259,34259,128404,128404,128404,128404,128404,128404,128404,128404
7_Daudi_H3K27ac_peak_51347_lociStitched	chr9	36972018	37038053	7	42514	65764.3	8822.28	88	1	NM_016734	PAX5	NM_001280547,NM_001280548,NM_001280549,NM_001280550,NM_001280551,NM_001280552,NM_001280553,NM_001280554,NM_001280555,NM_001280556,NM_016734,NR_103999,NR_104000,NM_001280547,NM_001280548,NM_001280549,NM_001280550,NM_001280551,NM_001280552,NM_001280553,NM_001280554,NM_001280555,NM_001280556,NM_016734,NR_103999,NR_104000	0,0,0,0,0,0,0,0,0,0,0,0,0,0,0,0,0,0,0,0,0,0,0,0,0,0
15_Daudi_H3K27ac_peak_16554_lociStitched	chr15	68051180	68156450	15	61745	71015.1	14527.3	89	1	NM_001258024	LOC101929076,MAP2K5,RNU6-2,SKOR1	NM_002757,NM_145160,NM_001206804,NM_001258024,NR_120345,NR_125730,NM_002757,NM_145160,NM_001206804,NM_001258024,NR_120345,NR_125730	0,0,0,0,0,0,0,0,0,0,0,0
Daudi_H3K27ac_peak_25850	chr19	45490685	45523642	1	32958	61135.2	4689.78	90	1	NM_006509	CLASRP,CLPTM1,RELB	NM_001282176,NM_001282175,NM_001294,NM_006509,NM_001278439,NM_007056,NR_103529,NM_001282176,NM_001282175,NM_001294,NM_006509,NM_001278439,NM_007056,NR_103529	0,0,0,0,18656,18656,18656,0,0,0,0,18656,18656,18656
9_Daudi_H3K27ac_peak_33575_lociStitched	chr22	24788027	24847358	9	35835	64350.4	8027.48	91	1	NM_001278500	ADORA2A,ADORA2A-AS1,SPECC1L,SPECC1L-ADORA2A	NM_001145468,NM_001254732,NM_015330,NR_103546,NM_001254733,NM_001278500,NM_000675,NM_001278499,NR_103543,NR_103544,NR_028484,NM_001278497,NM_001278498,NR_028483,NM_001145468,NM_001254732,NM_015330,NR_103546,NM_001254733,NM_001278500,NM_000675,NM_001278499,NR_103543,NR_103544,NR_028484,NM_001278497,NM_001278498,NR_028483	0,0,0,0,0,0,0,0,0,0,0,0,0,0,0,0,0,0,0,0,0,0,0,0,0,0,0,0
1_Daudi_H3K27ac_peak_28235_lociStitched	chr2	88890278	88928179	1	37902	61987.1	5806.43	92	1	NM_001313915	EIF2AK3,LOC101928371,LOC101928403,TEX37	NM_001313915,NM_004836,NR_135540,NR_110236,NM_152670,NM_001313915,NM_004836,NR_135540,NR_110236,NM_152670	0,0,0,15151,61176,0,0,0,15151,61176
25_Daudi_H3K27ac_peak_22227_lociStitched	chr17	62954365	63054204	25	62009	70176.8	14097.3	93	1	NR_026903	AMZ2P1,GNA13,LRRC37A3	NR_026903,NM_001282425,NM_006572,NM_001303255,NM_199340,NR_026903,NM_001282425,NM_006572,NM_001303255,NM_199340	0,0,0,38757,38757,0,0,0,38757,38757
13_Daudi_H3K27ac_peak_19931_lociStitched	chr17	1066769	1133768	13	46993	64231.9	8207.38	94	1	NM_001159746	ABR	NM_021962,NM_001159746,NM_001322841,NM_001322842,NM_001322840,NM_021962,NM_001159746,NM_001322841,NM_001322842,NM_001322840	0,0,0,0,36870,0,0,0,0,36870
8_Daudi_H3K27ac_peak_21275_lociStitched	chr17	37895689	37959009	8	44267	64865	9143.41	95	1	NM_001284516	GRB7,IKZF3	NM_001330207,NM_005310,NM_001030002,NM_001242442,NM_001242443,NM_001284516,NM_001257408,NM_001257409,NM_001257410,NM_001257411,NM_001257412,NM_001257413,NM_001257414,NM_001284514,NM_001284515,NM_012481,NM_183228,NM_183229,NM_183230,NM_183231,NM_183232,NM_001330207,NM_005310,NM_001030002,NM_001242442,NM_001242443,NM_001284516,NM_001257408,NM_001257409,NM_001257410,NM_001257411,NM_001257412,NM_0012…	0,0,0,0,0,0,0,0,0,0,0,0,0,0,0,0,0,0,0,0,0,0,0,0,0,0,0,0,0,0,0,0,0,0,0,0,0,0,0,0,0,0
Daudi_H3K27ac_peak_1293	chr1	31200748	31236661	1	35914	61224.5	5631.16	96	1	NR_039616	LAPTM5,LINC01778,MATN1,MATN1-AS1,MIR4420	NM_006762,NR_039616,NR_034182,NM_002379,NR_146732,NM_006762,NR_039616,NR_034182,NM_002379,NR_146732	0,0,1156,4317,60838,0,0,1156,4317,60838
13_Daudi_H3K27ac_peak_45790_lociStitched	chr6	157938712	158036352	13	68520	68738.6	13249.7	97	1	NR_037463	MIR3692,SNX9,TMEM242,ZDHHC14	NM_024630,NM_153746,NR_037463,NM_018452,NM_016224,NM_024630,NM_153746,NR_037463,NM_018452,NM_016224	0,0,0,193422,207851,0,0,0,193422,207851
4_Daudi_H3K27ac_peak_16251_lociStitched	chr15	59662168	59708927	4	39934	62385.9	6906.3	98	1	NM_004998	FAM81A,GCNT3,LDHAL6B,MIR2116,MYO1E	NM_004998,NM_152450,NM_033195,NM_004751,NR_031750,NM_004998,NM_152450,NM_033195,NM_004751,NR_031750	0,21445,161384,195055,198708,0,21445,161384,195055,198708
22_Daudi_H3K27ac_peak_19836_lociStitched	chr16	89006643	89134786	22	50753	69761	14428.9	99	1	NM_005187	ACSF3,CBFA2T3,LOC100129697	NM_175931,NM_005187,NM_001290330,NM_001127214,NM_001243279,NM_001284316,NM_174917,NR_104293,NR_147928,NR_147929,NM_175931,NM_005187,NM_001290330,NM_001127214,NM_001243279,NM_001284316,NM_174917,NR_104293,NR_147928,NR_147929	0,0,0,25431,25431,25431,25431,25431,25431,25431,0,0,0,25431,25431,25431,25431,25431,25431,25431
17_Daudi_H3K27ac_peak_355_lociStitched	chr1	9064318	9180815	17	54673	68896.3	13898.1	100	1	NM_001328620	GPR157,SLC2A5,SLC2A7	NM_207420,NM_001328620,NM_001328621,NM_003039,NM_001328619,NM_001135585,NM_024980,NM_207420,NM_001328620,NM_001328621,NM_003039,NM_001328619,NM_001135585,NM_024980	0,0,0,0,0,0,0,0,0,0,0,0,0,0
Daudi_H3K27ac_peak_53147	chr9	140529765	140570162	1	40398	60846	5889.88	101	1	NM_001145527	EHMT1	NM_001354611,NM_001354612,NM_001145527,NM_001354259,NM_001354263,NM_024757,NM_001354611,NM_001354612,NM_001145527,NM_001354259,NM_001354263,NM_024757	0,0,0,0,0,0,0,0,0,0,0,0
6_Daudi_H3K27ac_peak_38712_lociStitched	chr4	25844240	25892102	6	30706	62010	7059.65	102	1	NM_001297594	SEL1L3,SLC34A2,SMIM20	NM_015187,NM_001297592,NM_001297594,NM_001145432,NM_001177998,NM_006424,NM_001177999,NM_015187,NM_001297592,NM_001297594,NM_001145432,NM_001177998,NM_006424,NM_001177999	0,0,0,23712,163873,163873,163873,0,0,0,23712,163873,163873,163873
14_Daudi_H3K27ac_peak_38867_lociStitched	chr4	40172161	40248741	14	40518	65682.7	10774.8	103	1	NM_001278362	RHOH	NM_001278368,NM_001278364,NM_001278365,NM_001278366,NM_001278367,NM_001278369,NM_001278359,NM_001278360,NM_001278361,NM_001278362,NM_001278363,NM_004310,NM_001278368,NM_001278364,NM_001278365,NM_001278366,NM_001278367,NM_001278369,NM_001278359,NM_001278360,NM_001278361,NM_001278362,NM_001278363,NM_004310	0,0,0,0,0,0,0,0,0,0,0,0,0,0,0,0,0,0,0,0,0,0,0,0
15_Daudi_H3K27ac_peak_43508_lociStitched	chr6	18321878	18402996	15	57162	66581.7	11689.1	104	1	NM_182757	DEK,KDM1B,MIR548A1HG,RNF144B	NM_182757,NM_001134709,NM_003472,NM_153042,NR_149116,NM_182757,NM_001134709,NM_003472,NM_153042,NR_149116	0,57080,57080,97795,119982,0,57080,57080,97795,119982
5_Daudi_H3K27ac_peak_33345_lociStitched	chr22	22376763	22418082	5	31094	61255.4	6701.94	105	1	NR_135291	PRAMENP,TOP3B	NR_135291,NM_001282112,NM_001282113,NM_001349845,NM_001349847,NM_001349848,NM_001349850,NM_001349851,NM_001349852,NM_003935,NR_146277,NR_135291,NM_001282112,NM_001282113,NM_001349845,NM_001349847,NM_001349848,NM_001349850,NM_001349851,NM_001349852,NM_003935,NR_146277	0,39524,39524,39524,39524,39524,39524,39524,39524,39524,39524,0,39524,39524,39524,39524,39524,39524,39524,39524,39524,39524
41_Daudi_H3K27ac_peak_36209_lociStitched	chr3	61762169	61971268	41	125965	76091.1	22478.1	106	1	NM_002841	C3orf14,PTPRG,PTPRG-AS1	NM_002841,NR_038281,NR_038282,NR_038283,NM_001291943,NM_001291941,NM_001291942,NM_002841,NR_038281,NR_038282,NR_038283,NM_001291943,NM_001291941,NM_001291942	0,276226,276226,276226,333380,333380,333380,0,276226,276226,276226,333380,333380,333380
18_Daudi_H3K27ac_peak_40240_lociStitched	chr4	154331054	154419419	18	50040	64656.7	11602.3	107	1	NM_015196	MND1,TMEM131L	NM_001253861,NM_032117,NR_045605,NM_001131007,NM_015196,NM_001253861,NM_032117,NR_045605,NM_001131007,NM_015196	0,0,0,0,0,0,0,0,0,0
Daudi_H3K27ac_peak_8818	chr11	65183037	65200986	1	17950	56060.1	3062.1	108	1	NR_028272	FRMD8,NEAT1	NR_028272,NR_131012,NM_001300832,NM_001300833,NM_031904,NR_028272,NR_131012,NM_001300832,NM_001300833,NM_031904	0,0,2043,2043,2043,0,0,2043,2043,2043
13_Daudi_H3K27ac_peak_27669_lociStitched	chr2	61613705	61721097	13	60277	64993.6	12511.2	109	1	NR_003707	#N/A,SNORA70B,USP34,XPO1	NM_014709,NR_003707,NM_003400,NM_001321305,NM_001321300,NM_001321301,NM_001321302,NM_001321303,NM_001321304,NM_152392,NM_014709,NR_003707,NM_003400,NM_001321305,NM_001321300,NM_001321301,NM_001321302,NM_001321303,NM_001321304,NM_152392	0,0,0,197646,199020,199020,199020,199020,199020,199020,0,0,0,197646,199020,199020,199020,199020,199020,199020
5_Daudi_H3K27ac_peak_25741_lociStitched	chr19	42609821	42659732	5	32283	59044.7	6742.98	110	1	NM_001207025	LOC100505622,MIR4323,POU2F2	NM_001207025,NM_001247994,NM_002698,NM_001207026,NR_038332,NR_036208,NM_001207025,NM_001247994,NM_002698,NM_001207026,NR_038332,NR_036208	0,0,0,0,0,0,0,0,0,0,0,0
17_Daudi_H3K27ac_peak_15312_lociStitched	chr14	95891453	95998746	17	61479	66210.5	13915.9	111	1	NM_152592	GLRX5,SCARNA13,SNHG10,SYNE3	NM_152592,NR_001459,NR_003138,NR_003002,NM_016417,NM_152592,NR_001459,NR_003138,NR_003002,NM_016417	0,503,503,946,2577,0,503,503,946,2577
17_Daudi_H3K27ac_peak_12723_lociStitched	chr12	125312834	125425833	17	43340	65336	13175.7	112	1	NM_005505	DHX37,MIR5188,SCARB1,UBC	NM_001082959,NM_005505,NM_021009,NR_049820,NM_032656,NM_001082959,NM_005505,NM_021009,NR_049820,NM_032656	0,0,0,0,5537,0,0,0,0,5537
18_Daudi_H3K27ac_peak_4222_lociStitched	chr1	198566245	198669852	18	65507	66826.5	14981.6	113	1	NM_080921	ATP6V1G3,PTPRC	NR_052021,NM_001267798,NM_002838,NM_080921,NM_001320218,NM_133262,NM_133326,NR_052021,NM_001267798,NM_002838,NM_080921,NM_001320218,NM_133262,NM_133326	0,0,0,0,56171,56171,56171,0,0,0,0,56171,56171,56171
7_Daudi_H3K27ac_peak_14923_lociStitched	chr14	74195438	74255089	7	39111	59579.4	7736.73	114	1	NR_039727	ELMSAN1,LOC100506476,MIR4505,PNMA1	NM_194278,NM_001043318,NR_039727,NR_109995,NM_006029,NM_194278,NM_001043318,NR_039727,NR_109995,NM_006029	0,0,0,0,14311,0,0,0,0,14311
13_Daudi_H3K27ac_peak_53609_lociStitched	chrX	39955044	40037402	13	44055	56909.4	5089.72	115	1	NM_001123385	BCOR,LOC101927476	NM_001123385,NM_017745,NM_001123383,NM_001123384,NR_110386,NM_001123385,NM_017745,NM_001123383,NM_001123384,NR_110386	0,0,0,0,84768,0,0,0,0,84768
18_Daudi_H3K27ac_peak_29160_lociStitched	chr2	136926713	137043023	18	41672	69006.7	17213.9	116	1	NM_001348056	CXCR4	NM_001348056,NM_001348059,NM_003467,NM_001348060,NM_001008540,NM_001348056,NM_001348059,NM_003467,NM_001348060,NM_001008540	50989,50989,50989,51498,52909,50989,50989,50989,51498,52909
9_Daudi_H3K27ac_peak_14707_lociStitched	chr14	64319023	64382294	9	44162	60575.7	8997.14	117	1	NM_182914	MIR548H1,SGPP1,SYNE2,WDR89	NM_015180,NM_182914,NM_030791,NR_031677,NM_001008726,NM_001258272,NM_080666,NM_015180,NM_182914,NM_030791,NR_031677,NM_001008726,NM_001258272,NM_080666	0,0,124211,179448,210383,210383,210383,0,0,124211,179448,210383,210383,210383
4_Daudi_H3K27ac_peak_48802_lociStitched	chr8	8554784	8616389	4	37600	59941.7	8396.76	118	1	NM_194284	CLDN23,ERI1,MFHAS1	NM_194284,NM_004225,NM_153332,NM_001354638,NM_001354635,NM_001354636,NM_194284,NM_004225,NM_153332,NM_001354638,NM_001354635,NM_001354636	0,25610,243925,243925,244247,244247,0,25610,243925,243925,244247,244247
18_Daudi_H3K27ac_peak_30973_lociStitched	chr20	17762482	17885163	18	53900	67879.4	16561.9	119	1	NR_003045	BANF2,SNX5	NM_014426,NM_001282454,NM_152227,NM_001159495,NM_001014977,NM_178477,NM_014426,NM_001282454,NM_152227,NM_001159495,NM_001014977,NM_178477	37077,37077,37077,45966,45966,45966,37077,37077,37077,45966,45966,45966
19_Daudi_H3K27ac_peak_17914_lociStitched	chr16	11660111	11736968	19	43573	61354.9	10137.4	120	1	NR_024320	LITAF,SNN	NM_004862,NM_001136472,NM_001136473,NR_024320,NM_003498,NM_004862,NM_001136472,NM_001136473,NR_024320,NM_003498	0,0,0,0,25321,0,0,0,0,25321
21_Daudi_H3K27ac_peak_6371_lociStitched	chr10	74001707	74100455	21	35692	62823.5	12076.9	121	1	NM_019058	ANAPC16,DDIT4,DNAJB12	NM_019058,NM_001002762,NM_017626,NM_001242546,NM_001242547,NM_001242548,NM_173473,NR_038391,NR_038392,NM_019058,NM_001002762,NM_017626,NM_001242546,NM_001242547,NM_001242548,NM_173473,NR_038391,NR_038392	0,0,0,6090,6090,6090,6090,6090,6090,0,0,0,6090,6090,6090,6090,6090,6090
15_Daudi_H3K27ac_peak_27419_lociStitched	chr2	47915630	47999804	15	58158	61649	11279.3	122	1	NM_000179	FBXO11,MSH6	NM_000179,NM_001281492,NM_001281493,NM_001281494,NM_025133,NM_001190274,NM_000179,NM_001281492,NM_001281493,NM_001281494,NM_025133,NM_001190274	10417,10417,10417,11290,34255,34255,10417,10417,10417,11290,34255,34255
11_Daudi_H3K27ac_peak_43621_lociStitched	chr6	24881798	24952561	11	53915	60658	10331.4	123	1	NM_014722	RIPOR2	NM_001346032,NM_001346031,NM_014722,NM_001286445,NM_001286446,NM_001346032,NM_001346031,NM_014722,NM_001286445,NM_001286446	0,0,0,0,0,0,0,0,0,0
2_Daudi_H3K27ac_peak_7629_lociStitched	chr11	2388452	2423220	2	26492	53949.5	3998.32	124	1	NR_108080	CD81,CD81-AS1,TSSC4	NR_108080,NM_001297649,NM_004356,NM_001297658,NM_001297660,NM_001297661,NM_005706,NM_001297659,NR_108080,NM_001297649,NM_004356,NM_001297658,NM_001297660,NM_001297661,NM_005706,NM_001297659	0,0,0,0,0,0,0,0,0,0,0,0,0,0,0,0
16_Daudi_H3K27ac_peak_19016_lociStitched	chr16	56998330	57084578	16	41035	61400	11574.5	125	1	NM_032206	CETP,HERPUD1,NLRC5	NM_000078,NM_001286085,NM_001330552,NM_032206,NM_001010989,NM_001272103,NM_014685,NM_000078,NM_001286085,NM_001330552,NM_032206,NM_001010989,NM_001272103,NM_014685	0,0,0,0,20538,20538,20538,0,0,0,0,20538,20538,20538
6_Daudi_H3K27ac_peak_44829_lociStitched	chr6	90054541	90097890	6	33015	56019.9	6372.3	126	1	NM_016021	ANKRD6,GABRR2,RRAGD,UBE2J1	NM_016021,NM_021244,NM_002043,NM_001242809,NM_001242813,NM_014942,NM_016021,NM_021244,NM_002043,NM_001242809,NM_001242813,NM_014942	0,0,29524,45007,45007,45007,0,0,29524,45007,45007,45007
3_Daudi_H3K27ac_peak_21583_lociStitched	chr17	43274838	43313870	3	18828	54625.3	5062.45	127	1	NR_147507	FMNL1,LOC339192,MAP3K14-AS1	NR_147507,NM_005892,NR_024434,NR_110325,NR_110326,NR_147507,NM_005892,NR_024434,NR_110325,NR_110326	0,0,11422,11422,11422,0,0,11422,11422,11422
15_Daudi_H3K27ac_peak_27368_lociStitched	chr2	47140496	47215392	15	41753	59107.9	9646.6	128	1	NM_001171511	MCFD2,TTC7A	NM_001171506,NM_001171509,NM_139279,NM_001171507,NM_001171510,NM_001171508,NM_001171511,NM_001288953,NM_001288951,NM_001288955,NM_020458,NM_001171506,NM_001171509,NM_139279,NM_001171507,NM_001171510,NM_001171508,NM_001171511,NM_001288953,NM_001288951,NM_001288955,NM_020458	0,0,0,0,0,0,0,0,0,0,0,0,0,0,0,0,0,0,0,0,0,0
18_Daudi_H3K27ac_peak_34983_lociStitched	chr3	14392920	14503632	18	62824	62607.6	13385.1	129	1	NM_003043	LINC01267,SLC6A6	NR_110135,NM_001134368,NM_001134367,NM_003043,NR_103507,NR_110135,NM_001134368,NM_001134367,NM_003043,NR_103507	0,0,0,0,0,0,0,0,0,0
39_Daudi_H3K27ac_peak_28651_lociStitched	chr2	106307173	106503790	39	90092	75048.7	25933.8	130	1	NM_001004722	C2orf40,LOC285000,NCK2	NM_001004722,NM_003581,NM_001004720,NR_038891,NM_032411,NM_001004722,NM_003581,NM_001004720,NR_038891,NM_032411	0,0,0,80158,178323,0,0,0,80158,178323
7_Daudi_H3K27ac_peak_52339_lociStitched	chr9	117100910	117168382	7	38347	57472.6	8359.78	131	1	NM_001317950	AKNA,WHRN	NM_001317950,NM_001317952,NM_030767,NM_001083885,NM_001173425,NM_015404,NM_001346890,NM_001317950,NM_001317952,NM_030767,NM_001083885,NM_001173425,NM_015404,NM_001346890	0,0,0,0,0,0,0,0,0,0,0,0,0,0
10_Daudi_H3K27ac_peak_51369_lociStitched	chr9	37256066	37339515	10	48230	61593.7	12709.3	132	1	NM_012203	ZCCHC7	NM_001289119,NM_032226,NR_110317,NM_001289120,NM_001289121,NM_001289119,NM_032226,NR_110317,NM_001289120,NM_001289121	0,0,0,0,0,0,0,0,0,0
7_Daudi_H3K27ac_peak_34749_lociStitched	chr3	5175491	5247149	7	39246	57935.5	9093.4	133	1	NM_014674	ARL8B,BHLHE40,BHLHE40-AS1,EDEM1,MIR4790	NM_018184,NM_014674,NR_039953,NM_003670,NR_037903,NR_125915,NR_125916,NM_018184,NM_014674,NR_039953,NM_003670,NR_037903,NR_125915,NR_125916	0,0,44713,148627,153846,153846,153846,0,0,44713,148627,153846,153846,153846
7_Daudi_H3K27ac_peak_36404_lociStitched	chr3	71591607	71636355	7	35012	54972.9	6398.96	134	1	NR_146143	FOXP1	NM_001244816,NM_001244808,NM_001349338,NM_001349339,NM_001349340,NM_001349341,NR_146142,NR_146143,NM_001244810,NM_032682,NM_001012505,NM_001244816,NM_001244808,NM_001349338,NM_001349339,NM_001349340,NM_001349341,NR_146142,NR_146143,NM_001244810,NM_032682,NM_001012505	0,0,0,0,0,0,0,0,0,0,0,0,0,0,0,0,0,0,0,0,0,0
13_Daudi_H3K27ac_peak_51855_lociStitched	chr9	95446238	95534365	13	54791	59291.8	10936.6	135	1	NM_001003800	ANKRD19P,BICD2,IPPK,LOC101929748	NM_001003800,NM_015250,NM_022755,NR_136301,NR_026868,NM_001003800,NM_015250,NM_022755,NR_136301,NR_026868	0,0,13692,33302,37528,0,0,13692,33302,37528
23_Daudi_H3K27ac_peak_5328_lociStitched	chr10	5665015	5797820	23	61308	65008	16826.4	136	1	NR_135800	ASB13,FAM208B	NM_024701,NR_024581,NR_037164,NR_135800,NM_001321783,NM_001321784,NM_001321785,NM_017782,NM_024701,NR_024581,NR_037164,NR_135800,NM_001321783,NM_001321784,NM_001321785,NM_017782	0,0,0,0,0,0,0,0,0,0,0,0,0,0,0,0
4_Daudi_H3K27ac_peak_7098_lociStitched	chr10	104401626	104435919	4	18882	52619.2	4554.11	137	1	NM_001345950	ARL3,SUFU,TRIM8	NM_001345950,NM_030912,NR_144321,NM_004311,NM_016169,NM_001345950,NM_030912,NR_144321,NM_004311,NM_016169	0,0,0,0,8413,0,0,0,0,8413
6_Daudi_H3K27ac_peak_25129_lociStitched	chr19	19245230	19295990	6	31708	54181.2	6248.56	138	1	NM_001145785	BORCS8,BORCS8-MEF2B,MEF2B,TMEM161A	NM_001256766,NM_017814,NM_001145785,NM_005919,NR_027307,NR_027308,NM_001145784,NM_001145783,NM_001256766,NM_017814,NM_001145785,NM_005919,NR_027307,NR_027308,NM_001145784,NM_001145783	0,0,0,0,0,0,0,0,0,0,0,0,0,0,0,0
7_Daudi_H3K27ac_peak_32092_lociStitched	chr20	52507148	52560363	7	42488	55817.2	7929.03	139	1	NR_002189	BCAS1,MIR4756,SUMO1P1	NM_001323347,NM_001316361,NM_003657,NR_002189,NR_039913,NM_001323347,NM_001316361,NM_003657,NR_002189,NR_039913	0,0,0,14901,124584,0,0,0,14901,124584
13_Daudi_H3K27ac_peak_35646_lociStitched	chr3	46965251	47040475	13	56371	57463.6	9621.15	140	1	NR_102269	CCDC12,NBEAL2,NRADDP	NR_102269,NM_001277074,NM_144716,NM_015175,NR_024046,NR_102269,NM_001277074,NM_144716,NM_015175,NR_024046	0,0,0,0,12557,0,0,0,0,12557
6_Daudi_H3K27ac_peak_17177_lociStitched	chr15	89158606	89207599	6	38766	53921.7	6158.42	141	1	NM_002201	AEN,ISG20	NM_022767,NM_001303233,NM_001303234,NM_001303235,NR_130134,NM_001303236,NM_001303237,NM_002201,NM_022767,NM_001303233,NM_001303234,NM_001303235,NR_130134,NM_001303236,NM_001303237,NM_002201	0,0,0,0,0,0,0,0,0,0,0,0,0,0,0,0
6_Daudi_H3K27ac_peak_21527_lociStitched	chr17	42271044	42299518	6	18563	51711.6	3980.67	142	1	NR_106840	ATXN7L3,MIR6782,UBTF	NM_001098833,NM_020218,NM_001076684,NM_014233,NM_001076683,NR_045058,NR_106840,NM_001098833,NM_020218,NM_001076684,NM_014233,NM_001076683,NR_045058,NR_106840	0,0,0,0,0,0,0,0,0,0,0,0,0,0
Daudi_H3K27ac_peak_32161	chr20	55887805	55908341	1	20537	50565.8	3261.12	143	1	NR_036219	MIR4325,RAE1,SPO11	NR_036219,NM_012444,NM_198265,NM_003610,NM_001015885,NR_036219,NM_012444,NM_198265,NM_003610,NM_001015885	0,0,0,17804,18277,0,0,0,17804,18277
9_Daudi_H3K27ac_peak_44367_lociStitched	chr6	41650487	41703328	9	31279	53945.4	6657.97	144	1	NM_001271945	TFEB	NM_001271945,NM_007162,NM_001271943,NM_001271944,NM_001167827,NM_001271945,NM_007162,NM_001271943,NM_001271944,NM_001167827	0,0,0,0,0,0,0,0,0,0
13_Daudi_H3K27ac_peak_28163_lociStitched	chr2	86239439	86307959	13	46749	55350.5	8592.41	145	1	NM_015425	IMMT,POLR1A,PTCD3,SNORD94	NM_015425,NM_017952,NR_004378,NM_001100169,NM_001100170,NM_006839,NM_015425,NM_017952,NR_004378,NM_001100169,NM_001100170,NM_006839	0,25346,55034,63096,63096,63096,0,25346,55034,63096,63096,63096
10_Daudi_H3K27ac_peak_6285_lociStitched	chr10	72288842	72351230	10	43389	54651.9	7898.32	146	1	NM_001083116	ADAMTS14,PALD1,PRF1	NM_014431,NM_001083116,NM_005041,NM_080722,NM_139155,NM_014431,NM_001083116,NM_005041,NM_080722,NM_139155	0,5874,5874,81032,81032,0,5874,5874,81032,81032
5_Daudi_H3K27ac_peak_25351_lociStitched	chr19	34647673	34712233	5	50178	54734	8115.19	147	1	NM_015578	GPI,KIAA0355,LSM14A	NM_001114093,NM_015578,NM_014686,NM_001184722,NM_001289789,NM_001114093,NM_015578,NM_014686,NM_001184722,NM_001289789	0,0,33223,143412,143412,0,0,33223,143412,143412
2_Daudi_H3K27ac_peak_3231_lociStitched	chr1	150531936	150553331	2	20797	50064.3	3641.43	148	1	NR_104133	ADAMTSL4,ADAMTSL4-AS1,MCL1	NM_001288607,NM_001288608,NM_019032,NR_104133,NM_001197320,NM_021960,NM_182763,NM_001288607,NM_001288608,NM_019032,NR_104133,NM_001197320,NM_021960,NM_182763	0,0,0,0,0,0,0,0,0,0,0,0,0,0
14_Daudi_H3K27ac_peak_3813_lociStitched	chr1	167569089	167657883	14	41226	57911.4	11507.7	149	1	NM_052862	MPZL1,RCSD1	NR_136519,NM_001322923,NM_001322924,NM_052862,NM_001146191,NM_003953,NM_024569,NR_136519,NM_001322923,NM_001322924,NM_052862,NM_001146191,NM_003953,NM_024569	0,0,0,0,33304,33304,33304,0,0,0,0,33304,33304,33304
8_Daudi_H3K27ac_peak_24316_lociStitched	chr19	7397783	7448030	8	35966	52553.3	6200.48	150	1	NM_015318	ARHGEF18,LOC100128573,PEX11G	NM_015318,NM_001130955,NR_024491,NM_001270539,NM_080662,NM_015318,NM_001130955,NR_024491,NM_001270539,NM_080662	11969,56544,89693,93726,93726,11969,56544,89693,93726,93726
7_Daudi_H3K27ac_peak_3462_lociStitched	chr1	155908188	155970294	7	38300	54100.5	7812.93	151	1	NM_004723	ARHGEF2,MIR6738,RXFP4	NM_181885,NM_001350111,NM_004723,NM_001162383,NM_001162384,NM_001350110,NM_001350112,NR_106796,NM_181885,NM_001350111,NM_004723,NM_001162383,NM_001162384,NM_001350110,NM_001350112,NR_106796	0,0,0,0,0,0,0,0,0,0,0,0,0,0,0,0
15_Daudi_H3K27ac_peak_17937_lociStitched	chr16	11758398	11842782	15	53790	57819.9	11535.3	152	1	NR_136671	SNN,TXNDC11	NM_003498,NM_001303447,NM_001324022,NM_001324024,NM_001324025,NM_015914,NR_136671,NR_136672,NR_136673,NR_136674,NM_003498,NM_001303447,NM_001324022,NM_001324024,NM_001324025,NM_015914,NR_136671,NR_136672,NR_136673,NR_136674	0,0,0,0,0,0,0,0,0,0,0,0,0,0,0,0,0,0,0,0
Daudi_H3K27ac_peak_23960	chr19	1639613	1654543	1	14931	47976.1	2015.55	153	1	NM_001136139	TCF3,UQCR11	NM_001136139,NM_001351778,NM_001351779,NM_003200,NM_006830,NM_001136139,NM_001351778,NM_001351779,NM_003200,NM_006830	0,0,0,0,34131,0,0,0,0,34131
18_Daudi_H3K27ac_peak_47950_lociStitched	chr7	105682576	105762507	18	48320	56958.8	11182.3	154	1	NM_182715	CDHR3,NAMPT,SYPL1	NM_182715,NM_006754,NM_001301161,NM_152750,NM_005746,NM_182715,NM_006754,NM_001301161,NM_152750,NM_005746	0,0,5700,5700,126225,0,0,5700,5700,126225
9_Daudi_H3K27ac_peak_6589_lociStitched	chr10	82202654	82269774	9	38123	54629	8913.54	155	1	NM_001351271	TSPAN14	NM_001128309,NM_001351266,NM_001351267,NM_001351268,NM_030927,NM_001351269,NM_001351270,NM_001351271,NM_001351272,NM_001128309,NM_001351266,NM_001351267,NM_001351268,NM_030927,NM_001351269,NM_001351270,NM_001351271,NM_001351272	0,0,0,0,0,0,0,0,0,0,0,0,0,0,0,0,0,0
12_Daudi_H3K27ac_peak_12788_lociStitched	chr12	129262918	129341778	12	49588	54862.9	9218.73	156	1	NM_145648	GLT1D1,LOC100128276,SLC15A4,TMEM132C	NM_145648,NR_148996,NM_144669,NR_133646,NM_001136103,NM_145648,NR_148996,NM_144669,NR_133646,NM_001136103	0,0,0,0,70459,0,0,0,0,70459
23_Daudi_H3K27ac_peak_31532_lociStitched	chr20	39591448	39707742	23	54900	61868.4	16292.8	157	1	NM_003286	LOC100128988,PLCG1,PLCG1-AS1,TOP1	NR_145524,NR_145525,NM_003286,NR_109889,NM_002660,NM_182811,NR_145524,NR_145525,NM_003286,NR_109889,NM_002660,NM_182811	0,0,0,18892,58419,58419,0,0,0,18892,58419,58419
21_Daudi_H3K27ac_peak_20740_lociStitched	chr17	21171373	21293078	21	42815	66998.6	21444.4	158	1	NM_002756	KCNJ12,MAP2K3,NATD1	NM_001316332,NM_145109,NM_002756,NM_021012,NM_152914,NM_001316332,NM_145109,NM_002756,NM_021012,NM_152914	0,0,0,0,14796,0,0,0,0,14796
11_Daudi_H3K27ac_peak_13282_lociStitched	chr13	41534791	41607271	11	55478	55795.1	10611.1	159	1	NM_001145353	ELF1,SUGT1P3,TPTE2P5,WBP4	NM_001145353,NM_172373,NM_007187,NR_003365,NR_038258,NR_038259,NM_001145353,NM_172373,NM_007187,NR_003365,NR_038258,NR_038259	0,0,28122,38882,38906,38906,0,0,28122,38882,38906,38906
11_Daudi_H3K27ac_peak_7809_lociStitched	chr11	9590383	9647530	11	33530	52478.1	7623.41	160	1	NM_001143976	SWAP70,WEE1,ZNF143	NM_003390,NM_001143976,NM_001297714,NM_015055,NM_001282656,NM_001282657,NM_003442,NM_003390,NM_001143976,NM_001297714,NM_015055,NM_001282656,NM_001282657,NM_003442	0,0,38094,38094,40313,40313,40313,0,0,38094,38094,40313,40313,40313
Daudi_H3K27ac_peak_42261	chr5	140882288	140897658	1	15371	47138.3	2420.78	161	1	NM_032407	DIAPH1,PCDHGA1,PCDHGA10,PCDHGA11,PCDHGA12,PCDHGA2,PCDHGA3,PCDHGA4,PCDHGA5,PCDHGA6,PCDHGA7,PCDHGA8,PCDHGA9,PCDHGB1,PCDHGB2,PCDHGB3,PCDHGB4,PCDHGB5,PCDHGB6,PCDHGB7,PCDHGC3,PCDHGC4,PCDHGC5	NM_018912,NM_018915,NM_018916,NM_018922,NM_018917,NM_018923,NM_018918,NM_018924,NM_018919,NM_018920,NM_003736,NM_032088,NM_018925,NM_018921,NM_018926,NM_018913,NM_018927,NM_018914,NM_032092,NM_003735,NM_002588,NM_032403,NM_018928,NM_018929,NM_001079812,NM_001314007,NM_005219,NM_018912,NM_018915,NM_018916,NM_018922,NM_018917,NM_018923,NM_018918,NM_018924,NM_018919,NM_018920,NM_003736,NM_032088,NM_…	0,0,0,0,0,0,0,0,0,0,0,0,0,0,0,0,0,0,0,0,0,0,0,0,0,0,0,0,0,0,0,0,0,0,0,0,0,0,0,0,0,0,0,0,0,0,0,0,0,0,0,0,0,0
4_Daudi_H3K27ac_peak_36273_lociStitched	chr3	62777050	62822377	4	42367	51536.8	7034.75	162	1	NM_183394	CADPS,FEZF2,LINC00698	NM_003716,NM_183393,NM_183394,NR_027104,NM_018008,NM_003716,NM_183393,NM_183394,NR_027104,NM_018008	0,0,0,265987,417861,0,0,0,265987,417861
3_Daudi_H3K27ac_peak_28240_lociStitched	chr2	89028616	89057942	3	23895	48707.6	4231.74	163	1	NR_015424	ANKRD36BP2,EIF2AK3,LOC101928403,MIR4436A,RPIA	NM_144563,NR_015424,NR_039635,NR_135540,NM_004836,NM_144563,NR_015424,NR_039635,NR_135540,NM_004836	0,7477,53942,97274,101523,0,7477,53942,97274,101523
21_Daudi_H3K27ac_peak_19761_lociStitched	chr16	87806993	87906337	21	64617	55682.3	11235.8	164	1	NR_106833	KLHDC4,LOC102724467,MIR6775,SLC7A5	NR_120309,NM_003486,NR_106833,NM_001184854,NM_001184856,NM_001351937,NM_001351938,NM_017566,NR_147833,NR_120309,NM_003486,NR_106833,NM_001184854,NM_001184856,NM_001351937,NM_001351938,NM_017566,NR_147833	0,0,0,7396,7396,7396,7396,7396,7396,0,0,0,7396,7396,7396,7396,7396,7396
23_Daudi_H3K27ac_peak_47149_lociStitched	chr7	69062234	69169171	23	62539	59692.2	15249.2	165	1	NM_001127231	AUTS2,LOC100507468	NR_108105,NR_148926,NR_148927,NM_001127232,NM_001127231,NM_015570,NR_108105,NR_148926,NR_148927,NM_001127232,NM_001127231,NM_015570	0,0,0,0,0,0,0,0,0,0,0,0
7_Daudi_H3K27ac_peak_10879_lociStitched	chr12	45774067	45830016	7	29677	52010.2	7631.44	166	1	NM_001142678	ANO6,PLEKHA8P1	NM_001025356,NM_001204803,NM_001142679,NM_001142678,NR_037144,NM_001025356,NM_001204803,NM_001142679,NM_001142678,NR_037144	0,0,0,0,164279,0,0,0,0,164279
7_Daudi_H3K27ac_peak_14814_lociStitched	chr14	69247609	69291763	7	21545	50534.3	6185.98	167	1	NM_001244701	ACTN1,ZFP36L1	NM_001244698,NM_004926,NM_001244701,NM_001102,NM_001130004,NM_001130005,NM_001244698,NM_004926,NM_001244701,NM_001102,NM_001130004,NM_001130005	0,0,0,49077,49077,49077,0,0,0,49077,49077,49077
18_Daudi_H3K27ac_peak_27650_lociStitched	chr2	61022253	61116484	18	45442	57480.9	13154.6	168	1	NR_033980	LINC01185,PAPOLG,PUS10,REL	NM_022894,NR_033980,NM_001291746,NM_002908,NM_001322124,NM_001322123,NM_001322127,NM_144709,NM_022894,NR_033980,NM_001291746,NM_002908,NM_001322124,NM_001322123,NM_001322127,NM_144709	0,0,0,0,51064,51064,51064,51064,0,0,0,0,51064,51064,51064,51064
2_Daudi_H3K27ac_peak_14854_lociStitched	chr14	71107134	71138858	2	26939	48985	4672.95	169	1	NM_015351	LINC01269,LOC101928075,MED6,TTC9	NR_110071,NM_015351,NR_125769,NM_001284209,NM_001284210,NM_001284211,NM_005466,NR_110071,NM_015351,NR_125769,NM_001284209,NM_001284210,NM_001284211,NM_005466	0,0,26557,39728,39728,39728,39728,0,0,26557,39728,39728,39728,39728
7_Daudi_H3K27ac_peak_49469_lociStitched	chr8	43204776	43266544	7	33771	52614	8338.68	170	1	NM_001002920	HGSNAT,POMK,POTEA	NM_001002920,NM_001005365,NM_152419,NM_001277971,NM_032237,NM_001002920,NM_001005365,NM_152419,NM_001277971,NM_032237	0,0,146807,226454,226454,0,0,146807,226454,226454
3_Daudi_H3K27ac_peak_44420_lociStitched	chr6	42708649	42753823	3	26150	50527.1	6342.43	171	1	NM_001318819	ATP6V0CP3,BICRAL,LOC401261,PRPH2,TBCC	NM_003192,NM_001318819,NR_134654,NR_037141,NM_000322,NM_003192,NM_001318819,NR_134654,NR_037141,NM_000322	0,0,0,12718,18292,0,0,0,12718,18292
19_Daudi_H3K27ac_peak_24797_lociStitched	chr19	15369810	15448017	19	51019	53454.5	9306.63	172	1	NM_058243	AKAP8,BRD4,EPHX3	NM_058243,NM_014299,NM_001330384,NM_005858,NM_001142886,NM_058243,NM_014299,NM_001330384,NM_005858,NM_001142886	0,0,0,16315,25953,0,0,0,16315,25953
8_Daudi_H3K27ac_peak_45660_lociStitched	chr6	150919536	150969178	8	33868	51310	7242.77	173	1	NR_138140	PLEKHG1	NR_138136,NR_138137,NR_138138,NR_138139,NM_001029884,NM_001329799,NM_001329804,NM_001329805,NR_138140,NR_138136,NR_138137,NR_138138,NR_138139,NM_001029884,NM_001329799,NM_001329804,NM_001329805,NR_138140	0,0,0,0,0,0,0,0,0,0,0,0,0,0,0,0,0,0
Daudi_H3K27ac_peak_49404	chr8	41484790	41512126	1	27337	48073.1	4138.67	174	1	NM_152568	ANK1,NKX6-3	NM_152568,NM_001142445,NM_020478,NM_020480,NM_000037,NM_020475,NM_020476,NM_020477,NM_001142446,NM_152568,NM_001142445,NM_020478,NM_020480,NM_000037,NM_020475,NM_020476,NM_020477,NM_001142446	0,0,0,0,0,0,0,0,0,0,0,0,0,0,0,0,0,0
11_Daudi_H3K27ac_peak_49130_lociStitched	chr8	27211423	27263210	11	33242	50782.3	6970.53	175	1	NR_106901	MIR6842,PTK2B	NM_173174,NM_004103,NM_173176,NM_173175,NR_106901,NM_173174,NM_004103,NM_173176,NM_173175,NR_106901	0,0,0,0,27677,0,0,0,0,27677
4_Daudi_H3K27ac_peak_31619_lociStitched	chr20	43200023	43250206	4	42451	51196.7	7617.78	176	1	NM_001281445	ADA,PKIG	NM_001281444,NM_007066,NM_181804,NM_181805,NM_001281445,NM_000022,NM_001322050,NM_001322051,NR_136160,NM_001281444,NM_007066,NM_181804,NM_181805,NM_001281445,NM_000022,NM_001322050,NM_001322051,NR_136160	0,0,0,0,0,0,0,0,0,0,0,0,0,0,0,0,0,0
18_Daudi_H3K27ac_peak_24556_lociStitched	chr19	11134037	11217099	18	37179	52885.6	9386.01	177	1	NM_001195803	LDLR,SMARCA4	NM_001128844,NM_003072,NM_001128849,NM_001128845,NM_001128846,NM_001128847,NM_001128848,NM_000527,NM_001195798,NM_001195799,NM_001195800,NM_001195803,NM_001128844,NM_003072,NM_001128849,NM_001128845,NM_001128846,NM_001128847,NM_001128848,NM_000527,NM_001195798,NM_001195799,NM_001195800,NM_001195803	0,0,0,0,0,0,0,0,0,0,0,0,0,0,0,0,0,0,0,0,0,0,0,0
Daudi_H3K27ac_peak_39137	chr4	71525472	71555030	1	29559	48005.1	4534.2	178	1	NM_144646	ENAM,JCHAIN,RUFY3,UTP3	NM_144646,NM_020368,NM_031889,NM_001130709,NM_001291994,NM_014961,NM_001037442,NM_144646,NM_020368,NM_031889,NM_001130709,NM_001291994,NM_014961,NM_001037442	0,0,12937,15624,32529,32529,32529,0,0,12937,15624,32529,32529,32529
Daudi_H3K27ac_peak_22176	chr17	61995976	62018205	1	22230	46720.9	3345.46	179	1	NM_001039933	CD79B,GH1,SCN4A	NM_000515,NM_022559,NM_022560,NM_000626,NM_001039933,NM_001329050,NM_021602,NM_000334,NM_000515,NM_022559,NM_022560,NM_000626,NM_001039933,NM_001329050,NM_021602,NM_000334	0,0,0,0,0,0,0,0,0,0,0,0,0,0,0,0
14_Daudi_H3K27ac_peak_42059_lociStitched	chr5	133837171	133946190	14	44237	55883.1	12602.6	180	1	NM_015288	JADE2,LINC01843,SAR1B	NR_105045,NM_001308143,NM_001289984,NM_001289985,NM_015288,NM_001033503,NM_016103,NR_105045,NM_001308143,NM_001289984,NM_001289985,NM_015288,NM_001033503,NM_016103	0,0,0,0,0,0,0,0,0,0,0,0,0,0
9_Daudi_H3K27ac_peak_10080_lociStitched	chr11	130023261	130083465	9	33804	48506.4	5255.81	181	1	NM_021978	APLP2,ST14	NM_021978,NM_001142276,NM_001142277,NM_001142278,NM_001328682,NM_001328684,NM_001328685,NM_001328686,NM_001642,NR_024515,NR_024516,NM_001243299,NM_021978,NM_001142276,NM_001142277,NM_001142278,NM_001328682,NM_001328684,NM_001328685,NM_001328686,NM_001642,NR_024515,NR_024516,NM_001243299	0,8556,8556,8556,8556,8556,8556,8556,8556,8556,8556,8556,0,8556,8556,8556,8556,8556,8556,8556,8556,8556,8556,8556
12_Daudi_H3K27ac_peak_6991_lociStitched	chr10	101732332	101810085	12	50356	53836.2	10652.2	182	1	NM_015221	CPN1,DNMBP,DNMBP-AS1	NM_015221,NM_001308,NR_024130,NM_001318326,NM_001318327,NM_015221,NM_001308,NR_024130,NM_001318326,NM_001318327	0,0,13578,41580,58484,0,0,13578,41580,58484
9_Daudi_H3K27ac_peak_37460_lociStitched	chr3	154766353	154856931	9	39391	54120.4	11159.2	183	1	NM_007288	MME	NM_001354642,NM_000902,NM_007287,NM_001354644,NM_001354643,NM_007288,NM_007289,NM_001354642,NM_000902,NM_007287,NM_001354644,NM_001354643,NM_007288,NM_007289	0,0,0,0,0,0,0,0,0,0,0,0,0,0
17_Daudi_H3K27ac_peak_32219_lociStitched	chr20	57694129	57783260	17	52828	55091.9	12424.9	184	1	NM_178457	PRELID3B,SLMO2-ATP5E,ZNF831	NM_178457,NR_037929,NR_037930,NM_001256403,NM_016045,NM_178457,NR_037929,NR_037930,NM_001256403,NM_016045	0,76229,76229,76229,76229,0,76229,76229,76229,76229
15_Daudi_H3K27ac_peak_7698_lociStitched	chr11	3852015	3949276	15	57629	55827.8	13188.6	185	1	NR_039835	MIR4687,RHOG,STIM1	NM_001665,NM_001277961,NM_001277962,NM_003156,NR_039835,NM_001665,NM_001277961,NM_001277962,NM_003156,NR_039835	0,0,0,0,0,0,0,0,0,0
8_Daudi_H3K27ac_peak_40081_lociStitched	chr4	146408647	146479237	8	48784	52907.2	10292	186	1	NR_126371	SMAD1,SMAD1-AS1,SMAD1-AS2	NM_001354812,NM_001354813,NM_001354814,NM_005900,NM_001354811,NM_001354816,NM_001003688,NM_001354817,NR_108077,NR_126371,NM_001354812,NM_001354813,NM_001354814,NM_005900,NM_001354811,NM_001354816,NM_001003688,NM_001354817,NR_108077,NR_126371	0,0,0,0,0,0,0,0,0,0,0,0,0,0,0,0,0,0,0,0
17_Daudi_H3K27ac_peak_5031_lociStitched	chr1	232630659	232739330	17	62007	57899.9	15376.9	187	1	NM_020808	LINC01744,LINC01745,MAP10,NTPCR,SIPA1L2	NM_020808,NR_146922,NR_110683,NM_019090,NM_001329452,NM_001329453,NM_032324,NR_138024,NR_138025,NR_138026,NR_138028,NM_020808,NR_146922,NR_110683,NM_019090,NM_001329452,NM_001329453,NM_032324,NR_138024,NR_138025,NR_138026,NR_138028	0,114487,123670,201308,346947,346947,346947,346947,346947,346947,346947,0,114487,123670,201308,346947,346947,346947,346947,346947,346947,346947
11_Daudi_H3K27ac_peak_22324_lociStitched	chr17	66196118	66260171	11	42144	50877.3	8499.83	188	1	NM_001346475	AMZ2,ARHGAP27P2,ARSG	NR_027283,NM_001346471,NM_001346472,NM_001346473,NM_001346480,NM_001346481,NM_001346474,NM_001346475,NM_001346485,NM_001033569,NM_001033570,NM_001033571,NM_001033572,NM_001033574,NM_001289054,NM_001289056,NM_001346476,NM_001346477,NM_001346478,NM_001346479,NM_001346482,NM_001346483,NM_001346484,NM_016627,NR_144442,NR_144443,NM_001352903,NM_014960,NM_001352904,NR_027283,NM_001346471,NM_001346472,N…	0,0,0,0,0,0,0,0,0,0,0,0,0,0,0,0,0,0,0,0,0,0,0,0,0,0,0,0,0,0,0,0,0,0,0,0,0,0,0,0,0,0,0,0,0,0,0,0,0,0,0,0,0,0,0,0,0,0
13_Daudi_H3K27ac_peak_52717_lociStitched	chr9	130698483	130773788	13	41801	51425.8	9322.76	189	1	NM_001035254	DPM2,FAM102A,PIP5KL1	NM_003863,NM_203305,NM_001035254,NM_001135219,NM_173492,NM_003863,NM_203305,NM_001035254,NM_001135219,NM_173492	0,0,0,5408,8714,0,0,0,5408,8714
7_Daudi_H3K27ac_peak_49910_lociStitched	chr8	81034539	81089164	7	38252	49435.6	7341.6	190	1	NR_105037	TPD52	NR_105036,NR_105037,NM_001025253,NM_001287144,NM_005079,NR_105034,NR_105035,NR_105036,NR_105037,NM_001025253,NM_001287144,NM_005079,NR_105034,NR_105035	0,0,0,0,0,0,0,0,0,0,0,0,0,0
25_Daudi_H3K27ac_peak_32511_lociStitched	chr21	24215097	24390365	25	88455	61676.8	19612.5	191	1	NR_106746	D21S2088E,LINC00308,LINC01425,LINC01687,MIR6130	NR_106746,NR_040254,NR_038400,NR_109959,NR_109958,NR_106746,NR_040254,NR_038400,NR_109959,NR_109958	61241,343061,726251,744320,1045363,61241,343061,726251,744320,1045363
9_Daudi_H3K27ac_peak_38735_lociStitched	chr4	26807718	26864286	9	29095	49706.3	7789.41	192	1	NR_134675	LOC105374546,STIM2	NR_134675,NR_134673,NR_134674,NM_001169117,NM_001169118,NM_020860,NR_134675,NR_134673,NR_134674,NM_001169117,NM_001169118,NM_020860	0,0,0,0,0,0,0,0,0,0,0,0
3_Daudi_H3K27ac_peak_31967_lociStitched	chr20	49406964	49441350	3	30345	46672.1	4934.39	193	1	NM_017843	ADNP,BCAS4,PARD6B	NM_001010974,NM_017843,NM_198799,NM_032521,NM_001282532,NM_001282531,NM_001347511,NM_015339,NM_181442,NM_001010974,NM_017843,NM_198799,NM_032521,NM_001282532,NM_001282531,NM_001347511,NM_015339,NM_181442	0,0,0,36687,64105,64105,64105,64105,64105,0,0,0,36687,64105,64105,64105,64105,64105
26_Daudi_H3K27ac_peak_52062_lociStitched	chr9	100777513	100909600	26	54906	56916.3	15348.5	194	1	NM_018946	ANP32B,CORO2A,NANS,TRIM14	NM_006401,NM_018946,NM_014788,NM_033219,NM_003389,NM_052820,NM_006401,NM_018946,NM_014788,NM_033219,NM_003389,NM_052820	0,0,0,0,0,0,0,0,0,0,0,0
12_Daudi_H3K27ac_peak_22605_lociStitched	chr17	74948423	75007751	12	38563	48945.6	7617.72	195	1	NR_136416	LOC105371899,MGAT5B	NR_136417,NR_136416,NM_001199172,NM_144677,NM_198955,NR_136417,NR_136416,NM_001199172,NM_144677,NM_198955	0,0,1953,1953,1953,0,0,1953,1953,1953
8_Daudi_H3K27ac_peak_35378_lociStitched	chr3	36916960	36975577	8	40844	49261.7	7966.05	196	1	NM_001329998	EPM2AIP1,LINC02033,MLH1,TRANK1	NM_001329998,NM_014831,NM_014805,NR_147141,NM_000249,NM_001167617,NM_001167618,NM_001167619,NM_001258271,NM_001258273,NM_001258274,NM_001354615,NM_001354616,NM_001354617,NM_001354618,NM_001354619,NM_001354620,NM_001354621,NM_001354622,NM_001354623,NM_001354624,NM_001354625,NM_001354626,NM_001354627,NM_001354628,NM_001354629,NM_001354630,NM_001329998,NM_014831,NM_014805,NR_147141,NM_000249,NM_0011…	0,0,51780,52970,59264,59264,59264,59264,59264,59264,59264,59264,59264,59264,59264,59264,59264,59264,59264,59264,59264,59264,59264,59264,59264,59264,59264,0,0,51780,52970,59264,59264,59264,59264,59264,59264,59264,59264,59264,59264,59264,59264,59264,59264,59264,59264,59264,59264,59264,59264,59264,59264,59264
23_Daudi_H3K27ac_peak_42637_lociStitched	chr5	157595040	157733520	23	50711	61028.1	19830.3	197	1	NR_109888	CLINT1,EBF1,LINC02227	NR_109888,NM_001195555,NM_001195556,NM_014666,NM_001290360,NM_001324101,NM_001324103,NM_001324106,NM_001324107,NM_001324108,NM_001324109,NM_001324111,NM_024007,NM_182708,NR_109888,NM_001195555,NM_001195556,NM_014666,NM_001290360,NM_001324101,NM_001324103,NM_001324106,NM_001324107,NM_001324108,NM_001324109,NM_001324111,NM_024007,NM_182708	14192,308858,308858,308858,389403,389403,389403,389403,389403,389403,389403,389403,389403,389403,14192,308858,308858,308858,389403,389403,389403,389403,389403,389403,389403,389403,389403,389403
12_Daudi_H3K27ac_peak_39419_lociStitched	chr4	84091753	84182411	12	49336	53551.7	12619.6	198	1	NM_001358921	COQ2,HPSE	NM_015697,NM_001199830,NM_001098540,NM_001166498,NM_006665,NM_015697,NM_001199830,NM_001098540,NM_001166498,NM_006665	2566,31203,31203,31203,31203,2566,31203,31203,31203,31203
7_Daudi_H3K27ac_peak_20972_lociStitched	chr17	29813826	29877541	7	27009	48869.4	8059.95	199	1	NR_039877	MIR4724,RAB11FIP4	NM_032932,NM_001303542,NM_001346747,NM_001346748,NM_001346749,NR_039877,NM_032932,NM_001303542,NM_001346747,NM_001346748,NM_001346749,NR_039877	0,0,0,0,0,0,0,0,0,0,0,0
9_Daudi_H3K27ac_peak_38635_lociStitched	chr4	15755862	15811406	9	40839	48862.1	8070.54	200	1	NM_001775	BST1,CD38,FAM200B,FBXL5	NM_001775,NR_132660,NM_004334,NM_001145191,NM_001193534,NM_001193535,NM_012161,NR_036464,NM_001775,NR_132660,NM_004334,NM_001145191,NM_001193534,NM_001193535,NM_012161,NR_036464	0,0,22067,63793,98828,98828,98828,98828,0,0,22067,63793,98828,98828,98828,98828
25_Daudi_H3K27ac_peak_6883_lociStitched	chr10	98400965	98525857	25	51878	56563.6	15936.2	201	1	NM_152309	LCOR,LOC102723665,MIR607,PIK3AP1,TM9SF3	NM_152309,NM_020123,NR_030338,NR_135921,NM_001170765,NM_001170766,NM_001346516,NM_152309,NM_020123,NR_030338,NR_135921,NM_001170765,NM_001170766,NM_001346516	0,54157,62569,64532,66160,66160,66160,0,54157,62569,64532,66160,66160,66160
9_Daudi_H3K27ac_peak_51967_lociStitched	chr9	97229667	97299457	9	49894	49865	9428.63	202	1	NR_121568	MFSD14B,PCAT7	NM_032558,NR_121566,NR_121567,NR_121568,NR_121569,NM_032558,NR_121566,NR_121567,NR_121568,NR_121569	6466,17870,17870,17870,17870,6466,17870,17870,17870,17870
13_Daudi_H3K27ac_peak_26446_lociStitched	chr19	56312067	56410700	13	50250	53399.9	13137.9	203	1	NM_145007	NLRP11,NLRP13,NLRP4	NM_001297743,NM_145007,NM_134444,NM_001321057,NM_176810,NM_001297743,NM_145007,NM_134444,NM_001321057,NM_176810	0,0,0,0,0,0,0,0,0,0
7_Daudi_H3K27ac_peak_18237_lociStitched	chr16	21496931	21532363	7	30652	47323	7061.6	204	1	NR_027155	LOC100190986,MIR3680-1,MIR3680-2,SLC7A5P2,SMG1P3	NR_027155,NR_037451,NR_049833,NR_002594,NR_024456,NR_027155,NR_037451,NR_049833,NR_002594,NR_024456	0,0,0,0,51156,0,0,0,0,51156
15_Daudi_H3K27ac_peak_53206_lociStitched	chrX	1570589	1684964	15	53062	47408.4	7239.94	205	1	NM_178129	AKAP17A,ASMTL,P2RY8	NM_001173474,NM_004192,NM_001173473,NM_178129,NR_027383,NM_005088,NM_001173474,NM_004192,NM_001173473,NM_178129,NR_027383,NM_005088	0,0,0,0,25522,25522,0,0,0,0,25522,25522
6_Daudi_H3K27ac_peak_45841_lociStitched	chr6	159206943	159248643	6	30437	46136.9	6059.01	206	1	NR_102425	EZR,EZR-AS1,OSTCP1,SYTL3	NM_003379,NM_001111077,NR_102425,NR_028496,NM_001009991,NM_001242384,NM_001242394,NM_001242395,NM_001318745,NM_003379,NM_001111077,NR_102425,NR_028496,NM_001009991,NM_001242384,NM_001242394,NM_001242395,NM_001318745	0,0,0,13515,21036,21036,21036,21036,21036,0,0,0,13515,21036,21036,21036,21036,21036
12_Daudi_H3K27ac_peak_50197_lociStitched	chr8	103506685	103599405	12	40510	52868.9	12813.9	207	1	NM_024410	KLF10,ODF1	NM_024410,NM_001032282,NR_103759,NR_103760,NM_005655,NM_024410,NM_001032282,NR_103759,NR_103760,NM_005655	0,61600,61600,61600,61600,0,61600,61600,61600,61600
Daudi_H3K27ac_peak_15329	chr14	96123990	96138060	1	14071	42110.1	2448.18	208	1	NR_152604	TCL1A,TCL1B,TCL6	NR_028288,NM_004918,NM_001098725,NM_021966,NR_049726,NR_028288,NM_004918,NM_001098725,NM_021966,NR_049726	0,14694,38244,38244,38244,0,14694,38244,38244,38244
5_Daudi_H3K27ac_peak_23252_lociStitched	chr18	23730324	23774922	5	34994	45775.4	6167.9	209	1	NM_001025097	PSMA8,TAF4B	NM_001308188,NM_001025096,NM_001025097,NM_144662,NM_001293725,NM_005640,NR_121653,NM_001308188,NM_001025096,NM_001025097,NM_144662,NM_001293725,NM_005640,NR_121653	0,0,0,0,31925,31925,31925,0,0,0,0,31925,31925,31925
7_Daudi_H3K27ac_peak_41980_lociStitched	chr5	131789918	131837748	7	31909	46390.3	6796.64	210	1	NM_002198	,C5orf56,IRF1	NM_001207001,NR_045116,NM_001354924,NM_001354925,NM_002198,NR_149068,NR_149069,NM_001207001,NR_045116,NM_001354924,NM_001354925,NM_002198,NR_149068,NR_149069	0,0,0,0,0,0,0,0,0,0,0,0,0,0
8_Daudi_H3K27ac_peak_36328_lociStitched	chr3	66492640	66552285	8	38276	46714	7384.05	211	1	NM_015541	LRIG1,SLC25A26	NM_015541,NM_173471,NM_001164796,NM_001350993,NR_028475,NM_001350991,NM_001350992,NM_015541,NM_173471,NM_001164796,NM_001350993,NR_028475,NM_001350991,NM_001350992	0,63290,63290,63290,63290,63290,63290,0,63290,63290,63290,63290,63290,63290
11_Daudi_H3K27ac_peak_31651_lociStitched	chr20	43591775	43700284	11	54966	54232.8	14974.2	212	1	NR_147975	STK4,STK4-AS1	NR_038341,NR_147975,NR_147974,NM_001352385,NM_006282,NR_038341,NR_147975,NR_147974,NM_001352385,NM_006282	0,0,0,0,0,0,0,0,0,0
30_Daudi_H3K27ac_peak_50948_lociStitched	chr9	513853	663722	30	63088	59183.3	19992.5	213	1	NM_001256877	KANK1	NM_001256876,NM_001256877,NM_001354331,NM_001354332,NM_001354333,NM_001354334,NM_015158,NM_001256876,NM_001256877,NM_001354331,NM_001354332,NM_001354333,NM_001354334,NM_015158	0,0,0,0,0,0,0,0,0,0,0,0,0,0
10_Daudi_H3K27ac_peak_50041_lociStitched	chr8	95941043	96003620	10	35330	47583.6	8529.25	214	1	NR_148907	NDUFAF6,TP53INP1	NR_148903,NR_148904,NR_148905,NR_148906,NM_001354514,NM_001354515,NM_001354516,NM_001354522,NM_001354524,NM_001354525,NM_001354534,NM_001135733,NM_033285,NR_148907,NR_148908,NR_148909,NR_148903,NR_148904,NR_148905,NR_148906,NM_001354514,NM_001354515,NM_001354516,NM_001354522,NM_001354524,NM_001354525,NM_001354534,NM_001135733,NM_033285,NR_148907,NR_148908,NR_148909	0,0,0,0,0,0,0,0,0,0,0,0,0,0,0,0,0,0,0,0,0,0,0,0,0,0,0,0,0,0,0,0
14_Daudi_H3K27ac_peak_40311_lociStitched	chr4	160022362	160121026	14	63540	52706.3	13891.9	215	1	NR_037459	MIR3688-1,MIR3688-2,RAPGEF2	NM_001351724,NR_037459,NR_039963,NM_001351726,NM_001351725,NM_001351724,NR_037459,NR_039963,NM_001351726,NM_001351725	0,0,0,27758,28609,0,0,0,27758,28609
16_Daudi_H3K27ac_peak_42550_lociStitched	chr5	156340188	156412254	16	46001	48839.1	10240.6	216	1	NM_001146726	HAVCR1,TIMD4	NM_001146726,NM_138379,NM_012206,NM_001173393,NM_001308156,NM_001146726,NM_138379,NM_012206,NM_001173393,NM_001308156	0,0,44170,44170,44170,0,0,44170,44170,44170
16_Daudi_H3K27ac_peak_29097_lociStitched	chr2	134955579	135053410	16	55617	51185.2	12737.6	217	1	NM_002410	ACMSD,MGAT5,MIR3679,TMEM163	NM_002410,NR_037450,NM_030923,NM_001307983,NM_138326,NM_002410,NR_037450,NM_030923,NM_001307983,NM_138326	0,70817,159920,542776,542776,0,70817,159920,542776,542776
13_Daudi_H3K27ac_peak_13063_lociStitched	chr13	30966859	31052049	13	29124	49946.9	11534.7	218	1	NM_001355247	HMGB1,LINC01058,UBE2L5	NR_125771,NM_001355247,NM_001313892,NM_002128,NM_001313893,NR_125771,NM_001355247,NM_001313892,NM_002128,NM_001313893	0,0,0,0,0,0,0,0,0,0
1_Daudi_H3K27ac_peak_33005_lociStitched	chr21	45659250	45668871	1	9622	40013.7	1629.8	219	1	NM_015259	DNMT3L,ICOSLG	NM_001283050,NM_001283051,NM_001283052,NM_015259,NM_013369,NM_175867,NM_001283050,NM_001283051,NM_001283052,NM_015259,NM_013369,NM_175867	0,0,0,0,0,0,0,0,0,0,0,0
6_Daudi_H3K27ac_peak_24550_lociStitched	chr19	11047558	11092619	6	33080	44195.8	5835.4	220	1	NM_001128844	SMARCA4	NM_001128844,NM_003072,NM_001128849,NM_001128845,NM_001128846,NM_001128847,NM_001128848,NM_001128844,NM_003072,NM_001128849,NM_001128845,NM_001128846,NM_001128847,NM_001128848	0,0,0,2209,2209,2209,2209,0,0,0,2209,2209,2209,2209
11_Daudi_H3K27ac_peak_30363_lociStitched	chr2	232497906	232552748	11	26050	44794.9	6443.94	221	1	NM_002823	MIR1244-1,MIR1244-2,MIR1244-3,MIR1244-4,PTMA	NM_001099285,NM_002823,NR_036052,NR_036262,NR_036263,NR_128710,NM_001099285,NM_002823,NR_036052,NR_036262,NR_036263,NR_128710	20487,20487,25276,25276,25276,25276,20487,20487,25276,25276,25276,25276
11_Daudi_H3K27ac_peak_50805_lociStitched	chr8	145002062	145058345	11	24427	45656.8	7530.67	222	1	NM_201379	MIR661,PARP10,PLEC	NM_201384,NM_201383,NM_201382,NM_201381,NM_201380,NM_201379,NM_201378,NM_000445,NR_030383,NM_001317895,NM_032789,NR_134234,NM_201384,NM_201383,NM_201382,NM_201381,NM_201380,NM_201379,NM_201378,NM_000445,NR_030383,NM_001317895,NM_032789,NR_134234	0,0,0,0,0,0,0,0,0,0,0,0,0,0,0,0,0,0,0,0,0,0,0,0
9_Daudi_H3K27ac_peak_29569_lociStitched	chr2	175444445	175501045	9	38472	45489.4	7595.72	223	1	NM_003387	GPR155,RNU6-2,WIPF1	NM_003387,NM_001077269,NR_125730,NM_001033045,NM_001267050,NM_001267051,NM_152529,NM_003387,NM_001077269,NR_125730,NM_001033045,NM_001267050,NM_001267051,NM_152529	0,0,21646,92630,92630,92630,92630,0,0,21646,92630,92630,92630,92630
11_Daudi_H3K27ac_peak_47097_lociStitched	chr7	66084513	66148143	11	28770	45724.5	7915.57	224	1	NR_110037	KCTD7,LOC100996437,RABGEF1	NM_001167961,NM_153033,NR_110037,NR_104676,NM_001287060,NM_001167961,NM_153033,NR_110037,NR_104676,NM_001287060	0,0,0,0,0,0,0,0,0,0
13_Daudi_H3K27ac_peak_13413_lociStitched	chr13	47125882	47198716	13	40075	48478.3	10706.6	225	1	NM_015116	ESD,LINC01198,LRCH1	NM_001164211,NM_015116,NM_001164213,NR_120426,NM_001984,NM_001164211,NM_015116,NM_001164213,NR_120426,NM_001984	0,0,0,84972,146675,0,0,0,84972,146675
13_Daudi_H3K27ac_peak_7393_lociStitched	chr10	125782782	125869088	13	42436	48253.7	10555.2	226	1	NM_015892	CHST15,CPXM2	NM_015892,NM_001270764,NM_014863,NM_001270765,NM_198148,NM_015892,NM_001270764,NM_014863,NM_001270765,NM_198148	0,0,0,0,131283,0,0,0,0,131283
6_Daudi_H3K27ac_peak_3561_lociStitched	chr1	157742656	157790415	6	32799	44707.2	7125.64	227	1	NM_030764	FCRL1,FCRL2	NM_001159488,NM_030764,NR_125358,NM_001159397,NM_001159398,NM_052938,NM_001159488,NM_030764,NR_125358,NM_001159397,NM_001159398,NM_052938	0,0,0,0,0,0,0,0,0,0,0,0
24_Daudi_H3K27ac_peak_33396_lociStitched	chr22	22918737	23064067	24	50637	56446.2	18892.9	228	1	NM_199127	GGTLC2,LL22NC03-63E9.3,POM121L1P,PRAME	NR_024591,NM_001282879,NM_199127,NR_027426,NM_001291717,NM_006115,NM_206953,NM_206954,NM_206955,NM_206956,NR_024591,NM_001282879,NM_199127,NR_027426,NM_001291717,NM_006115,NM_206953,NM_206954,NM_206955,NM_206956	0,0,0,9734,16970,16970,16970,16970,16970,16970,0,0,0,9734,16970,16970,16970,16970,16970,16970
15_Daudi_H3K27ac_peak_32943_lociStitched	chr21	44708887	44782893	15	41434	46238.9	8769.71	229	1	NR_103713	#N/A,LINC00322,LINC01679,SIK1,SIK1B	NR_103713,NR_131902,NM_001320643,NM_173354,NR_026960,NR_103713,NR_131902,NM_001320643,NM_173354,NR_026960	0,0,51470,51506,87011,0,0,51470,51506,87011
10_Daudi_H3K27ac_peak_14697_lociStitched	chr14	64183351	64240652	10	29417	44746.4	7311.61	230	1	NM_030791	SGPP1,SYNE2,WDR89	NM_030791,NM_001008726,NM_001258272,NM_080666,NM_015180,NM_182914,NM_030791,NM_001008726,NM_001258272,NM_080666,NM_015180,NM_182914	0,74711,74711,74711,79031,79031,0,74711,74711,74711,79031,79031
8_Daudi_H3K27ac_peak_21809_lociStitched	chr17	47798990	47852511	8	30479	44310	6941.67	231	1	NM_030802	FAM117A,KAT7	NM_030802,NM_001199155,NM_001199156,NM_001199157,NM_001199158,NM_001346706,NM_007067,NM_030802,NM_001199155,NM_001199156,NM_001199157,NM_001199158,NM_001346706,NM_007067	0,13470,13470,13470,13470,13470,13470,0,13470,13470,13470,13470,13470,13470
3_Daudi_H3K27ac_peak_41976_lociStitched	chr5	131744916	131774865	3	24259	42314.9	4953.56	232	1	NM_001207001	,C5orf56,MIR3936HG,SLC22A5	NM_001207001,NR_045116,NM_001308122,NM_003060,NR_110997,NM_001207001,NR_045116,NM_001308122,NM_003060,NR_110997	0,0,13611,13611,39309,0,0,13611,13611,39309
4_Daudi_H3K27ac_peak_11428_lociStitched	chr12	65549388	65605130	4	35316	45563.5	8227.52	233	1	NM_001167614	LEMD3,MSRB3,WIF1	NM_001167614,NM_014319,NM_007191,NM_001031679,NM_001193460,NM_198080,NM_001167614,NM_014319,NM_007191,NM_001031679,NM_001193460,NM_198080	0,0,34043,67293,67293,67293,0,0,34043,67293,67293,67293
8_Daudi_H3K27ac_peak_796_lociStitched	chr1	20703157	20767387	8	33388	46200.6	8876.59	234	1	NR_033887	CAMK2N1,FAM43B,LINC01141,MUL1,VWA5B1	NR_033887,NM_001039500,NM_018584,NM_024544,NM_207334,NR_033887,NM_001039500,NM_018584,NM_024544,NM_207334	0,21771,41497,58554,111545,0,21771,41497,58554,111545
4_Daudi_H3K27ac_peak_32166_lociStitched	chr20	55954304	55983179	4	20043	41092	3802.84	235	1	NR_149006	LOC100291105,RAE1,RBM38	NR_149006,NM_001291780,NM_017495,NM_183425,NM_003610,NM_001015885,NR_149006,NM_001291780,NM_017495,NM_183425,NM_003610,NM_001015885	0,0,0,0,786,786,0,0,0,0,786,786
15_Daudi_H3K27ac_peak_3958_lociStitched	chr1	175121451	175207319	15	49258	49039.2	11995.8	236	1	NM_001162893	KIAA0040	NM_001162895,NM_001319231,NM_014656,NM_001162893,NM_001162894,NM_001319230,NM_001162895,NM_001319231,NM_014656,NM_001162893,NM_001162894,NM_001319230	0,0,0,0,0,0,0,0,0,0,0,0
10_Daudi_H3K27ac_peak_44113_lociStitched	chr6	34604592	34673025	10	40736	46322.3	9293.2	237	1	NR_134625	C6orf106,LOC101929243,SNRPC	NM_022758,NM_024294,NR_134625,NR_134626,NM_003093,NR_029472,NM_022758,NM_024294,NR_134625,NR_134626,NM_003093,NR_029472	0,0,0,0,51846,51846,0,0,0,0,51846,51846
5_Daudi_H3K27ac_peak_5429_lociStitched	chr10	11703439	11744864	5	30460	42696.7	5861.64	238	1	NM_024693	ECHDC3,PROSER2,USP6NL	NM_024693,NM_014688,NR_125732,NM_153256,NM_001080491,NM_024693,NM_014688,NR_125732,NM_153256,NM_001080491	39492,49652,49652,120533,129161,39492,49652,49652,120533,129161
13_Daudi_H3K27ac_peak_48006_lociStitched	chr7	106684459	106790942	13	58291	51473.9	14673.4	239	1	NM_002736	COG5,HBP1,PRKAR2B	NM_002736,NM_001244262,NM_012257,NM_006348,NM_181733,NM_002736,NM_001244262,NM_012257,NM_006348,NM_181733	0,18464,18518,51247,51247,0,18464,18518,51247,51247
8_Daudi_H3K27ac_peak_8957_lociStitched	chr11	67111715	67150141	8	24510	41642.3	4960.8	240	1	NR_046412	CLCF1,LOC100130987,POLD4	NR_024469,NM_001256870,NM_021173,NR_046411,NR_046412,NR_046413,NM_013246,NM_001166212,NR_024469,NM_001256870,NM_021173,NR_046411,NR_046412,NR_046413,NM_013246,NM_001166212	0,0,0,0,0,0,0,0,0,0,0,0,0,0,0,0
3_Daudi_H3K27ac_peak_3385_lociStitched	chr1	154908216	154929768	3	18890	39588.9	2937.54	241	1	NM_001323012	PBXIP1,PMVK,PYGO2	NM_001323011,NM_001348696,NM_006556,NM_001323012,NM_001317734,NM_001317735,NM_020524,NM_138300,NM_001323011,NM_001348696,NM_006556,NM_001323012,NM_001317734,NM_001317735,NM_020524,NM_138300	0,0,0,0,0,0,0,0,0,0,0,0,0,0,0,0
Daudi_H3K27ac_peak_927	chr1	23847443	23862507	1	15065	39068.5	2444.89	242	1	NM_004091	ASAP3,E2F2,ID3,LOC101928163	NM_004091,NR_110799,NM_002167,NM_001143778,NM_017707,NM_004091,NR_110799,NM_002167,NM_001143778,NM_017707	0,0,21914,36694,36694,0,0,21914,36694,36694
9_Daudi_H3K27ac_peak_49019_lociStitched	chr8	20081492	20135446	9	35007	43459.9	6895.32	243	1	NM_021020	ATP6V1B2,LZTS1,LZTS1-AS1,SLC18A1	NM_021020,NR_047509,NM_001693,NM_001135691,NM_001142324,NM_001142325,NM_003053,NM_021020,NR_047509,NM_001693,NM_001135691,NM_001142324,NM_001142325,NM_003053	0,0,2286,40776,40776,40776,40776,0,0,2286,40776,40776,40776,40776
Daudi_H3K27ac_peak_42470	chr5	150583618	150606188	1	22571	39892.5	3383.24	244	1	NM_015621	ANXA6,CCDC69,GM2A,SLC36A3	NM_015621,NM_000405,NM_001167607,NM_001155,NM_001145017,NM_181774,NM_015621,NM_000405,NM_001167607,NM_001155,NM_001145017,NM_181774	0,26425,26425,46176,49738,49738,0,26425,26425,46176,49738,49738
7_Daudi_H3K27ac_peak_37838_lociStitched	chr3	183224812	183282647	7	37850	44608.1	8137.38	245	1	NR_046687	KLHL6,KLHL6-AS1,LINC00888,SNORA63E	NM_130446,NR_046687,NR_038302,NR_038301,NR_145763,NM_130446,NR_046687,NR_038302,NR_038301,NR_145763	0,0,51013,51013,53079,0,0,51013,51013,53079
14_Daudi_H3K27ac_peak_14839_lociStitched	chr14	70076040	70163036	14	53706	48230.6	11805.4	246	1	NM_014734	CCDC177,LOC100289511,SRSF5,SUSD6	NM_014734,NM_001271507,NR_029378,NM_001320214,NM_006925,NM_014734,NM_001271507,NR_029378,NM_001320214,NM_006925	0,34441,69964,70768,70768,0,34441,69964,70768,70768
12_Daudi_H3K27ac_peak_27783_lociStitched	chr2	64852984	64909042	12	31244	44224.2	7921	247	1	NM_014755	AFTPH,LINC02579,SERTAD2	NM_014755,NR_034023,NM_001002243,NM_017657,NM_203437,NM_014755,NR_034023,NM_001002243,NM_017657,NM_203437	0,9369,32847,32847,32847,0,9369,32847,32847,32847
9_Daudi_H3K27ac_peak_6275_lociStitched	chr10	72220379	72275440	9	35944	43542.2	7273.56	248	1	NM_014431	EIF4EBP2,LRRC20,NODAL,PALD1	NM_014431,NM_001329906,NM_018055,NM_004096,NM_001278211,NM_001278212,NM_001278214,NM_018205,NM_018239,NR_103467,NR_103468,NM_014431,NM_001329906,NM_018055,NM_004096,NM_001278211,NM_001278212,NM_001278214,NM_018205,NM_018239,NR_103467,NR_103468	0,12676,18915,32006,77974,77974,77974,77974,77974,77974,77974,0,12676,18915,32006,77974,77974,77974,77974,77974,77974,77974
5_Daudi_H3K27ac_peak_41831_lociStitched	chr5	124037500	124086205	5	43377	43172.1	6969.69	249	1	NM_020747	CSNK1G3,LINC01170,LINC02240,LOC101927421,ZNF608	NM_020747,NR_125774,NR_109882,NR_109887,NM_001031812,NM_001270573,NM_001270574,NM_001044723,NM_001270572,NM_004384,NM_020747,NR_125774,NR_109882,NR_109887,NM_001031812,NM_001270573,NM_001270574,NM_001044723,NM_001270572,NM_004384	0,263288,286319,742749,1084763,1084763,1084763,1084763,1084763,1084763,0,263288,286319,742749,1084763,1084763,1084763,1084763,1084763,1084763
7_Daudi_H3K27ac_peak_37630_lociStitched	chr3	169647974	169696778	7	31977	43416	7232.75	250	1	NR_024409	LOC100128164,SAMD7,SEC62	NM_001304366,NM_182610,NR_130713,NR_027622,NR_024409,NM_003262,NM_001304366,NM_182610,NR_130713,NR_027622,NR_024409,NM_003262	0,0,0,0,0,0,0,0,0,0,0,0
7_Daudi_H3K27ac_peak_52363_lociStitched	chr9	117651609	117695247	7	31933	42507.8	6471.52	251	1	NM_001244	TNC,TNFSF15,TNFSF8	NM_001252290,NM_001244,NM_005118,NM_002160,NM_001204344,NM_001252290,NM_001244,NM_005118,NM_002160,NM_001204344	0,0,83202,86607,96800,0,0,83202,86607,96800
11_Daudi_H3K27ac_peak_39765_lociStitched	chr4	114469158	114568029	11	57324	49237.8	13228.9	252	1	NM_001321590	CAMK2D	NM_001221,NM_001321566,NM_001321567,NM_001321568,NM_001321569,NM_001321570,NM_001321571,NM_001321572,NM_001321573,NM_001321574,NM_001321575,NM_001321576,NM_001321577,NM_001321578,NM_001321579,NM_001321580,NM_001321581,NM_001321582,NM_001321583,NM_001321584,NM_001321585,NM_001321586,NM_001321587,NM_001321588,NM_001321589,NM_001321590,NM_001321591,NM_172127,NM_172128,NM_172114,NM_172115,NM_172129,N…	0,0,0,0,0,0,0,0,0,0,0,0,0,0,0,0,0,0,0,0,0,0,0,0,0,0,0,0,0,0,0,0,0,0,0,0,0,0,0,0,0,0,0,0,0,0,0,0,0,0,0,0,0,0,0,0,0,0,0,0,0,0,0,0
11_Daudi_H3K27ac_peak_12779_lociStitched	chr12	129171873	129239238	11	46943	44063.4	8090.54	253	1	NM_145648	GLT1D1,LOC100128276,SLC15A4,TMEM132C	NM_001136103,NM_145648,NR_148996,NM_144669,NR_133646,NM_001136103,NM_145648,NR_148996,NM_144669,NR_133646	0,38501,94478,98741,98741,0,38501,94478,98741,98741
7_Daudi_H3K27ac_peak_45746_lociStitched	chr6	157062656	157116523	7	26555	43174.4	7449.81	254	1	NM_001346813	ARID1B,MIR4466,SNORD28B	NM_001346813,NM_017519,NM_020732,NR_039676,NR_145751,NM_001346813,NM_017519,NM_020732,NR_039676,NR_145751	0,0,0,0,362700,0,0,0,0,362700
2_Daudi_H3K27ac_peak_50696_lociStitched	chr8	141643973	141663526	2	15768	39135.3	3599.71	255	1	NM_001164623	AGO2,PTK2	NM_001164623,NM_012154,NM_001352749,NM_001352750,NM_001352751,NM_001352752,NM_001352710,NM_001199649,NM_001316342,NM_001352694,NM_001352695,NM_001352696,NM_001352697,NM_001352698,NM_001352700,NM_001352701,NM_001352702,NM_001352703,NM_001352704,NM_001352705,NM_001352706,NM_001352707,NM_001352708,NM_001352709,NM_001352711,NM_001352712,NM_001352713,NM_001352714,NM_001352715,NM_001352716,NM_001352717…	0,0,4955,4955,4955,4955,4955,4955,4955,4955,4955,4955,4955,4955,4955,4955,4955,4955,4955,4955,4955,4955,4955,4955,4955,4955,4955,4955,4955,4955,4955,4955,4955,4955,4955,4955,4955,4955,4955,4955,4955,4955,4955,4955,4955,4955,4955,4955,4955,4955,4955,4955,4955,4955,4955,4955,4955,4955,4955,4955,4955,4955,4955,4955,4955,4955,4955,4955,0,0,4955,4955,4955,4955,4955,4955,4955,4955,4955,4955,4955,4955,4…
Daudi_H3K27ac_peak_17568	chr16	2515538	2526073	1	10536	36825.1	1443.3	256	1	NM_006181	LOC729652,NTN3,TBC1D24,TEDC2	NR_135198,NM_006181,NM_001199107,NM_020705,NM_025108,NR_135198,NM_006181,NM_001199107,NM_020705,NM_025108	0,0,0,0,575,0,0,0,0,575
17_Daudi_H3K27ac_peak_16435_lociStitched	chr15	66045499	66130493	17	52309	46500.2	11236.2	257	1	NM_001144823	DENND4A,RAB11A	NM_001144823,NM_001320835,NM_005848,NM_001206836,NM_004663,NM_001144823,NM_001320835,NM_005848,NM_001206836,NM_004663	0,0,0,31304,31304,0,0,0,31304,31304
19_Daudi_H3K27ac_peak_10392_lociStitched	chr12	8729849	8845862	19	44547	49746.4	14501.6	258	1	NM_020661	AICDA,MFAP5,RIMKLB	NM_001330343,NM_020661,NM_001297709,NM_001297710,NM_001297711,NM_001297712,NM_003480,NR_123733,NR_123734,NM_001352267,NR_123740,NR_147945,NM_001330343,NM_020661,NM_001297709,NM_001297710,NM_001297711,NM_001297712,NM_003480,NR_123733,NR_123734,NM_001352267,NR_123740,NR_147945	0,0,0,0,0,0,0,0,0,0,0,0,0,0,0,0,0,0,0,0,0,0,0,0
6_Daudi_H3K27ac_peak_27555_lociStitched	chr2	56552806	56606466	6	44509	42809.9	7732.41	259	1	NR_125368	CCDC85A	NM_001080433,NM_001348512,NM_001348513,NM_001348514,NM_001348515,NM_001348516,NM_001080433,NM_001348512,NM_001348513,NM_001348514,NM_001348515,NM_001348516	0,0,0,0,0,0,0,0,0,0,0,0
6_Daudi_H3K27ac_peak_47705_lociStitched	chr7	99787114	99831687	6	27183	41279.1	6253.59	260	1	NM_024070	CASTOR3,PVRIG,STAG3	NM_001282716,NM_001282717,NM_001282718,NM_012447,NM_178831,NR_028039,NR_028040,NR_028038,NM_024070,NM_001282716,NM_001282717,NM_001282718,NM_012447,NM_178831,NR_028039,NR_028040,NR_028038,NM_024070	0,0,0,0,0,0,0,0,0,0,0,0,0,0,0,0,0,0
12_Daudi_H3K27ac_peak_24898_lociStitched	chr19	16944514	17033714	12	34355	44778.4	9954.72	261	1	NM_003950	CPAMD8,F2RL3,SIN3B	NM_001297595,NM_015260,NM_001297597,NM_003950,NR_147452,NM_015692,NM_001297595,NM_015260,NM_001297597,NM_003950,NR_147452,NM_015692	0,0,0,0,0,0,0,0,0,0,0,0
8_Daudi_H3K27ac_peak_22560_lociStitched	chr17	74456956	74503091	8	30742	40552.7	5748.42	262	1	NM_001005498	AANAT,RHBDF2	NM_001166579,NM_001088,NR_110548,NM_001005498,NM_024599,NM_001166579,NM_001088,NR_110548,NM_001005498,NM_024599	0,0,0,0,0,0,0,0,0,0
11_Daudi_H3K27ac_peak_4784_lociStitched	chr1	225613111	225670341	11	31381	42430.3	7640.2	263	1	NM_194442	DNAH14,ENAH,LBR	NM_002296,NM_194442,NM_001008493,NM_018212,NM_001373,NM_002296,NM_194442,NM_001008493,NM_018212,NM_001373	0,0,4191,4191,26116,0,0,4191,4191,26116
10_Daudi_H3K27ac_peak_45498_lociStitched	chr6	139589963	139666409	10	41687	43834.1	9356.99	264	1	NM_153235	CITED2,HECA,TXLNB	NM_153235,NM_001168389,NM_001168388,NM_006079,NM_016217,NM_153235,NM_001168389,NM_001168388,NM_006079,NM_016217	0,26983,26983,26983,88018,0,26983,26983,26983,88018
13_Daudi_H3K27ac_peak_42648_lociStitched	chr5	157807964	157867907	13	37867	43482.7	9129.32	265	1	NR_109888	EBF1,LINC02227	NR_109888,NM_001290360,NM_001324101,NM_001324103,NM_001324106,NM_001324107,NM_001324108,NM_001324109,NM_001324111,NM_024007,NM_182708,NR_109888,NM_001290360,NM_001324101,NM_001324103,NM_001324106,NM_001324107,NM_001324108,NM_001324109,NM_001324111,NM_024007,NM_182708	0,255016,255016,255016,255016,255016,255016,255016,255016,255016,255016,0,255016,255016,255016,255016,255016,255016,255016,255016,255016,255016
9_Daudi_H3K27ac_peak_15047_lociStitched	chr14	81390579	81455598	9	32505	43569.2	9278.21	266	1	NM_000369	CEP128,GTF2A1,TSHR	NM_152446,NM_001018036,NM_001142626,NM_000369,NM_001278940,NM_015859,NM_201595,NM_152446,NM_001018036,NM_001142626,NM_000369,NM_001278940,NM_015859,NM_201595	0,0,0,0,186198,186198,186198,0,0,0,0,186198,186198,186198
9_Daudi_H3K27ac_peak_1605_lociStitched	chr1	37373281	37434810	9	36050	42891.9	8669.44	267	1	NM_000831	CSF3R,GRIK3,MIR4255	NM_000831,NR_036217,NM_000760,NM_156039,NM_172313,NM_000831,NR_036217,NM_000760,NM_156039,NM_172313	0,192354,424367,424367,424367,0,192354,424367,424367,424367
10_Daudi_H3K27ac_peak_44203_lociStitched	chr6	36612072	36670267	10	32689	42179.7	8019.27	268	1	NR_109836	CDKN1A,DINOL,PANDAR,RAB44	NR_109836,NM_001220777,NM_078467,NM_001291549,NR_144384,NM_000389,NM_001220778,NM_001257357,NR_109836,NM_001220777,NM_078467,NM_001291549,NR_144384,NM_000389,NM_001220778,NM_001257357	0,0,0,0,0,0,0,0,0,0,0,0,0,0,0,0
7_Daudi_H3K27ac_peak_17235_lociStitched	chr15	90722029	90772102	7	27630	40378.9	6244.1	269	1	NM_001324033	SEMA4B	NM_001324029,NM_001324030,NM_020210,NM_001324031,NM_001324032,NM_001324033,NM_001324034,NM_198925,NM_001324029,NM_001324030,NM_020210,NM_001324031,NM_001324032,NM_001324033,NM_001324034,NM_198925	0,0,0,0,0,0,0,0,0,0,0,0,0,0,0,0
Daudi_H3K27ac_peak_32786	chr21	40684258	40705004	1	20747	36986	2856.72	270	1	NR_046655	BRWD1,BRWD1-AS1,BRWD1-AS2	NM_018963,NM_033656,NM_001007246,NR_111942,NR_046655,NM_018963,NM_033656,NM_001007246,NR_111942,NR_046655	0,0,0,0,0,0,0,0,0,0
Daudi_H3K27ac_peak_26138	chr19	49827763	49845621	1	17859	36967.8	2921.57	271	1	NM_001774	CD37,SLC6A16,TEAD2	NM_014037,NM_001040031,NM_001774,NM_001256661,NM_001256658,NM_001256659,NM_001256660,NM_001256662,NM_003598,NM_014037,NM_001040031,NM_001774,NM_001256661,NM_001256658,NM_001256659,NM_001256660,NM_001256662,NM_003598	0,0,0,0,0,0,0,0,0,0,0,0,0,0,0,0,0,0
10_Daudi_H3K27ac_peak_3992_lociStitched	chr1	178540498	178580613	10	26466	40119	6105.5	272	1	NR_033186	C1orf220,TEX35	NR_033186,NM_001170722,NM_001170724,NM_032126,NM_001170723,NR_033186,NM_001170722,NM_001170724,NM_032126,NM_001170723	22475,47864,47864,48710,49553,22475,47864,47864,48710,49553
11_Daudi_H3K27ac_peak_22630_lociStitched	chr17	75125747	75185898	11	28637	41889.2	7921.89	273	1	NM_001039573	SEC14L1	NM_001204408,NM_001204410,NM_001039573,NM_001143998,NM_001143999,NM_003003,NM_001144001,NM_001204408,NM_001204410,NM_001039573,NM_001143998,NM_001143999,NM_003003,NM_001144001	0,0,0,0,0,0,0,0,0,0,0,0,0,0
10_Daudi_H3K27ac_peak_18617_lociStitched	chr16	30194181	30236443	10	24912	39705.1	5891.32	274	1	NR_002556	BOLA2,BOLA2B,CORO1A,LOC388242,LOC606724,LOC613038,NPIPB12,NPIPB13,SLX1A,SLX1A-SULT1A3,SLX1B,SLX1B-SULT1A4,SULT1A3,SULT1A4	NM_001193333,NM_007074,NR_002454,NR_135304,NM_001031827,NM_001039182,NM_001320579,NM_001320607,NM_001014999,NM_001015000,NM_024044,NM_178044,NR_037608,NR_037609,NM_001017390,NM_177552,NR_002556,NR_002557,NM_001321892,NM_001355401,NM_001193333,NM_007074,NR_002454,NR_135304,NM_001031827,NM_001039182,NM_001320579,NM_001320607,NM_001014999,NM_001015000,NM_024044,NM_178044,NR_037608,NR_037609,NM_00101…	0,0,0,0,0,0,0,0,0,0,0,0,0,0,0,0,0,0,0,0,0,0,0,0,0,0,0,0,0,0,0,0,0,0,0,0,0,0,0,0
Daudi_H3K27ac_peak_23989	chr19	2078707	2097823	1	19117	36368.2	2639.92	275	1	NM_130807	AP3D1,IZUMO4,MOB3A	NM_130807,NM_001031735,NM_001039846,NM_001261826,NM_003938,NM_130807,NM_001031735,NM_001039846,NM_001261826,NM_003938	0,0,0,3164,3164,0,0,0,3164,3164
1_Daudi_H3K27ac_peak_26711_lociStitched	chr2	9679805	9697780	1	17976	36304.1	2604.58	276	1	NM_003183	ADAM17,IAH1,YWHAQ	NM_003183,NM_006826,NM_001039613,NM_001320859,NM_001320860,NM_001320863,NM_001320858,NM_003183,NM_006826,NM_001039613,NM_001320859,NM_001320860,NM_001320863,NM_001320858	0,26316,51053,51053,51053,51053,51053,0,26316,51053,51053,51053,51053,51053
3_Daudi_H3K27ac_peak_6769_lociStitched	chr10	92949870	92982054	3	29029	38778.5	5159.1	277	1	NM_001256549	PCGF5	NR_046435,NM_001257101,NM_001256549,NR_046310,NM_032373,NR_046435,NM_001257101,NM_001256549,NR_046310,NM_032373	0,0,0,0,0,0,0,0,0,0
1_Daudi_H3K27ac_peak_2020_lociStitched	chr1	51433035	51447326	1	14292	36066.2	2508.07	278	1	NM_078626	CDKN2C,FAF1,MIR4421,MIR6500	NM_001262,NM_078626,NM_007051,NR_039617,NR_106754,NM_001262,NM_078626,NM_007051,NR_039617,NR_106754	0,0,7100,78183,78364,0,0,7100,78183,78364
1_Daudi_H3K27ac_peak_42167_lociStitched	chr5	138717464	138729437	1	11974	35594.5	2106.05	279	1	NM_016459	MZB1,PROB1,SLC23A1,SPATA24	NM_005847,NM_152685,NM_016459,NM_001161546,NM_194296,NM_005847,NM_152685,NM_016459,NM_001161546,NM_194296	0,0,0,0,3019,0,0,0,0,3019
Daudi_H3K27ac_peak_15333	chr14	96157487	96182023	1	24537	36990.5	3511.1	280	1	NR_049726	LOC107984703,TCL1A,TCL1B	NM_004918,NM_001098725,NM_021966,NR_049726,NR_148060,NM_004918,NM_001098725,NM_021966,NR_049726,NR_148060	0,0,0,0,0,0,0,0,0,0
19_Daudi_H3K27ac_peak_30443_lociStitched	chr2	234231720	234331109	19	43288	46106.6	12632.3	281	1	NM_003648	ATG16L1,DGKD,SAG	NM_000541,NM_152879,NM_003648,NM_001190266,NM_001190267,NM_017974,NM_030803,NM_198890,NM_000541,NM_152879,NM_003648,NM_001190266,NM_001190267,NM_017974,NM_030803,NM_198890	0,0,0,27401,27401,27401,27401,27401,0,0,0,27401,27401,27401,27401,27401
Daudi_H3K27ac_peak_20264	chr17	7736908	7749690	1	12783	35730.8	2276.47	282	1	NM_001080424	DNAH2,KDM6B,TMEM88	NM_020877,NM_001348716,NM_001080424,NM_001319941,NM_203411,NM_020877,NM_001348716,NM_001080424,NM_001319941,NM_203411	0,0,0,8694,8694,0,0,0,8694,8694
8_Daudi_H3K27ac_peak_51810_lociStitched	chr9	93551028	93601744	8	33337	40400.4	6988.66	283	1	NM_001174168	DIRAS2,SYK	NM_001135052,NM_003177,NM_001174168,NM_001174167,NM_017594,NM_001135052,NM_003177,NM_001174168,NM_001174167,NM_017594	0,0,0,0,145642,0,0,0,0,145642
12_Daudi_H3K27ac_peak_6865_lociStitched	chr10	97988978	98053473	12	35242	42373.2	9035.75	284	1	NM_001258440	BLNK	NM_001258440,NM_001258441,NM_001258442,NR_047680,NR_047681,NR_047682,NR_047683,NM_001114094,NM_013314,NM_001258440,NM_001258441,NM_001258442,NR_047680,NR_047681,NR_047682,NR_047683,NM_001114094,NM_013314	0,0,0,0,0,0,0,0,0,0,0,0,0,0,0,0,0,0
12_Daudi_H3K27ac_peak_34846_lociStitched	chr3	10374962	10442908	12	35232	42398.3	9118.35	285	1	NR_030614	ATP2B2,MIR885	NM_001001331,NM_001330611,NM_001683,NM_001353564,NR_030614,NM_001001331,NM_001330611,NM_001683,NM_001353564,NR_030614	0,0,0,0,0,0,0,0,0,0
11_Daudi_H3K27ac_peak_25499_lociStitched	chr19	38441037	38502499	11	32383	40773.9	7535.24	286	1	NM_015073	LOC100631378,LOC644554,SIPA1L3,WDR87	NM_015073,NM_001291088,NM_031951,NR_040015,NR_040013,NM_015073,NM_001291088,NM_031951,NR_040015,NR_040013	0,43692,43692,95202,123760,0,43692,43692,95202,123760
9_Daudi_H3K27ac_peak_49752_lociStitched	chr8	67395392	67461321	9	33702	42247.3	9124.57	287	1	NM_152765	ADHFE1,C8orf46,MYBL1	NM_152765,NM_001080416,NM_001144755,NM_001294282,NM_144650,NM_152765,NM_001080416,NM_001144755,NM_001294282,NM_144650	0,13089,13089,13089,14349,0,13089,13089,13089,14349
15_Daudi_H3K27ac_peak_6126_lociStitched	chr10	63693652	63815283	15	57061	48907.8	15909.3	288	1	NM_001244638	ARID5B,CABCOCO1,RTKN2	NM_032199,NM_001244638,NM_145307,NM_173554,NM_001282941,NM_032199,NM_001244638,NM_145307,NM_173554,NM_001282941	0,0,137562,167562,182626,0,0,137562,167562,182626
6_Daudi_H3K27ac_peak_19710_lociStitched	chr16	85913748	85956490	6	22808	38643	5650.49	289	1	NM_002163	COX4I1,IRF8,MIR6774	NM_002163,NR_106832,NM_001318786,NM_001318788,NM_001318794,NM_001318802,NM_001861,NM_001318797,NM_002163,NR_106832,NM_001318786,NM_001318788,NM_001318794,NM_001318802,NM_001861,NM_001318797	0,0,73140,73140,73140,73140,73140,73140,0,0,73140,73140,73140,73140,73140,73140
6_Daudi_H3K27ac_peak_47540_lociStitched	chr7	90334807	90395096	6	45962	41141.2	8175.19	290	1	NM_001287137	CDK14,CLDN12	NM_001287135,NM_012395,NM_001287136,NM_001287137,NM_001185072,NM_001185073,NM_012129,NM_001287135,NM_012395,NM_001287136,NM_001287137,NM_001185072,NM_001185073,NM_012129	0,0,0,0,289540,289540,289540,0,0,0,0,289540,289540,289540
Daudi_H3K27ac_peak_51880	chr9	95815042	95830159	1	15118	35399.5	2459.54	291	1	NM_145006	SUSD3	NM_001287005,NM_001287006,NM_001287007,NM_001287008,NM_145006,NM_001287005,NM_001287006,NM_001287007,NM_001287008,NM_145006	0,0,0,0,0,0,0,0,0,0
7_Daudi_H3K27ac_peak_7641_lociStitched	chr11	2684303	2725961	7	31131	38754.4	5836.29	292	1	NR_002728	KCNQ1,KCNQ1-AS1,KCNQ1DN,KCNQ1OT1	NM_000218,NM_181798,NR_002728,NR_130721,NR_024627,NM_000218,NM_181798,NR_002728,NR_130721,NR_024627	0,0,0,135404,165302,0,0,0,135404,165302
14_Daudi_H3K27ac_peak_9503_lociStitched	chr11	95916776	96006052	14	41078	45530.8	12668.3	293	1	NR_036125	CCDC82,MAML2,MIR1260B	NM_032427,NR_036125,NM_001318736,NM_024725,NM_001318737,NM_032427,NR_036125,NM_001318736,NM_024725,NM_001318737	0,68550,79877,79877,108914,0,68550,79877,79877,108914
7_Daudi_H3K27ac_peak_25717_lociStitched	chr19	42428245	42464346	7	20823	37732.8	5014.43	294	1	NR_135626	ATP1A3,LOC100505585,RABAC1	NR_135626,NM_006423,NM_001256213,NM_001256214,NM_152296,NR_135626,NM_006423,NM_001256213,NM_001256214,NM_152296	0,0,6388,6388,6388,0,0,6388,6388,6388
10_Daudi_H3K27ac_peak_52470_lociStitched	chr9	123619389	123668751	10	26776	39395.8	6723.1	295	1	NM_001286843	PHF19,TRAF1	NM_001286842,NR_104601,NM_015651,NM_001286840,NM_001009936,NM_001286843,NM_001190947,NM_005658,NM_001190945,NM_001286842,NR_104601,NM_015651,NM_001286840,NM_001009936,NM_001286843,NM_001190947,NM_005658,NM_001190945	0,0,0,0,0,0,0,0,0,0,0,0,0,0,0,0,0,0
4_Daudi_H3K27ac_peak_1464_lociStitched	chr1	33399399	33431145	4	21959	36834.9	4165.08	296	1	NM_001127361	RNF19B,TMEM54	NM_001127361,NM_001300826,NM_153341,NM_001329722,NM_001329723,NM_001329724,NM_001329725,NM_033504,NM_001127361,NM_001300826,NM_153341,NM_001329722,NM_001329723,NM_001329724,NM_001329725,NM_033504	0,0,0,32359,32359,32359,32359,32359,0,0,0,32359,32359,32359,32359,32359
Daudi_H3K27ac_peak_19883	chr16	89874788	89892592	1	17805	35057.9	2513.92	297	1	NM_000135	FANCA,SPIRE2	NM_000135,NM_001286167,NM_001018112,NM_001351830,NM_032451,NM_000135,NM_001286167,NM_001018112,NM_001351830,NM_032451	0,0,0,0,2315,0,0,0,0,2315
12_Daudi_H3K27ac_peak_18224_lociStitched	chr16	21356281	21413982	12	34875	39888.7	7403.04	298	1	NR_045011	CRYM,CRYM-AS1,LOC100190986,NPIPB3,SNX29P1	NR_045011,NM_130464,NR_026675,NR_024456,NM_001888,NR_045011,NM_130464,NR_026675,NR_024456,NM_001888	0,0,26370,29363,41825,0,0,26370,29363,41825
16_Daudi_H3K27ac_peak_33916_lociStitched	chr22	36232558	36319299	16	48880	45148.7	12681.5	299	1	NM_001349983	RBFOX2	NM_001031695,NM_001082576,NM_001082577,NM_001349983,NM_014309,NM_001349982,NM_001082578,NM_001082579,NM_001349997,NM_001349998,NM_001349989,NM_001349990,NM_001349991,NM_001349992,NM_001349994,NM_001349995,NM_001349996,NM_001349999,NM_001031695,NM_001082576,NM_001082577,NM_001349983,NM_014309,NM_001349982,NM_001082578,NM_001082579,NM_001349997,NM_001349998,NM_001349989,NM_001349990,NM_001349991,NM…	0,0,0,0,0,0,0,0,0,0,0,0,0,0,0,0,0,0,0,0,0,0,0,0,0,0,0,0,0,0,0,0,0,0,0,0
5_Daudi_H3K27ac_peak_1571_lociStitched	chr1	36820434	36864104	5	31169	37923	5537.36	300	1	NM_032017	LSM10,OSCP1,STK40	NM_001282546,NM_001282547,NM_032017,NM_032881,NM_001330493,NM_145047,NM_001282546,NM_001282547,NM_032017,NM_032881,NM_001330493,NM_145047	0,0,0,0,19403,19403,0,0,0,0,19403,19403
11_Daudi_H3K27ac_peak_52410_lociStitched	chr9	119548242	119605457	11	30178	40182.1	7849.9	301	1	NM_001099679	ASTN2,TRIM32	NM_014010,NM_001099679,NM_012210,NM_001184734,NM_198187,NM_198188,NM_001184735,NM_014010,NM_001099679,NM_012210,NM_001184734,NM_198187,NM_198188,NM_001184735	0,84664,84664,98701,98701,98701,98701,0,84664,84664,98701,98701,98701,98701
16_Daudi_H3K27ac_peak_9929_lociStitched	chr11	121233690	121338168	16	45434	43013.6	10855.3	302	1	NM_003105	SC5D,SORL1,TBCEL,TECTA	NM_003105,NM_006918,NM_001024956,NM_005422,NM_001130047,NM_152715,NM_003105,NM_006918,NM_001024956,NM_005422,NM_001130047,NM_152715	0,49572,49572,172176,272206,272206,0,49572,49572,172176,272206,272206
4_Daudi_H3K27ac_peak_46816_lociStitched	chr7	47179348	47226578	4	28426	38133.5	5979.32	303	1	NR_145813	C7orf65,LINC01447,LOC730338,SNORD151,TNS3	NM_022748,NR_145813,NR_108090,NR_134575,NM_001123065,NM_022748,NR_145813,NR_108090,NR_134575,NM_001123065	88174,277740,434959,442629,468264,88174,277740,434959,442629,468264
43_Daudi_H3K27ac_peak_19152_lociStitched	chr16	64235636	64490111	43	69622	62524.5	30409.8	304	1	NM_001797	CDH11,LINC00922,LINC02126	NM_001308392,NM_001330576,NM_001797,NR_110918,NR_027755,NM_001308392,NM_001330576,NM_001797,NR_110918,NR_027755	487546,487546,487546,685548,828291,487546,487546,487546,685548,828291
8_Daudi_H3K27ac_peak_4919_lociStitched	chr1	228666114	228689191	8	13291	34876.3	2847.7	305	1	NM_001010858	BTNL10,HIST3H2A,HIST3H2BB,MIR4666A,RNF187	NM_001010858,NM_001287262,NR_039812,NM_175055,NM_033445,NM_001010858,NM_001287262,NR_039812,NM_175055,NM_033445	0,8869,16262,19856,20555,0,8869,16262,19856,20555
Daudi_H3K27ac_peak_43991	chr6	32934691	32942984	1	8294	33719.3	1705.87	306	1	NM_001113182	BRD2	NM_005104,NM_001113182,NM_001291986,NM_001199455,NM_001199456,NM_005104,NM_001113182,NM_001291986,NM_001199455,NM_001199456	0,0,0,0,0,0,0,0,0,0
18_Daudi_H3K27ac_peak_20129_lociStitched	chr17	4244603	4340843	18	32834	43057.8	11077.2	307	1	NM_003342	LOC103021295,SPNS2,SPNS3,UBE2G1	NM_003342,NM_001320449,NM_182538,NM_001124758,NR_110982,NM_003342,NM_001320449,NM_182538,NM_001124758,NR_110982	0,0,0,61295,69415,0,0,0,61295,69415
4_Daudi_H3K27ac_peak_28549_lociStitched	chr2	100839526	100879514	4	25422	38008.6	6070.18	308	1	NR_103730	AFF3,CHST10,LINC01104,LONRF2	NR_103730,NM_198461,NM_002285,NM_001025108,NM_004854,NR_103730,NM_198461,NM_002285,NM_001025108,NM_004854	0,10239,80490,117482,128808,0,10239,80490,117482,128808
10_Daudi_H3K27ac_peak_288_lociStitched	chr1	8524764	8601298	10	44008	42063.1	10263.2	309	1	NR_132752	LOC102724552,RERE,SNORD128	NM_001042681,NM_012102,NR_132752,NR_125999,NM_001042682,NM_001042681,NM_012102,NR_132752,NR_125999,NM_001042682	0,0,0,29689,41018,0,0,0,29689,41018
4_Daudi_H3K27ac_peak_22093_lociStitched	chr17	57902933	57936883	4	27714	36581.1	4793.74	310	1	NR_029493	MIR21,TUBD1,VMP1	NM_001329394,NM_001329395,NM_001329396,NM_001329397,NM_001329398,NM_001329399,NM_001329400,NM_001329401,NM_001329402,NM_030938,NR_029493,NM_001193609,NM_001193610,NM_001193611,NM_001193612,NM_001193613,NM_016261,NM_001329394,NM_001329395,NM_001329396,NM_001329397,NM_001329398,NM_001329399,NM_001329400,NM_001329401,NM_001329402,NM_030938,NR_029493,NM_001193609,NM_001193610,NM_001193611,NM_00119361…	0,0,0,0,0,0,0,0,0,0,0,0,0,0,0,0,0,0,0,0,0,0,0,0,0,0,0,0,0,0,0,0,0,0
6_Daudi_H3K27ac_peak_43099_lociStitched	chr5	180227485	180260203	6	19339	36297.3	4544.53	311	1	NM_001114617	HEIH,LINC00847,MGAT1	NM_002406,NM_001114619,NM_001114620,NM_001114618,NM_001114617,NR_045680,NR_027183,NR_045678,NR_045679,NM_002406,NM_001114619,NM_001114620,NM_001114618,NM_001114617,NR_045680,NR_027183,NR_045678,NR_045679	0,0,0,0,0,0,0,0,0,0,0,0,0,0,0,0,0,0
16_Daudi_H3K27ac_peak_406_lociStitched	chr1	9872054	9937374	16	33866	39845.2	8138.87	312	1	NM_014944	CLSTN1,CTNNBIP1	NM_001009566,NM_001302883,NM_014944,NM_001012329,NM_020248,NM_001009566,NM_001302883,NM_014944,NM_001012329,NM_020248	0,0,0,0,0,0,0,0,0,0
20_Daudi_H3K27ac_peak_6329_lociStitched	chr10	73357819	73512874	20	37718	50129.3	18467.1	313	1	NM_001164375	C10orf105,CDH23,VSIR	NM_001171932,NM_052836,NM_001171931,NM_001171930,NM_022124,NM_001164375,NM_001168390,NM_022153,NM_001171932,NM_052836,NM_001171931,NM_001171930,NM_022124,NM_001164375,NM_001168390,NM_022153	0,0,0,0,0,0,0,0,0,0,0,0,0,0,0,0
2_Daudi_H3K27ac_peak_44273_lociStitched	chr6	37321255	37351609	2	21109	36078.8	4486.32	314	1	NM_003958	RNF8,TBC1D22B	NM_003958,NM_183078,NR_046399,NM_017772,NR_130108,NM_003958,NM_183078,NR_046399,NM_017772,NR_130108	0,0,0,20510,20510,0,0,0,20510,20510
5_Daudi_H3K27ac_peak_43604_lociStitched	chr6	24492350	24526527	5	24899	36121.7	4552.38	315	1	NM_001080	ALDH5A1,GPLD1,KIAA0319	NM_001080,NM_170740,NM_001503,NM_001252328,NM_001168375,NM_001168376,NM_001350405,NM_001168374,NM_001168377,NM_001350403,NM_001350404,NM_001350406,NM_001350407,NM_001350408,NM_001350409,NM_001350410,NM_014809,NM_001080,NM_170740,NM_001503,NM_001252328,NM_001168375,NM_001168376,NM_001350405,NM_001168374,NM_001168377,NM_001350403,NM_001350404,NM_001350406,NM_001350407,NM_001350408,NM_001350409,NM_0…	0,0,2501,17805,17805,17805,17805,17805,17805,17805,17805,17805,17805,17805,17805,17805,17805,0,0,2501,17805,17805,17805,17805,17805,17805,17805,17805,17805,17805,17805,17805,17805,17805
16_Daudi_H3K27ac_peak_13133_lociStitched	chr13	34296551	34382102	16	34392	42989.4	11455.3	316	1	NM_181558	LINC02344,RFC3,STARD13	NM_002915,NM_181558,NM_001243476,NR_146541,NM_178006,NM_002915,NM_181558,NM_001243476,NR_146541,NM_178006	10104,10104,45580,387149,436651,10104,10104,45580,387149,436651
2_Daudi_H3K27ac_peak_22160_lociStitched	chr17	61771994	61783893	2	10879	33055.4	1603.99	317	1	NR_046273	LIMD2,LOC729683,MAP3K3,STRADA	NM_001330431,NM_002401,NM_203351,NM_030576,NR_046273,NM_001003786,NM_001003787,NM_001003788,NM_001165969,NM_001165970,NM_153335,NM_001330431,NM_002401,NM_203351,NM_030576,NR_046273,NM_001003786,NM_001003787,NM_001003788,NM_001165969,NM_001165970,NM_153335	0,0,0,0,0,0,0,0,0,0,0,0,0,0,0,0,0,0,0,0,0,0
7_Daudi_H3K27ac_peak_22061_lociStitched	chr17	57387944	57453757	7	26687	40330.2	8904.5	318	1	NM_001005404	GDPD1,MIR4729,YPEL2	NM_001005404,NR_039882,NM_001165993,NM_182569,NM_001165994,NM_001005404,NR_039882,NM_001165993,NM_182569,NM_001165994	0,0,34615,34615,37563,0,0,34615,34615,37563
16_Daudi_H3K27ac_peak_10033_lociStitched	chr11	128325900	128398285	16	41965	38841.8	7441.18	319	1	NM_005238	ETS1,LOC101929517,MIR6090	NM_001162422,NM_005238,NM_001330451,NM_001143820,NR_106738,NR_120581,NM_001162422,NM_005238,NM_001330451,NM_001143820,NR_106738,NR_120581	0,0,0,0,0,0,0,0,0,0,0,0
12_Daudi_H3K27ac_peak_20183_lociStitched	chr17	5100213	5169011	12	39016	40398.2	9012.54	320	1	NM_001319190	LOC100130950,SCIMP,ZNF594	NR_034082,NM_001271842,NM_207103,NM_001319190,NM_032530,NR_034082,NM_001271842,NM_207103,NM_001319190,NM_032530	0,0,0,0,5036,0,0,0,0,5036
13_Daudi_H3K27ac_peak_9237_lociStitched	chr11	73675265	73732047	13	28390	39321.5	8006.26	321	1	NM_003355	C2CD3,DNAJB13,UCP2,UCP3	NM_153614,NM_003355,NM_003356,NM_022803,NM_001286577,NM_153614,NM_003355,NM_003356,NM_022803,NM_001286577	0,0,0,0,0,0,0,0,0,0
7_Daudi_H3K27ac_peak_34913_lociStitched	chr3	13015659	13070026	7	27344	38508.1	7209.06	322	1	NM_001330619	IQSEC1,LINC02022,RPL32	NM_001134382,NM_001330619,NM_014869,NR_136189,NM_000994,NM_001007073,NM_001134382,NM_001330619,NM_014869,NR_136189,NM_000994,NM_001007073	0,0,6462,88950,132579,132579,0,0,6462,88950,132579,132579
4_Daudi_H3K27ac_peak_1843_lociStitched	chr1	43388912	43427487	4	30777	36480.4	5192.19	323	1	NR_033967	LOC339539,SLC2A1,SLC2A1-AS1,ZNF691	NM_006516,NR_033967,NR_104171,NM_001242739,NM_015911,NM_006516,NR_033967,NR_104171,NM_001242739,NM_015911	0,0,34450,70767,70767,0,0,34450,70767,70767
7_Daudi_H3K27ac_peak_8227_lociStitched	chr11	35671210	35709551	7	24700	36642.5	5386.91	324	1	NM_017583	FJX1,PAMR1,TRIM44	NM_017583,NM_014344,NM_001282675,NM_001001991,NM_001282676,NM_015430,NM_017583,NM_014344,NM_001282675,NM_001001991,NM_001282676,NM_015430	0,28790,119363,123632,123632,123632,0,28790,119363,123632,123632,123632
14_Daudi_H3K27ac_peak_17792_lociStitched	chr16	9146888	9246115	14	41651	43888.1	12681.2	325	1	NM_014117	C16orf72,USP7	NM_014117,NM_003470,NM_001321858,NR_135826,NM_001286457,NM_001286458,NM_014117,NM_003470,NM_001321858,NR_135826,NM_001286457,NM_001286458	0,89548,96652,103378,116303,116303,0,89548,96652,103378,116303,116303
5_Daudi_H3K27ac_peak_50387_lociStitched	chr8	123791739	123816225	5	19272	34941.5	3751.26	326	1	NM_014943	DERL1,LINC01151,ZHX2	NM_014943,NR_126348,NM_001134671,NM_001330601,NM_024295,NM_014943,NR_126348,NM_001134671,NM_001330601,NM_024295	0,85395,209179,209179,209179,0,85395,209179,209179,209179
5_Daudi_H3K27ac_peak_46657_lociStitched	chr7	39987548	40025612	5	22997	36145.6	4967.35	327	1	NM_003718	CDK13,MPLKIP,SUGCT	NM_003718,NM_031267,NM_138701,NM_001193311,NM_001193312,NM_001193313,NM_024728,NM_003718,NM_031267,NM_138701,NM_001193311,NM_001193312,NM_001193313,NM_024728	0,0,146730,148963,148963,148963,148963,0,0,146730,148963,148963,148963,148963
16_Daudi_H3K27ac_peak_16509_lociStitched	chr15	67342819	67427814	16	35610	42446.5	11270.3	328	1	NM_005902	LOC102723493,SMAD3	NR_135686,NM_005902,NM_001145102,NM_001145103,NM_001145104,NR_135686,NM_005902,NM_001145102,NM_001145103,NM_001145104	0,0,0,2545,30679,0,0,0,2545,30679
1_Daudi_H3K27ac_peak_48118_lociStitched	chr7	121006827	121037429	1	30603	35317.8	4247.56	329	1	NM_014888	CPED1,FAM3C,WNT16	NM_001040020,NM_014888,NM_016087,NM_057168,NM_024913,NM_001040020,NM_014888,NM_016087,NM_057168,NM_024913	0,0,25670,25670,69330,0,0,25670,25670,69330
11_Daudi_H3K27ac_peak_18528_lociStitched	chr16	29340210	29392532	11	38406	37630	6608.27	330	1	NM_001310137	BOLA2-SMG1P6,NPIPB11,SMG1P6,SNX29P2	NR_002939,NM_001310137,NR_135312,NM_001320628,NM_001320622,NM_001320623,NM_001320624,NM_001320625,NM_001320627,NR_135316,NR_002939,NM_001310137,NR_135312,NM_001320628,NM_001320622,NM_001320623,NM_001320624,NM_001320625,NM_001320627,NR_135316	0,107,44200,61694,61694,61694,61694,61694,61694,61694,0,107,44200,61694,61694,61694,61694,61694,61694,61694
Daudi_H3K27ac_peak_12326	chr12	113595379	113625474	1	30096	34759.7	3804.01	331	1	NM_001111322	CFAP73,DDX54,MIR7106,RITA1	NM_001144872,NM_001111322,NM_024072,NR_106956,NM_001286215,NM_032848,NM_001144872,NM_001111322,NM_024072,NR_106956,NM_001286215,NM_032848	0,0,0,0,0,0,0,0,0,0,0,0
18_Daudi_H3K27ac_peak_7816_lociStitched	chr11	9688292	9787794	18	57594	44517.2	13681.5	332	1	NR_036485	LOC440028,SBF2,SBF2-AS1,SWAP70	NM_001297714,NM_015055,NR_033972,NR_036485,NM_030962,NM_001297714,NM_015055,NR_033972,NR_036485,NM_030962	0,0,0,0,12420,0,0,0,0,12420
15_Daudi_H3K27ac_peak_19961_lociStitched	chr17	1459028	1543537	15	30541	40234.7	9431.2	333	1	NM_001284499	PITPNA,SCARF1,SLC43A2	NM_006224,NM_001284499,NM_001284498,NM_001321365,NM_001321364,NM_152346,NM_003693,NM_145350,NR_028075,NR_102409,NM_006224,NM_001284499,NM_001284498,NM_001321365,NM_001321364,NM_152346,NM_003693,NM_145350,NR_028075,NR_102409	0,0,0,0,0,0,0,0,0,0,0,0,0,0,0,0,0,0,0,0
24_Daudi_H3K27ac_peak_38116_lociStitched	chr3	194780226	194909406	24	44481	45368	14752.4	334	1	NR_036089	MIR3137,XXYLT1,XXYLT1-AS1,XXYLT1-AS2	NM_001308069,NM_152531,NR_104188,NR_036089,NR_102710,NR_102711,NM_001308069,NM_152531,NR_104188,NR_036089,NR_102710,NR_102711	0,0,0,0,0,0,0,0,0,0,0,0
13_Daudi_H3K27ac_peak_9147_lociStitched	chr11	72407219	72464160	13	30054	37159.7	6576.69	335	1	NM_015242	ARAP1,ARAP1-AS2,STARD10	NM_001135190,NM_015242,NM_001040118,NR_146780,NM_006645,NM_001135190,NM_015242,NM_001040118,NR_146780,NM_006645	0,0,0,0,1614,0,0,0,0,1614
6_Daudi_H3K27ac_peak_40699_lociStitched	chr5	1763032	1802399	6	28634	35772.8	5239.75	336	1	NM_032479	IRX4,LINC02116,MIR4277,MRPL36,NDUFS6	NM_032479,NM_004553,NR_104602,NR_036240,NM_016358,NM_001278634,NM_001278635,NM_001278632,NM_001278633,NM_032479,NM_004553,NR_104602,NR_036240,NM_016358,NM_001278634,NM_001278635,NM_001278632,NM_001278633	0,0,53685,54050,75142,75142,75142,75142,75142,0,0,53685,54050,75142,75142,75142,75142,75142
10_Daudi_H3K27ac_peak_44263_lociStitched	chr6	37099386	37162805	10	21297	38501.7	8003.48	337	1	NM_002648	PIM1,TMEM217	NM_001243186,NM_002648,NM_145316,NM_001286401,NR_104442,NR_104443,NM_001243186,NM_002648,NM_145316,NM_001286401,NR_104442,NR_104443	0,0,17149,17149,17149,17149,0,0,17149,17149,17149,17149
4_Daudi_H3K27ac_peak_45620_lociStitched	chr6	149786549	149818799	4	20505	34733.2	4382.77	338	1	NM_207360	PPIL4,TAB2,ZC3H12D	NM_207360,NM_139126,NM_001292035,NM_001292034,NM_015093,NM_207360,NM_139126,NM_001292035,NM_001292034,NM_015093	0,6832,53801,53801,53801,0,6832,53801,53801,53801
10_Daudi_H3K27ac_peak_20536_lociStitched	chr17	17715167	17763930	10	26028	35928.6	5602.87	339	1	NM_001005291	MIR33B,MIR6777,SREBF1,TOM1L2	NM_001005291,NM_004176,NM_001321096,NR_106835,NR_030361,NM_001033551,NM_001082968,NM_001288786,NM_001288787,NM_001288788,NM_001288789,NM_001350331,NM_001350332,NM_001350333,NM_001005291,NM_004176,NM_001321096,NR_106835,NR_030361,NM_001033551,NM_001082968,NM_001288786,NM_001288787,NM_001288788,NM_001288789,NM_001350331,NM_001350332,NM_001350333	0,0,0,0,0,0,0,0,0,0,0,0,0,0,0,0,0,0,0,0,0,0,0,0,0,0,0,0
13_Daudi_H3K27ac_peak_16458_lociStitched	chr15	66418463	66483586	13	30968	39829.2	9586.11	340	1	NM_032445	DIS3L,MEGF11,MIR4311	NM_032445,NR_036196,NM_001323936,NM_001323937,NM_133375,NM_032445,NR_036196,NM_001323936,NM_001323937,NM_133375	0,85794,102009,102009,102009,0,85794,102009,102009,102009
15_Daudi_H3K27ac_peak_27825_lociStitched	chr2	65206526	65306882	15	36787	42520.8	12333.8	341	1	NM_015147	CEP68,SLC1A4	NM_001348406,NM_001348407,NM_001193493,NM_003038,NM_001319100,NM_001319101,NM_015147,NR_134966,NM_001348406,NM_001348407,NM_001193493,NM_003038,NM_001319100,NM_001319101,NM_015147,NR_134966	0,0,0,0,0,0,0,0,0,0,0,0,0,0,0,0
9_Daudi_H3K27ac_peak_8397_lociStitched	chr11	47386100	47425434	9	15758	34916.8	4798.75	342	1	NM_003120	MIR4487,SLC39A13,SPI1	NM_001080547,NM_003120,NR_039707,NR_134854,NM_001128225,NM_152264,NM_001080547,NM_003120,NR_039707,NR_134854,NM_001128225,NM_152264	0,0,0,3393,4612,4612,0,0,0,3393,4612,4612
Daudi_H3K27ac_peak_10283	chr12	6550469	6562871	1	12403	32013.3	1973.16	343	1	NM_001242	CD27,CD27-AS1,TAPBPL	NR_015382,NM_001242,NR_147126,NM_001351355,NM_018009,NR_147127,NR_147128,NR_147129,NR_015382,NM_001242,NR_147126,NM_001351355,NM_018009,NR_147127,NR_147128,NR_147129	0,0,0,0,0,0,0,0,0,0,0,0,0,0,0,0
4_Daudi_H3K27ac_peak_37985_lociStitched	chr3	187799278	187841615	4	23783	36401.4	6401.35	344	1	NM_001167672	FLJ42393,LPP,LPP-AS2	NR_036497,NM_001167672,NR_024413,NM_005578,NM_001167671,NR_036497,NM_001167672,NR_024413,NM_005578,NM_001167671	27379,30046,54716,89106,101578,27379,30046,54716,89106,101578
4_Daudi_H3K27ac_peak_44160_lociStitched	chr6	35679352	35700826	4	18233	33082.8	3105.14	345	1	NM_001145775	ARMC12,FKBP5,LOC285847	NM_001145775,NR_027117,NM_001286574,NM_001286576,NM_145028,NM_001145775,NR_027117,NM_001286574,NM_001286576,NM_145028	0,0,3983,3983,3983,0,0,3983,3983,3983
22_Daudi_H3K27ac_peak_42930_lociStitched	chr5	174727413	174815084	22	45232	41968.1	12002.2	346	1	NM_000794	DRD1,SFXN1	NM_000794,NM_001322983,NM_001322977,NM_001322978,NM_001322980,NM_001322981,NM_001322982,NM_022754,NM_000794,NM_001322983,NM_001322977,NM_001322978,NM_001322980,NM_001322981,NM_001322982,NM_022754	51957,90417,90417,90417,90417,90417,90417,90417,51957,90417,90417,90417,90417,90417,90417,90417
2_Daudi_H3K27ac_peak_1104_lociStitched	chr1	27018618	27034148	2	14259	32577.3	2644.76	347	1	NM_139135	ARID1A,LOC101928728,PIGV	NR_135804,NM_006015,NM_139135,NM_017837,NM_001202554,NR_135804,NM_006015,NM_139135,NM_017837,NM_001202554	0,0,0,80306,80531,0,0,0,80306,80531
11_Daudi_H3K27ac_peak_30821_lociStitched	chr20	5734866	5804011	11	46467	38887.1	8981.94	348	1	NM_001303477	C20orf196,CHGB	NM_001303479,NM_001303477,NM_001303478,NM_152504,NM_001819,NM_001303479,NM_001303477,NM_001303478,NM_152504,NM_001819	0,0,0,0,87963,0,0,0,0,87963
7_Daudi_H3K27ac_peak_5390_lociStitched	chr10	7477567	7537182	7	31207	37903.2	8018.22	349	1	NM_001029880	ITIH5,SFMBT2	NM_001029880,NM_001018039,NM_032817,NM_030569,NM_001001851,NM_001029880,NM_001018039,NM_032817,NM_030569,NM_001001851	24120,26265,64050,64050,76186,24120,26265,64050,64050,76186
3_Daudi_H3K27ac_peak_52705_lociStitched	chr9	130661003	130684494	3	20555	33159.9	3293.44	350	1	NM_001287002	PIP5KL1,ST6GALNAC4,ST6GALNAC6	NM_001286999,NM_001287000,NM_013443,NM_001287002,NR_104629,NM_175039,NM_175040,NM_173492,NM_001135219,NM_001286999,NM_001287000,NM_013443,NM_001287002,NR_104629,NM_175039,NM_175040,NM_173492,NM_001135219	0,0,0,0,0,0,0,0,0,0,0,0,0,0,0,0,0,0
9_Daudi_H3K27ac_peak_2594_lociStitched	chr1	93394424	93446973	9	29625	37467.4	7824.55	351	1	NM_001252270	FAM69A	NM_001252273,NM_001006605,NM_001252269,NM_001252270,NM_001252271,NM_001252273,NM_001006605,NM_001252269,NM_001252270,NM_001252271	0,0,0,0,51718,0,0,0,0,51718
Daudi_H3K27ac_peak_3201	chr1	149809150	149827739	1	18590	31841.1	2273.43	352	1	NR_036461	HIST2H2AA3,HIST2H2AA4,HIST2H2BC,HIST2H3A,HIST2H3C	NM_001005464,NM_021059,NM_001040874,NM_003516,NR_036461,NM_001040874,NM_003516,NM_001005464,NM_021059,NM_001005464,NM_021059,NM_001040874,NM_003516,NR_036461,NM_001040874,NM_003516,NM_001005464,NM_021059	0,0,0,0,0,0,0,0,0,0,0,0,0,0,0,0,0,0
3_Daudi_H3K27ac_peak_383_lociStitched	chr1	9685600	9718201	3	13941	33282.4	3742.59	353	1	NM_005026	PIK3CD,PIK3CD-AS1,PIK3CD-AS2,TMEM201	NM_005026,NR_027045,NM_001130924,NR_126366,NR_126367,NM_005026,NR_027045,NM_001130924,NR_126366,NR_126367	0,0,10666,14283,14283,0,0,10666,14283,14283
16_Daudi_H3K27ac_peak_24175_lociStitched	chr19	4803955	4878970	16	40588	38055.1	8529.21	354	1	NM_182919	FEM1A,PLIN3,TICAM1	NM_182919,NM_001164189,NM_001164194,NM_005817,NM_018708,NM_182919,NM_001164189,NM_001164194,NM_005817,NM_018708	0,0,0,0,8385,0,0,0,0,8385
8_Daudi_H3K27ac_peak_53762_lociStitched	chrX	48772417	48821239	8	32353	33321	3822.76	355	1	NM_017602	KCND1,OTUD5,PIM2	NM_006875,NM_001136157,NM_001136158,NM_017602,NM_001136159,NM_004979,NM_006875,NM_001136157,NM_001136158,NM_017602,NM_001136159,NM_004979	0,0,0,0,0,0,0,0,0,0,0,0
11_Daudi_H3K27ac_peak_47830_lociStitched	chr7	101494302	101555416	11	40770	37352.9	7920.37	356	1	NM_181552	CUX1	NM_001202543,NM_001202544,NM_001202545,NM_001913,NM_181500,NM_001202546,NM_181552,NM_001202543,NM_001202544,NM_001202545,NM_001913,NM_181500,NM_001202546,NM_181552	0,0,0,0,0,0,0,0,0,0,0,0,0,0
11_Daudi_H3K27ac_peak_9375_lociStitched	chr11	82708183	82784388	11	29433	39687.6	10272.4	357	1	NM_001286059	RAB30,RAB30-AS1,SNORA70E	NM_001286059,NM_001286061,NM_001286060,NM_014488,NR_033347,NR_038903,NM_001286059,NM_001286061,NM_001286060,NM_014488,NR_033347,NR_038903	0,0,0,0,0,0,0,0,0,0,0,0
6_Daudi_H3K27ac_peak_19776_lociStitched	chr16	88509282	88552063	6	29506	34532.8	5176.5	358	1	NR_049821	LOC100128882,MIR5189,ZC3H18-AS1,ZFPM1,ZNF469	NM_153813,NR_049821,NM_001127464,NR_148997,NR_146877,NM_153813,NR_049821,NM_001127464,NR_148997,NR_146877	0,0,2118,27304,74448,0,0,2118,27304,74448
14_Daudi_H3K27ac_peak_5257_lociStitched	chr10	328572	389345	14	35056	37296.4	7985.57	359	1	NR_106988	DIP2C,MIR7641-2,ZMYND11	NM_014974,NR_106988,NM_006624,NM_001202465,NM_001202466,NM_001330057,NM_001202464,NM_014974,NR_106988,NM_006624,NM_001202465,NM_001202466,NM_001330057,NM_001202464	0,547,27996,27996,27996,27996,27996,0,547,27996,27996,27996,27996,27996
11_Daudi_H3K27ac_peak_34692_lociStitched	chr22	50878015	50924300	11	26270	33945.4	4660.9	360	1	NM_002972	ADM2,PPP6R2,SBF1	NM_001242898,NM_001242899,NM_001242900,NM_001351641,NM_001351642,NM_001351643,NM_001351644,NM_001351645,NM_001351646,NM_001351647,NM_001351648,NM_014678,NM_002972,NM_001253845,NM_001242898,NM_001242899,NM_001242900,NM_001351641,NM_001351642,NM_001351643,NM_001351644,NM_001351645,NM_001351646,NM_001351647,NM_001351648,NM_014678,NM_002972,NM_001253845	0,0,0,0,0,0,0,0,0,0,0,0,0,0,0,0,0,0,0,0,0,0,0,0,0,0,0,0
12_Daudi_H3K27ac_peak_46461_lociStitched	chr7	28189097	28247788	12	37063	38160.9	8885.82	361	1	NR_034097	CREB5,JAZF1,JAZF1-AS1	NM_175061,NR_034097,NM_182899,NM_182898,NM_004904,NM_175061,NR_034097,NM_182899,NM_182898,NM_004904	0,0,91152,204356,227446,0,0,91152,204356,227446
9_Daudi_H3K27ac_peak_17307_lociStitched	chr15	93345696	93393199	9	24043	35936	6707.42	362	1	NR_033769	ASB9P1,CHD2,LINC01578	NR_033769,NR_037600,NR_037601,NR_037602,NM_001042572,NM_001271,NR_033769,NR_037600,NR_037601,NR_037602,NM_001042572,NM_001271	5359,32874,32874,33327,50352,50352,5359,32874,32874,33327,50352,50352
10_Daudi_H3K27ac_peak_42863_lociStitched	chr5	173107016	173178416	10	31051	38199	8989.26	363	1	NR_146727	BOD1,LINC01484,LINC01485,LINC01942	NR_146727,NR_108027,NR_108028,NM_001159651,NM_138369,NR_146727,NR_108027,NR_108028,NM_001159651,NM_138369	0,0,35377,63351,63351,0,0,35377,63351,63351
5_Daudi_H3K27ac_peak_18336_lociStitched	chr16	23507949	23550295	5	26619	34257.9	5102.69	364	1	NM_015044	EARS2,GGA2,UBFD1	NM_015044,NM_001083614,NR_003501,NM_001308211,NM_019116,NM_015044,NM_001083614,NR_003501,NM_001308211,NM_019116	0,0,0,0,18567,0,0,0,0,18567
8_Daudi_H3K27ac_peak_5948_lociStitched	chr10	49864590	49907772	8	14552	34817.6	5695.71	365	1	NM_020945	ARHGAP22,WDFY4	NM_020945,NM_001347738,NR_045675,NM_001347736,NM_001256025,NM_020945,NM_001347738,NR_045675,NM_001347736,NM_001256025	0,281,281,281,4030,0,281,281,281,4030
16_Daudi_H3K27ac_peak_50432_lociStitched	chr8	125605150	125686131	16	36743	39818.4	10730	366	1	NM_001311168	MTSS1,NDUFB9	NM_001282971,NM_001282974,NM_014751,NM_001278645,NM_001278646,NM_001311168,NM_005005,NM_001282971,NM_001282974,NM_014751,NM_001278645,NM_001278646,NM_001311168,NM_005005	0,0,0,42924,42924,42924,42924,0,0,0,42924,42924,42924,42924
2_Daudi_H3K27ac_peak_49152_lociStitched	chr8	27925272	27944207	2	16673	31841.1	2811.85	367	1	NM_001010906	ELP3,NUGGC	NM_001010906,NM_001284222,NM_001284220,NM_001284224,NM_001284225,NM_001284226,NM_018091,NM_001010906,NM_001284222,NM_001284220,NM_001284224,NM_001284225,NM_001284226,NM_018091	0,3541,6377,6377,6377,6377,6377,0,3541,6377,6377,6377,6377,6377
Daudi_H3K27ac_peak_52693	chr9	130535503	130549297	1	13795	31156.5	2140.83	368	1	NM_170600	CDK9,MIR2861,MIR3960,SH2D3C	NM_170600,NR_039767,NR_036055,NM_001261,NM_001252334,NM_005489,NM_170600,NR_039767,NR_036055,NM_001261,NM_001252334,NM_005489	0,0,0,0,1856,1856,0,0,0,0,1856,1856
15_Daudi_H3K27ac_peak_52524_lociStitched	chr9	124675360	124762439	15	26584	40674.6	11668.6	369	1	NM_001139442	DAB2IP,MIR4478,TTLL11	NM_001139442,NM_194252,NR_039690,NM_032552,NM_138709,NM_001139442,NM_194252,NR_039690,NM_032552,NM_138709	0,0,119922,127552,130207,0,0,119922,127552,130207
8_Daudi_H3K27ac_peak_15584_lociStitched	chr14	104145708	104186207	8	24274	34898	6010.05	370	1	NM_005432	KLC1,XRCC3,ZFYVE21	NM_005552,NM_001130107,NM_182923,NM_001100118,NM_001100119,NM_005432,NM_001198953,NM_024071,NM_005552,NM_001130107,NM_182923,NM_001100118,NM_001100119,NM_005432,NM_001198953,NM_024071	0,0,0,0,0,0,0,0,0,0,0,0,0,0,0,0
6_Daudi_H3K27ac_peak_35986_lociStitched	chr3	53188981	53231973	6	29973	34410.8	5537.37	371	1	NM_001354676	PRKCD	NM_001354679,NM_001354680,NM_006254,NM_212539,NM_001316327,NM_001354676,NM_001354678,NM_001354679,NM_001354680,NM_006254,NM_212539,NM_001316327,NM_001354676,NM_001354678	0,0,0,0,0,0,0,0,0,0,0,0,0,0
8_Daudi_H3K27ac_peak_31246_lociStitched	chr20	30920205	30979361	8	24816	36540.7	7713.94	372	1	NM_015338	ASXL1,KIF3B,NOL4L	NM_004798,NM_001164603,NM_015338,NM_001351680,NM_080616,NM_001256798,NM_004798,NM_001164603,NM_015338,NM_001351680,NM_080616,NM_001256798	0,0,0,51501,51501,51501,0,0,0,51501,51501,51501
9_Daudi_H3K27ac_peak_34547_lociStitched	chr22	48465157	48497740	9	21526	32820.9	3994.68	373	1	NR_036172	FAM19A5,LINC00898,LOC284930,LOC284933,MIR3201	NR_036172,NR_122046,NM_001082967,NR_038917,NR_033377,NR_036172,NR_122046,NM_001082967,NR_038917,NR_033377	172436,213809,387532,436972,437840,172436,213809,387532,436972,437840
3_Daudi_H3K27ac_peak_27612_lociStitched	chr2	60563350	60599692	3	22255	33736.3	4971.59	374	1	NR_132991	BCL11A,MIR4432,MIR4432HG	NR_132991,NR_132992,NR_039631,NM_018014,NM_138559,NR_132991,NR_132992,NR_039631,NM_018014,NM_138559	0,0,14805,78610,78610,0,0,14805,78610,78610
6_Daudi_H3K27ac_peak_36119_lociStitched	chr3	58308678	58343466	6	24876	33713.1	4978.16	375	1	NM_001349498	PXK	NM_001289095,NM_001289096,NM_001289098,NM_001289099,NM_001289100,NM_001289101,NM_001349488,NM_001349489,NM_001349490,NM_001349491,NM_001349492,NM_001349493,NM_001349494,NM_001349495,NM_001349496,NM_001349497,NM_001349499,NM_001349500,NM_001349501,NM_001349502,NM_001349503,NM_001349504,NM_001349506,NM_001349507,NM_001349508,NM_001349509,NM_001349510,NM_001349511,NM_001349512,NM_001349513,NM_001349…	0,0,0,0,0,0,0,0,0,0,0,0,0,0,0,0,0,0,0,0,0,0,0,0,0,0,0,0,0,0,0,0,0,0,0,0,0,0,0,0,0,0,0,0,0,0,0,0,0,0,0,0,0,0,0,0,0,0,0,0,0,0,0,0,0,0,0,0,0,0,0,0,0,0,0,0,0,0,0,0,0,0,0,0,0,0,0,0,0,0,0,0,0,0,0,0,0,0,0,0,0,0,0,0,0,0,0,0,0,0,0,0,0,0,0,0,0,0,0,0
4_Daudi_H3K27ac_peak_11362_lociStitched	chr12	58269865	58299583	4	17403	32636.3	3907.92	376	1	NR_148947	ATP23,CTDSP2,LOC100506844,LOC283387	NR_148947,NR_038269,NM_005730,NM_001320408,NM_001320409,NM_001320410,NM_033276,NR_148947,NR_038269,NM_005730,NM_001320408,NM_001320409,NM_001320410,NM_033276	0,25649,29119,35704,35704,35704,35704,0,25649,29119,35704,35704,35704,35704
Daudi_H3K27ac_peak_30107	chr2	219185385	219203601	1	18217	31393.5	2681.4	377	1	NM_022572	CATIP,CATIP-AS2,MIR6810,PNKD	NM_015488,NM_022572,NR_125777,NR_106868,NM_001320865,NM_198559,NM_015488,NM_022572,NR_125777,NR_106868,NM_001320865,NM_198559	0,0,0,3033,17978,17978,0,0,0,3033,17978,17978
3_Daudi_H3K27ac_peak_35085_lociStitched	chr3	16925063	16970411	3	32021	35171.9	6511.97	378	1	NM_001144382	MIR3714,PLCL2,TBC1D5	NM_001144382,NM_015184,NR_037465,NM_001134381,NM_014744,NM_001349073,NM_001349074,NM_001349075,NM_001349076,NM_001349077,NM_001349078,NM_001349079,NM_001349080,NM_001349081,NM_001349082,NM_001349083,NM_001349084,NM_001349085,NM_001349086,NM_001349087,NM_001349088,NM_001349089,NM_001349090,NM_001349091,NM_001144382,NM_015184,NR_037465,NM_001134381,NM_014744,NM_001349073,NM_001349074,NM_001349075,N…	0,4171,4277,228243,228243,228243,228243,228243,228243,228243,228243,228243,228243,228243,228243,228243,228243,228243,228243,228243,228243,228243,228243,228243,0,4171,4277,228243,228243,228243,228243,228243,228243,228243,228243,228243,228243,228243,228243,228243,228243,228243,228243,228243,228243,228243,228243,228243
Daudi_H3K27ac_peak_34672	chr22	50730138	50748729	1	18592	31231	2608.32	379	1	NM_012401	DENND6B,MAPK11,MAPK12,PLXNB2	NM_012401,NM_001001794,NM_002751,NR_110887,NM_001303252,NM_002969,NM_012401,NM_001001794,NM_002751,NR_110887,NM_001303252,NM_002969	0,1663,21317,21317,29900,29900,0,1663,21317,21317,29900,29900
13_Daudi_H3K27ac_peak_28572_lociStitched	chr2	102306456	102379791	13	37471	37371.5	8756.2	380	1	NM_001242559	MAP4K4	NM_001242560,NM_004834,NM_145686,NM_001242559,NM_145687,NM_001242560,NM_004834,NM_145686,NM_001242559,NM_145687	0,0,0,0,0,0,0,0,0,0
12_Daudi_H3K27ac_peak_5624_lociStitched	chr10	26719455	26772488	12	30781	35325.3	6873.08	381	1	NM_019043	APBB1IP,FAM238A,GAD2,LOC101929117	NM_019043,NR_134472,NR_026793,NM_000818,NM_001134366,NM_019043,NR_134472,NR_026793,NM_000818,NM_001134366	0,94127,106306,125965,129408,0,94127,106306,125965,129408
10_Daudi_H3K27ac_peak_27808_lociStitched	chr2	65131436	65178982	10	21988	34642	6276.07	382	1	NR_036586	LINC02245,SLC1A4	NR_036586,NM_001348406,NM_001348407,NM_001193493,NM_003038,NR_036586,NM_001348406,NM_001348407,NM_001193493,NM_003038	0,36597,36597,36597,37513,0,36597,36597,36597,37513
11_Daudi_H3K27ac_peak_32638_lociStitched	chr21	34732650	34786643	11	20928	35268.2	6905.7	383	1	NM_001329128	IFNAR1,IFNGR2,TMEM50B	NM_001329128,NM_005534,NM_000629,NR_040016,NM_006134,NM_001329128,NM_005534,NM_000629,NR_040016,NM_006134	0,0,523,18150,34805,0,0,523,18150,34805
11_Daudi_H3K27ac_peak_30231_lociStitched	chr2	224644499	224730945	11	47559	39047.7	10693.4	384	1	NM_001039569	AP1S3,MRPL44,WDFY1	NM_001039569,NR_110905,NR_110906,NM_020830,NM_022915,NM_001039569,NR_110905,NR_110906,NM_020830,NM_022915	0,0,0,9115,91176,0,0,0,9115,91176
3_Daudi_H3K27ac_peak_49385_lociStitched	chr8	38790798	38824500	3	32333	32906.6	4640.77	385	1	NM_153692	HTRA4,PLEKHA2,TM2D2	NM_021623,NM_153692,NM_001024380,NM_001024381,NM_031940,NM_078473,NM_021623,NM_153692,NM_001024380,NM_001024381,NM_031940,NM_078473	0,7168,21827,21827,21827,21827,0,7168,21827,21827,21827,21827
6_Daudi_H3K27ac_peak_40224_lociStitched	chr4	154261405	154304711	6	19592	34133.8	5932.92	386	1	NM_032117	MND1,TRIM2	NM_001253861,NM_032117,NR_045605,NM_001130067,NM_015271,NM_001253861,NM_032117,NR_045605,NM_001130067,NM_015271	0,0,0,932,932,0,0,0,932,932
4_Daudi_H3K27ac_peak_2033_lociStitched	chr1	51954269	52001049	4	31509	35052.3	6857.95	387	1	NM_001981	EPS15,OSBPL9	NM_001981,NM_001159969,NM_001350208,NM_001350209,NM_024586,NM_148906,NM_148908,NM_148909,NR_036662,NM_001981,NM_001159969,NM_001350208,NM_001350209,NM_024586,NM_148906,NM_148908,NM_148909,NR_036662	0,66477,81497,81497,81497,81497,81497,81497,81497,0,66477,81497,81497,81497,81497,81497,81497,81497
11_Daudi_H3K27ac_peak_45007_lociStitched	chr6	107131139	107192230	11	29975	36275.8	8082.34	388	1	NR_149100	LINC02526,LINC02532,QRSL1	NR_149100,NR_033557,NR_147986,NR_147987,NM_018292,NR_149100,NR_033557,NR_147986,NR_147987,NM_018292	0,0,1991,1991,14848,0,0,1991,1991,14848
11_Daudi_H3K27ac_peak_19843_lociStitched	chr16	89150036	89234437	11	27906	36917	8743.94	389	1	NR_045667	ACSF3,LINC00304,LINC02138	NM_001127214,NM_001243279,NM_001284316,NM_174917,NR_104293,NR_147928,NR_147929,NR_045667,NR_024347,NR_046200,NM_001127214,NM_001243279,NM_001284316,NM_174917,NR_104293,NR_147928,NR_147929,NR_045667,NR_024347,NR_046200	0,0,0,0,0,0,0,0,0,0,0,0,0,0,0,0,0,0,0,0
4_Daudi_H3K27ac_peak_22308_lociStitched	chr17	65796490	65831855	4	22458	33133.5	4990	390	1	NM_182641	BPTF,NOL11,SNORA38B	NM_004459,NM_182641,NM_001303272,NM_015462,NR_003706,NM_004459,NM_182641,NM_001303272,NM_015462,NR_003706	0,0,56167,56167,59574,0,0,56167,56167,59574
6_Daudi_H3K27ac_peak_38162_lociStitched	chr3	195618568	195642515	6	15124	31504.7	3400.47	391	1	NR_145450	MIR6829,TNK2,TNK2-AS1	NM_001308046,NM_001010938,NM_005781,NR_145450,NR_106887,NM_001308046,NM_001010938,NM_005781,NR_145450,NR_106887	0,0,0,0,9303,0,0,0,0,9303
7_Daudi_H3K27ac_peak_1756_lociStitched	chr1	41110984	41142751	7	20809	32596.1	4603.04	392	1	NM_014747	NFYC,NFYC-AS1,RIMS3	NM_014747,NR_024567,NM_001142587,NM_001142588,NM_001142589,NM_014223,NM_014747,NR_024567,NM_001142587,NM_001142588,NM_001142589,NM_014223	0,12001,14491,14491,14491,14491,0,12001,14491,14491,14491,14491
3_Daudi_H3K27ac_peak_19271_lociStitched	chr16	68097910	68126994	3	21763	32530.5	4580.73	393	1	NM_173165	DUS2,NFATC3	NM_001271762,NM_001271763,NM_017803,NM_004555,NM_173163,NM_173165,NM_001271762,NM_001271763,NM_017803,NM_004555,NM_173163,NM_173165	0,0,0,0,0,0,0,0,0,0,0,0
5_Daudi_H3K27ac_peak_10713_lociStitched	chr12	31165165	31208943	5	25610	34094.3	6172.7	394	1	NM_004399	DDX11,DDX11-AS1,TSPAN11	NR_038927,NM_001080509,NM_001257144,NM_001257145,NM_004399,NM_030653,NM_152438,NR_038927,NM_001080509,NM_001257144,NM_001257145,NM_004399,NM_030653,NM_152438	0,15629,17836,17836,17836,17836,17836,0,15629,17836,17836,17836,17836,17836
9_Daudi_H3K27ac_peak_52827_lociStitched	chr9	132750855	132808540	9	41757	35649.3	7758.63	395	1	NM_015033	FNBP1,GPR107	NM_015033,NM_001287346,NM_001136557,NM_001136558,NM_020960,NM_015033,NM_001287346,NM_001136557,NM_001136558,NM_020960	0,7445,7445,7445,7445,0,7445,7445,7445,7445
14_Daudi_H3K27ac_peak_43177_lociStitched	chr6	2846444	2912019	14	37194	36085.9	8209.99	396	1	NR_033851	LOC101927730,MIR4645,SERPINB1,SERPINB9,SERPINB9P1	NR_039788,NR_033851,NR_110841,NM_004155,NM_030666,NR_073111,NR_073112,NR_039788,NR_033851,NR_110841,NM_004155,NM_030666,NR_073111,NR_073112	0,0,0,0,4162,4162,4162,0,0,0,0,4162,4162,4162
6_Daudi_H3K27ac_peak_3392_lociStitched	chr1	154962680	154991257	6	20482	31440.4	3657.86	397	1	NM_001256455	DCST2,FLAD1,LENEP,ZBTB7B	NM_001184891,NM_025207,NM_201398,NM_018655,NM_001252406,NM_001256455,NR_045515,NR_046206,NR_049765,NM_144622,NM_001184891,NM_025207,NM_201398,NM_018655,NM_001252406,NM_001256455,NR_045515,NR_046206,NR_049765,NM_144622	0,0,0,0,0,0,0,0,0,0,0,0,0,0,0,0,0,0,0,0
14_Daudi_H3K27ac_peak_32125_lociStitched	chr20	55415855	55490485	14	45310	36188.1	8552.6	398	1	NM_003222	BMP7,BMP7-AS1,FAM209B,LINC01716,TFAP2C	NM_003222,NR_136537,NM_001719,NR_110631,NM_001013646,NM_003222,NR_136537,NM_001719,NR_110631,NM_001013646	201518,244674,253324,298267,304282,201518,244674,253324,298267,304282
16_Daudi_H3K27ac_peak_7420_lociStitched	chr10	126274939	126344051	16	45539	35316.2	7699.08	399	1	NR_120631	FAM53B,FAM53B-AS1,LHPP	NM_001167880,NM_001318331,NM_022126,NM_014661,NR_120630,NR_120631,NM_001167880,NM_001318331,NM_022126,NM_014661,NR_120630,NR_120631	0,0,0,0,48546,48546,0,0,0,0,48546,48546
10_Daudi_H3K27ac_peak_31263_lociStitched	chr20	31237204	31298441	10	22310	34831.6	7225.97	400	1	NM_182584	C20orf203,COMMD7,DNMT3B,NOL4L-DT	NM_182584,NM_001099339,NM_053041,NR_034152,NM_001207055,NM_001207056,NM_006892,NM_175848,NM_175849,NM_182584,NM_001099339,NM_053041,NR_034152,NM_001207055,NM_001207056,NM_006892,NM_175848,NM_175849	0,0,0,40511,51750,51750,51750,51750,51750,0,0,0,40511,51750,51750,51750,51750,51750
13_Daudi_H3K27ac_peak_280_lociStitched	chr1	8424526	8504292	13	29115	37809.1	10226	401	1	NM_001042682	LOC102724552,RERE,SLC45A1	NM_001042682,NM_001042681,NM_012102,NR_125999,NM_001080397,NM_001042682,NM_001042681,NM_012102,NR_125999,NM_001080397	0,0,0,0,20300,0,0,0,0,20300
14_Daudi_H3K27ac_peak_12470_lociStitched	chr12	120540089	120635227	14	31394	37208.5	9713.59	402	1	NR_039719	GCN1,MIR4498,RAB35,RPLP0	NM_001167606,NM_006861,NM_006836,NR_039719,NM_001002,NM_053275,NM_001167606,NM_006861,NM_006836,NR_039719,NM_001002,NM_053275	0,0,0,0,0,0,0,0,0,0,0,0
10_Daudi_H3K27ac_peak_27394_lociStitched	chr2	47712861	47763656	10	23497	34454.2	7045.27	403	1	NR_120602	EPCAM,HCG2040054,KCNK12,MSH2	NM_022055,NR_120602,NM_000251,NM_001258281,NM_002354,NM_022055,NR_120602,NM_000251,NM_001258281,NM_002354	0,0,2495,2495,98695,0,0,2495,2495,98695
3_Daudi_H3K27ac_peak_50216_lociStitched	chr8	103817057	103843401	3	13778	31209.7	3814.61	404	1	NR_149020	AZIN1,AZIN1-AS1,GASAL1	NR_149020,NM_001301668,NM_015878,NM_148174,NR_126338,NR_126339,NR_149020,NM_001301668,NM_015878,NM_148174,NR_126338,NR_126339	0,0,0,0,33098,33098,0,0,0,0,33098,33098
11_Daudi_H3K27ac_peak_51015_lociStitched	chr9	5557546	5630657	11	28135	37476.7	10162.4	405	1	NM_020829	CD274,PDCD1LG2,RIC1	NM_025239,NM_001135920,NM_001206557,NM_020829,NM_001267706,NM_014143,NR_052005,NM_025239,NM_001135920,NM_001206557,NM_020829,NM_001267706,NM_014143,NR_052005	0,0,0,0,86980,86980,86980,0,0,0,0,86980,86980,86980
Daudi_H3K27ac_peak_8967	chr11	67167685	67181147	1	13463	29131.8	1859.1	406	1	NR_046266	PPP1CA,TBC1D10C	NM_001008709,NM_002708,NM_206873,NM_001256508,NM_198517,NR_046266,NM_001008709,NM_002708,NM_206873,NM_001256508,NM_198517,NR_046266	0,0,0,0,0,0,0,0,0,0,0,0
9_Daudi_H3K27ac_peak_40202_lociStitched	chr4	153564058	153605118	9	24315	32839.8	5621.11	407	1	NM_152680	ARFIP1,TIGD4,TMEM154	NM_152680,NM_145720,NM_001025593,NM_001025595,NM_001287431,NM_001287432,NM_001287433,NM_014447,NM_152680,NM_145720,NM_001025593,NM_001025595,NM_001287431,NM_001287432,NM_001287433,NM_014447	0,85388,95971,95971,95971,95971,95971,95971,0,85388,95971,95971,95971,95971,95971,95971
13_Daudi_H3K27ac_peak_23576_lociStitched	chr18	53082317	53157692	13	35178	37333.2	10168.1	408	1	NR_132985	MIR4529,TCF4,TCF4-AS1	NM_001243233,NM_001348212,NM_001348213,NM_001243231,NM_001348211,NM_001306207,NM_001348217,NM_001348218,NM_001348219,NM_001348220,NM_001083962,NM_001243230,NM_001330604,NM_003199,NM_001243227,NM_001243228,NM_001243226,NR_132985,NR_039754,NM_001243233,NM_001348212,NM_001348213,NM_001243231,NM_001348211,NM_001306207,NM_001348217,NM_001348218,NM_001348219,NM_001348220,NM_001083962,NM_001243230,NM_00…	0,0,0,0,0,0,0,0,0,0,0,0,0,0,0,0,0,0,0,0,0,0,0,0,0,0,0,0,0,0,0,0,0,0,0,0,0,0
15_Daudi_H3K27ac_peak_23832_lociStitched	chr18	74764634	74864127	15	36394	37946.6	10795	409	1	NM_001025100	MBP	NM_001025101,NM_001025100,NM_001025081,NM_001025090,NM_001025092,NM_002385,NM_001025101,NM_001025100,NM_001025081,NM_001025090,NM_001025092,NM_002385	0,0,35580,35580,35580,35580,0,0,35580,35580,35580,35580
2_Daudi_H3K27ac_peak_50754_lociStitched	chr8	144098667	144110560	2	11247	29256.8	2131.23	410	1	NM_002346	,C8orf31,LY6E,LY6E-DT	NR_026913,NM_001127213,NM_002346,NM_173687,NR_126398,NR_126399,NR_149322,NR_026913,NM_001127213,NM_002346,NM_173687,NR_126398,NR_126399,NR_149322	0,0,0,10066,10066,10066,10066,0,0,0,10066,10066,10066,10066
10_Daudi_H3K27ac_peak_46748_lociStitched	chr7	44458282	44519703	10	43694	35347.8	8328.69	411	1	NM_015332	DDX56,NPC1L1,NUDCD3	NM_015332,NM_001101648,NM_013389,NM_001300967,NM_001257189,NM_019082,NM_015332,NM_001101648,NM_013389,NM_001300967,NM_001257189,NM_019082	0,32432,32432,53123,85313,85313,0,32432,32432,53123,85313,85313
4_Daudi_H3K27ac_peak_23177_lociStitched	chr18	20787740	20825074	4	24407	32245.4	5230.49	412	1	NM_138375	CABLES1,TMEM241	NM_001256438,NR_023359,NM_001100619,NM_138375,NM_001318834,NM_032933,NR_134875,NR_134876,NR_134877,NR_148382,NR_148383,NR_148384,NR_148385,NM_001256438,NR_023359,NM_001100619,NM_138375,NM_001318834,NM_032933,NR_134875,NR_134876,NR_134877,NR_148382,NR_148383,NR_148384,NR_148385	0,0,0,0,50905,50905,50905,50905,50905,50905,50905,50905,50905,0,0,0,0,50905,50905,50905,50905,50905,50905,50905,50905,50905
12_Daudi_H3K27ac_peak_34144_lociStitched	chr22	39832640	39893066	12	31710	34424.7	7414.27	413	1	NM_002409	LOC100506472,MGAT3,MGAT3-AS1,TAB1	NM_153497,NR_040535,NM_002409,NR_126469,NM_001098270,NM_153497,NR_040535,NM_002409,NR_126469,NM_001098270	0,0,0,0,0,0,0,0,0,0
6_Daudi_H3K27ac_peak_9823_lociStitched	chr11	118267476	118309919	6	32072	31480	4626.29	414	1	NR_046369	ATP5MG,KMT2A,LOC100131626,UBE4A	NM_001204077,NM_004788,NR_046369,NR_046370,NM_006476,NR_033759,NM_001197104,NM_005933,NM_001204077,NM_004788,NR_046369,NR_046370,NM_006476,NR_033759,NM_001197104,NM_005933	0,0,0,0,0,0,0,0,0,0,0,0,0,0,0,0
2_Daudi_H3K27ac_peak_21728_lociStitched	chr17	46124257	46142092	2	12733	29467	2614.61	415	1	NM_003204	CBX1,NFE2L1	NM_001330261,NM_001330262,NM_003204,NM_006807,NM_001127228,NM_001330261,NM_001330262,NM_003204,NM_006807,NM_001127228	0,0,0,5322,5322,0,0,0,5322,5322
3_Daudi_H3K27ac_peak_5898_lociStitched	chr10	45847102	45874142	3	23296	30338.9	3593.62	416	1	NM_001320861	ALOX5	NM_000698,NM_001256153,NM_001256154,NM_001320861,NM_001320862,NM_000698,NM_001256153,NM_001256154,NM_001320861,NM_001320862	0,0,0,0,0,0,0,0,0,0
25_Daudi_H3K27ac_peak_50831_lociStitched	chr8	145201707	145306570	25	34738	38400.8	11660.8	417	1	NM_001288814	HGH1,MROH1	NM_001099280,NM_001099281,NM_032450,NM_001288814,NM_016458,NM_001099280,NM_001099281,NM_032450,NM_001288814,NM_016458	0,0,0,0,5962,0,0,0,0,5962
3_Daudi_H3K27ac_peak_46383_lociStitched	chr7	24858314	24891746	3	31716	31452.8	4730.63	418	1	NM_145320	OSBPL3	NM_145320,NM_145321,NM_145322,NR_104111,NR_104112,NM_015550,NM_145320,NM_145321,NM_145322,NR_104111,NR_104112,NM_015550	0,0,0,0,0,0,0,0,0,0,0,0
8_Daudi_H3K27ac_peak_25558_lociStitched	chr19	39333692	39374283	8	15892	31462.1	4830.33	419	1	NM_001005335	HNRNPL,RINL,SIRT2	NM_001533,NM_001005335,NM_001195833,NM_198445,NR_034146,NM_012237,NM_001193286,NM_030593,NM_001533,NM_001005335,NM_001195833,NM_198445,NR_034146,NM_012237,NM_001193286,NM_030593	0,0,0,0,0,0,0,0,0,0,0,0,0,0,0,0
9_Daudi_H3K27ac_peak_35067_lociStitched	chr3	16520005	16571324	9	25036	33983.4	7400.2	420	1	NM_015150	DAZL,LINC00690,OXNAD1,RFTN1	NM_015150,NR_103843,NM_001190811,NM_001351,NM_001352982,NM_015150,NR_103843,NM_001190811,NM_001351,NM_001352982	0,6501,56977,56977,126404,0,6501,56977,56977,126404
Daudi_H3K27ac_peak_26404	chr19	55763149	55773297	1	10149	27990.2	1463.34	421	1	NM_014931	HSPBP1,MIR6803,PPP6R1	NM_014931,NM_001297600,NM_001130106,NM_012267,NR_106861,NM_014931,NM_001297600,NM_001130106,NM_012267,NR_106861	0,293,294,294,6532,0,293,294,294,6532
9_Daudi_H3K27ac_peak_15530_lociStitched	chr14	103057236	103094769	9	17510	32323.4	5806.36	422	1	NM_015156	ANKRD9,LINC02323,MIR4309,RCOR1	NM_015156,NR_146561,NR_036192,NM_001348651,NM_001348652,NM_152326,NM_015156,NR_146561,NR_036192,NM_001348651,NM_001348652,NM_152326	0,35074,51174,81094,81094,81094,0,35074,51174,81094,81094,81094
8_Daudi_H3K27ac_peak_33768_lociStitched	chr22	31667526	31709975	8	26206	31951.4	5437.72	423	1	NM_001135911	LIMK2,PIK3IP1	NM_005569,NM_001031801,NM_016733,NM_001135911,NM_052880,NM_005569,NM_001031801,NM_016733,NM_001135911,NM_052880	0,0,0,0,0,0,0,0,0,0
13_Daudi_H3K27ac_peak_42427_lociStitched	chr5	149836715	149905437	13	26297	34821.4	8363.47	424	1	NR_105061	NDST1,NDST1-AS1,RPS14	NR_105061,NM_001301063,NM_001543,NM_001025070,NM_001025071,NM_005617,NR_105061,NM_001301063,NM_001543,NM_001025070,NM_001025071,NM_005617	0,0,0,7397,7397,7397,0,0,0,7397,7397,7397
10_Daudi_H3K27ac_peak_1792_lociStitched	chr1	41826913	41882851	10	27776	33160	6729.34	425	1	NR_135817	EDN2,FOXO6,LOC101929901	NM_001291281,NR_135817,NM_001302269,NM_001956,NR_126098,NM_001291281,NR_135817,NM_001302269,NM_001956,NR_126098	0,0,61595,61595,61595,0,0,61595,61595,61595
1_Daudi_H3K27ac_peak_1100_lociStitched	chr1	26855762	26874545	1	18784	29438.6	3037.21	426	1	NM_001330441	HMGN2,MIR1976,RPS6KA1	NM_002953,NM_001330441,NM_001006665,NR_031740,NM_005517,NM_002953,NM_001330441,NM_001006665,NR_031740,NM_005517	0,0,0,6488,52630,0,0,0,6488,52630
6_Daudi_H3K27ac_peak_600_lociStitched	chr1	16150259	16178746	6	14709	29868.6	3495.35	427	1	NM_015001	FBLIM1,FLJ37453,MIR5096,SPEN,UQCRHL	NR_024279,NM_015001,NM_001089591,NR_039973,NM_001350151,NM_001024216,NM_017556,NR_024279,NM_015001,NM_001089591,NR_039973,NM_001350151,NM_001024216,NM_017556	0,0,16066,18898,37171,37171,37171,0,0,16066,18898,37171,37171,37171
2_Daudi_H3K27ac_peak_26226_lociStitched	chr19	50916445	50939017	2	18528	29549	3191.68	428	1	NM_001244000	MYBPC2,POLD1,SPIB	NM_001256849,NM_002691,NR_046402,NM_001308632,NM_001243998,NM_001243999,NM_001244000,NM_003121,NM_004533,NM_001256849,NM_002691,NR_046402,NM_001308632,NM_001243998,NM_001243999,NM_001244000,NM_003121,NM_004533	0,0,0,0,0,0,0,0,0,0,0,0,0,0,0,0,0,0
1_Daudi_H3K27ac_peak_51361_lociStitched	chr9	37185180	37213396	1	28217	30594.6	4260.62	429	1	NM_001289120	ZCCHC7	NM_001289119,NM_032226,NR_110317,NM_001289120,NM_001289121,NM_001289119,NM_032226,NR_110317,NM_001289120,NM_001289121	0,0,0,0,0,0,0,0,0,0
7_Daudi_H3K27ac_peak_30730_lociStitched	chr20	3775042	3802701	7	16853	29852.4	3532.05	430	1	NR_109859	AP5S1,CDC25B,LINC01730	NM_001287516,NM_001287517,NM_001287518,NR_136336,NM_001287519,NM_001287520,NM_001287522,NM_004358,NM_021872,NM_021873,NR_136335,NM_001287524,NR_109859,NM_001204446,NM_001204447,NM_018347,NM_001287516,NM_001287517,NM_001287518,NR_136336,NM_001287519,NM_001287520,NM_001287522,NM_004358,NM_021872,NM_021873,NR_136335,NM_001287524,NR_109859,NM_001204446,NM_001204447,NM_018347	0,0,0,0,0,0,0,0,0,0,0,0,0,0,0,0,0,0,0,0,0,0,0,0,0,0,0,0,0,0,0,0
6_Daudi_H3K27ac_peak_30956_lociStitched	chr20	17621607	17664021	6	28186	31729.9	5428.99	431	1	NM_001042576	BANF2,RRBP1	NM_001042576,NM_004587,NM_001159495,NM_001014977,NM_178477,NM_001042576,NM_004587,NM_001159495,NM_001014977,NM_178477	0,0,10299,16572,16572,0,0,10299,16572,16572
1_Daudi_H3K27ac_peak_43850_lociStitched	chr6	30646588	30659096	1	12509	28534.5	2321.48	432	1	NM_001134870	NRM,PPP1R18	NM_001134870,NM_133471,NR_073072,NM_001270707,NM_001270708,NM_001270709,NM_001270710,NR_073065,NR_073066,NM_007243,NM_001134870,NM_133471,NR_073072,NM_001270707,NM_001270708,NM_001270709,NM_001270710,NR_073065,NR_073066,NM_007243	0,0,0,0,0,0,0,0,0,0,0,0,0,0,0,0,0,0,0,0
9_Daudi_H3K27ac_peak_1555_lociStitched	chr1	36614470	36675599	9	20769	33174.7	6980.93	433	1	NM_001270895	MAP7D1,TRAPPC3	NM_001270894,NM_001270896,NM_001270897,NM_014408,NR_073097,NR_073098,NM_001270895,NM_001286365,NM_001286366,NM_018067,NM_001270894,NM_001270896,NM_001270897,NM_014408,NR_073097,NR_073098,NM_001270895,NM_001286365,NM_001286366,NM_018067	0,0,0,0,0,0,0,0,0,0,0,0,0,0,0,0,0,0,0,0
3_Daudi_H3K27ac_peak_38280_lociStitched	chr4	773354	793862	3	16236	28772.7	2645.53	434	1	NR_036512	CPLX1,LOC100129917,PCGF3	NR_036511,NR_036512,NM_006651,NM_001317836,NM_006315,NR_036511,NR_036512,NM_006651,NM_001317836,NM_006315	0,0,0,8587,8587,0,0,0,8587,8587
3_Daudi_H3K27ac_peak_8520_lociStitched	chr11	59030519	59057395	3	16968	30141.4	4069.03	435	1	NM_001039396	DTX4,FAM111A,MPEG1,OR5AN1	NM_001039396,NM_001300727,NM_015177,NM_001004729,NM_001142519,NM_001142520,NM_001142521,NM_001312909,NM_001312910,NM_001312911,NM_022074,NM_198847,NM_001039396,NM_001300727,NM_015177,NM_001004729,NM_001142519,NM_001142520,NM_001142521,NM_001312909,NM_001312910,NM_001312911,NM_022074,NM_198847	50026,54460,54460,74537,108009,108009,108009,108009,108009,108009,108009,108009,50026,54460,54460,74537,108009,108009,108009,108009,108009,108009,108009,108009
Daudi_H3K27ac_peak_22702	chr17	76265648	76279464	1	13817	28009.2	1966.02	436	1	NR_073178	BIRC5,LINC01993,TMEM235	NR_073178,NM_001204210,NM_001204211,NM_001204212,NM_001012270,NM_001012271,NM_001168,NR_073178,NM_001204210,NM_001204211,NM_001204212,NM_001012270,NM_001012271,NM_001168	0,28581,28581,28581,43933,43933,43933,0,28581,28581,28581,43933,43933,43933
13_Daudi_H3K27ac_peak_21971_lociStitched	chr17	55582514	55636655	13	28345	32609.1	6572.72	437	1	NR_110808	LOC101927557,MSI2	NM_001322250,NM_001322251,NM_138962,NM_170721,NR_110808,NM_001322250,NM_001322251,NM_138962,NM_170721,NR_110808	0,0,0,0,0,0,0,0,0,0
9_Daudi_H3K27ac_peak_8483_lociStitched	chr11	57251188	57296491	9	23589	31322.5	5286.86	438	1	NM_001198810	RTN4RL2,SLC43A1,SMTNL1,TIMM10	NM_001198810,NM_003627,NM_012456,NM_178570,NM_001105565,NM_001198810,NM_003627,NM_012456,NM_178570,NM_001105565	0,0,0,6177,13623,0,0,0,6177,13623
4_Daudi_H3K27ac_peak_13193_lociStitched	chr13	40134492	40177956	4	26586	32059	6093.65	439	1	NM_005780	COG6,LHFPL6,MIR4305	NM_005780,NM_020751,NR_026745,NM_001145079,NR_036190,NM_005780,NM_020751,NR_026745,NM_001145079,NR_036190	0,51808,51808,51808,60215,0,51808,51808,51808,60215
5_Daudi_H3K27ac_peak_17344_lociStitched	chr15	98685897	98717985	5	25445	30451.5	4559.7	440	1	NR_120325	LINC01582,LINC02251,LINC02351	NR_120325,NR_146563,NR_146564,NR_146565,NR_146566,NR_146567,NR_120325,NR_146563,NR_146564,NR_146565,NR_146566,NR_146567	53916,120330,120330,120330,148677,148677,53916,120330,120330,120330,148677,148677
5_Daudi_H3K27ac_peak_10348_lociStitched	chr12	7340969	7372678	5	21213	29955.5	4115.83	441	1	NM_000319	PEX5	NM_001351124,NM_001351126,NM_001351131,NM_001131026,NM_001131023,NM_001131024,NM_001131025,NM_001351127,NM_001351128,NM_001351132,NM_001351133,NM_001351134,NM_001351136,NM_001351138,NM_001351139,NM_001351140,NM_001300789,NM_001351130,NM_001351135,NM_001351137,NM_000319,NM_001351124,NM_001351126,NM_001351131,NM_001131026,NM_001131023,NM_001131024,NM_001131025,NM_001351127,NM_001351128,NM_001351132…	0,0,0,0,0,0,0,0,0,0,0,0,0,0,0,0,0,0,0,0,0,0,0,0,0,0,0,0,0,0,0,0,0,0,0,0,0,0,0,0,0,0
11_Daudi_H3K27ac_peak_40661_lociStitched	chr5	1284128	1328969	11	26998	31325.9	5510.96	442	1	NR_039662	CLPTM1L,MIR4457,TERT	NM_001193376,NM_198253,NR_149162,NR_149163,NR_039662,NM_030782,NM_001193376,NM_198253,NR_149162,NR_149163,NR_039662,NM_030782	0,0,0,0,0,0,0,0,0,0,0,0
5_Daudi_H3K27ac_peak_38883_lociStitched	chr4	40282201	40327810	5	16682	32409.8	6640.67	443	1	NR_121641	CHRNA9,LINC02265,RHOH	NR_121641,NR_121640,NM_017581,NM_001278368,NM_001278364,NM_001278365,NM_001278366,NM_001278367,NM_001278369,NM_001278359,NM_001278360,NM_001278361,NM_001278362,NM_001278363,NM_004310,NR_121641,NR_121640,NM_017581,NM_001278368,NM_001278364,NM_001278365,NM_001278366,NM_001278367,NM_001278369,NM_001278359,NM_001278360,NM_001278361,NM_001278362,NM_001278363,NM_004310	0,0,9536,35818,35818,35818,35818,35818,35818,35818,35818,35818,35818,35818,35818,0,0,9536,35818,35818,35818,35818,35818,35818,35818,35818,35818,35818,35818,35818
9_Daudi_H3K27ac_peak_30429_lociStitched	chr2	233918653	233990688	9	29118	34331.9	8579.37	444	1	NM_005541	INPP5D,LOC101928881,NEU2,NGEF	NM_001017915,NM_005541,NM_005383,NR_136325,NM_019850,NM_001017915,NM_005541,NM_005383,NR_136325,NM_019850	0,0,18887,38059,40703,0,0,18887,38059,40703
Daudi_H3K27ac_peak_29001	chr2	131098519	131114187	1	15669	28067.7	2350.2	445	1	NR_104471	CCDC115,IMP4,PTPN18	NM_001321119,NM_032357,NR_135548,NM_001321118,NR_104471,NM_001320304,NM_001320305,NM_001320306,NM_001320307,NM_001320309,NM_001320310,NM_001320311,NM_033416,NM_001142370,NM_014369,NM_001321119,NM_032357,NR_135548,NM_001321118,NR_104471,NM_001320304,NM_001320305,NM_001320306,NM_001320307,NM_001320309,NM_001320310,NM_001320311,NM_033416,NM_001142370,NM_014369	0,0,0,0,0,0,0,0,0,0,0,0,0,0,0,0,0,0,0,0,0,0,0,0,0,0,0,0,0,0
15_Daudi_H3K27ac_peak_33453_lociStitched	chr22	23411678	23483016	15	38062	33757.1	8075.46	446	1	NM_002073	GNAZ,RAB36,RSPH14	NM_014433,NM_002073,NM_001349877,NM_001349878,NM_004914,NR_146295,NM_014433,NM_002073,NM_001349877,NM_001349878,NM_004914,NR_146295	0,0,4495,4495,4495,4495,0,0,4495,4495,4495,4495
6_Daudi_H3K27ac_peak_31547_lociStitched	chr20	39760307	39801729	6	30890	31294.3	5616.82	447	1	NR_109889	MIR6871,PLCG1,PLCG1-AS1,ZHX3	NR_109889,NM_002660,NM_182811,NR_106931,NM_015035,NR_109889,NM_002660,NM_182811,NR_106931,NM_015035	0,0,0,0,5360,0,0,0,0,5360
1_Daudi_H3K27ac_peak_22818_lociStitched	chr17	79477842	79486725	1	8884	27118	1447.93	448	1	NM_001199954	ACTG1,FSCN2	NM_001199954,NM_001614,NR_037688,NM_001077182,NM_012418,NM_001199954,NM_001614,NR_037688,NM_001077182,NM_012418	0,0,0,8692,8692,0,0,0,8692,8692
Daudi_H3K27ac_peak_19283	chr16	68278404	68296196	1	17793	28184.3	2530.02	449	1	NM_012320	ESRP2,MIR6773,PLA2G15,SLC7A6	NM_012320,NM_001076785,NM_003983,NM_024939,NR_106831,NM_012320,NM_001076785,NM_003983,NM_024939,NR_106831	0,2223,2223,8269,11003,0,2223,2223,8269,11003
15_Daudi_H3K27ac_peak_37035_lociStitched	chr3	129272790	129346273	15	22775	33941.8	8355.02	450	1	NM_015103	H1FOO,PLXND1,RHO,TMCC1	NM_015103,NM_153833,NM_001308262,NM_000539,NM_001349272,NM_015008,NM_001349274,NM_001349273,NM_001349276,NM_001017395,NM_001128224,NM_001349263,NM_001349264,NM_001349265,NM_001349266,NM_001349268,NM_001349269,NM_001349270,NM_001349271,NM_001349275,NM_015103,NM_153833,NM_001308262,NM_000539,NM_001349272,NM_015008,NM_001349274,NM_001349273,NM_001349276,NM_001017395,NM_001128224,NM_001349263,NM_0013…	0,2481,2481,18604,20362,20362,20362,20362,20362,20362,20362,20362,20362,20362,20362,20362,20362,20362,20362,20362,0,2481,2481,18604,20362,20362,20362,20362,20362,20362,20362,20362,20362,20362,20362,20362,20362,20362,20362,20362
5_Daudi_H3K27ac_peak_38927_lociStitched	chr4	42628047	42660327	5	24093	30378.7	4822.63	451	1	NM_001105529	ATP8A1,GRXCR1,LOC105374428,SHISA3	NM_001105529,NM_006095,NM_001080505,NR_134668,NM_001080476,NM_001105529,NM_006095,NM_001080505,NR_134668,NM_001080476	0,0,223544,234763,234956,0,0,223544,234763,234956
8_Daudi_H3K27ac_peak_27741_lociStitched	chr2	64041646	64083305	8	19211	31898.3	6361.33	452	1	NM_001001521	MDH1,UGP2,VPS54	NM_001001521,NM_006759,NM_001005739,NM_016516,NM_001316374,NM_005917,NM_001199111,NM_001199112,NM_001001521,NM_006759,NM_001005739,NM_016516,NM_001316374,NM_005917,NM_001199111,NM_001199112	0,0,36362,36362,207317,207317,207317,207317,0,0,36362,36362,207317,207317,207317,207317
Daudi_H3K27ac_peak_49403	chr8	41462950	41483308	1	20359	28311.9	2784.97	453	1	NM_152568	ANK1,GPAT4,LOC102723729,NKX6-3	NM_178819,NM_152568,NR_125824,NM_001142445,NM_020478,NM_020480,NM_000037,NM_020475,NM_020476,NM_020477,NM_001142446,NM_178819,NM_152568,NR_125824,NM_001142445,NM_020478,NM_020480,NM_000037,NM_020475,NM_020476,NM_020477,NM_001142446	0,19389,27064,27436,27436,27436,27436,27436,27436,27436,27436,0,19389,27064,27436,27436,27436,27436,27436,27436,27436,27436
18_Daudi_H3K27ac_peak_40758_lociStitched	chr5	10536780	10633125	18	37142	37401.1	11889	454	1	NM_001164440	ANKRD33B,DAP,LINC02212,LINC02213	NM_001164440,NR_134289,NR_134290,NR_104606,NM_001291963,NM_004394,NM_001164440,NR_134289,NR_134290,NR_104606,NM_001291963,NM_004394	0,14585,27475,33941,46217,46217,0,14585,27475,33941,46217,46217
15_Daudi_H3K27ac_peak_33949_lociStitched	chr22	36726772	36785514	15	30832	32613.6	7143.03	455	1	NM_002473	APOL1,MIR6819,MYH9	NM_002473,NR_106877,NM_001136540,NM_001136541,NM_003661,NM_145343,NM_002473,NR_106877,NM_001136540,NM_001136541,NM_003661,NM_145343	0,43820,63196,63196,63196,63196,0,43820,63196,63196,63196,63196
11_Daudi_H3K27ac_peak_18187_lociStitched	chr16	18889733	18957636	11	30034	34182.4	8739.12	456	1	NM_015092	SMG1,TMC7	NM_015092,NM_001300732,NM_001324263,NM_001324265,NM_001324268,NM_024847,NR_136733,NM_015092,NM_001300732,NM_001324263,NM_001324265,NM_001324268,NM_024847,NR_136733	0,37620,37620,37620,37620,37620,37620,0,37620,37620,37620,37620,37620,37620
8_Daudi_H3K27ac_peak_32863_lociStitched	chr21	43478101	43507884	8	15992	29246.9	3812.22	457	1	NM_001004416	UMODL1,UMODL1-AS1	NM_001199527,NM_001199528,NM_001004416,NM_173568,NR_027243,NM_001199527,NM_001199528,NM_001004416,NM_173568,NR_027243	0,0,0,0,14360,0,0,0,0,14360
15_Daudi_H3K27ac_peak_24429_lociStitched	chr19	9097073	9176551	15	33342	34700.1	9283.03	458	1	NM_024690	MUC16,OR1M1,OR7G1,OR7G2,OR7G3	NM_024690,NM_001004456,NM_001005193,NM_001005192,NM_001001958,NM_024690,NM_001004456,NM_001005193,NM_001005192,NM_001001958	5056,27370,36394,48953,60137,5056,27370,36394,48953,60137
10_Daudi_H3K27ac_peak_16570_lociStitched	chr15	68459149	68523355	10	32451	33406.4	8057.85	459	1	NM_001031733	CALML4,CLN6,PIAS1	NM_016166,NM_001320687,NM_001031733,NM_001286694,NM_001286695,NM_033429,NR_104583,NM_017882,NM_016166,NM_001320687,NM_001031733,NM_001286694,NM_001286695,NM_033429,NR_104583,NM_017882	0,0,0,0,0,0,0,0,0,0,0,0,0,0,0,0
6_Daudi_H3K27ac_peak_52237_lociStitched	chr9	112863390	112919998	6	30389	33319.5	8004.37	460	1	NM_001136562	AKAP2,PALM2-AKAP2	NM_007203,NM_147150,NM_001004065,NM_001198656,NM_001136562,NM_007203,NM_147150,NM_001004065,NM_001198656,NM_001136562	0,0,0,0,0,0,0,0,0,0
9_Daudi_H3K27ac_peak_28757_lociStitched	chr2	112186356	112241196	9	33756	32810.8	7513.08	461	1	NR_015395	MIR4435-2HG	NR_136162,NR_136163,NR_136164,NR_015395,NR_136161,NR_136165,NR_136166,NR_024373,NR_136162,NR_136163,NR_136164,NR_015395,NR_136161,NR_136165,NR_136166,NR_024373	0,0,0,0,0,0,0,0,0,0,0,0,0,0,0,0
7_Daudi_H3K27ac_peak_37744_lociStitched	chr3	179149250	179196812	7	31023	31595.4	6311.48	462	1	NM_021629	ACTL6A,GNB4,MFN1	NM_021629,NM_033540,NM_004301,NM_177989,NM_178042,NM_021629,NM_033540,NM_004301,NM_177989,NM_178042	0,38243,83856,83856,83856,0,38243,83856,83856,83856
6_Daudi_H3K27ac_peak_52036_lociStitched	chr9	100742095	100755352	6	8709	27126.5	1853.33	463	1	NM_006401	ANP32B,HEMGN,TRMO	NM_006401,NM_018437,NM_197978,NM_001330725,NM_016481,NM_006401,NM_018437,NM_197978,NM_001330725,NM_016481	0,34899,41421,57244,57244,0,34899,41421,57244,57244
11_Daudi_H3K27ac_peak_21962_lociStitched	chr17	55365283	55446835	11	24344	35679	10406	464	1	NM_170721	LOC101927557,MSI2	NM_001322250,NM_001322251,NM_138962,NM_170721,NR_110808,NM_001322250,NM_001322251,NM_138962,NM_170721,NR_110808	0,0,0,0,152774,0,0,0,0,152774
12_Daudi_H3K27ac_peak_28455_lociStitched	chr2	98516488	98587673	12	41208	35108.4	9852	465	1	NM_015348	TMEM131,VWA3B	NM_015348,NR_144297,NR_144298,NM_144992,NR_144296,NM_015348,NR_144297,NR_144298,NM_144992,NR_144296	0,115922,115922,115922,115922,0,115922,115922,115922,115922
3_Daudi_H3K27ac_peak_24369_lociStitched	chr19	8256131	8285499	3	16921	28921.6	3671	466	1	NM_024552	CD320,CERS4,FBN3	NM_024552,NM_032447,NM_001321431,NM_001165895,NM_016579,NM_024552,NM_032447,NM_001321431,NM_001165895,NM_016579	0,41402,42379,81512,81512,0,41402,42379,81512,81512
[truncated: 589 more rows]

## Sheet: Normal plasma cell
#PC_H3K27ac_broad_peaks Enhancers
REGION_ID	CHROM	START	STOP	NUM_LOCI	CONSTITUENT_SIZE	NP.gz.sort.bam	NP.IP.gz.sort.bam	enhancerRank	isSuper	RefSeq_ID	distance	GeneName
[truncated: 1,239 more rows]

## Sheet: Memory B cell.D1
#MB Enhancers
[truncated: 165 more rows]

## Sheet: Memory B cell.D2
#MB Enhancers
[truncated: 633 more rows]

## Sheet: Memory B cell.D3
#MB Enhancers
[truncated: 293 more rows]
