# Supplementary material for: Myeloma-specific superenhancers affect genes of biological and clinical relevance in myeloma
Source: Blood Cancer J. 2021 Feb 12;11(2):32. doi: 10.1038/s41408-021-00421-7 (PMC7881003; doi:10.1038/s41408-021-00421-7)
Supplement: Supplementary file 11 — Supplementary Table 4 [file 41408_2021_421_MOESM11_ESM.xlsx]

## Sheet: KMS12
#KMS12_H3K27ac_broad_peaks Enhancers
REGION_ID	CHROM	START	STOP	NUM_LOCI	CONSTITUENT_SIZE	K12.gz.sort.bam	K12.IP.gz.sort.bam	enhancerRank	isSuper	RefSeq_ID	distance	GeneName
1_K12_H3K27ac_broad_peak_26738_lociStitched	chrX	114959589	115005730	1	46142	234927	10146.4	1	1	NR_132337,NR_147172,NR_147173,NR_130730,NM_001282337,NM_005032,NM_001136025,NM_001172335,NM_001282338	0,0,0,27874,74411,74411,74411,74411,74411	DANT1,DANT2,PLS3
5_K12_H3K27ac_broad_peak_21061_lociStitched	chr6	290181	345153	5	50437	210988	11917.9	2	1	NM_001286555,NM_020185,NR_104473,NR_104474,NR_104475	0,0,0,0,0	DUSP22
6_K12_H3K27ac_broad_peak_16049_lociStitched	chr20	52194790	52279546	6	46751	164172	13043.9	3	1	NM_006526,NR_134576,NR_110051,NM_173485,NM_001193421	0,0,2944,82922,82922	LOC101927770,LOC105372672,TSHZ2,ZNF217
5_K12_H3K27ac_broad_peak_8044_lociStitched	chr15	21888517	21950455	5	43402	165158	26918.3	4	1	NR_027053,NR_024387,NR_036062,NR_036063,NR_036134	0,63965,98819,98819,98819	CXADRP2,LOC646214,MIR3118-2,MIR3118-3,MIR3118-4
4_K12_H3K27ac_broad_peak_7987_lociStitched	chr14	106024896	106057584	4	29498	144772	7158.67	5	1	NR_135205,NM_025268,NM_001331238,NR_107038,NR_107059	24243,28358,28358,29869,29869	LOC105370697,MIR8071-1,MIR8071-2,TMEM121
K12_H3K27ac_broad_peak_4425	chr11	65183559	65198371	1	14813	112602	4363.62	6	1	NR_028272,NR_131012,NM_001300832,NM_001300833,NM_031904	0,0,2565,2565,2565	FRMD8,NEAT1
11_K12_H3K27ac_broad_peak_13898_lociStitched	chr2	43375874	43467858	11	30338	119800	15968.4	7	1	NM_006887,NR_027251,NM_001083953,NM_001345923,NM_001345924,NM_001345925,NM_022065,NR_073394,NR_144316	0,0,0,0,0,0,0,0,0	LINC01126,THADA,ZFP36L2
1_K12_H3K27ac_broad_peak_8038_lociStitched	chr15	20992237	21032231	1	39995	88246.8	8790.68	8	1	NR_036062,NR_036063,NR_036134,NM_001277303,NM_001277304,NR_102390,NR_102391,NM_207355	5893,5893,5893,8470,8470,8470,8470,8470	MIR3118-2,MIR3118-3,MIR3118-4,POTEB,POTEB2,POTEB3
6_K12_H3K27ac_broad_peak_23071_lociStitched	chr7	50302331	50352744	6	19744	94398.3	15461.7	9	1	NM_001291839,NM_001291845,NM_001291846,NM_001220765,NM_006060,NM_001291847,NM_001291837,NM_001291838	0,0,0,0,0,0,0,0	IKZF1
5_K12_H3K27ac_broad_peak_6585_lociStitched	chr12	127525040	127576544	5	44324	84245.1	6015.67	10	1	NR_104646,NR_033970,NR_146537,NR_110057,NR_033878	0,165805,182273,232156,268233	LINC00944,LINC02372,LINC02375,LINC02376,LINC02405
4_K12_H3K27ac_broad_peak_4946_lociStitched	chr11	111230740	111263564	4	23158	84987.9	7972.95	11	1	NM_006235,NR_039712,NR_046085,NM_001271458,NM_001271457,NM_001136105	0,12194,21403,51281,51281,51281	COLCA2,LOC100132078,MIR4491,POU2AF1
4_K12_H3K27ac_broad_peak_8052_lociStitched	chr15	21999089	22040731	4	38691	84150.2	9119.6	12	1	NR_024387,NR_036062,NR_036063,NR_036134,NM_001277303,NM_001277304,NR_102390,NR_102391,NM_207355	0,8543,8543,8543,11122,11122,11122,11122,11122	CXADRP2,MIR3118-2,MIR3118-3,MIR3118-4,POTEB,POTEB2,POTEB3
2_K12_H3K27ac_broad_peak_5470_lociStitched	chr12	26264950	26283713	2	16775	76755.7	3092.14	13	1	NM_030762,NM_007211,NM_001164748,NM_001164747,NM_001164746	0,32126,39144,39144,39144	BHLHE41,RASSF8
7_K12_H3K27ac_broad_peak_7996_lociStitched	chr14	106145334	106175757	7	21018	75701.6	3197.46	14	1	NR_046211,NR_107038,NR_107059,NR_107038,NR_107059	6191,38766,38766,57818,57818	ELK2AP,MIR8071-1,MIR8071-2
2_K12_H3K27ac_broad_peak_12006_lociStitched	chr18	60977365	60990329	2	12150	74314.8	3316.19	15	1	NM_000633,NM_000657,NM_002035,NM_004869,NM_002639	0,0,4642,66096,153815	BCL2,KDSR,SERPINB5,VPS4B
4_K12_H3K27ac_broad_peak_11999_lociStitched	chr18	60798847	60831656	4	15966	78177.3	7884	16	1	NM_000633,NM_194449,NM_000657,NM_002035,NM_004869	0,151172,153531,163315,224769	BCL2,KDSR,PHLPP1,VPS4B
1_K12_H3K27ac_broad_peak_5380_lociStitched	chr12	12866372	12881839	1	15468	72056.1	1948.84	17	1	NM_004064,NM_001130415,NM_006143,NR_030344,NM_030817	0,0,17252,35744,56702	APOLD1,CDKN1B,GPR19,MIR613
K12_H3K27ac_broad_peak_1538	chr1	149808980	149828009	1	19030	72114.2	3510.85	18	1	NM_001005464,NM_021059,NM_001040874,NM_003516,NR_036461,NM_001040874,NM_003516,NM_001005464,NM_021059	0,0,0,0,0,0,0,0,0	HIST2H2AA3,HIST2H2AA4,HIST2H2BC,HIST2H3A,HIST2H3C
8_K12_H3K27ac_broad_peak_16677_lociStitched	chr22	23152518	23228942	8	49489	74276.5	6755.88	19	1	NR_030755,NR_049835,NM_001178126,NM_001256296,NM_001282879,NM_199127	0,0,1018,1018,162151,162151	GGTLC2,IGLL5,MIR5571,MIR650
4_K12_H3K27ac_broad_peak_3602_lociStitched	chr10	112600031	112642641	4	30268	72794.9	5969.66	20	1	NR_026932,NM_001199492,NM_014456,NM_145341,NM_001134363	0,0,0,0,803	PDCD4,PDCD4-AS1,RBM20
K12_H3K27ac_broad_peak_6482	chr12	122236606	122245630	1	9025	68736.7	2026.79	21	1	NR_002809,NM_001353345,NM_019034,NM_001080825,NM_002150,NM_001171993	0,0,5013,16633,31803,31803	HPD,LINC01089,RHOF,SETD1B,TMEM120B
K12_H3K27ac_broad_peak_4436	chr11	65260210	65275501	1	15292	69152	4313.59	22	1	NR_002819,NR_144567,NR_144568,NR_145459,NR_144569	0,0,0,0,0	MALAT1,MASCRNA,TALAM1
4_K12_H3K27ac_broad_peak_21159_lociStitched	chr6	7886001	7920606	4	30677	67971.1	3886.14	23	1	NR_037616,NM_001145549,NM_030810,NM_001718,NR_027712	0,0,0,4041,65729	BLOC1S5-TXNDC5,BMP6,PIP5K1P1,TXNDC5
3_K12_H3K27ac_broad_peak_2248_lociStitched	chr1	206281761	206310716	3	27538	67410.1	4204.27	24	1	NM_001007544,NM_001317331,NM_001910,NM_148964,NM_000707	0,6743,6743,6743,47368	AVPR1B,CTSE,RHEX
5_K12_H3K27ac_broad_peak_19569_lociStitched	chr4	144256703	144305306	5	29510	68369.8	6177.44	25	1	NM_002039,NM_207123,NR_036091,NM_001290326,NM_032557	0,0,0,111677,111677	GAB1,MIR3139,USP38
5_K12_H3K27ac_broad_peak_1747_lociStitched	chr1	156447797	156478258	5	21512	67011.2	5516.49	26	1	NM_001271629,NM_005920,NM_178229,NM_001320453,NM_006365,NR_135260,NR_135261,NR_135262,NR_135263,NR_135264	0,0,16939,48458,48458,48458,48458,48458,48458,48458	C1orf61,IQGAP3,MEF2D
1_K12_H3K27ac_broad_peak_11057_lociStitched	chr17	46123552	46138103	1	14552	65497	4069.91	27	1	NM_001330261,NM_001330262,NM_003204,NM_016429,NR_029687	0,0,0,8385,8940	COPZ2,MIR152,NFE2L1
3_K12_H3K27ac_broad_peak_25953_lociStitched	chr9	134127008	134154353	3	24842	63065.8	3557.58	28	1	NM_033387,NM_032728,NM_001318324,NM_005085,NM_001318325	0,10728,16952,16952,16952	FAM78A,NUP214,PLPP7
8_K12_H3K27ac_broad_peak_10027_lociStitched	chr16	81829503	81899055	8	40343	67277.6	8068.03	29	1	NM_002661,NM_198390,NM_030629,NR_045112,NM_145168	0,84137,84137,128625,132196	CMIP,LOC100129617,PLCG2,SDR42E1
K12_H3K27ac_broad_peak_2860	chr10	22595457	22615342	1	19886	60301.3	1821.47	30	1	NM_012071,NM_001204062,NM_005180,NM_001253854,NM_001253855,NM_012443,NM_172242	0,0,0,19032,19032,19032,19032	BMI1,COMMD3,COMMD3-BMI1,SPAG6
4_K12_H3K27ac_broad_peak_22112_lociStitched	chr6	106530947	106562889	4	27221	60268.2	2913.11	31	1	NM_001198,NM_182907,NR_104402,NR_104403,NM_001286106,NM_001286107,NM_001286108,NM_001286111,NM_004849	0,0,69463,69463,69463,69463,69463,69463,69463	ATG5,PRDM1
4_K12_H3K27ac_broad_peak_16329_lociStitched	chr21	34575704	34616380	4	24728	63963	6617.99	32	1	NM_000874,NM_207584,NM_001289125,NM_001289126,NM_001289128,NM_207585	0,0,0,0,0,0	IFNAR2
1_K12_H3K27ac_broad_peak_25282_lociStitched	chr9	66454579	66460007	1	5429	61136.1	3897.85	33	1	NR_121647,NR_135128,NR_024496,NR_135010,NR_122076	0,30065,34262,36462,53673	LINC01410,LOC100132249,LOC403323,PTGER4P2-CDK2AP2P2
9_K12_H3K27ac_broad_peak_14373_lociStitched	chr2	87742650	87825597	9	39325	63570.6	7597.95	34	1	NR_024204,NR_024205,NR_024206,NR_146461,NR_146460	0,0,0,0,0	CYTOR
5_K12_H3K27ac_broad_peak_1357_lociStitched	chr1	118147583	118217616	5	44161	63372.9	8530.02	35	1	NR_121626,NM_017709,NM_006699,NM_017686,NM_001135589	0,0,76092,188491,201718	FAM46C,GDAP2,LOC100996263,MAN1A2
4_K12_H3K27ac_broad_peak_23878_lociStitched	chr7	150099849	150134827	4	15592	60539.9	5767.87	36	1	NR_027237,NR_034033,NM_173680,NM_175571,NM_001099695,NM_001099696,NM_013400,NM_014374	0,0,4131,12891,28717,28717,28717,28717	GIMAP8,LINC00996,LOC728743,REPIN1,ZNF775
4_K12_H3K27ac_broad_peak_16995_lociStitched	chr22	39456890	39514612	4	35975	61116.1	6505.27	37	1	NM_001349438,NR_146179,NM_001349436,NM_001349437,NM_021822,NM_001166004,NM_001166002,NM_001166003,NM_181773	0,0,0,0,0,0,0,0,0	APOBEC3G,APOBEC3H
K12_H3K27ac_broad_peak_17137	chr22	46458407	46472245	1	13839	55996.9	1717.3	38	1	NR_148973,NR_027034,NM_018280,NR_027033,NR_110479	0,4006,8384,9632,9632	LOC642648,MIRLET7BHG,PRR34,PRR34-AS1
2_K12_H3K27ac_broad_peak_4592_lociStitched	chr11	69452646	69467999	2	13094	56648	2676.03	39	1	NM_053056,NM_153451,NM_005117,NM_002007,NR_120542,NR_120543,NR_120544,NR_120545	0,12333,45007,117785,144336,144336,144336,144336	CCND1,FGF19,FGF4,LINC01488,ORAOV1
3_K12_H3K27ac_broad_peak_2568_lociStitched	chr1	234734199	234760148	3	17727	57292.8	3547.23	40	1	NM_001077397,NM_182972,NR_033927,NR_125944,NR_038426	0,0,4909,21887,66675	IRF2BP2,LINC00184,LINC01354,LOC101927787
4_K12_H3K27ac_broad_peak_8148_lociStitched	chr15	31615604	31659998	4	23557	60442.4	7000.93	41	1	NM_015995,NM_001302461,NM_001243538,NR_135834,NM_130901	0,0,92551,98395,107603	KLF13,LINC02352,LOC283710,OTUD7A
1_K12_H3K27ac_broad_peak_25301_lociStitched	chr9	68407671	68416199	1	8529	59496.4	6521.36	42	1	NR_146625,NR_146626,NR_039688,NR_039689,NR_033907	0,0,0,0,11585	FRG1JP,LINC00537,MIR4477A,MIR4477B
1_K12_H3K27ac_broad_peak_24515_lociStitched	chr8	93063969	93076533	1	12565	55506.5	2840.72	43	1	NM_004349,NM_001198629,NM_001198630,NM_001198632,NM_175635,NM_001198625,NM_001198626,NM_001198627,NM_001198631,NM_001198634,NM_001198679,NM_001198628,NM_001198633,NM_175634	0,0,0,0,0,0,0,0,0,0,0,0,0,0	RUNX1T1
8_K12_H3K27ac_broad_peak_20444_lociStitched	chr5	118604033	118705347	8	44410	62662.7	10374.6	44	1	NM_001077654,NM_001286815,NM_001286817,NM_001286814,NM_001286813,NM_014350	0,0,0,0,0,0	TNFAIP8
8_K12_H3K27ac_broad_peak_8535_lociStitched	chr15	63758894	63803000	8	25759	61007.4	9178.46	45	1	NM_001256702,NM_006537,NR_046341,NR_046342,NR_120375	0,0,0,0,29160	LINC02568,USP3
3_K12_H3K27ac_broad_peak_5141_lociStitched	chr11	128582824	128607205	3	22187	56956.5	5541.8	46	1	NM_001271012,NM_001167681,NM_001271010,NM_002017,NR_038908	0,0,0,0,16907	FLI1,SENCR
1_K12_H3K27ac_broad_peak_3260_lociStitched	chr10	81945493	81966366	1	20874	53956.7	2726.01	47	1	NM_001278408,NM_001157,NM_001278409,NM_145868,NM_145869,NM_001278407	0,0,0,0,0,0	ANXA11
2_K12_H3K27ac_broad_peak_19275_lociStitched	chr4	90205709	90229975	2	23339	54023.4	2848.83	48	1	NM_198281,NM_145715,NM_014883,NM_001146054,NM_007308,NM_000345,NM_001146055	0,169658,227364,415275,415275,415275,415275	FAM13A,GPRIN3,SNCA,TIGD2
8_K12_H3K27ac_broad_peak_15440_lociStitched	chr20	342916	400260	8	19343	58938.2	8366.49	49	1	NM_021158,NM_001301196,NM_001301201,NM_001301188,NM_001301190,NM_001301193,NM_001323960,NM_001323956,NM_001323958,NM_006462,NM_031229,NR_136659	0,0,0,0,0,0,0,0,0,0,0,0	RBCK1,TRIB3
8_K12_H3K27ac_broad_peak_9033_lociStitched	chr15	93346856	93388748	8	19262	56290.3	6267.04	50	1	NR_033769,NR_037600,NR_037601,NR_037602,NM_001042572,NM_001271	6519,37325,37325,37778,54803,54803	ASB9P1,CHD2,LINC01578
3_K12_H3K27ac_broad_peak_4638_lociStitched	chr11	72845921	72867594	3	14412	54557.4	4735.55	51	1	NM_014824,NM_002564,NM_176072,NM_176071,NM_001277205,NM_176796,NM_176797	0,61749,61749,61908,107956,107956,107956	FCHSD2,P2RY2,P2RY6
6_K12_H3K27ac_broad_peak_21364_lociStitched	chr6	26520472	26569959	6	28546	55450.2	5730.59	52	1	NR_026790,NM_006353,NR_134611,NM_001732,NM_013375	0,0,0,9821,27212	ABT1,BTN1A1,HCG11,HMGN4,LOC105374988
1_K12_H3K27ac_broad_peak_22839_lociStitched	chr7	23502917	23518622	1	15706	51275.3	2390.3	53	1	NM_006547,NR_026676,NM_001282757,NM_001282758,NM_001282759,NM_013293	0,11385,25779,25779,25779,25779	IGF2BP3,RPS2P32,TRA2A
4_K12_H3K27ac_broad_peak_11862_lociStitched	chr18	46454092	46480034	4	14341	54602.7	5769.5	54	1	NM_001190823,NM_001190822,NM_001190821,NM_005904,NM_001142397,NM_014772	0,0,0,0,64507,64507	CTIF,SMAD7
1_K12_H3K27ac_broad_peak_8451_lociStitched	chr15	55692260	55701750	1	9491	49748.5	1900.85	55	1	NM_004748,NM_001204450,NM_001204451,NM_020739,NR_037923,NM_001198784	0,0,0,0,0,0	C15orf65,CCPG1,DNAAF4-CCPG1
1_K12_H3K27ac_broad_peak_5874_lociStitched	chr12	57846323	57856995	1	10673	49821.2	1994.6	56	1	NM_031479,NM_001160045,NM_001167609,NM_005269,NM_005538	0,0,0,0,479	GLI1,INHBC,INHBE
1_K12_H3K27ac_broad_peak_24254_lociStitched	chr8	42742073	42755411	1	13339	49977.5	2484.87	57	1	NM_001160224,NM_001160223,NM_001160225,NM_030954,NR_027668,NR_027669,NR_039679,NM_032410	0,0,0,0,0,0,0,0	HOOK3,MIR4469,RNF170
2_K12_H3K27ac_broad_peak_1562_lociStitched	chr1	150532641	150553257	2	18560	50913.3	3888.18	58	1	NM_001288607,NM_001288608,NM_019032,NR_104133,NM_001197320,NM_021960,NM_182763	0,0,0,0,0,0,0	ADAMTSL4,ADAMTSL4-AS1,MCL1
K12_H3K27ac_broad_peak_22908	chr7	29710614	29726423	1	15810	49464.8	2450.39	59	1	NR_024278,NR_039600,NR_027347,NR_036482,NM_001329996,NM_175887,NM_001329997	0,0,0,0,103704,103704,103704	DPY19L2P3,LOC646762,MIR550A3,PRR15,ZNRF2P2
3_K12_H3K27ac_broad_peak_26351_lociStitched	chrX	39947602	39970555	3	21334	48726.9	1813.29	60	1	NM_001123385,NM_017745,NM_001123383,NM_001123384,NR_110386	0,0,0,0,151615	BCOR,LOC101927476
K12_H3K27ac_broad_peak_21379	chr6	27093599	27117597	1	23999	49075.9	2860.56	61	1	NM_021058,NM_021064,NM_080593,NM_003495,NM_001312653,NM_080596,NR_036096	0,0,0,0,0,0,0	HIST1H2AG,HIST1H2AH,HIST1H2BJ,HIST1H2BK,HIST1H4I,MIR3143
8_K12_H3K27ac_broad_peak_7633_lociStitched	chr14	74208598	74265377	8	24130	54752	8721.25	62	1	NM_194278,NM_001043318,NR_039727,NR_109995,NR_135238	0,0,0,0,23885	ELMSAN1,LINC02274,LOC100506476,MIR4505
2_K12_H3K27ac_broad_peak_15252_lociStitched	chr2	227653736	227667711	2	12506	48845.4	3295.3	63	1	NM_005544,NM_001349069,NM_001167608,NM_001349071,NM_001349072,NM_032276	0,0,32920,32920,32920,32920	IRS1,RHBDD1
1_K12_H3K27ac_broad_peak_11792_lociStitched	chr18	30338622	30353776	1	15155	47691.2	2294.32	64	1	NM_020805,NM_001105528,NM_001308126,NM_198995,NR_003558	0,163590,163590,163590,244026	CCDC178,KLHL14,WBP11P1
9_K12_H3K27ac_broad_peak_26197_lociStitched	chrX	12965169	13032362	9	32796	50643.4	5583.74	65	1	NM_021109,NR_030727,NM_174901,NM_016610,NM_138636	0,3751,21374,23882,23882	FAM9C,TLR8,TLR8-AS1,TMSB4X
3_K12_H3K27ac_broad_peak_261_lociStitched	chr1	16156527	16179711	3	13805	49022.6	4040.97	66	1	NR_024279,NM_015001,NR_039973,NM_001089591,NM_001350151,NM_001024216,NM_017556	0,0,17933,22334,43439,43439,43439	FBLIM1,FLJ37453,MIR5096,SPEN,UQCRHL
7_K12_H3K27ac_broad_peak_18306_lociStitched	chr3	141086790	141130273	7	20051	49740.2	5117.95	67	1	NM_001080412,NM_001350099,NM_001350100,NM_001037172,NM_001282728,NM_152282	0,0,0,73046,73046,73046	PXYLP1,ZBTB38
10_K12_H3K27ac_broad_peak_11241_lociStitched	chr17	62134332	62210896	10	42702	50777.2	6622.79	68	1	NM_001433,NR_132278,NR_004380,NR_002995,NM_001288733,NM_001288732,NM_018469	0,12434,12542,12803,13897,13897,13897	ERN1,SNHG25,SNORA50C,SNORD104,TEX2
5_K12_H3K27ac_broad_peak_20738_lociStitched	chr5	150590172	150637863	5	27217	49789.4	5827.84	69	1	NM_015621,NM_000405,NM_001167607,NM_001145017,NM_181774	0,0,0,18063,18063	CCDC69,GM2A,SLC36A3
7_K12_H3K27ac_broad_peak_21051_lociStitched	chr6	209307	272343	7	26548	52004.7	8856.56	70	1	NR_126020,NM_001286555,NM_020185,NR_104473,NR_104474,NR_104475	3824,19714,19714,19714,19714,19714	DUSP22,LOC285766
5_K12_H3K27ac_broad_peak_2194_lociStitched	chr1	203255944	203297728	5	22047	48933.2	5803.8	71	1	NR_117097,NR_117098,NR_034150,NR_034151,NM_006763	0,0,0,0,0	BTG2,LINC01136,LINC01353
4_K12_H3K27ac_broad_peak_21064_lociStitched	chr6	379236	411391	4	18633	47283.9	4193.01	72	1	NM_001195286,NM_002460,NR_046000,NM_001286555,NM_020185,NR_104473,NR_104474,NR_104475	0,0,0,27882,27882,27882,27882,27882	DUSP22,IRF4
7_K12_H3K27ac_broad_peak_14539_lociStitched	chr2	112182407	112265205	7	35558	49190.3	6251.25	73	1	NR_136162,NR_136163,NR_136164,NR_015395,NR_136161,NR_136165,NR_136166,NR_024373	0,0,0,0,0,0,0,0	MIR4435-2HG
1_K12_H3K27ac_broad_peak_23479_lociStitched	chr7	104649806	104659697	1	9892	44624.2	2104.8	74	1	NR_024586,NM_018682,NM_182931,NR_039981,NR_027374	0,0,0,18195,82715	KMT2E,KMT2E-AS1,LHFPL3-AS2,LINC01004
3_K12_H3K27ac_broad_peak_9684_lociStitched	chr16	34718209	34761022	3	28630	47115.7	4606.68	75	1	NR_034018,NR_034019,NR_026980,NR_027080,NR_027079	0,0,3243,92126,93255	FRG2DP,LINC01566,TP53TG3HP
3_K12_H3K27ac_broad_peak_8650_lociStitched	chr15	69108909	69138825	3	11621	46498.4	4116.44	76	1	NM_006305,NR_031680,NR_026808,NR_036197,NM_145658,NM_001184780,NR_033671,NR_033672	0,0,9470,14646,84014,84014,84014,84014	ANP32A,ANP32A-IT1,MIR4312,MIR548H4,NOX5,SPESP1
3_K12_H3K27ac_broad_peak_8346_lociStitched	chr15	45001845	45023421	3	16090	46964.5	4677.68	77	1	NM_004048,NR_125376,NM_001301144,NM_001301145,NM_001301146,NM_080745,NM_182985	0,0,5139,5139,5139,5139,5139	B2M,LOC100419583,TRIM69
2_K12_H3K27ac_broad_peak_8517_lociStitched	chr15	60860203	60885780	2	14990	46724.1	4749.65	78	1	NR_120341,NR_120342,NM_134262,NM_002943,NM_134260,NM_134261	0,0,0,0,0,0	RORA,RORA-AS1
5_K12_H3K27ac_broad_peak_9354_lociStitched	chr16	12052843	12085072	5	16312	45488	3906.15	79	1	NM_001355514,NM_001192,NM_032167,NM_001130007,NM_001130006,NM_002094	0,0,0,42325,43019,43019	GSPT1,NPIPB2,SNX29,TNFRSF17
3_K12_H3K27ac_broad_peak_17236_lociStitched	chr3	5222973	5247712	3	17903	44686.1	3159.17	80	1	NM_014674,NM_018184,NR_039953,NM_003670,NR_037903,NR_125915,NR_125916	0,373,44150,196109,201328,201328,201328	ARL8B,BHLHE40,BHLHE40-AS1,EDEM1,MIR4790
1_K12_H3K27ac_broad_peak_24617_lociStitched	chr8	103540224	103550211	1	9988	44111.6	2813.34	81	1	NM_024410,NM_001032282,NR_103759,NR_103760,NM_005655	13637,110794,110794,110794,110794	KLF10,ODF1
1_K12_H3K27ac_broad_peak_11169_lociStitched	chr17	56405663	56424494	1	18832	43196.4	1901.93	82	1	NM_001261835,NM_004758,NM_024418,NR_038410,NR_038411,NR_038412,NR_038413,NR_029683,NR_039889,NR_038414,NR_038415,NR_038416,NR_038417,NR_038418,NM_003168,NR_073470	0,0,0,0,0,0,0,0,0,0,0,0,0,0,0,0	MIR142,MIR4736,SUPT4H1,TSPOAP1,TSPOAP1-AS1
5_K12_H3K27ac_broad_peak_12052_lociStitched	chr18	74806411	74837370	5	16843	48181.5	6984.35	83	1	NM_001025101,NM_001025100,NM_001025081,NM_001025090,NM_001025092,NM_002385	0,0,77357,77357,77357,77357	MBP
3_K12_H3K27ac_broad_peak_8732_lociStitched	chr15	75063327	75092470	3	18662	45757.4	4624.99	84	1	NM_001127190,NM_004383,NM_001354988,NR_039738,NM_021819	0,0,0,0,12724	CSK,LMAN1L,MIR4513
2_K12_H3K27ac_broad_peak_6224_lociStitched	chr12	105716735	105731928	2	13896	44387.9	3331.82	85	1	NR_131986,NM_001145199,NM_001251904,NM_018171,NM_001251905	0,0,86728,86728,89553	APPL2,C12orf75,KCCAT198
4_K12_H3K27ac_broad_peak_23874_lociStitched	chr7	150053775	150078573	4	17398	45162.1	4228.06	86	1	NM_001099695,NM_001099696,NM_013400,NM_014374,NM_173680	0,0,0,0,0	REPIN1,ZNF775
5_K12_H3K27ac_broad_peak_4304_lociStitched	chr11	62306177	62342971	5	24082	46286.9	6030.54	87	1	NM_024060,NM_001346446,NM_001346445,NM_001620,NM_001404,NR_037427,NR_106805,NM_022830	0,0,0,0,0,0,0,0	AHNAK,EEF1G,MIR3654,MIR6747,TUT1
1_K12_H3K27ac_broad_peak_15948_lociStitched	chr20	45978584	45988747	1	10164	41937.6	1936.05	88	1	NM_001281771,NM_001281772,NM_001281773,NM_001281774,NM_001281775,NM_001281776,NM_001281777,NM_001281778,NM_001281779,NM_001281780,NM_001281781,NM_001281782,NM_001281783,NM_001281784,NM_012408,NM_183047,NM_183048,NM_001281769,NR_134501	0,0,0,0,0,0,0,0,0,0,0,0,0,0,0,0,0,0,0	LOC101927377,ZMYND8
K12_H3K27ac_broad_peak_21330	chr6	26186708	26210151	1	23444	42767.1	2778	89	1	NM_003539,NM_003530,NM_021065,NM_003522,NM_003545	0,0,0,0,0	HIST1H2AD,HIST1H2BF,HIST1H3D,HIST1H4D,HIST1H4E
7_K12_H3K27ac_broad_peak_20631_lociStitched	chr5	139011080	139052793	7	22051	44215.8	4409.06	90	1	NM_001317201,NM_001317202,NM_001317199,NM_016463,NM_001317200,NM_001317203,NM_001317204,NR_149086,NM_001317205,NM_001317206,NM_001317207	0,0,0,0,0,0,0,0,0,0,0	CXXC5,CXXC5-AS1
1_K12_H3K27ac_broad_peak_12046_lociStitched	chr18	72917910	72928844	1	10935	42230.4	2523.57	91	1	NM_175907,NM_005786,NM_001308210,NM_001306093,NM_017757	0,0,0,443,140283	TSHZ1,ZADH2,ZNF407
4_K12_H3K27ac_broad_peak_21027_lociStitched	chr5	180228190	180262080	4	24342	42420.1	3090.77	92	1	NM_002406,NM_001114619,NM_001114620,NM_001114618,NM_001114617,NR_045680,NR_027183,NR_045678,NR_045679	0,0,0,0,0,0,0,0,0	HEIH,LINC00847,MGAT1
1_K12_H3K27ac_broad_peak_11926_lociStitched	chr18	52983270	52992271	1	9002	41338.9	2119.74	93	1	NM_001348215,NM_001243234,NM_001243235,NM_001348214,NM_001330605,NM_001243232,NM_001306208,NM_001243233,NM_001348212,NM_001348213,NM_001243231,NM_001348211,NM_001306207,NM_001348217,NM_001348218,NM_001348219,NM_001348220,NM_001083962,NM_001243230,NM_001330604,NM_003199,NM_001243227,NM_001243228,NM_001243226	0,0,0,0,0,0,0,0,0,0,0,0,0,0,0,0,0,0,0,0,0,0,0,0	TCF4
1_K12_H3K27ac_broad_peak_22987_lociStitched	chr7	39987520	39995226	1	7707	41217.1	2056.73	94	1	NM_003718,NM_031267,NR_026999,NM_138701,NM_001193311,NM_001193312,NM_001193313,NM_024728	0,0,153299,177116,179349,179349,179349,179349	CDK13,LINC00265,MPLKIP,SUGCT
K12_H3K27ac_broad_peak_5869	chr12	57631255	57639151	1	7897	40284.6	1568.15	95	1	NM_020142,NM_001286256,NM_001286257,NM_145064,NR_104422	0,0,0,0,0	NDUFA4L2,STAC3
6_K12_H3K27ac_broad_peak_5603_lociStitched	chr12	46755069	46787092	6	18693	43163.8	4447.99	96	1	NM_001307936,NM_018976,NR_125377,NR_125378,NR_125379,NR_125380,NR_125381	0,0,0,0,0,0,0	LOC100288798,SLC38A2
2_K12_H3K27ac_broad_peak_308_lociStitched	chr1	17754233	17770254	2	7795	41157.9	2476.85	97	1	NM_001136204,NM_018715,NM_207421,NM_012387,NR_137287,NR_137288,NM_018125	0,0,26039,63739,96076,96076,96076	ARHGEF10L,PADI4,PADI6,RCC2
2_K12_H3K27ac_broad_peak_3738_lociStitched	chr10	133871836	133894279	2	19124	41369.2	2744.78	98	1	NM_001105521,NM_001323086,NM_001323087,NM_001323088,NM_001323089,NM_001323090	0,0,0,0,0,0	JAKMIP3
8_K12_H3K27ac_broad_peak_10786_lociStitched	chr17	37909334	37976337	8	19396	48617.4	10077.3	99	1	NM_001284516,NM_001257408,NM_001257409,NM_001257410,NM_001257411,NM_001257412,NM_001257413,NM_001257414,NM_001284514,NM_001284515,NM_012481,NM_183228,NM_183229,NM_183230,NM_183231,NM_183232	0,0,0,0,0,0,0,0,0,0,0,0,0,0,0,0	IKZF3
6_K12_H3K27ac_broad_peak_15950_lociStitched	chr20	46081480	46133496	6	24133	46252.6	7823.21	100	1	NM_001174087,NM_001174088,NM_006534,NM_181659,NR_146496	0,0,0,0,40593	LINC01754,NCOA3
5_K12_H3K27ac_broad_peak_11115_lociStitched	chr17	48216896	48246753	5	12876	45349.8	6929.81	101	1	NM_032595,NM_000023,NM_001135697,NR_135553,NR_024192,NR_024193	0,0,0,0,2036,2036	HILS1,PPP1R9B,SGCA
3_K12_H3K27ac_broad_peak_10096_lociStitched	chr16	87883607	87905272	3	19850	41193.8	2883.61	102	1	NM_003486,NR_106833,NM_001739,NR_120309,NM_001173539,NM_001173540,NM_001173541,NM_017869,NM_079837	0,15342,16353,70854,79766,79766,79766,79766,79766	BANP,CA5A,LOC102724467,MIR6775,SLC7A5
3_K12_H3K27ac_broad_peak_3294_lociStitched	chr10	89619830	89637715	3	12464	40259.1	2410.9	103	1	NM_001126049,NM_000314,NM_001304717,NM_001304718,NR_028492	0,0,0,0,14462	CFL1P1,KLLN,PTEN
3_K12_H3K27ac_broad_peak_4220_lociStitched	chr11	58329935	58350932	3	11688	40862.3	3090.76	104	1	NM_004811,NM_001143995,NM_001307951,NM_001197051,NM_053023,NR_024091	0,0,0,0,0,0	LPXN,ZFP91,ZFP91-CNTF
1_K12_H3K27ac_broad_peak_8459_lociStitched	chr15	56656131	56666562	1	10432	39357.2	1785.79	105	1	NM_001286449,NM_198524,NM_018365,NM_022841,NM_001002843,NM_001288588,NM_017661	0,0,54367,120649,255812,255812,255812	MNS1,RFX7,TEX9,ZNF280D
12_K12_H3K27ac_broad_peak_21349_lociStitched	chr6	26301128	26367844	12	32989	45360.2	7879.16	106	1	NM_001197247,NM_001197248,NM_001197249,NM_007047,NM_001197246	0,0,0,0,562	BTN3A2
3_K12_H3K27ac_broad_peak_15915_lociStitched	chr20	43593709	43620731	3	19139	41297.7	4223.54	107	1	NR_038341,NR_147975,NR_147974,NM_001352385,NM_006282	0,0,0,0,0	STK4,STK4-AS1
2_K12_H3K27ac_broad_peak_7116_lociStitched	chr13	115021340	115049384	2	17302	42276.3	5202.16	108	1	NM_001078645,NM_001318517,NM_001318518,NM_001330101,NM_001330104,NM_001330105,NM_003903,NR_039724,NM_001353651,NM_001353652,NR_148483,NM_001353644,NM_023011,NM_080687,NR_148482,NR_148484,NR_148485,NM_001353645,NM_001353646,NM_001353647,NM_001353649,NM_001353650,NR_148486,NR_148487,NR_148488,NR_148489,NR_148490,NR_148491,NR_148492,NR_148493,NR_148494,NR_148495,NR_148496,NM_001353648	0,0,0,0,0,0,0,0,0,0,0,0,0,0,0,0,0,0,0,0,0,0,0,0,0,0,0,0,0,0,0,0,0,0	CDC16,MIR4502,UPF3A
1_K12_H3K27ac_broad_peak_5068_lociStitched	chr11	120205187	120218198	1	13012	39781.1	2854.61	109	1	NM_001198665,NM_015313,NM_001198670,NM_001198671,NM_001198672,NM_001198673,NM_001198674,NM_001198675,NM_174926	0,0,800,800,800,800,800,800,800	ARHGEF12,TMEM136
K12_H3K27ac_broad_peak_17136	chr22	46446543	46455547	1	9005	38150.8	1237.15	110	1	NM_018280,NR_027034,NR_148973,NR_027036,NR_027033,NR_110479	0,0,4984,5796,26330,26330	LINC00899,LOC642648,MIRLET7BHG,PRR34,PRR34-AS1
3_K12_H3K27ac_broad_peak_4138_lociStitched	chr11	46120821	46144799	3	15761	41201.4	4342.42	111	1	NM_001352028,NM_001352029,NM_001101802,NM_001352025,NM_001352026,NM_001352027,NM_001352030,NM_001352031,NM_001352032,NM_016621,NR_147890	0,0,0,0,0,0,0,0,0,0,0	PHF21A
1_K12_H3K27ac_broad_peak_24769_lociStitched	chr8	126612391	126622908	1	10518	39653.3	2795.42	112	1	NM_025195,NM_001282985,NM_001349485,NM_001349486,NM_173685,NR_146191	161745,161745,233025,233025,233025,233025	NSMCE2,TRIB1
3_K12_H3K27ac_broad_peak_16681_lociStitched	chr22	23268011	23298504	3	18948	39494.5	2905.98	113	1	NM_001178126,NM_001256296,NR_049835,NR_030755,NM_014433	29999,29999,39453,102647,103089	IGLL5,MIR5571,MIR650,RSPH14
9_K12_H3K27ac_broad_peak_3699_lociStitched	chr10	125793773	125867003	9	28562	44194.3	7842.93	114	1	NM_015892,NM_001270764,NM_014863,NM_001270765,NM_198148	0,0,0,0,142274	CHST15,CPXM2
4_K12_H3K27ac_broad_peak_10826_lociStitched	chr17	39821465	39853659	4	12889	41105.3	5022.26	115	1	NM_005801,NM_000805,NR_033415,NM_001079870,NM_001079871,NM_177977	0,14919,25015,25232,25232,25232	EIF1,GAST,HAP1,KRT42P
2_K12_H3K27ac_broad_peak_23771_lociStitched	chr7	137664677	137687957	2	22157	40081.2	4094.95	116	1	NM_194071,NM_001253775,NM_001243523,NM_001318246,NM_001190906,NM_001190907,NM_005989	0,0,21966,46944,73221,73221,73221	AKR1D1,CREB3L2,LOC100130880
1_K12_H3K27ac_broad_peak_21315_lociStitched	chr6	26020640	26035487	1	14848	37788.6	2114.21	117	1	NM_003529,NM_003538,NM_003544,NM_003537,NM_003513	0,0,0,0,0	HIST1H2AB,HIST1H3A,HIST1H3B,HIST1H4A,HIST1H4B
6_K12_H3K27ac_broad_peak_23089_lociStitched	chr7	55598716	55642343	6	22503	43866.9	8197.51	118	1	NM_001321242,NM_001284284,NM_001284283,NM_001284282,NM_001321248,NM_001321250,NM_001321249,NM_001321243,NM_001321244,NM_001321246,NM_001321247,NM_030796	0,0,0,0,0,0,0,0,0,0,0,0	VOPP1
2_K12_H3K27ac_broad_peak_16966_lociStitched	chr22	38770592	38798043	2	15747	38708.7	3263.92	119	1	NM_001289912,NR_002821,NM_004981,NM_152868,NM_001894	0,0,24290,24290,56504	CSNK1E,KCNJ4,LOC400927,LOC400927-CSNK1E
3_K12_H3K27ac_broad_peak_7751_lociStitched	chr14	89881476	89912115	3	14443	39711.2	4277.2	120	1	NM_005197,NM_001085471,NR_036500,NR_024620,NM_001284269,NM_001284267,NM_145231	0,0,0,130445,349221,349221,349221	EFCAB11,FOXN3,FOXN3-AS1,FOXN3-AS2
3_K12_H3K27ac_broad_peak_21803_lociStitched	chr6	45383256	45399254	3	12408	37214.5	1894.16	121	1	NM_001015051,NM_001024630,NM_001278478,NM_001261823,NM_003599,NM_181356	0,0,0,37469,37469,37469	RUNX2,SUPT3H
2_K12_H3K27ac_broad_peak_19743_lociStitched	chr4	185185559	185210845	2	15493	39127.6	3876.34	122	1	NM_153343,NR_040108,NR_125933,NR_125934,NM_002199	46446,51339,75869,75869,98031	ENPP6,IRF2,LINC02362,LINC02363
K12_H3K27ac_broad_peak_10551	chr17	27043379	27057784	1	14406	37841.9	2677.89	123	1	NM_001256281,NM_001144942,NM_031934,NM_001142624,NM_001142625,NM_001144943,NM_001256276,NM_001256277,NM_001256278,NM_000984,NR_000013,NR_000010,NR_000014,NR_000009,NM_138463,NM_001160407,NM_178170	0,0,0,0,0,0,0,0,0,0,0,0,0,0,0,0,0	NEK8,RAB34,RPL23A,SNORD42A,SNORD42B,SNORD4A,SNORD4B,TLCD1
1_K12_H3K27ac_broad_peak_24764_lociStitched	chr8	126441292	126449672	1	8381	37078.1	2091.65	124	1	NM_025195,NM_001282985,NM_001349485,NM_001349486,NM_173685,NR_146191	0,0,61926,61926,61926,61926	NSMCE2,TRIB1
4_K12_H3K27ac_broad_peak_3167_lociStitched	chr10	74006740	74036650	4	15255	38757.4	3831.47	125	1	NM_019058,NM_001242546,NM_001242547,NM_001242548,NM_173473,NR_038391,NR_038392	0,11123,11123,11123,11123,11123,11123	ANAPC16,DDIT4
K12_H3K27ac_broad_peak_21403	chr6	27772579	27793814	1	21236	37348.1	2541.83	126	1	NM_003519,NM_003509,NM_003536,NM_021066,NM_003521,NM_021968	0,0,0,0,0,0	HIST1H2AI,HIST1H2AJ,HIST1H2BL,HIST1H2BM,HIST1H3H,HIST1H4J
1_K12_H3K27ac_broad_peak_21547_lociStitched	chr6	32934728	32942506	1	7779	36130.4	1362.71	127	1	NM_005104,NM_001113182,NM_001291986,NM_001199455,NM_001199456	0,0,0,0,0	BRD2
K12_H3K27ac_broad_peak_1680	chr1	154970381	154979313	1	8933	36389.9	1713.16	128	1	NM_001252406,NM_001256455,NR_045515,NR_046206,NR_049765	0,0,0,0,0	ZBTB7B
2_K12_H3K27ac_broad_peak_5082_lociStitched	chr11	122927905	122942825	2	13180	37420.9	3121.26	129	1	NM_006597,NM_153201,NM_024769,NR_027288,NM_001098169	0,0,0,37587,75527	BSX,CLMP,HSPA8,LOC341056
1_K12_H3K27ac_broad_peak_10970_lociStitched	chr17	43298445	43308800	1	10356	36083	2004.73	130	1	NR_147507,NM_005892,NR_024434,NR_110325,NR_110326	0,0,16492,16492,16492	FMNL1,LOC339192,MAP3K14-AS1
5_K12_H3K27ac_broad_peak_19234_lociStitched	chr4	87853854	87886568	5	21030	37637.5	3569.1	131	1	NR_038841,NM_001166693,NM_144645,NM_001313959,NM_001313960	0,0,40280,41572,41572	AFF1,AFF1-AS1,C4orf36
4_K12_H3K27ac_broad_peak_4925_lociStitched	chr11	109816510	109856624	4	13099	42685.3	8692.7	132	1	NM_033390,NM_001260493,NM_001260492,NM_001260495,NM_001260496	107463,188981,209662,209662,209662	RDX,ZC3H12C
9_K12_H3K27ac_broad_peak_4689_lociStitched	chr11	75477189	75538285	9	25298	45021.6	11058.4	133	1	NR_046090,NM_001253891,NM_032564,NR_144531,NM_003369	0,0,0,0,0	DGAT2,LOC100506113,LOC283214,UVRAG
3_K12_H3K27ac_broad_peak_15254_lociStitched	chr2	227697731	227710951	3	9212	36044.3	2246.08	134	1	NM_001349069,NM_001167608,NM_001349071,NM_001349072,NM_032276	0,0,0,0,0	RHBDD1
5_K12_H3K27ac_broad_peak_12978_lociStitched	chr19	39337577	39371146	5	16851	37731.6	4038.35	135	1	NM_001533,NM_001005335,NM_001195833,NM_198445,NR_034146,NM_012237,NM_001193286,NM_030593	0,0,0,0,0,0,0,0	HNRNPL,RINL,SIRT2
5_K12_H3K27ac_broad_peak_298_lociStitched	chr1	17221631	17241880	5	10302	39327.6	5645.42	136	1	NR_135058,NR_135059,NR_135056,NR_135057,NM_014675	5471,5471,5659,5659,6565	CROCC,LOC105376805
4_K12_H3K27ac_broad_peak_6570_lociStitched	chr12	125389319	125425937	4	14509	38265.8	4621.19	137	1	NM_021009,NR_049820,NM_032656,NM_001082959,NM_005505	0,0,5433,40801,40801	DHX37,MIR5188,SCARB1,UBC
4_K12_H3K27ac_broad_peak_23682_lociStitched	chr7	128572776	128604792	4	14697	38560.1	5183.39	138	1	NM_001347928,NM_001098629,NM_001098630,NM_001242452,NM_032643,NM_001098627,NM_001191028,NM_012470,NR_034053	0,0,0,0,0,0,0,0,0	IRF5,TNPO3
5_K12_H3K27ac_broad_peak_16066_lociStitched	chr20	52530869	52560059	5	19020	38273.9	5239.6	139	1	NM_001323347,NM_001316361,NM_003657,NR_002189,NR_039913	18,18,18,38622,124888	BCAS1,MIR4756,SUMO1P1
1_K12_H3K27ac_broad_peak_5596_lociStitched	chr12	46117166	46128486	1	11321	34737.7	1760.26	140	1	NR_028408,NM_001347839,NM_152641,NM_004719,NM_001142679	0,0,0,184428,282980	ANO6,ARID2,LINC00938,SCAF11
1_K12_H3K27ac_broad_peak_15063_lociStitched	chr2	201979406	201994582	1	15177	34299.3	1391.64	141	1	NM_001308043,NM_001127184,NR_147241,NM_001202516,NM_001202517,NM_001202519,NM_001351590,NM_003879,NR_147242,NR_147243,NR_147244,NR_147245,NR_147246,NR_147247,NR_147248,NR_147249,NR_147250,NR_147251,NR_147252,NM_001351591,NR_147255,NM_001127183,NM_001351593,NM_001351594,NR_147253,NM_001351592,NM_001308042	0,0,0,0,0,0,0,0,0,0,0,0,0,0,0,0,0,0,0,0,0,0,0,0,0,0,0	CFLAR
2_K12_H3K27ac_broad_peak_2840_lociStitched	chr10	21803314	21824607	2	17009	34658.6	1775.84	142	1	NM_207371,NM_001324296,NM_001324297,NM_001195627,NM_001195628,NM_001195630,NM_004641,NR_136736,NM_001195626	0,0,0,0,0,0,0,0,0	MLLT10,SKIDA1
1_K12_H3K27ac_broad_peak_8386_lociStitched	chr15	50641926	50649730	1	7805	34375.8	1540.51	143	1	NM_005254,NM_016654,NM_001320910,NM_001320915,NM_002041,NM_016655,NM_181427,NR_026891,NR_024490	0,0,0,0,0,0,0,0,0	GABPB1,GABPB1-AS1,GABPB1-IT1
6_K12_H3K27ac_broad_peak_6403_lociStitched	chr12	120515944	120573968	6	24568	39264.8	6608.93	144	1	NM_207311,NR_147892,NR_147893,NR_147894,NM_001167606,NM_006861,NM_006836	0,0,0,0,0,0,0	BICDL1,GCN1,RAB35
2_K12_H3K27ac_broad_peak_12999_lociStitched	chr19	39888197	39904457	2	15068	34894	2326.81	145	1	NM_001317770,NM_017592,NR_133915,NM_003407,NR_039755,NM_001351693,NM_022835,NM_001351694	0,0,0,0,0,0,0,0	MED29,MIR4530,PLEKHG2,ZFP36
1_K12_H3K27ac_broad_peak_5878_lociStitched	chr12	57910944	57918985	1	8042	33930.6	1366.97	146	1	NM_001195053,NM_001195054,NM_001195055,NM_001195056,NM_001195057,NM_004083,NR_030346,NM_052897	0,0,0,0,0,0,0,0	DDIT3,MBD6,MIR616
3_K12_H3K27ac_broad_peak_19786_lociStitched	chr4	186391816	186408016	3	13215	34674.5	2394.36	147	1	NM_001145411,NM_152775,NR_133944,NM_001114107,NM_001257962,NM_001257963,NM_014476,NR_047562	0,0,0,13799,13799,13799,13799,13799	CCDC110,LOC105377590,PDLIM3
3_K12_H3K27ac_broad_peak_3418_lociStitched	chr10	98026472	98059572	3	17833	36317.3	4183.84	148	1	NM_001258440,NM_001258441,NM_001258442,NR_047680,NR_047681,NR_047682,NR_047683,NM_001114094,NM_013314	0,0,0,0,0,0,0,0,0	BLNK
5_K12_H3K27ac_broad_peak_21599_lociStitched	chr6	34621592	34665713	5	18648	37520.5	5400.41	149	1	NM_022758,NM_024294,NR_134625,NR_134626,NM_003093,NR_029472	0,0,0,0,59158,59158	C6orf106,LOC101929243,SNRPC
3_K12_H3K27ac_broad_peak_23441_lociStitched	chr7	102064907	102087558	3	14572	36049.1	4006.96	150	1	NR_038967,NM_024653,NM_001126340,NM_001271818,NM_001271819,NM_032831	0,0,0,0,0,0	LOC100630923,ORAI2,PRKRIP1
2_K12_H3K27ac_broad_peak_20277_lociStitched	chr5	87953870	87973736	2	18882	33353	1464.12	151	1	NR_015436,NR_024384,NR_024383,NR_030741,NR_146284	0,0,0,0,0	LINC00461,MEF2C-AS2,MIR9-2
3_K12_H3K27ac_broad_peak_11092_lociStitched	chr17	47405509	47440982	3	12565	39343.1	7612.51	152	1	NM_001145365,NR_135579,NM_014897,NR_110884,NR_110883,NR_110882	0,0,0,0,0,0	LOC102724596,ZNF652
4_K12_H3K27ac_broad_peak_24554_lociStitched	chr8	98639618	98660295	4	11110	36033.8	4553.08	153	1	NM_178812,NM_018407,NR_125390,NM_001317748,NM_002380,NM_030583	0,127514,180894,220954,220954,220954	LAPTM4B,LOC101927066,MATN2,MTDH
1_K12_H3K27ac_broad_peak_10937_lociStitched	chr17	42292855	42300250	1	7396	32905.5	1473.08	154	1	NM_001076684,NM_014233,NM_001076683,NR_045058,NR_106840	0,0,0,0,7649	MIR6782,UBTF
2_K12_H3K27ac_broad_peak_11902_lociStitched	chr18	48718441	48738035	2	7231	35500.4	4083.39	155	1	NM_016626,NM_005359,NR_040075,NR_040074,NM_018696	0,107031,180377,180377,203952	ELAC1,LINC01630,MEX3C,SMAD4
7_K12_H3K27ac_broad_peak_18678_lociStitched	chr3	193765050	193823118	7	20684	39027.5	7723.04	156	1	NR_136179,NR_136180,NR_136181,NM_005524,NR_033944	0,0,0,30813,43603	HES1,LINC02026,LINC02028
5_K12_H3K27ac_broad_peak_24427_lociStitched	chr8	77589993	77631935	5	22379	36296.6	5020.46	157	1	NR_024360,NM_024721,NR_105006,NR_130460,NM_000318,NM_001079867,NM_001172086,NM_001172087	0,0,153427,247069,260559,260559,260559,260559	LINC01111,MIR3149,PEX2,ZFHX4,ZFHX4-AS1
6_K12_H3K27ac_broad_peak_14136_lociStitched	chr2	65140788	65174607	6	17876	35597.9	4376.18	158	1	NR_036586,NM_001348406,NM_001348407,NM_001193493,NM_003038	0,40972,40972,40972,41888	LINC02245,SLC1A4
6_K12_H3K27ac_broad_peak_16762_lociStitched	chr22	29179660	29220215	6	18837	35355.8	4221.78	159	1	NM_001284263,NM_001284264,NM_173510,NM_001284265,NM_001079539,NM_005080	0,0,0,0,0,0	CCDC117,XBP1
1_K12_H3K27ac_broad_peak_10746_lociStitched	chr17	36856565	36863739	1	7175	32608	1483.58	160	1	NR_039887,NM_005937,NR_039879,NM_001136498,NM_001130677	0,0,12205,22771,25379	CISD3,EPOP,MIR4726,MIR4734,MLLT6
3_K12_H3K27ac_broad_peak_7356_lociStitched	chr14	50526606	50554867	3	17232	33673	2670.66	161	1	NR_131171,NM_001040662,NM_024558,NR_049738,NR_049739	0,20483,20483,20483,20483	LINC01599,VCPKMT
1_K12_H3K27ac_broad_peak_23565_lociStitched	chr7	114561938	114574531	1	12594	32959.7	1975.84	162	1	NM_001166346,NM_001166345,NM_199072,NR_120521,NR_126407	0,0,0,144481,189122	LINC01392,LINC01393,MDFIC
3_K12_H3K27ac_broad_peak_3172_lociStitched	chr10	74076684	74095889	3	13509	33387.9	2439.03	163	1	NM_001002762,NM_017626,NM_001195519,NM_001195518,NM_006077	0,0,31195,31195,31195	DNAJB12,MICU1
4_K12_H3K27ac_broad_peak_13999_lociStitched	chr2	54777310	54810689	4	26242	34877.7	4012.16	164	1	NM_003128,NM_178313,NR_002229,NM_001039753,NM_001100396	0,0,20333,141460,188597	C2orf73,EML6,RPL23AP32,SPTBN1
2_K12_H3K27ac_broad_peak_10791_lociStitched	chr17	38007951	38025590	2	10013	33699.3	2892.8	165	1	NM_001257408,NM_001257409,NM_001257410,NM_001257411,NM_001257412,NM_001257413,NM_001257414,NM_001284514,NM_001284515,NM_012481,NM_183228,NM_183229,NM_183230,NM_183231,NM_183232,NM_198844,NM_199321	0,0,0,0,0,0,0,0,0,0,0,0,0,0,0,0,0	IKZF3,ZPBP2
7_K12_H3K27ac_broad_peak_22978_lociStitched	chr7	38374218	38409919	7	28431	35347.6	4562.59	166	1	NR_040085,NM_001635,NM_139316,NM_001003799,NM_001003806	0,13378,13378,60971,60971	AMPH,TARP,TRG-AS1
6_K12_H3K27ac_broad_peak_8003_lociStitched	chr14	106303062	106330537	6	15902	32173.2	1434.19	167	1	NR_039730,NR_130467,NR_130466,NR_130466,NR_130468	0,0,0,0,0	MIR4507,MIR4537,MIR4538,MIR4539
5_K12_H3K27ac_broad_peak_14207_lociStitched	chr2	70296185	70336602	5	12054	35425.5	4704.54	168	1	NR_033872,NM_006196,NR_024444,NM_001348758,NM_001348763,NM_001348764,NR_145971,NR_145972,NM_001348760,NM_001348761,NM_001348762,NR_145970,NM_001348759,NM_017880,NR_145967,NR_145968,NR_145969	0,0,14566,40410,40410,40410,40410,40410,40410,40410,40410,40410,40410,40410,40410,40410,40410	C2orf42,LINC01816,PCBP1,PCBP1-AS1
1_K12_H3K27ac_broad_peak_17885_lociStitched	chr3	71105999	71117905	1	11907	32116.4	1410.86	169	1	NM_001244813,NM_001349344,NM_001244815,NM_001349337,NM_001349342,NM_001349343,NM_001244814,NM_001244812,NM_001244816,NM_001244808,NM_001349338,NM_001349339,NM_001349340,NM_001349341,NR_146142,NR_146143,NM_001244810,NM_032682	0,0,0,0,0,0,0,0,0,0,0,0,0,0,0,0,0,0	FOXP1
6_K12_H3K27ac_broad_peak_24624_lociStitched	chr8	103818095	103845891	6	13747	37349.5	6651.58	170	1	NR_149020,NM_001301668,NM_015878,NM_148174,NR_126338,NR_126339	0,0,0,0,30608,30608	AZIN1,AZIN1-AS1,GASAL1
1_K12_H3K27ac_broad_peak_24294_lociStitched	chr8	54925553	54935735	1	10183	32207.7	1544.61	171	1	NM_006756,NM_201437,NR_109901,NR_109902,NM_001279360,NM_001279356,NM_001279357,NM_001279358,NM_001279359,NM_006330	0,0,0,0,23192,23192,23192,23192,23192,23192	LYPLA1,TCEA1
1_K12_H3K27ac_broad_peak_9285_lociStitched	chr16	8158099	8167153	1	9055	31935.3	1300.15	172	1	NM_001142333,NM_018723,NM_001142334,NM_145891,NM_145892,NM_145893	394760,394760,394760,394760,394760,394760	RBFOX1
3_K12_H3K27ac_broad_peak_1037_lociStitched	chr1	79925936	79962915	3	26206	35115.3	4585.4	173	1	NM_022159,NR_135640,NR_135641,NM_006417,NM_006820	453442,796174,796174,796174,814107	ADGRL4,IFI44,IFI44L
2_K12_H3K27ac_broad_peak_16119_lociStitched	chr20	57462931	57484447	2	13200	33592.9	3240.31	174	1	NM_016592,NM_001309861,NM_001309883,NM_001077490,NM_080425,NR_126334,NR_132273,NM_001309840,NM_001309842,NM_000516,NM_001077488,NM_001077489,NM_080426,NR_132272	0,0,0,0,0,0,0,0,0,0,0,0,0,0	GNAS,LOC101927932
2_K12_H3K27ac_broad_peak_1656_lociStitched	chr1	154373721	154393889	2	16859	33650.3	3489.06	175	1	NR_147855,NM_001206866,NM_000565,NM_181359,NM_020452	0,0,0,0,49942	ATP8B2,IL6R,IL6R-AS1
1_K12_H3K27ac_broad_peak_8572_lociStitched	chr15	65183221	65189604	1	6384	31567.8	1436.81	176	1	NM_182703,NM_001195059,NM_025201,NM_001286496,NM_001286497,NM_001286499,NM_025049	14497,23021,23021,65355,65355,65355,65355	ANKDD1A,PIF1,PLEKHO2
2_K12_H3K27ac_broad_peak_3779_lociStitched	chr11	257115	271691	2	4949	32208.6	2151.42	177	1	NM_002817,NM_175932,NM_001276700,NM_138329,NM_025092	4132,4132,6879,6879,17447	NLRP6,PGGHG,PSMD13
1_K12_H3K27ac_broad_peak_22535_lociStitched	chr6	157096933	157105611	1	8679	31225.2	1192.36	178	1	NM_001346813,NM_017519,NM_020732,NR_039676,NR_145751	0,0,0,0,396977	ARID1B,MIR4466,SNORD28B
K12_H3K27ac_broad_peak_17135	chr22	46435657	46445785	1	10129	31238.8	1227.51	179	1	NR_027036,NM_018280,NR_027034,NR_148973,NR_027240	0,554,3941,14746,29001	LINC00899,LOC642648,LOC730668,PRR34,PRR34-AS1
5_K12_H3K27ac_broad_peak_3938_lociStitched	chr11	10319130	10344658	5	14677	33857.8	4125.32	180	1	NM_001124,NR_103765,NM_030962,NM_001172431,NM_000480	0,0,3377,127210,127566	ADM,AMPD3,CAND1.11,SBF2
K12_H3K27ac_broad_peak_7006	chr13	91993932	92004438	1	10507	31519.1	1883.73	181	1	NR_027349,NR_027350,NR_029487,NR_029488,NR_029489,NR_029492,NR_029490,NR_029508	0,0,0,0,0,0,0,0	MIR17,MIR17HG,MIR18A,MIR19A,MIR19B1,MIR20A,MIR92A1
5_K12_H3K27ac_broad_peak_10976_lociStitched	chr17	43366782	43395724	5	19209	34250	4656.77	182	1	NM_003954,NR_024434,NR_110325,NR_110326,NR_024435,NR_110324	0,20786,20786,20786,20786,20786	MAP3K14,MAP3K14-AS1
3_K12_H3K27ac_broad_peak_18490_lociStitched	chr3	171803421	171826956	3	21981	31946.4	2395.86	183	1	NM_022763,NM_001135095,NR_046852,NM_001164436,NM_001130081,NM_002662	0,0,184892,226314,275138,275138	FNDC3B,PLD1,TMEM212,TMEM212-AS1
2_K12_H3K27ac_broad_peak_17221_lociStitched	chr3	4533607	4551160	2	12094	31760.4	2290.67	184	1	NR_108075,NM_001099952,NM_001168272,NM_002222,NM_001164674,NM_001164675,NM_182760	0,0,0,0,24642,24642,24642	ITPR1,ITPR1-DT,SUMF1
2_K12_H3K27ac_broad_peak_3888_lociStitched	chr11	7531741	7555987	2	13602	32804.8	3387.17	185	1	NM_198474,NM_001351853,NM_001351854,NM_001351855,NM_001351856,NM_001351862,NM_003621,NR_147792	0,0,0,0,0,0,0,0	OLFML1,PPFIBP2
2_K12_H3K27ac_broad_peak_17910_lociStitched	chr3	74873004	74890904	2	16749	31402	2035.23	186	1	NM_020872,NR_039646,NR_049831,NR_024241,NR_031714	302714,372723,372723,579799,789010	CNTN3,FAM86DP,MIR1324,MIR4444-1,MIR4444-2
1_K12_H3K27ac_broad_peak_10189_lociStitched	chr17	1387708	1395395	1	7688	31336.1	1970.18	187	1	NM_001080950,NM_033375,NM_001080779,NM_001135642,NM_016532,NM_130766	0,0,0,2476,2476,2476	INPP5K,MYO1C
2_K12_H3K27ac_broad_peak_6104_lociStitched	chr12	94583800	94604725	2	13125	31847.8	2511	188	1	NM_005761,NR_037687,NM_001346457,NM_001042399,NM_001346458,NM_001346459,NM_016122	0,51572,95445,97331,97331,97331,97331	CEP83,PLXNC1
K12_H3K27ac_broad_peak_21404	chr6	27796582	27808477	1	11896	30760.5	1507.1	189	1	NM_003541,NM_003510,NM_003520,NM_021968,NM_003521	0,0,0,4325,13316	HIST1H2AK,HIST1H2BM,HIST1H2BN,HIST1H4J,HIST1H4K
3_K12_H3K27ac_broad_peak_7754_lociStitched	chr14	90081982	90110252	3	9830	33302.1	4215.06	190	1	NM_001085471,NR_024620,NM_001284269,NM_001284267,NM_145231	0,38163,151084,151084,151084	EFCAB11,FOXN3,FOXN3-AS2
2_K12_H3K27ac_broad_peak_16182_lociStitched	chr20	62357912	62373596	2	14158	31230	2363.58	191	1	NM_001083113,NM_001195653,NM_001195654,NM_032527,NM_181485,NM_001305654,NM_001305655,NM_017806,NM_020062	0,0,0,0,0,0,0,0,0	LIME1,SLC2A4RG,ZGPAT
4_K12_H3K27ac_broad_peak_5173_lociStitched	chr11	131492382	131532641	4	18433	36861.1	8031.67	192	1	NM_001048209,NM_001352001,NM_001352003,NM_001352005,NM_001352006,NM_001352007,NR_147848,NR_126159	0,0,0,0,0,0,0,0	NTM,NTM-AS1
K12_H3K27ac_broad_peak_12102	chr19	916331	928144	1	11814	30520.1	1735.33	193	1	NM_032551,NM_005224,NM_138774,NR_125730,NM_005481	0,0,3107,22742,23114	ARID3A,KISS1R,MED16,R3HDM4,RNU6-2
4_K12_H3K27ac_broad_peak_16374_lociStitched	chr21	36391700	36424195	4	20523	33463.4	4737.77	194	1	NM_001754,NR_026812,NM_001001890,NM_001122607,NR_038885	0,0,130714,130714,234533	LINC01426,RUNX1,RUNX1-IT1
1_K12_H3K27ac_broad_peak_3768_lociStitched	chr10	135200691	135209036	1	8346	29785.8	1109.88	195	1	NM_152911,NM_207127,NM_207128,NR_109763,NR_109764,NR_109765,NR_109766,NM_138384	0,0,0,0,0,0,0,0	MTG1,PAOX
3_K12_H3K27ac_broad_peak_855_lociStitched	chr1	51423661	51450796	3	22158	29745.4	1074.55	196	1	NM_007051,NM_001262,NM_078626,NR_039617,NR_106754	0,0,0,74713,74894	CDKN2C,FAF1,MIR4421,MIR6500
2_K12_H3K27ac_broad_peak_15754_lociStitched	chr20	32988042	33005246	2	14729	31485	2826.62	197	1	NM_001257137,NM_001257138,NM_001324197,NM_001324198,NM_031483	0,0,0,0,0	ITCH
2_K12_H3K27ac_broad_peak_21482_lociStitched	chr6	31150300	31172986	2	17264	31302.1	2647.46	198	1	NR_026791,NR_026816,NM_002701,NM_001173531,NM_001285986,NM_001285987,NM_203289	0,4625,11831,15354,15354,15354,15354	HCG27,POU5F1,PSORS1C3
5_K12_H3K27ac_broad_peak_11037_lociStitched	chr17	45725714	45747579	5	12015	33573.7	5061.75	199	1	NM_002265,NM_001276453,NM_014726,NM_001330257,NM_006310	0,0,25051,25073,25073	KPNB1,NPEPPS,TBKBP1
6_K12_H3K27ac_broad_peak_26858_lociStitched	chrX	130917550	130975480	6	26901	34103.4	5630.8	200	1	NR_026975,NM_001042453,NM_016542,NM_001042452,NM_001306193	0,181765,181765,182156,235534	FIRRE,FRMD7,STK26
K12_H3K27ac_broad_peak_19107	chr4	71567091	71581688	1	14598	30275.6	1830.46	201	1	NM_001130709,NM_001291994,NM_014961,NM_001037442,NM_020368	0,5871,5871,5871,10824	RUFY3,UTP3
1_K12_H3K27ac_broad_peak_4985_lociStitched	chr11	115090201	115097040	1	6840	30009.5	1627	202	1	NM_001098517,NM_001301043,NM_001301044,NM_001301045,NM_014333	0,0,0,0,0	CADM1
2_K12_H3K27ac_broad_peak_5446_lociStitched	chr12	25203888	25217244	2	10231	30571.9	2289.22	203	1	NM_001321724,NM_001204126,NM_001204127,NM_006152,NM_001082972,NM_001082973,NM_001204101,NM_001204102,NM_001319977,NM_001319978,NM_001352061,NM_001352062,NM_001352063,NM_001352064,NM_001352065,NM_001352066,NM_001352067,NM_001352068,NM_018272,NR_147909,NR_147910,NR_147911	0,0,0,0,43979,43979,43979,43979,43979,43979,43979,43979,43979,43979,43979,43979,43979,43979,43979,43979,43979,43979	CASC1,LOC645177,LRMP
3_K12_H3K27ac_broad_peak_5126_lociStitched	chr11	126333506	126355294	3	6194	32191.8	3982.85	204	1	NM_001301097,NM_032531,NM_001161707,NM_001254757,NM_001348396,NM_001348398,NM_001348400,NR_145671,NM_001348397,NM_001348399,NM_006278,NM_001254758,NM_001254759	0,0,0,48971,48971,48971,48971,48971,48971,48971,48971,48971,48971	KIRREL3,ST3GAL4
5_K12_H3K27ac_broad_peak_5150_lociStitched	chr11	129870720	129908834	5	7279	35205.9	7035.84	205	1	NM_020228,NM_199437,NR_024233,NM_001142276,NM_001142277,NM_001142278,NM_001328682,NM_001328684,NM_001328685,NM_001328686,NM_001642,NR_024515,NR_024516	0,0,0,30882,30882,30882,30882,30882,30882,30882,30882,30882,30882	APLP2,LINC00167,PRDM10
2_K12_H3K27ac_broad_peak_5049_lociStitched	chr11	118963454	118974969	2	8456	30830.3	2828.08	206	1	NM_000190,NM_001258208,NM_001258209,NM_001024382,NM_002105,NM_001382	0,0,0,0,0,0	DPAGT1,H2AFX,HMBS
3_K12_H3K27ac_broad_peak_6112_lociStitched	chr12	95199239	95228165	3	13277	31491.7	3526.08	207	1	NR_030171,NR_036685,NM_001258338,NM_018838,NM_020698	9,65,136939,136939,154902	KRT19P2,MIR492,NDUFA12,TMCC3
6_K12_H3K27ac_broad_peak_13072_lociStitched	chr19	42027317	42070209	6	23914	33348.5	5404.39	208	1	NR_110724,NM_001288773,NM_001098506,NM_001290113,NM_033543	0,0,12322,12322,12322	CEACAM21,LINC01480
3_K12_H3K27ac_broad_peak_3033_lociStitched	chr10	53991986	54021535	3	15038	29879.9	1982.74	209	1	NM_001098512,NM_006258,NR_038277,NM_012242,NR_120642,NR_120641	0,0,35073,52408,189102,189102	DKK1,LINC01468,PRKG1,PRKG1-AS1
3_K12_H3K27ac_broad_peak_24606_lociStitched	chr8	102201549	102219921	3	7542	32744.4	4872.25	210	1	NM_001042510,NM_001267708,NM_016096,NM_001267709,NR_033962	0,0,0,0,113071	FLJ42969,ZNF706
2_K12_H3K27ac_broad_peak_9181_lociStitched	chr16	2547051	2566672	2	13421	30651.9	2784.22	211	1	NM_001199107,NM_020705,NM_001198569,NM_001694,NM_001330449	0,0,0,0,3674	AMDHD2,ATP6V0C,TBC1D24
1_K12_H3K27ac_broad_peak_8204_lociStitched	chr15	40225424	40233649	1	8226	29703.8	1890.11	212	1	NM_001013703,NM_001271854,NM_007223,NM_001309434,NM_003134	0,12332,12332,94242,94242	EIF2AK4,GPR176,SRP14
4_K12_H3K27ac_broad_peak_12542_lociStitched	chr19	13251196	13279204	4	14609	31049.7	3271.33	213	1	NM_052876,NM_001271609,NM_001271610,NM_001271611,NM_003765,NM_004907	0,0,0,0,0,0	IER2,NACC1,STX10
3_K12_H3K27ac_broad_peak_5023_lociStitched	chr11	118304691	118320959	3	9599	31454.2	3749.77	214	1	NM_001197104,NM_005933,NR_046369,NR_046370,NM_006476,NR_033759	0,0,15162,15162,24130,24130	ATP5MG,KMT2A,LOC100131626
1_K12_H3K27ac_broad_peak_20615_lociStitched	chr5	138719784	138729582	1	9799	29013.8	1403.07	215	1	NM_016459,NM_001161546,NM_005847,NM_152685,NM_194296	0,0,746,746,2874	MZB1,PROB1,SLC23A1,SPATA24
2_K12_H3K27ac_broad_peak_13316_lociStitched	chr19	49465135	49479613	2	7025	29448.3	1882.14	216	1	NM_000146,NM_001161587,NM_002103,NR_027763,NM_001291428,NM_001291431,NM_138761,NM_138763,NM_138764,NR_027882	0,0,0,0,81,81,81,81,81,81	BAX,FTL,GYS1
1_K12_H3K27ac_broad_peak_19976_lociStitched	chr5	32529644	32544210	1	14567	30132.7	2582.55	217	1	NM_006713,NM_016107,NR_144318,NR_030305,NM_001204376	41395,84778,84778,135064,166533	MIR579,NPR3,SUB1,ZFR
2_K12_H3K27ac_broad_peak_24282_lociStitched	chr8	52808156	52816889	2	8139	28863.4	1344.88	218	1	NM_001286782,NM_001286783,NM_052937,NM_144651,NM_001352856,NM_001352857,NM_001352869,NM_001352851,NM_001352852,NM_001352853,NM_001352854,NM_001352855,NM_001352868,NM_001352875,NM_001352878,NM_001352839,NM_001352840,NM_001352841,NM_001352842,NM_001352843,NM_001352844,NM_001352845,NM_001352846,NM_001352847,NM_001352848,NM_001352849,NM_001352850,NM_001352859,NM_001352860,NM_001352864,NM_001352865,NM…	0,0,0,86152,206503,206503,206503,206503,206503,206503,206503,206503,206503,206503,206503,206503,206503,206503,206503,206503,206503,206503,206503,206503,206503,206503,206503,206503,206503,206503,206503,206503,206503,206503,206503,206503,206503,206503,206503,206503,206503,206503,206503,206503,206503,206503,206503,206503,206503,206503,206503,206503,206503,206503,206503,206503,206503,206503	PCMTD1,PXDNL,ST18
3_K12_H3K27ac_broad_peak_7982_lociStitched	chr14	105944481	105958426	3	7686	32231.1	4720.38	219	1	NM_001270837,NR_073082,NM_001270841,NM_001312,NR_073081,NR_073083,NR_073084,NR_073085,NM_001311,NM_001198983,NM_001134877,NM_001134875,NM_001134876	0,0,0,0,0,0,0,0,0,0,0,0,0	CRIP1,CRIP2,TEDC1
4_K12_H3K27ac_broad_peak_4523_lociStitched	chr11	67030388	67058067	4	12472	31454.4	3977.47	220	1	NM_001619,NM_001347901,NM_207354,NM_012308,NR_027473,NM_001256405	0,0,0,4839,4839,4839	ANKRD13D,GRK2,KDM2A
5_K12_H3K27ac_broad_peak_834_lociStitched	chr1	46767077	46800230	5	20633	29715	2486.47	221	1	NM_006369,NM_001297565,NM_001297566,NM_006004,NM_199044,NR_045789,NR_045790,NR_045791	0,0,0,0,5619,5619,5619,5619	LRRC41,NSUN4,UQCRH
1_K12_H3K27ac_broad_peak_6187_lociStitched	chr12	104318157	104329232	1	11076	28913.5	1690.05	222	1	NR_027249,NM_003299,NR_037425,NM_001135570,NM_003211	0,0,0,14749,30361	C12orf73,HSP90B1,MIR3652,TDG,TTC41P
3_K12_H3K27ac_broad_peak_7046_lociStitched	chr13	103237087	103255428	3	10912	30490.1	3272.03	223	1	NM_001330588,NM_003291,NM_001010977,NM_001146197,NM_001286775,NM_001286776,NM_138779,NR_104590	0,0,82669,126289,162810,162810,162810,162810	CCDC168,METTL21C,TEX30,TPP2
2_K12_H3K27ac_broad_peak_11646_lociStitched	chr18	9060506	9084284	2	12245	30112.5	2974.63	224	1	NM_021074,NR_110771,NR_110772,NM_001083625,NM_015208	18344,36979,36979,52467,52467	ANKRD12,NDUFV2,NDUFV2-AS1
4_K12_H3K27ac_broad_peak_22456_lociStitched	chr6	144655396	144686242	4	19822	30941.6	3846.5	225	1	NM_007124,NR_132778,NM_003764,NM_031287,NM_001080951,NM_001080955,NM_001289037,NM_001289038,NM_001289039,NM_001289040,NM_001289042,NM_001289043,NM_001289044	0,40549,142321,238643,269661,269661,269661,269661,269661,269661,269661,269661,269661	PLAGL1,SF3B5,SNORA98,STX11,UTRN
3_K12_H3K27ac_broad_peak_5179_lociStitched	chr11	132206637	132233208	3	13886	32483	5391.26	226	1	NM_001048209,NM_001352001,NM_001352003,NM_001352005,NM_001352006,NM_001352007,NR_147848,NM_001352009,NR_147849,NR_147850,NM_001144058,NM_001352002,NM_001352004,NM_001352008,NM_016522,NR_147851,NR_147852,NR_147853,NR_147854	0,0,0,0,0,0,0,0,0,0,0,0,0,0,0,0,0,0,0	NTM
2_K12_H3K27ac_broad_peak_24598_lociStitched	chr8	101960054	101966937	2	5509	28981.6	2020.85	227	1	NM_001135702,NM_001135700,NM_001135701,NM_145690,NM_001135699,NM_003406	0,0,0,0,0,0	YWHAZ
3_K12_H3K27ac_broad_peak_22881_lociStitched	chr7	26221172	26245279	3	10345	30425.4	3507.57	228	1	NM_004289,NM_002137,NM_031243,NM_007276,NM_016587	0,0,0,0,0	CBX3,HNRNPA2B1,NFE2L3
1_K12_H3K27ac_broad_peak_5602_lociStitched	chr12	46658708	46665349	1	6642	27957.3	1055.25	229	1	NM_001278389,NM_001278387,NM_001278388,NM_001077484,NM_030674,NM_001278390	0,0,0,0,0,0	SLC38A1
3_K12_H3K27ac_broad_peak_1230_lociStitched	chr1	109911306	109941076	3	19977	30582.7	3733.16	230	1	NM_001205228,NM_002959,NM_001199772,NM_002790,NM_001199773,NM_001199774	0,0,577,577,577,577	PSMA5,SORT1
2_K12_H3K27ac_broad_peak_19173_lociStitched	chr4	78735580	78748948	2	10411	28361.5	1576.09	231	1	NM_001286790,NM_144571,NM_020236,NM_006419,NM_001166133,NM_025074	0,0,34857,202593,229776,229776	CNOT6L,CXCL13,FRAS1,MRPL1
3_K12_H3K27ac_broad_peak_1614_lociStitched	chr1	152001216	152021674	3	10923	30187.8	3432.85	232	1	NM_005620,NR_103561,NM_001310142,NM_002966,NM_001008536	0,6232,30215,34503,34946	LOC100131107,NBPF18P,S100A10,S100A11,TCHHL1
K12_H3K27ac_broad_peak_15614	chr20	17945006	17954970	1	9965	28392.4	1685.91	233	1	NM_014426,NM_001282454,NM_152227,NM_001310338,NM_001310339,NM_052865	0,0,0,0,0,0	MGME1,SNX5
2_K12_H3K27ac_broad_peak_26836_lociStitched	chrX	129296803	129311147	2	10594	28395.4	1702.63	234	1	NM_001130847,NM_004208,NM_145812,NR_132647,NM_004794	0,0,0,0,0	AIFM1,RAB33A
4_K12_H3K27ac_broad_peak_408_lociStitched	chr1	24281567	24307958	4	11354	31128.2	4507.58	235	1	NM_017761,NM_001191005,NM_001191006,NM_001191007,NM_001191009,NM_001300936,NM_001300937,NM_006625,NM_054016,NR_034035	0,0,0,0,0,0,0,0,0,0	PNRC2,SRSF10
5_K12_H3K27ac_broad_peak_18479_lociStitched	chr3	170955746	170989996	5	22495	31099	4493.6	236	1	NM_001161560,NM_001161561,NM_001161562,NM_001161563,NM_001161564,NM_001161565,NM_001161566,NM_015028	0,0,0,0,0,0,0,0	TNIK
2_K12_H3K27ac_broad_peak_21630_lociStitched	chr6	35685068	35700658	2	11973	28755.8	2170.13	237	1	NM_001145775,NR_027117,NM_001286574,NM_001286576,NM_145028	0,0,4151,4151,4151	ARMC12,FKBP5,LOC285847
2_K12_H3K27ac_broad_peak_4652_lociStitched	chr11	73489852	73500424	2	9395	28731.5	2216.95	238	1	NM_001318498,NM_001318499,NM_001318500,NM_016055,NR_134658,NR_134659,NR_134660,NR_134661	0,0,0,0,0,0,0,0	MRPL48
3_K12_H3K27ac_broad_peak_24779_lociStitched	chr8	128568136	128593691	3	14081	34765	8341.15	239	1	NR_117100,NR_024393,NR_117102,NM_001159542,NR_117101	73753,73753,119162,138696,148749	CASC11,CASC8,POU5F1B
2_K12_H3K27ac_broad_peak_17013_lociStitched	chr22	39823200	39846061	2	21077	29106.6	2706.74	240	1	NM_006116,NM_153497,NR_040535,NM_002409,NR_126469	0,0,0,7264,25751	LOC100506472,MGAT3,MGAT3-AS1,TAB1
3_K12_H3K27ac_broad_peak_7692_lociStitched	chr14	77487788	77508580	3	16673	30113.1	3775.83	241	1	NM_024496,NR_110554,NR_110553,NR_133913,NM_033426	0,0,26943,55644,55998	CIPC,IRF2BPL,LINC01629,LINC02288,LINC02289
3_K12_H3K27ac_broad_peak_21732_lociStitched	chr6	42738308	42752532	3	11104	28277.3	1952.96	242	1	NM_001318819,NR_134654,NM_003192,NM_015349,NR_037141	0,0,24425,36262,42377	ATP6V0CP3,BICRAL,LOC401261,TBCC
3_K12_H3K27ac_broad_peak_16921_lociStitched	chr22	37611627	37642180	3	19899	29990.8	3681.64	243	1	NM_002872,NM_001051,NM_001278687,NM_031910,NM_182486	0,3212,4899,27298,27298	C1QTNF6,RAC2,SSTR3
2_K12_H3K27ac_broad_peak_10560_lociStitched	chr17	27218506	27230720	2	10096	28557.6	2264.48	244	1	NM_001330170,NM_004475,NM_144683,NM_001033561,NM_001290131	0,0,0,1551,5516	DHRS13,FLOT2,PHF12
1_K12_H3K27ac_broad_peak_15949_lociStitched	chr20	46037400	46047384	1	9985	27973.2	1779.15	245	1	NR_146494,NR_146495,NR_146496,NM_001281771,NM_001281772,NM_001281773,NM_001281774,NM_001281775,NM_001281776,NM_001281777,NM_001281778,NM_001281779,NM_001281780,NM_001281781,NM_001281782,NM_001281783,NM_001281784,NM_012408,NM_183047,NM_183048,NM_001281769	0,0,0,51768,51768,51768,51768,51768,51768,51768,51768,51768,51768,51768,51768,51768,51768,51768,51768,51768,51768	LINC01754,ZMYND8
6_K12_H3K27ac_broad_peak_10721_lociStitched	chr17	36100441	36135623	6	16587	31407	5291.37	246	1	NM_000458,NM_001165923,NM_001304286,NR_024178,NM_001291476,NM_007010	0,0,0,66950,96949,96949	DDX52,HNF1B,YWHAEP7
3_K12_H3K27ac_broad_peak_11135_lociStitched	chr17	48772317	48799479	3	8700	31950.7	6114.17	247	1	NM_052855,NM_001330330,NM_006107,NM_016424,NM_003786	0,0,0,0,3255	ABCC3,ANKRD40,LUC7L3
4_K12_H3K27ac_broad_peak_70_lociStitched	chr1	1820347	1843290	4	12156	29332.6	3560.75	248	1	NM_001282538,NM_001282539,NM_002074,NM_001330313,NM_138705	0,0,0,2976,2976	CALML6,GNB1
K12_H3K27ac_broad_peak_4281	chr11	61593697	61603557	1	9861	27478.8	1833.96	249	1	NM_001281501,NM_001281502,NM_004265,NM_013402,NR_031729	0,0,0,9169,10986	FADS1,FADS2,MIR1908
4_K12_H3K27ac_broad_peak_21950_lociStitched	chr6	74158940	74183369	4	17746	28291.2	2704.29	250	1	NM_138441,NM_001123226,NM_012123,NM_133645,NM_018665	0,0,0,0,31652	CGAS,DDX43,MTO1
3_K12_H3K27ac_broad_peak_23027_lociStitched	chr7	44661716	44680381	3	16857	30455.7	4940.63	251	1	NM_001003941,NM_001165036,NM_002541,NM_001303059,NM_001303061,NM_001303062,NM_182547,NM_001303058,NM_001303060	0,0,0,39823,39823,39823,39823,39823,39823	OGDH,TMED4
3_K12_H3K27ac_broad_peak_6412_lociStitched	chr12	120621556	120640535	3	13973	27857.4	2347.7	252	1	NM_006836,NM_001002,NM_053275,NR_038924,NM_025157,NM_001080855,NM_001243756,NM_002859	0,0,0,0,7707,7707,7707,7707	GCN1,PXN,PXN-AS1,RPLP0
4_K12_H3K27ac_broad_peak_1819_lociStitched	chr1	161139180	161164964	4	11065	29682.5	4207.95	253	1	NM_000309,NM_001122764,NM_001350128,NM_001350129,NM_001350130,NM_001350131,NM_001199873,NM_001199874,NM_003779,NM_001320336,NM_005099	0,0,0,0,0,0,0,0,0,0,0	ADAMTS4,B4GALT3,PPOX
3_K12_H3K27ac_broad_peak_25518_lociStitched	chr9	98255371	98279272	3	14185	27885.3	2571.75	254	1	NM_001083607,NM_001083606,NM_001083604,NM_001083605,NM_000264,NM_001354918,NR_149061,NM_001083603,NM_001083602,NM_001354919	0,0,0,0,0,0,0,0,0,0	PTCH1
K12_H3K27ac_broad_peak_22935	chr7	32766682	32781674	1	14993	27057.6	1803.54	255	1	NR_003502,NR_030320,NR_037514,NR_036680,NR_036501	0,0,0,7903,16224	DPY19L1P1,LINC00997,MIR550A2,MIR550B2,ZNRF2P1
6_K12_H3K27ac_broad_peak_19403_lociStitched	chr4	113191379	113234322	6	15439	31515.9	6286.86	256	1	NM_001128426,NM_018569,NR_136622,NM_052864,NM_001102406,NM_001253884,NM_025144	0,0,0,0,0,0,0	ALPK1,AP1AR,TIFA
3_K12_H3K27ac_broad_peak_12954_lociStitched	chr19	38522694	38550872	3	13792	28448.5	3220.75	257	1	NM_015073,NR_145800,NM_001291088,NM_031951,NM_001135155,NM_001289978,NM_004647,NM_001135156	0,102864,125349,125349,150774,150774,150774,150774	DPF1,SIPA1L3,SNORD152,WDR87
K12_H3K27ac_broad_peak_9042	chr15	93442762	93452235	1	9474	26860.7	1748.72	258	1	NM_001042572,NM_001271,NR_036136,NR_037600,NR_037601,NR_037602	0,0,0,786,786,786	CHD2,LINC01578,MIR3175
4_K12_H3K27ac_broad_peak_7071_lociStitched	chr13	111350851	111381068	4	14146	29966.2	4855.87	259	1	NM_024537,NR_147942,NM_001352252,NR_147941,NM_001352253,NM_198217,NM_198218,NM_198219,NM_005537,NM_001267728	0,0,0,0,0,0,0,0,0,0	CARS2,ING1
K12_H3K27ac_broad_peak_2487	chr1	228673107	228679953	1	6847	26097.6	1002.25	260	1	NM_001010858,NM_001287262,NR_039812,NM_175055,NM_033445	0,18107,23255,26849,27548	BTNL10,HIST3H2A,HIST3H2BB,MIR4666A,RNF187
2_K12_H3K27ac_broad_peak_22879_lociStitched	chr7	26191234	26208066	2	10742	27463.1	2376.68	261	1	NM_004289,NM_002137,NM_031243,NM_007276,NM_016587	0,21490,21490,32765,33258	CBX3,HNRNPA2B1,NFE2L3
2_K12_H3K27ac_broad_peak_12067_lociStitched	chr18	75332886	75345888	2	8446	28088.2	3022.97	262	1	NR_104127,NM_001480,NM_001025101,NM_001025100,NM_001025081,NM_001025090,NM_001025092,NM_002385	337365,350791,488113,488113,603832,603832,603832,603832	GALR1,LINC01029,MBP
1_K12_H3K27ac_broad_peak_17401_lociStitched	chr3	23847037	23855185	1	8149	26052.4	1102.42	263	1	NR_046652,NM_003341,NM_182666,NM_001202476,NM_020345	0,0,0,0,78387	NKIRAS1,UBE2E1,UBE2E1-AS1
K12_H3K27ac_broad_peak_22917	chr7	30323216	30339277	1	16062	27104.5	2296.72	264	1	NR_136267,NM_147128,NR_030319,NR_037513,NR_002186	0,0,0,0,70389	DKFZP586I1420,LOC105375218,MIR550A1,MIR550B1,ZNRF2
3_K12_H3K27ac_broad_peak_22870_lociStitched	chr7	25980389	26011240	3	12637	28972.2	4167.97	265	1	NR_029597,NM_004289,NM_002137,NM_031243,NM_007276	0,180607,218316,218316,229591	CBX3,HNRNPA2B1,MIR148A,NFE2L3
3_K12_H3K27ac_broad_peak_21144_lociStitched	chr6	7130409	7157467	3	20903	28224.2	3422.84	266	1	NM_001168344,NM_001003698,NM_001003699,NM_001003700,NM_001292008,NM_003144,NR_120448	0,0,0,0,123909,123909,123909	RREB1,SSR1
8_K12_H3K27ac_broad_peak_20936_lociStitched	chr5	173311374	173362994	8	23012	30977.2	6240.86	267	1	NM_001308189,NM_001308191,NM_030627,NM_001308192,NM_001308193	0,0,0,0,0	CPEB4
2_K12_H3K27ac_broad_peak_18516_lociStitched	chr3	176909243	176920410	2	9426	25943.2	1220.55	268	1	NM_001321193,NM_001321195,NM_001321194,NM_024665,NR_047465	0,0,0,0,91820	LINC00501,TBL1XR1
K12_H3K27ac_broad_peak_2483	chr1	228642865	228654649	1	11785	26437.4	1747.57	269	1	NM_033445,NM_175055,NR_039812,NM_001010858,NM_003493	0,0,0,20419,29840	HIST3H2A,HIST3H2BB,HIST3H3,MIR4666A,RNF187
3_K12_H3K27ac_broad_peak_5360_lociStitched	chr12	11900526	11935259	3	22053	28831.9	4154.07	270	1	NM_001987,NR_033890,NR_148969,NM_138723,NM_030766,NM_138722	0,183192,260915,288619,289143,289143	BCL2L14,ETV6,LINC01252,LOC440084
3_K12_H3K27ac_broad_peak_24512_lociStitched	chr8	93020452	93034122	3	11654	27655.8	2986.89	271	1	NM_175636,NM_004349,NM_001198629,NM_001198630,NM_001198632,NM_175635,NM_001198625,NM_001198626,NM_001198627,NM_001198631,NM_001198634,NM_001198679,NM_001198628,NM_001198633,NM_175634	0,0,0,0,0,0,0,0,0,0,0,0,0,0,0	RUNX1T1
1_K12_H3K27ac_broad_peak_25881_lociStitched	chr9	131444644	131453967	1	9324	25984.1	1344.38	272	1	NM_001122821,NM_001248000,NM_003011,NM_001248001,NM_001317926,NM_013355	0,0,0,0,10816,10816	PKN3,SET
3_K12_H3K27ac_broad_peak_11104_lociStitched	chr17	47816082	47842239	3	14856	31189.6	6562.79	273	1	NM_030802,NM_001199155,NM_001199156,NM_001199157,NM_001199158,NM_001346706,NM_007067	0,23742,23742,23742,23742,23742,23742	FAM117A,KAT7
5_K12_H3K27ac_broad_peak_5629_lociStitched	chr12	48196824	48218558	5	12989	27802.1	3186.2	274	1	NM_001098416,NM_001308090,NM_015401,NM_000376,NM_001017535,NM_001017536	0,0,0,16762,16762,16762	HDAC7,VDR
4_K12_H3K27ac_broad_peak_23527_lociStitched	chr7	106503916	106536077	4	13350	29842.2	5258.32	275	1	NM_001282426,NM_001282427,NM_002649,NM_002736,NM_175884	0,0,0,149101,202283	CCDC71L,PIK3CG,PRKAR2B
4_K12_H3K27ac_broad_peak_8258_lociStitched	chr15	41219899	41248777	4	12650	30062	5481.04	276	1	NM_019074,NM_001142776,NM_024111,NR_135836,NM_017553,NR_104038	0,0,0,18351,22302,22302	CHAC1,DLL4,INO80,LOC105370943
1_K12_H3K27ac_broad_peak_19327_lociStitched	chr4	103786444	103793505	1	7062	25680.9	1141.76	277	1	NM_181890,NM_181893,NM_001008388,NM_001100874,NR_047513,NR_047515	0,0,0,12700,12700,12700	CISD2,SLC9B1,UBE2D3
3_K12_H3K27ac_broad_peak_22035_lociStitched	chr6	90058333	90085664	3	14635	26634.1	2101.75	278	1	NM_016021,NM_021244,NM_002043,NM_001242809,NM_001242813,NM_014942	0,0,33316,57233,57233,57233	ANKRD6,GABRR2,RRAGD,UBE2J1
2_K12_H3K27ac_broad_peak_9343_lociStitched	chr16	11821676	11837623	2	14853	27023.8	2505.27	279	1	NM_001303447,NM_001324022,NM_001324024,NM_001324025,NM_015914,NR_136671,NR_136672,NR_136673,NR_136674	0,0,0,0,0,0,0,0,0	TXNDC11
K12_H3K27ac_broad_peak_9577	chr16	29814731	29823340	1	8610	25909.6	1462.67	280	1	NM_001256269,NM_007317,NM_001256270,NM_001276275,NM_001042539,NM_001276276,NM_002383,NR_074080	0,0,0,0,0,0,0,0	KIF22,MAZ
2_K12_H3K27ac_broad_peak_16430_lociStitched	chr21	43480996	43500045	2	8647	27392.5	2952.59	281	1	NM_001199527,NM_001199528,NM_001004416,NM_173568,NR_027243	0,0,0,0,22199	UMODL1,UMODL1-AS1
2_K12_H3K27ac_broad_peak_20692_lociStitched	chr5	142773622	142796564	2	12467	26713.7	2312.55	282	1	NM_000176,NM_001020825,NM_001024094,NM_001204258,NM_001204259,NM_001204260,NM_001204261,NM_001204262,NM_001204263,NM_001204264,NM_001018076,NM_001018074,NM_001018075,NM_001018077,NM_001204265	0,0,0,0,0,0,0,0,0,0,0,0,0,0,0	NR3C1
4_K12_H3K27ac_broad_peak_4515_lociStitched	chr11	66866339	66891444	4	13779	28074.9	3682.9	283	1	NM_012308,NR_027473,NM_001300886,NM_014578,NM_001177880,NM_001318773,NM_001318775,NM_177963	0,0,26852,26852,48006,48006,48006,48006	KDM2A,RHOD,SYT12
2_K12_H3K27ac_broad_peak_1411_lociStitched	chr1	143730237	143745882	2	6796	27170.7	2780.12	284	1	NR_027468,NR_104014,NR_111930,NM_001123068,NR_106967	0,0,13065,21262,57236	LINC01138,LOC100132057,MIR6077,PPIAL4G
2_K12_H3K27ac_broad_peak_23632_lociStitched	chr7	123385206	123398489	2	12587	26728.1	2339.14	285	1	NM_003941,NR_125730,NR_002731,NM_207163,NM_012269	0,32172,55704,80866,86734	HYAL4,HYALP1,LMOD2,RNU6-2,WASL
1_K12_H3K27ac_broad_peak_24678_lociStitched	chr8	114693743	114704688	1	10946	26278.9	1897.86	286	1	NM_052900,NM_198123,NM_198124,NR_031745,NM_001282902,NM_001282903,NM_001330599,NM_014112	244502,244502,304362,1037932,1716036,1716036,1716036,1716036	CSMD3,MIR2053,TRPS1
3_K12_H3K27ac_broad_peak_12062_lociStitched	chr18	75190644	75208790	3	10323	28358.6	4041.11	287	1	NM_001480,NM_001025101,NM_001025100,NM_001025081,NM_001025090,NM_001025092,NM_002385	208549,345871,345871,461590,461590,461590,461590	GALR1,MBP
1_K12_H3K27ac_broad_peak_15597_lociStitched	chr20	15958274	15971399	1	13126	26028.2	1731.19	288	1	NM_001351661,NM_001351663,NM_080676,NM_001033087,NM_001351664,NR_130924	0,0,0,0,0,0	LOC613266,MACROD2
5_K12_H3K27ac_broad_peak_24099_lociStitched	chr8	27208761	27263563	5	18353	32185.2	7924.37	289	1	NM_173174,NM_004103,NM_173176,NM_173175,NR_106901	0,0,0,0,27324	MIR6842,PTK2B
3_K12_H3K27ac_broad_peak_13276_lociStitched	chr19	48811178	48838198	3	12623	27646.9	3412.63	290	1	NM_144577,NM_001425,NM_001313905,NM_001303538,NM_001303539,NM_001303540,NM_018273,NR_130317	0,0,0,0,0,0,0,0	CCDC114,EMP3,TMEM143
2_K12_H3K27ac_broad_peak_23749_lociStitched	chr7	134844922	134860218	2	7963	26515.6	2300.52	291	1	NM_001305630,NM_018295,NM_001243753,NM_001243755,NM_001243752,NM_001243749,NM_001243751,NM_001243754,NM_001305629,NM_024033	0,0,0,0,0,0,0,0,0,0	CYREN,TMEM140
1_K12_H3K27ac_broad_peak_12639_lociStitched	chr19	16693427	16700774	1	7348	25279.6	1085.89	292	1	NM_004831,NM_024881,NM_006387,NM_024104,NM_032207	0,10235,40165,56185,61248	C19orf44,CHERP,MED26,SLC35E1,SMIM7
1_K12_H3K27ac_broad_peak_16012_lociStitched	chr20	48806735	48811021	1	4287	24931.2	750.479	293	1	NR_125739,NM_001285878,NM_001285879,NM_005194,NR_109943	0,0,0,0,13528	CEBPB,CEBPB-AS1,LINC01273
3_K12_H3K27ac_broad_peak_4250_lociStitched	chr11	60665992	60684616	3	13030	27468.5	3389.57	294	1	NM_014502,NM_024092,NM_017870,NM_178031,NM_016582,NR_027391	0,0,7297,7297,19939,19939	PRPF19,SLC15A3,TMEM109,TMEM132A
3_K12_H3K27ac_broad_peak_16177_lociStitched	chr20	62257087	62274533	3	9028	26648.8	2613.41	295	1	NM_012384,NR_132418,NR_132417,NM_001276310,NM_015894,NR_075070	0,0,0,0,0,0	GMEB2,MHENCR,STMN3
K12_H3K27ac_broad_peak_24073	chr8	23075066	23086340	1	11275	26180.5	2157.84	296	1	NM_003844,NR_033928,NM_152272,NM_001317899,NM_003840	0,0,14810,17765,53524	CHMP7,LOC389641,TNFRSF10A,TNFRSF10D
1_K12_H3K27ac_broad_peak_10883_lociStitched	chr17	40826633	40834488	1	7856	25564.1	1614.99	297	1	NR_073574,NR_073573,NM_024927,NM_016602,NM_003632	0,0,0,0,144	CCR10,CNTNAP1,PLEKHH3
6_K12_H3K27ac_broad_peak_9600_lociStitched	chr16	30193377	30221662	6	11983	27529.8	3580.88	298	1	NM_001193333,NM_007074,NR_002454,NR_135304,NM_001031827,NM_001039182,NM_001320579,NM_001320607,NM_001014999,NM_001015000,NM_024044,NM_178044,NR_037608,NR_037609,NM_001017390,NM_177552,NR_002556,NR_002557	0,0,0,0,0,0,0,0,0,0,0,0,0,0,0,0,0,0	BOLA2,BOLA2B,CORO1A,LOC388242,LOC606724,LOC613038,SLX1A,SLX1A-SULT1A3,SLX1B,SLX1B-SULT1A4,SULT1A3,SULT1A4
11_K12_H3K27ac_broad_peak_1831_lociStitched	chr1	161359473	161443330	11	24823	41383.4	17492.6	299	1	NM_001013625,NM_001035511,NM_001035512,NM_001035513,NM_001278172,NM_003001,NR_103459	21801,24939,24939,24939,24939,24939,24939	CFAP126,SDHC
1_K12_H3K27ac_broad_peak_19757_lociStitched	chr4	185391689	185397916	1	6228	24934.8	1076.65	300	1	NM_002199,NR_147158,NR_125933,NR_125934,NR_131967	0,29698,88230,88230,107331	IRF2,LINC02362,LINC02365,LINC02427
2_K12_H3K27ac_broad_peak_23272_lociStitched	chr7	87502440	87516694	2	7656	27434.7	3614.81	301	1	NM_018843,NM_001318060,NM_001318061,NM_001318062,NM_006716	0,0,0,0,0	DBF4,SLC25A40
2_K12_H3K27ac_broad_peak_12634_lociStitched	chr19	16474687	16495019	2	12692	26055.5	2254.82	302	1	NM_001258374,NR_047665,NM_001258375,NM_021235,NR_047666	0,0,0,0,0	EPS15L1
3_K12_H3K27ac_broad_peak_17824_lociStitched	chr3	61606815	61629262	3	14619	26272	2482.64	303	1	NM_002841,NM_001166243,NM_001320899,NM_001320900,NM_001354589,NM_001354590,NM_002012,NR_148921,NR_148922	0,369681,369681,369681,369681,369681,369681,369681,369681	FHIT,PTPRG
K12_H3K27ac_broad_peak_26446	chrX	48789789	48806078	1	16290	25083.4	1312.89	304	1	NM_001136157,NM_001136158,NM_017602,NM_001136159,NM_004979	0,0,0,0,12561	KCND1,OTUD5
2_K12_H3K27ac_broad_peak_23721_lociStitched	chr7	130789713	130809795	2	9303	27144.8	3450.09	305	1	NR_109855,NR_024153,NR_015431,NR_109850,NR_109851,NR_109852,NR_109853,NR_109854,NM_001145354	0,0,0,0,0,0,0,0,0	LINC-PINT,MKLN1
2_K12_H3K27ac_broad_peak_5406_lociStitched	chr12	15100868	15118010	2	16513	25347.9	1745.06	306	1	NR_135637,NM_001321423,NM_001321422,NM_001321421,NM_001175,NM_001321420	0,0,0,0,0,0	ARHGDIB
1_K12_H3K27ac_broad_peak_3918_lociStitched	chr11	9479658	9485474	1	5817	24619.1	1066.07	307	1	NR_036539,NM_001282656,NM_001282657,NM_003442,NM_006391	0,0,0,0,9985	IPO7,LOC644656,ZNF143
1_K12_H3K27ac_broad_peak_1039_lociStitched	chr1	80159284	80178409	1	19126	25782.4	2262.49	308	1	NM_022159,NR_125940,NR_125941,NR_125942,NR_135640,NR_135641,NM_006417	686790,823031,823031,928563,1029522,1029522,1029522	ADGRL4,IFI44,LINC01781
K12_H3K27ac_broad_peak_4443	chr11	65335275	65345055	1	9781	26197.7	2772.63	309	1	NR_038923,NM_001303024,NM_006396,NM_001098784,NM_001098785,NM_152832,NM_001099409,NM_001351087	0,0,0,0,0,0,0,0	EHBP1L1,FAM89B,SSSCA1,SSSCA1-AS1
7_K12_H3K27ac_broad_peak_22157_lociStitched	chr6	109186610	109228470	7	23881	26828.1	3440.89	310	1	NM_001286609,NM_032131,NR_104137,NM_001199934,NM_001199933,NM_014454	0,0,873,79170,79170,79170	ARMC2,ARMC2-AS1,SESN1
3_K12_H3K27ac_broad_peak_5851_lociStitched	chr12	57070465	57084582	3	11234	25482.6	2121.79	311	1	NR_104219,NM_001282601,NM_001282602,NM_001282603,NM_001282604,NM_001282605,NM_006601	0,0,0,0,0,0,0	PTGES3
3_K12_H3K27ac_broad_peak_529_lociStitched	chr1	28561792	28588027	3	13511	25710.3	2429.36	312	1	NM_016311,NM_178190,NM_178191,NM_031459,NM_014280	0,0,0,0,2251	ATP5IF1,DNAJC8,SESN2
2_K12_H3K27ac_broad_peak_15793_lociStitched	chr20	34322605	34333092	2	5865	24939.1	1748.18	313	1	NM_001242599,NM_001242600,NM_001323422,NM_001323423,NM_001323424,NM_004902,NM_184234,NR_040722,NR_040723,NR_040724,NR_136587	0,0,0,0,0,0,0,0,0,0,0	RBM39
3_K12_H3K27ac_broad_peak_7616_lociStitched	chr14	73906531	73932736	3	10764	27376.4	4226.87	314	1	NM_001005743,NM_001005744,NM_001005745,NM_001320114,NM_003744,NR_135251	0,0,0,0,0,0	LOC101928143,NUMB
2_K12_H3K27ac_broad_peak_13228_lociStitched	chr19	47283489	47292304	2	7240	24381.4	1238.51	315	1	NM_001145145,NM_001145144,NM_005628,NM_001039885,NM_024301	0,0,0,21658,21658	FKRP,SLC1A5
1_K12_H3K27ac_broad_peak_12070_lociStitched	chr18	77153090	77161127	1	8038	24991.1	1875.03	316	1	NM_172390,NM_001278669,NM_001278670,NM_006162,NM_172388,NM_001278675,NM_001278672,NM_001278673,NM_172387,NM_172389	0,0,0,0,0,0,0,0,0,0	NFATC1
1_K12_H3K27ac_broad_peak_11140_lociStitched	chr17	48941435	48946135	1	4701	24484.7	1389.79	317	1	NM_001243885,NM_005749,NM_001243877,NR_038458,NM_001330341	0,0,0,0,21722	TOB1,TOB1-AS1,WFIKKN2
2_K12_H3K27ac_broad_peak_5207_lociStitched	chr12	1090287	1110483	2	14298	25315.7	2221.56	318	1	NM_001297419,NM_178039,NM_178040,NR_027946,NR_027948,NR_027949	0,0,0,0,0,0	ERC1,RAD52
3_K12_H3K27ac_broad_peak_4765_lociStitched	chr11	82666672	82685428	3	12938	25971.4	2892.18	319	1	NM_001286059,NM_001286061,NM_001286060,NM_014488,NM_145018	0,0,0,0,20974	DDIAS,RAB30
1_K12_H3K27ac_broad_peak_14043_lociStitched	chr2	60775658	60784975	1	9318	24311.8	1254.07	320	1	NM_018014,NM_138559,NM_022893,NR_132992,NR_039631	0,0,0,157149,161079	BCL11A,MIR4432,MIR4432HG
K12_H3K27ac_broad_peak_24934	chr8	145732024	145736631	1	4608	24430.9	1389.01	321	1	NM_005309,NM_138431,NR_130120,NM_004260,NM_001329442,NM_001329443,NM_032902,NM_001329444,NM_001329445	0,0,0,36,4521,4521,4521,4521,4521	GPT,MFSD3,PPP1R16A,RECQL4
2_K12_H3K27ac_broad_peak_12044_lociStitched	chr18	72702120	72710157	2	7072	24843.2	1867	322	1	NM_017757,NM_001146189,NM_001146190,NM_001306093,NM_175907	0,69108,185538,196908,196908	ZADH2,ZNF407
2_K12_H3K27ac_broad_peak_24770_lociStitched	chr8	126646044	126661728	2	11709	26783.6	3869.24	323	1	NM_025195,NM_001282985,NM_001349485,NM_001349486,NM_173685,NR_146191	195398,195398,266678,266678,266678,266678	NSMCE2,TRIB1
2_K12_H3K27ac_broad_peak_20956_lociStitched	chr5	175960449	175972817	2	11464	24567.8	1669.68	324	1	NM_014901,NM_001171976,NM_017675,NM_014613,NM_052899	0,0,3526,23375,49986	CDHR2,FAF2,GPRIN1,RNF44
K12_H3K27ac_broad_peak_2862	chr10	22625115	22634643	1	9529	23687.6	813.691	325	1	NM_001253854,NM_001253855,NM_012443,NM_172242,NM_001204062,NM_005180	0,0,0,0,4702,4702	BMI1,COMMD3-BMI1,SPAG6
4_K12_H3K27ac_broad_peak_25687_lociStitched	chr9	117128677	117161165	4	16844	26058.6	3209.81	326	1	NM_001317950,NM_001317952,NM_030767,NM_001083885,NM_001173425,NM_015404	0,0,0,3195,3195,3195	AKNA,WHRN
3_K12_H3K27ac_broad_peak_12704_lociStitched	chr19	18389926	18416573	3	9807	25645.1	2803.26	327	1	NM_001286968,NM_005354,NR_036155,NM_001252129,NM_012321	0,0,0,467,467	JUND,LSM4,MIR3188
3_K12_H3K27ac_broad_peak_6141_lociStitched	chr12	98885033	98912690	3	8111	25964.4	3180.55	328	1	NR_038383,NR_027157,NM_003276,NM_001032283,NM_001032284,NM_001307975	0,0,0,0,0,0	LINC02453,TMPO,TMPO-AS1
K12_H3K27ac_broad_peak_5868	chr12	57621529	57627225	1	5697	23792.8	1042.94	329	1	NM_001166356,NM_005412,NR_029417,NM_001166358,NR_029416,NM_001166359,NR_029415,NM_001166357,NR_048562	0,0,0,0,0,0,0,0,0	SHMT2
2_K12_H3K27ac_broad_peak_11900_lociStitched	chr18	48677391	48683574	2	5463	24252.2	1538.95	330	1	NM_016626,NM_005359,NM_018696,NM_001168335,NM_002396	17346,65981,162902,201230,201230	ELAC1,ME2,MEX3C,SMAD4
2_K12_H3K27ac_broad_peak_18682_lociStitched	chr3	193847248	193860638	2	11946	24855.9	2193.28	331	1	NM_005524,NR_136179,NR_136180,NR_136181,NR_125404,NR_125403	0,58490,58490,59931,60167,60167	HES1,LINC02028,LINC02036
1_K12_H3K27ac_broad_peak_4858_lociStitched	chr11	100573598	100583872	1	10275	24859	2209.94	332	1	NM_152432,NR_133571,NR_145747,NM_001202474,NM_001271161,NR_073141,NR_073142,NR_073143,NM_001271162,NM_000926	0,14913,221133,316483,316483,316483,316483,316483,316483,316483	ARHGAP42,LOC100128386,PGR,SNORD13I
2_K12_H3K27ac_broad_peak_24253_lociStitched	chr8	42691572	42714335	2	13193	25851.9	3264.21	333	1	NM_018105,NM_199003,NM_001160224,NM_001160223,NM_001160225,NM_030954,NR_027668,NR_027669	0,0,0,0,0,0,0,0	RNF170,THAP1
6_K12_H3K27ac_broad_peak_1877_lociStitched	chr1	164526895	164589092	6	19684	30109.6	7563.16	334	1	NM_001204961,NM_001204963,NM_002585,NM_001353131,NM_001353130	0,0,0,0,0	PBX1
3_K12_H3K27ac_broad_peak_11651_lociStitched	chr18	9132400	9148068	3	13363	24647.3	2152.78	335	1	NM_021074,NR_110771,NR_110772,NM_001083625,NM_015208,NM_001204056	0,0,0,0,0,0	ANKRD12,NDUFV2,NDUFV2-AS1
3_K12_H3K27ac_broad_peak_23780_lociStitched	chr7	138787872	138816786	3	11011	27251.4	4793.94	336	1	NM_020119,NM_024625,NM_001321742,NM_001144920,NM_001144923,NM_001287512,NM_001287513,NM_001318333,NM_001321740,NM_001321741,NM_024926	0,0,1704,1704,1704,1704,1704,1704,1704,1704,1704	TTC26,ZC3HAV1
5_K12_H3K27ac_broad_peak_12515_lociStitched	chr19	12888335	12907749	5	11965	24848	2395.69	337	1	NR_049864,NM_002229,NM_005809,NM_001100176,NM_013312	0,0,0,1902,1902	HOOK2,JUNB,MIR5684,PRDX2
7_K12_H3K27ac_broad_peak_24340_lociStitched	chr8	61788614	61840835	7	17277	29901.7	7514.6	338	1	NM_017780,NM_001316690,NR_034003,NM_001242644,NM_002865	8029,8029,37845,252412,252412	CHD7,LOC100130298,RAB2A
1_K12_H3K27ac_broad_peak_13238_lociStitched	chr19	47613842	47617793	1	3952	23055.3	685.499	339	1	NM_015168,NM_001145713,NM_001145714,NM_005500,NR_027280	0,16287,16287,16287,16322	SAE1,ZC3H4
1_K12_H3K27ac_broad_peak_22253_lociStitched	chr6	119211265	119219464	1	8200	23347.5	988.799	340	1	NM_017696,NM_014034,NM_153255,NM_024581,NM_001100411,NM_001288576	0,0,12298,61530,61530,61530	ASF1A,FAM184A,MCM9
3_K12_H3K27ac_broad_peak_3921_lociStitched	chr11	9587626	9600084	3	8147	24329.2	1999.51	341	1	NM_003390,NM_001143976,NM_001282656,NM_001282657,NM_003442	0,0,37556,37556,37556	WEE1,ZNF143
3_K12_H3K27ac_broad_peak_3527_lociStitched	chr10	104400560	104421357	3	12078	24517.6	2219.04	342	1	NM_001345950,NM_030912,NR_144321,NM_016169,NM_004311	0,0,0,7347,12127	ARL3,SUFU,TRIM8
1_K12_H3K27ac_broad_peak_19591_lociStitched	chr4	146855376	146860520	1	5145	23069.3	775.715	343	1	NM_001306215,NM_178835,NR_038331,NM_001080531,NM_007080	0,0,170087,201429,236315	C4orf51,LINC01095,LSM6,ZNF827
1_K12_H3K27ac_broad_peak_2858_lociStitched	chr10	22539248	22547873	1	8626	23091.7	861.638	344	1	NR_038921,NM_001199938,NM_012071,NM_001204062,NM_005180	0,40337,57439,57439,62266	BMI1,COMMD3,COMMD3-BMI1,EBLN1,LOC100130992
3_K12_H3K27ac_broad_peak_1629_lociStitched	chr1	153755476	153781016	3	9073	26316.4	4191.11	345	1	NR_126565,NM_020699,NM_001317929,NM_024330,NR_145826	0,0,2841,2841,2841	GATAD2B,LOC343052,SLC27A3
4_K12_H3K27ac_broad_peak_20704_lociStitched	chr5	148185312	148217771	4	18046	25649.1	3573.74	346	1	NM_000024,NM_024577,NM_000870,NR_104445,NM_001040169,NM_199453,NM_001040172,NM_001286410,NM_001040173	0,143942,151223,151223,168689,168689,168689,168689,168689	ADRB2,HTR4,SH3TC2
1_K12_H3K27ac_broad_peak_5819_lociStitched	chr12	56319034	56326793	1	7760	23444.6	1371.02	347	1	NM_001143853,NM_032345,NM_001345,NM_001351033,NM_001351034,NM_001351036,NM_001351038,NM_001351039,NM_001351040,NM_201444,NM_201445,NM_201554,NR_147026,NR_147027	0,0,0,0,0,0,0,0,0,0,0,0,0,0	DGKA,PYM1
K12_H3K27ac_broad_peak_4329	chr11	62603479	62611327	1	7849	23684.5	1615.12	348	1	NM_001307977,NM_018093,NR_135084,NM_001244666,NM_001330294,NM_003164	0,0,1967,3917,3917,3917	LOC105369332,STX5,WDR74
3_K12_H3K27ac_broad_peak_18185_lociStitched	chr3	128821568	128841009	3	14799	24561.8	2496.22	349	1	NM_001204886,NM_001204887,NM_001204888,NM_198490,NM_001204885,NM_001204884,NM_001204883,NM_001204890	0,0,0,0,0,0,0,0	ISY1-RAB43,RAB43
3_K12_H3K27ac_broad_peak_16464_lociStitched	chr21	44580397	44597958	3	9524	24494.1	2507.71	350	1	NM_000394,NM_001314050,NM_001320719,NR_133677,NR_133678	0,0,0,19196,19196	CRYAA,CRYAA2,FRGCA,LOC106780825
3_K12_H3K27ac_broad_peak_22953_lociStitched	chr7	35726878	35749872	3	13704	25072.7	3092.69	351	1	NM_022373,NR_136255,NR_108082,NR_108083,NR_120511,NR_120512	0,0,6175,6175,44702,44702	HERPUD2,LOC100506725,LOC101930085,SEPT7-AS1
4_K12_H3K27ac_broad_peak_10803_lociStitched	chr17	38251921	38281091	4	13792	26903.5	4929.73	352	1	NM_021724,NM_001012241,NM_001190919,NM_001190918,NM_003250	0,0,1802,1802,1802	MSL1,NR1D1,THRA
4_K12_H3K27ac_broad_peak_4422_lociStitched	chr11	65129694	65157590	4	13209	27806.7	5933.48	353	1	NM_001278250,NM_001300820,NM_001352381,NM_001352384,NM_001077241,NM_001352382,NM_001352383,NM_182556,NR_147972,NR_147973,NM_001278251,NM_001300832,NM_001300833,NM_031904	0,0,0,0,0,0,0,0,0,0,0,0,0,0	FRMD8,SLC25A45
5_K12_H3K27ac_broad_peak_14311_lociStitched	chr2	85105568	85134814	5	11845	25236.4	3372.06	354	1	NM_001080824,NM_001277053,NM_001307978,NM_021103,NM_001370	0,0,0,0,58856	DNAH6,TMSB10,TRABD2A
2_K12_H3K27ac_broad_peak_24781_lociStitched	chr8	128746177	128761357	2	8120	26929.3	5095.93	355	1	NR_117102,NR_117101,NM_001354870,NM_002467,NR_003367	0,0,0,0,45422	CASC11,MYC,PVT1
2_K12_H3K27ac_broad_peak_24782_lociStitched	chr8	128800799	128814075	2	8566	26640.9	4847.07	356	1	NR_003367,NR_031609,NM_001354870,NM_002467,NR_117102,NR_117101	0,0,45603,45603,54587,54587	CASC11,MIR1204,MYC,PVT1
7_K12_H3K27ac_broad_peak_15715_lociStitched	chr20	31255299	31292915	7	13198	26820.2	5044.31	357	1	NM_182584,NM_001099339,NM_053041,NM_001207055,NM_001207056,NM_006892,NM_175848,NM_175849	0,0,0,57276,57276,57276,57276,57276	C20orf203,COMMD7,DNMT3B
2_K12_H3K27ac_broad_peak_4367_lociStitched	chr11	64005461	64015391	2	8885	23443.7	1694.06	358	1	NM_001243733,NM_003377,NM_004470,NM_001135208,NM_057092,NM_138689,NR_135087,NR_135086	0,0,0,0,0,0,0,0	FKBP2,LOC105369340,PPP1R14B,VEGFB
3_K12_H3K27ac_broad_peak_23033_lociStitched	chr7	44826253	44838825	3	5313	24609.7	2907.9	359	1	NM_001300981,NM_021130,NM_001300959,NM_031449,NM_174929	0,0,16775,16775,16775	PPIA,ZMIZ2
4_K12_H3K27ac_broad_peak_1861_lociStitched	chr1	162530326	162558796	4	20397	26266.4	4617.83	360	1	NM_001324115,NM_001324116,NM_001324117,NM_003115,NM_001324113,NM_001324114	0,0,0,0,0,0	UAP1
1_K12_H3K27ac_broad_peak_3273_lociStitched	chr10	85923905	85934535	1	10631	22916.2	1294.73	361	1	NR_134505,NM_207373,NM_014394,NM_033100,NM_001171971	0,0,10595,19856,19856	C10orf99,CDHR1,CERNA2,GHITM
1_K12_H3K27ac_broad_peak_482_lociStitched	chr1	27018530	27030288	1	11759	22762.3	1155.81	362	1	NR_135804,NM_006015,NM_139135,NM_017837,NM_001202554	0,0,0,84166,84391	ARID1A,LOC101928728,PIGV
7_K12_H3K27ac_broad_peak_9762_lociStitched	chr16	56944750	56981577	7	16287	24740.4	3148.71	363	1	NM_000339,NM_001126107,NM_001126108,NM_001010989,NM_001272103,NM_014685	0,0,0,0,0,0	HERPUD1,SLC12A3
2_K12_H3K27ac_broad_peak_5402_lociStitched	chr12	14920588	14936300	2	10398	23289.9	1734.6	364	1	NM_175054,NM_177925,NR_027716,NM_016312,NM_175874	0,0,0,3112,20206	C12orf60,H2AFJ,HIST4H4,WBP11
2_K12_H3K27ac_broad_peak_1430_lociStitched	chr1	144516440	144534393	2	6901	26040.8	4490.05	365	1	NM_001278267,NM_001351365,NM_001037501,NR_102404,NR_102405	0,0,59295,59295,59295	NBPF19,NBPF20,NBPF8
2_K12_H3K27ac_broad_peak_17018_lociStitched	chr22	39914229	39929500	2	12811	23379.9	1856.95	366	1	NM_001675,NM_182810,NM_194326,NR_130151,NM_001304564,NM_019008,NR_130789	0,0,0,0,91,91,91	ATF4,MIEF1,RPS19BP1
4_K12_H3K27ac_broad_peak_17302_lociStitched	chr3	13034727	13059281	4	16776	23709.3	2209.86	367	1	NM_001134382,NM_001330619,NM_014869,NR_136189,NM_000994,NM_001007073	0,6192,25530,108018,151647,151647	IQSEC1,LINC02022,RPL32
2_K12_H3K27ac_broad_peak_1899_lociStitched	chr1	167176637	167193863	2	8182	24280	2833.68	368	1	NM_001198786,NM_002697,NR_037163,NR_110811,NM_001080426	0,0,0,11596,78272	DUSP27,LINC01363,POU2F1
1_K12_H3K27ac_broad_peak_16411_lociStitched	chr21	38737080	38743819	1	6740	22530.5	1138.22	369	1	NM_001396,NM_001347722,NM_001347721,NM_001347723,NM_101395	0,0,0,0,0	DYRK1A
1_K12_H3K27ac_broad_peak_8458_lociStitched	chr15	56532329	56538690	1	6362	22545.9	1218.13	370	1	NM_022841,NM_001286449,NM_198524,NM_018365,NM_001329212,NM_006154	0,118932,118932,182239,246386,246386	MNS1,NEDD4,RFX7,TEX9
4_K12_H3K27ac_broad_peak_24451_lociStitched	chr8	81050646	81084324	4	13979	26450.7	5125.79	371	1	NR_105036,NR_105037,NM_001025253,NM_001287144,NM_005079,NR_105034,NR_105035	0,0,0,0,0,0,0	TPD52
1_K12_H3K27ac_broad_peak_24577_lociStitched	chr8	100869649	100880102	1	10454	24301.1	2982.24	372	1	NM_017890,NM_152564,NM_004374,NM_001286693,NM_001286692,NM_015668	0,0,10121,93064,93064,93064	COX6C,RGS22,VPS13B
2_K12_H3K27ac_broad_peak_26969_lociStitched	chrX	153187883	153201363	2	10519	22523.7	1210.5	373	1	NM_001164741,NM_001666,NM_001256119,NM_001256120,NM_003491,NM_002910	0,0,0,0,0,0	ARHGAP4,NAA10,RENBP
2_K12_H3K27ac_broad_peak_19977_lociStitched	chr5	32571135	32589387	2	12422	24342.7	3051.73	374	1	NM_006713,NM_001204376,NM_000908,NM_001204375,NM_016107,NR_144318	0,121356,122051,122051,126269,126269	NPR3,SUB1,ZFR
5_K12_H3K27ac_broad_peak_14923_lociStitched	chr2	178126329	178155640	5	19622	23636.4	2356.6	375	1	NM_001145412,NM_001145413,NM_001313900,NM_001313901,NM_001313904,NM_001313902,NM_001313903,NM_006164,NR_026966	0,0,0,0,0,0,0,0,0	LOC100130691,NFE2L2
1_K12_H3K27ac_broad_peak_5521_lociStitched	chr12	31469882	31480091	1	10210	22861	1617.11	376	1	NM_001135811,NM_021238,NM_001135812,NR_026806,NR_146469	0,0,0,0,36324	FLJ13224,LINC02387,SINHCAF
K12_H3K27ac_broad_peak_23041	chr7	45032378	45042101	1	9724	23919.6	2688.41	377	1	NR_030770,NM_001167934,NM_001167935,NM_031443,NR_003697	0,0,0,0,6120	CCM2,SNHG15
2_K12_H3K27ac_broad_peak_25552_lociStitched	chr9	100744009	100751675	2	5425	22135.6	922.22	378	1	NM_006401,NM_018437,NM_197978,NM_001330725,NM_016481	0,36813,43335,59158,59158	ANP32B,HEMGN,TRMO
1_K12_H3K27ac_broad_peak_7929_lociStitched	chr14	103363008	103370863	1	7856	22407.2	1216.74	379	1	NM_001199427,NM_003300,NM_145725,NM_145726,NM_030943	0,0,0,0,18130	AMN,TRAF3
2_K12_H3K27ac_broad_peak_1504_lociStitched	chr1	147918046	147933487	2	6572	23458	2302.25	380	1	NM_001351365,NR_148945,NR_111930,NM_001135789,NM_001143883	0,0,13365,21148,21273	LOC100132057,LOC100996740,NBPF19,PPIAL4A,PPIAL4C
2_K12_H3K27ac_broad_peak_23786_lociStitched	chr7	139042596	139054377	2	5173	23137.9	2040.47	381	1	NM_001244585,NM_001244584,NM_001270643,NM_016019,NR_073058,NR_073059,NR_073060,NM_197964	0,0,0,0,11532,11532,11532,11532	C7orf55-LUC7L2,FMC1,LUC7L2
2_K12_H3K27ac_broad_peak_9069_lociStitched	chr15	101457979	101471606	2	7976	23010.6	1940.48	382	1	NR_135827,NR_135828,NR_135831,NM_024652,NM_000693,NM_001293815	0,0,0,0,1150,1150	ALDH1A3,LOC101927751,LRRK1
4_K12_H3K27ac_broad_peak_2863_lociStitched	chr10	22654364	22683828	4	19916	23594.8	2525.06	383	1	NM_001253854,NM_001253855,NM_012443,NM_172242,NM_001204062,NM_005180	0,0,0,0,33951,33951	BMI1,COMMD3-BMI1,SPAG6
1_K12_H3K27ac_broad_peak_2256_lociStitched	chr1	206728557	206739118	1	10562	22475.9	1426.79	384	1	NM_182663,NM_182664,NM_182665,NM_001201478,NM_006893	0,0,0,25856,25856	EIF2D,RASSF5
4_K12_H3K27ac_broad_peak_25132_lociStitched	chr9	33445202	33464901	4	12128	23347.3	2308.72	385	1	NM_001318144,NM_004925,NM_022917,NM_139235,NR_106910	0,0,0,0,2966	AQP3,MIR6851,NOL6
4_K12_H3K27ac_broad_peak_4452_lociStitched	chr11	65547178	65570970	4	9027	25964.2	4963.01	386	1	NM_138368,NR_031600,NM_004561,NR_108085,NM_152760	0,0,0,0,30440	AP5B1,MIR1234,OVOL1,OVOL1-AS1,SNX32
3_K12_H3K27ac_broad_peak_16702_lociStitched	chr22	24179082	24193514	3	9473	24027.8	3036.49	387	1	NM_001002862,NM_001135751,NM_198440,NM_001007468,NM_001317946,NM_003073	0,0,0,2378,2378,2378	DERL3,SMARCB1
4_K12_H3K27ac_broad_peak_15317_lociStitched	chr2	233924298	233966085	4	18793	24048.4	3083.88	388	1	NM_001017915,NM_005541,NM_005383,NR_136325,NM_019850	0,0,24532,43704,46348	INPP5D,LOC101928881,NEU2,NGEF
2_K12_H3K27ac_broad_peak_9542_lociStitched	chr16	28833228	28850637	2	6003	23072.1	2202.24	389	1	NM_001308230,NM_007245,NM_017492,NM_145714,NM_148414,NM_148415,NM_148416	0,0,0,0,0,0,0	ATXN2L
1_K12_H3K27ac_broad_peak_24584_lociStitched	chr8	101318313	101323480	1	5168	22433.6	1566.63	390	1	NM_001353838,NM_183419,NM_001280539,NM_015435,NM_001353837	0,0,0,2827,3893	RNF19A
2_K12_H3K27ac_broad_peak_9883_lociStitched	chr16	68500845	68507926	2	5389	22638.7	1773.08	391	1	NM_018667,NM_001305203,NM_001305206,NM_001305207,NM_001305208,NM_133458,NR_130976,NR_130977,NR_130978,NM_001305204	18437,65190,65190,65190,65190,65190,65190,65190,65190,65190	SMPD3,ZFP90
2_K12_H3K27ac_broad_peak_13673_lociStitched	chr2	11884210	11898382	2	12904	22475.4	1629.78	392	1	NM_001261428,NM_001349207,NM_001349208,NM_001261427,NM_001349199,NM_001349200,NM_001349201,NM_001349202,NM_001349203,NM_001349204,NM_001349206,NM_145693,NR_146080,NM_001349205	0,0,0,0,0,0,0,0,0,0,0,0,0,0	LPIN1
2_K12_H3K27ac_broad_peak_20001_lociStitched	chr5	36870307	36883773	2	12337	22901.6	2075.11	393	1	NR_046262,NM_015384,NM_133433,NM_001166695,NM_001289939,NM_001289940,NM_004172	0,0,0,181872,181872,181872,181872	NIPBL,NIPBL-DT,SLC1A3
1_K12_H3K27ac_broad_peak_1541_lociStitched	chr1	149854949	149861588	1	6640	22202.1	1380.25	394	1	NM_003528,NM_003517,NM_175065,NM_001321025,NM_001321026,NM_016074	0,0,0,9547,9547,9547	BOLA1,HIST2H2AB,HIST2H2AC,HIST2H2BE
3_K12_H3K27ac_broad_peak_13968_lociStitched	chr2	48123507	48135319	3	10440	22325.9	1514.3	395	1	NM_001190274,NM_025133,NM_000179,NM_001281492,NM_001281493,NM_001281494	0,7650,89416,89416,89416,89416	FBXO11,MSH6
1_K12_H3K27ac_broad_peak_26804_lociStitched	chrX	123091806	123098893	1	7088	21572.8	779.57	396	1	NR_130770,NM_001042749,NM_001282418,NM_001042750,NM_001042751,NM_006603	0,0,0,0,0,0	LOC101928402,STAG2
5_K12_H3K27ac_broad_peak_8623_lociStitched	chr15	67357314	67396143	5	19660	26865.8	6096.15	397	1	NM_005902,NR_135686,NM_001145102,NM_001145103,NM_001145104	0,795,21911,34216,62350	LOC102723493,SMAD3
1_K12_H3K27ac_broad_peak_10992_lociStitched	chr17	44266797	44274062	1	7266	22123.4	1385.44	398	1	NM_001193466,NM_015443,NM_001193465,NR_034172,NM_001103154	0,0,0,0,77488	ARL17B,KANSL1,KANSL1-AS1
1_K12_H3K27ac_broad_peak_18715_lociStitched	chr3	195629910	195637147	1	7238	21799.3	1079.76	399	1	NM_005781,NR_145450,NM_001010938,NM_001308046,NR_106887	0,0,7479,10256,20645	MIR6829,TNK2,TNK2-AS1
4_K12_H3K27ac_broad_peak_12050_lociStitched	chr18	74765979	74793283	4	10086	26509.5	5843.06	400	1	NM_001025101,NM_001025100,NM_001025081,NM_001025090,NM_001025092,NM_002385	0,0,36925,36925,36925,36925	MBP
2_K12_H3K27ac_broad_peak_18908_lociStitched	chr4	15002455	15020692	2	8495	22533.6	1894.82	401	1	NR_038857,NM_001177381,NM_001177382,NM_001177383,NM_001177384,NM_182485,NM_182646,NR_125911	0,0,0,0,0,0,0,0	CPEB2,CPEB2-DT,LOC101929095
1_K12_H3K27ac_broad_peak_11514_lociStitched	chr17	79476405	79487621	1	11217	21771.4	1207.96	402	1	NM_001199954,NM_001614,NR_037688,NM_001077182,NM_012418	0,0,0,7796,7796	ACTG1,FSCN2
1_K12_H3K27ac_broad_peak_18471_lociStitched	chr3	170070918	170079701	1	8784	21751.1	1215.57	403	1	NM_001145098,NM_005414,NM_001145097,NM_001248008,NM_002740	0,0,0,0,47149	PRKCI,SKIL
1_K12_H3K27ac_broad_peak_26867_lociStitched	chrX	131613797	131626041	1	12245	22042.9	1546.42	404	1	NM_001170704,NM_018388,NM_133486,NR_110410,NM_001170703	0,40080,40080,46959,66162	MBNL3,RAP2C-AS1
4_K12_H3K27ac_broad_peak_3580_lociStitched	chr10	111960093	111982114	4	8734	23388.5	2900.17	405	1	NM_130439,NM_001008541,NM_005962,NM_001320591,NM_001320592,NM_001320593,NM_019903,NM_001121,NM_001320594,NM_016824	0,0,3648,64771,64771,64771,64771,64771,64771,64771	ADD3,MXI1
3_K12_H3K27ac_broad_peak_4439_lociStitched	chr11	65306947	65322536	3	8643	24158.3	3677.45	406	1	NM_001130144,NM_001164266,NM_021070,NM_001048218,NM_020680	0,0,0,766,766	LTBP3,SCYL1
1_K12_H3K27ac_broad_peak_24616_lociStitched	chr8	103421789	103426148	1	4360	21749.7	1280.24	407	1	NM_001282873,NM_015902,NM_024410,NR_125415,NM_001172478,NM_015713	0,0,137700,157388,170444,170444	ODF1,RRM2B,UBR5,UBR5-AS1
1_K12_H3K27ac_broad_peak_19427_lociStitched	chr4	114678980	114684835	1	5856	21452.1	1034.58	408	1	NM_001221,NM_001321566,NM_001321567,NM_001321568,NM_001321569,NM_001321570,NM_001321571,NM_001321572,NM_001321573,NM_001321574,NM_001321575,NM_001321576,NM_001321577,NM_001321578,NM_001321579,NM_001321580,NM_001321581,NM_001321582,NM_001321583,NM_001321584,NM_001321585,NM_001321586,NM_001321587,NM_001321588,NM_001321589,NM_001321590,NM_001321591,NM_172127,NM_172128,NM_172114,NM_172115,NM_172129,N…	0,0,0,0,0,0,0,0,0,0,0,0,0,0,0,0,0,0,0,0,0,0,0,0,0,0,0,0,0,0,0,0,0	CAMK2D
K12_H3K27ac_broad_peak_4386	chr11	64625040	64634110	1	9071	22014.7	1618.09	409	1	NM_006795,NM_001282444,NM_001282445,NM_017525,NR_133639,NR_133640	0,0,0,13000,21820,21820	CDC42BPG,EHD1,MIR194-2HG
2_K12_H3K27ac_broad_peak_18733_lociStitched	chr3	196358008	196370869	2	9549	21955	1742.67	410	1	NR_132101,NM_198565,NM_001105573,NM_032898,NM_001345906,NM_001345907,NM_001345908,NM_001345909,NM_001345910,NM_001345911,NM_001345912,NM_001345913,NM_001345914,NM_001345915,NM_182627,NM_001345917,NM_001345918	0,0,42079,62279,62464,62464,62464,62464,62464,62464,62464,62464,62464,62464,62464,62464,62464	CEP19,FBXO45,LINC01063,NRROS,WDR53
4_K12_H3K27ac_broad_peak_20627_lociStitched	chr5	138940059	138962165	4	14044	22713.9	2546.61	411	1	NM_003339,NM_181838,NM_001317201,NM_001317202,NM_001317199,NM_016463	0,0,64719,65324,65712,65712	CXXC5,UBE2D2
1_K12_H3K27ac_broad_peak_17583_lociStitched	chr3	46389581	46404343	1	14763	22137.1	2029.78	412	1	NM_001123041,NM_001123396,NR_125406,NM_000579,NM_001100168	0,0,1808,7290,7290	CCR2,CCR5,LOC102724297
1_K12_H3K27ac_broad_peak_20136_lociStitched	chr5	65220178	65225364	1	5187	20905.8	881.101	413	1	NM_001006600,NM_001253697,NM_001253698,NM_001253699,NM_001253701,NM_018695	0,0,0,0,0,0	ERBIN
5_K12_H3K27ac_broad_peak_14128_lociStitched	chr2	64862779	64894667	5	18386	24499.6	4477.08	414	1	NM_014755,NR_034023,NM_001002243,NM_017657,NM_203437	0,19164,42642,42642,42642	AFTPH,LINC02579,SERTAD2
4_K12_H3K27ac_broad_peak_15799_lociStitched	chr20	34677642	34702945	4	16775	24035.3	4013.06	415	1	NM_001258331,NM_001258329,NM_001258330,NM_177996,NR_147703	0,0,0,0,32258	EPB41L1,LOC100130373
K12_H3K27ac_broad_peak_25436	chr9	91924769	91936228	1	11460	21421.5	1403.73	416	1	NM_001827,NR_036108,NM_001282688,NM_001282689,NM_001354696,NM_001354697,NM_001354698,NM_001354702,NM_024077,NM_001282690	0,0,0,0,0,0,0,0,0,0	CKS2,MIR3153,SECISBP2
1_K12_H3K27ac_broad_peak_8036_lociStitched	chr15	20934999	20943427	1	8429	22503.6	2490.47	417	1	NR_027992,NR_036062,NR_036063,NR_036134,NM_001277303,NM_001277304,NR_102390,NR_102391,NM_207355	0,94697,94697,94697,97274,97274,97274,97274,97274	MIR3118-2,MIR3118-3,MIR3118-4,NBEAP1,POTEB,POTEB2,POTEB3
1_K12_H3K27ac_broad_peak_4914_lociStitched	chr11	108090980	108097333	1	6354	21443.3	1440.23	418	1	NM_001321307,NM_002519,NM_001351835,NM_000051,NM_001351834,NM_001351836	0,0,0,0,0,0	ATM,NPAT
4_K12_H3K27ac_broad_peak_11888_lociStitched	chr18	47824124	47848541	4	10133	25747.7	5745.32	419	1	NM_001101654,NM_014593,NM_001204139,NM_001204141,NM_001323951,NM_001323953,NM_001204136,NM_001204142,NM_001204151,NM_001323942,NM_001323947,NM_001323949,NM_001323950,NM_001323952,NM_001323954,NM_002384,NM_015844,NM_015845,NM_015846,NM_015847,NM_001204137,NM_001204138,NM_001204140	9433,9433,15981,15981,15981,15981,15981,15981,15981,15981,15981,15981,15981,15981,15981,15981,15981,15981,15981,15981,15981,15981,15981	CXXC1,MBD1
4_K12_H3K27ac_broad_peak_20747_lociStitched	chr5	151126626	151155038	4	13047	23363.2	3363.98	420	1	NM_004045,NR_132346,NR_132345,NM_005754,NM_198395	0,0,0,0,0	ATOX1,G3BP1,LOC100652758
2_K12_H3K27ac_broad_peak_19157_lociStitched	chr4	77116707	77137364	2	14081	22664.9	2666.82	421	1	NM_001204255,NM_005506,NM_001242936,NM_001136570,NM_001242939	0,0,0,35489,35489	FAM47E,FAM47E-STBD1,SCARB2
2_K12_H3K27ac_broad_peak_1639_lociStitched	chr1	153933601	153941521	2	7255	21396.7	1404.22	422	1	NM_001271957,NM_001271959,NM_001271958,NM_001271961,NM_014437,NM_001271960,NR_106795,NM_001255978,NM_001255980,NM_130898,NR_045658,NM_001255979,NM_001255981	0,0,0,0,0,0,0,0,0,0,0,0,0	CREB3L4,MIR6737,SLC39A1
4_K12_H3K27ac_broad_peak_13822_lociStitched	chr2	33699857	33724245	4	16705	21995.5	2012.01	423	1	NM_001349975,NM_001349978,NM_170672,NM_001349979,NM_001139488,NM_001349976,NM_001349977,NM_001349980,NM_001349981	0,0,0,0,0,0,0,0,0	RASGRP3
3_K12_H3K27ac_broad_peak_17377_lociStitched	chr3	20079399	20099701	3	16586	22376.9	2424.06	424	1	NM_003884,NR_027694,NM_001252657,NM_001292048,NM_004162	0,25635,25635,52733,52733	KAT2B,PP2D1,RAB5A
K12_H3K27ac_broad_peak_9041	chr15	93423304	93430421	1	7118	21220.8	1268.96	425	1	NR_037600,NR_037601,NR_037602,NM_001042572,NM_001271	0,0,0,13130,13130	CHD2,LINC01578
4_K12_H3K27ac_broad_peak_7883_lociStitched	chr14	100679886	100707838	4	9142	23731.2	3784.7	426	1	NM_003403,NR_106822,NM_001039355,NM_001291813,NM_001291814,NM_001352820,NM_001352821,NM_001352822,NM_001352823,NM_152333	0,35856,49610,49610,49610,49610,49610,49610,49610,49610	MIR6764,SLC25A29,YY1
1_K12_H3K27ac_broad_peak_18267_lociStitched	chr3	136466936	136474489	1	7554	21005.6	1067.24	427	1	NM_005862,NM_001097599,NM_001097600,NM_025246,NR_110175,NR_110176,NR_110177	0,63372,63372,63372,86329,86329,86329	NCK1-DT,SLC35G2,STAG1
3_K12_H3K27ac_broad_peak_2435_lociStitched	chr1	226297767	226316673	3	9206	22069	2159.07	428	1	NM_022735,NR_146443,NR_146920,NM_002107,NR_002315	15707,19031,19778,38065,38065	ACBD3,ACBD3-AS1,H3F3A,H3F3AP4,LINC01703
K12_H3K27ac_broad_peak_4444	chr11	65353164	65358812	1	5649	21363.6	1540.21	429	1	NM_001099409,NM_001351087,NM_005714,NM_033347,NM_033348,NM_033455	0,0,1514,1514,1514,1514	EHBP1L1,KCNK7
4_K12_H3K27ac_broad_peak_1260_lociStitched	chr1	111161710	111190666	4	11881	23468.8	3648.46	430	1	NM_001204269,NR_109846,NR_109845,NM_004974,NM_002232	0,5520,5520,12736,24408	KCNA2,KCNA3
4_K12_H3K27ac_broad_peak_15649_lociStitched	chr20	23329308	23347513	4	12271	22119.1	2308.39	431	1	NM_013248,NR_109884,NM_001317012,NM_022482,NM_001317019	0,0,0,0,0	GZF1,LINC01431,NXT1
2_K12_H3K27ac_broad_peak_4775_lociStitched	chr11	82866252	82885079	2	7299	23823.7	4044.04	432	1	NM_001346413,NM_001346414,NM_001346415,NM_015885,NR_149009	0,0,0,0,10454	LOC100506282,PCF11
2_K12_H3K27ac_broad_peak_17070_lociStitched	chr22	42141779	42156791	2	10653	21551.2	1787.93	433	1	NM_152513,NM_001304797,NM_024821,NM_001142964,NM_001003796,NM_005008	0,39835,39835,47640,56867,56867	C22orf46,CCDC134,MEI1,SNU13
3_K12_H3K27ac_broad_peak_6250_lociStitched	chr12	109010619	109032456	3	8417	22433.2	2685.95	434	1	NM_001206609,NM_003006,NR_039717,NM_001105237,NM_001276471,NM_014325	0,0,0,6429,6429,6429	CORO1C,MIR4496,SELPLG
1_K12_H3K27ac_broad_peak_8157_lociStitched	chr15	32748840	32764408	1	15569	22372.8	2630.99	435	1	NM_001277308,NR_026858,NR_027470,NR_026859,NR_036650	1006,21591,21591,21776,47641	GOLGA8O,ULK4P1,ULK4P2,ULK4P3,WHAMMP1
2_K12_H3K27ac_broad_peak_25853_lociStitched	chr9	130730521	130744169	2	11192	21483.3	1771.51	436	1	NM_001035254,NM_203305,NM_003863,NM_001135219,NM_173492	0,17529,29759,37446,40752	DPM2,FAM102A,PIP5KL1
10_K12_H3K27ac_broad_peak_15067_lociStitched	chr2	202041026	202102014	10	25261	24413.5	4757.06	437	1	NM_001306083,NM_001206524,NM_001230,NM_032976,NM_032977,NM_001206542,NM_032974,NM_033358,NM_001080124,NM_001228,NM_033355	0,0,0,0,0,0,0,0,0,0,0	CASP10,CASP8
1_K12_H3K27ac_broad_peak_6905_lociStitched	chr13	50696588	50705851	1	9264	20505.5	849.417	438	1	NR_002612,NR_109974,NR_002605,NR_109973,NR_002183	0,0,15235,15235,40303	#N/A,DLEU1,ST13P4
K12_H3K27ac_broad_peak_13244	chr19	47728734	47736239	1	7506	20691.3	1078.47	439	1	NM_014417,NM_001127240,NM_001127241,NM_001127242,NR_036158,NR_036159	0,0,0,0,0,0	BBC3,MIR3190,MIR3191
3_K12_H3K27ac_broad_peak_4630_lociStitched	chr11	72523079	72546484	3	6515	23531.4	3925.02	440	1	NM_001318766,NM_033388,NM_014824,NM_006645,NR_039841	0,0,1306,18330,28443	ATG16L2,FCHSD2,MIR4692,STARD10
3_K12_H3K27ac_broad_peak_24897_lociStitched	chr8	145025889	145054054	3	8621	25173.9	5627.37	441	1	NM_201379,NM_201378,NM_000445,NM_001317895,NM_032789,NR_134234	0,0,0,0,0,0	PARP10,PLEC
2_K12_H3K27ac_broad_peak_1425_lociStitched	chr1	144336227	144345854	2	6601	20974.3	1454.64	442	1	NM_001278267,NM_001351365,NR_024510,NR_024511,NR_109754,NR_024584,NR_111951,NR_111952,NR_111953	0,0,0,0,0,0,0,0,0	LINC00623,LINC00869,NBPF19,NBPF20
1_K12_H3K27ac_broad_peak_14762_lociStitched	chr2	157188630	157200666	1	12037	20611.7	1127.77	443	1	NM_006186,NR_147695,NR_110249,NR_110250,NM_001083112	0,0,77188,77188,91299	FLJ46875,GPD2,LINC01876,NR4A2
3_K12_H3K27ac_broad_peak_11811_lociStitched	chr18	33155570	33174481	3	10883	22566.5	3112.75	444	1	NR_039771,NM_020474,NM_001098817,NM_194281,NM_001308064	0,60052,77616,77616,77958	GALNT1,INO80C,MIR3975
K12_H3K27ac_broad_peak_9169	chr16	2254612	2259289	1	4678	20200.9	751.126	445	1	NM_001199173,NM_001199175,NM_001352057,NM_001352059,NM_001352060,NM_022372,NR_147904,NR_147905,NR_147906,NM_001199174,NR_147907,NM_182563	0,0,0,0,0,0,0,0,0,0,0,0	BRICD5,MLST8
3_K12_H3K27ac_broad_peak_9842_lociStitched	chr16	67578572	67599813	3	11586	22169.2	2737.96	446	1	NM_024519,NM_001193522,NM_001193523,NM_001193524,NM_001191022,NM_006565	0,0,0,0,0,0	CTCF,RIPOR1
1_K12_H3K27ac_broad_peak_24127_lociStitched	chr8	28347046	28354475	1	7430	20891.1	1467.23	447	1	NM_001258211,NM_172366,NM_017412,NM_145866,NR_036250	0,0,0,0,8158	FBXO16,FZD3,MIR4288
3_K12_H3K27ac_broad_peak_24246_lociStitched	chr8	42594852	42626242	3	10652	24035.3	4667.69	448	1	NM_001199279,NM_004198,NM_001347717,NM_000749,NM_018105,NM_199003	0,0,2303,2303,65575,65575	CHRNA6,CHRNB3,THAP1
4_K12_H3K27ac_broad_peak_11605_lociStitched	chr18	2635428	2666455	4	14175	22938.3	3639.47	449	1	NR_033754,NM_015295,NM_006101,NM_001308401,NM_022840	0,0,18795,63927,63927	CBX3P2,METTL4,NDC80,SMCHD1
2_K12_H3K27ac_broad_peak_4930_lociStitched	chr11	109958897	109966459	2	4535	21100.2	1819.42	450	1	NM_033390,NM_001260493,NM_001260492,NM_001260495,NM_001260496	0,79146,99827,99827,99827	RDX,ZC3H12C
7_K12_H3K27ac_broad_peak_12660_lociStitched	chr19	17479569	17524222	7	16671	24434.1	5179.75	451	1	NM_031310,NM_004335,NR_130765,NR_130766,NM_001304547	0,0,0,0,0	BISPR,BST2,MVB12A,PLVAP
4_K12_H3K27ac_broad_peak_12419_lociStitched	chr19	10519244	10539322	4	15834	21748.5	2549.91	452	1	NM_001243121,NM_001111307,NM_001111308,NM_001111309,NM_007065	0,0,2199,3789,4974	CDC37,PDE4A
1_K12_H3K27ac_broad_peak_12039_lociStitched	chr18	72263764	72267079	1	3316	20149.9	951.405	453	1	NR_024484,NM_032649,NM_018235,NM_001168499,NM_001146190,NM_001146189,NM_017757	0,11504,73076,73076,75840,75840,75840	CNDP1,CNDP2,LINC00909,ZNF407
K12_H3K27ac_broad_peak_10552	chr17	27064476	27074226	1	9751	20965.4	1774.5	454	1	NM_178170,NM_004295,NM_001288634,NM_001077498,NM_001288631,NM_001288632,NM_001288633,NM_001288635,NM_001288636,NM_001288637,NM_001288638,NM_001288639,NM_001288640,NM_018182	0,0,8770,8770,8770,8770,8770,8770,8770,8770,8770,8770,8770,8770	FAM222B,NEK8,TRAF4
1_K12_H3K27ac_broad_peak_19850_lociStitched	chr5	1311035	1320157	1	9123	20465.2	1278.9	455	1	NM_030782,NR_039662,NM_001193376,NM_198253,NR_149162,NR_149163	0,1544,15874,15874,15874,15874	CLPTM1L,MIR4457,TERT
4_K12_H3K27ac_broad_peak_13309_lociStitched	chr19	49362099	49395218	4	8860	23398.6	4212.74	456	1	NM_001161354,NM_020904,NM_014330,NM_003323,NM_006184	0,0,0,0,8089	NUCB1,PLEKHA4,PPP1R15A,TULP2
6_K12_H3K27ac_broad_peak_9300_lociStitched	chr16	10368769	10408321	6	13992	23814.3	4643.4	457	1	NM_001256160,NM_001352120,NM_024997,NR_045815,NR_045816,NR_147927	71535,71535,71535,71535,71535,71535	ATF7IP2
2_K12_H3K27ac_broad_peak_15185_lociStitched	chr2	219260206	219272237	2	8800	20447.9	1310.18	458	1	NM_000578,NM_001206878,NM_021198,NM_182642,NR_029500	0,0,0,0,0	CTDSP1,MIR26B,SLC11A1
1_K12_H3K27ac_broad_peak_13939_lociStitched	chr2	46788921	46804937	1	16017	21016.2	1880.28	459	1	NM_012249,NR_104182,NM_002643,NM_173074,NM_001318063	0,0,3476,3476,19226	ATP6V1E2,LOC100506142,PIGF,RHOQ
3_K12_H3K27ac_broad_peak_4069_lociStitched	chr11	34072134	34085209	3	6248	21654.8	2582.31	460	1	NM_203364,NM_005898,NM_001144030,NM_024662,NM_145804	0,0,41902,41902,87325	ABTB2,CAPRIN1,NAT10
3_K12_H3K27ac_broad_peak_8583_lociStitched	chr15	65588159	65598473	3	7087	21426.3	2392.85	461	1	NM_001316943,NM_001316944,NM_017851,NR_145768,NM_004884	8979,8979,8979,10231,20992	IGDCC3,PARP16,SNORA24B
1_K12_H3K27ac_broad_peak_15578_lociStitched	chr20	10650060	10656197	1	6138	20031.8	1014.45	462	1	NM_000214,NR_106930,NM_001009608,NR_110611,NR_109866	0,19718,41379,77541,199784	JAG1,LINC01752,LOC101929413,MIR6870,SLX4IP
K12_H3K27ac_broad_peak_21511	chr6	31793715	31806079	1	12365	20804.9	1790.31	463	1	NM_005346,NM_001040437,NM_001040438,NM_001287482,NM_001287483,NM_001287484,NM_001287485,NM_001287486,NM_001287487,NM_001287488,NR_002745,NR_002742	0,0,0,0,0,0,0,0,0,0,0,0	C6orf48,HSPA1B,SNORD48,SNORD52
2_K12_H3K27ac_broad_peak_10562_lociStitched	chr17	27263698	27280028	2	5997	21493.5	2487.06	464	1	NM_001033561,NM_001290131,NM_020889,NR_110803,NM_001098635,NM_178860,NM_001290202	0,0,0,0,1919,1919,1919	LOC101927018,PHF12,SEZ6
1_K12_H3K27ac_broad_peak_20641_lociStitched	chr5	139486018	139497324	1	11307	20425.4	1423.43	465	1	NR_102739,NR_102740,NR_102741,NM_005859,NM_001007189	0,0,0,0,8197	IGIP,MALINC1,PURA
6_K12_H3K27ac_broad_peak_14253_lociStitched	chr2	74399700	74433996	6	14494	23880.3	4883.75	466	1	NM_001317111,NM_001317110,NM_001317112,NM_018221,NM_006636,NR_027405	0,0,0,0,0,0	MOB1A,MTHFD2
1_K12_H3K27ac_broad_peak_5438_lociStitched	chr12	24679666	24695685	1	16020	20980.1	1984.75	467	1	NM_001261414,NM_152989,NR_029451,NM_001178094,NM_001178093,NM_001178091,NM_001178092,NM_005504	0,0,24213,267273,267273,267273,267273,267273	BCAT1,LINC00477,SOX5
2_K12_H3K27ac_broad_peak_5038_lociStitched	chr11	118784106	118801381	2	7128	22756.4	3769.41	468	1	NM_182557,NR_039713,NM_001716,NM_032966,NM_006760	2494,2611,17127,17127,25627	BCL9L,CXCR5,MIR4492,UPK2
1_K12_H3K27ac_broad_peak_24396_lociStitched	chr8	71312501	71318151	1	5651	19746.2	903.435	469	1	NM_001321712,NM_001321713,NM_001321707,NM_001321711,NM_006540,NM_001321703	0,0,0,0,0,0	NCOA2
4_K12_H3K27ac_broad_peak_16885_lociStitched	chr22	36628844	36656627	4	14342	22140.3	3317.29	470	1	NM_030882,NM_145637,NM_001136540,NM_001136541,NM_003661,NM_145343	0,0,0,0,0,0	APOL1,APOL2
2_K12_H3K27ac_broad_peak_4783_lociStitched	chr11	85358131	85376840	2	8348	22518.2	3741.8	471	1	NM_001244735,NM_032273,NM_001039618,NR_028024,NR_028025,NR_028026,NR_028027	0,0,0,0,0,0,0	CREBZF,TMEM126A
2_K12_H3K27ac_broad_peak_17367_lociStitched	chr3	18463653	18488166	2	13072	21404.8	2632.7	472	1	NM_001195470,NM_002971,NM_001131010,NM_001322875,NM_001322871,NM_001322873,NM_001322876,NM_001322872,NM_001322874,NR_125803	0,0,0,0,0,0,0,0,0,0	SATB1,SATB1-AS1
2_K12_H3K27ac_broad_peak_21171_lociStitched	chr6	10517659	10534328	2	14509	20636.2	1866.93	473	1	NM_145649,NM_001491,NM_145655,NR_132993,NR_049872	0,21621,51665,60648,77633	GCNT2,MIR5689,MIR5689HG
2_K12_H3K27ac_broad_peak_25006_lociStitched	chr9	5617280	5633222	2	11545	20080.5	1315.21	474	1	NM_001135920,NM_001206557,NM_020829,NM_025239,NM_001267706,NM_014143,NR_052005	0,0,0,45999,146714,146714,146714	CD274,PDCD1LG2,RIC1
2_K12_H3K27ac_broad_peak_8767_lociStitched	chr15	75736040	75749068	2	7422	21005	2248.63	475	1	NM_015477,NM_001145358,NM_001145357,NM_002833,NM_001256494,NM_001256495,NM_001256496,NM_006715	0,0,0,10394,75073,75073,75073,75073	MAN2C1,PTPN9,SIN3A
3_K12_H3K27ac_broad_peak_21635_lociStitched	chr6	36080554	36102320	3	11953	21350.3	2598.86	476	1	NM_002754,NR_072996,NM_001315,NM_139012,NM_139014	0,0,1542,1542,1542	MAPK13,MAPK14
3_K12_H3K27ac_broad_peak_7799_lociStitched	chr14	91862619	91885772	3	10275	21886.5	3146.49	477	1	NM_001080414,NM_001284280,NM_001284281,NM_001348437,NM_003485	0,38053,38053,142396,142396	CCDC88C,GPR68,PPP4R3A
K12_H3K27ac_broad_peak_13508	chr19	56150713	56157263	1	6551	19603.5	869.84	478	1	NM_207115,NM_016202,NM_001163423,NM_016535,NM_013301	0,0,0,0,1691	CCDC106,ZNF580,ZNF581
K12_H3K27ac_broad_peak_4410	chr11	64898419	64903523	1	5105	20120.5	1397.99	479	1	NM_032431,NM_172230,NR_106809,NR_037567,NM_004927,NR_037568	0,0,970,3579,3579,3579	MIR6751,MRPL49,SYVN1
4_K12_H3K27ac_broad_peak_24474_lociStitched	chr8	86087076	86114122	4	13019	23873.5	5168.49	480	1	NR_134311,NM_001083588,NM_001951,NM_001083589,NM_001099670,NM_001099671,NM_001099672,NM_001099673,NM_001293320	0,0,0,0,12166,12166,12166,12166,12166	C8orf59,E2F5,LOC102723322
5_K12_H3K27ac_broad_peak_2634_lociStitched	chr1	244208205	244241226	5	12529	22484	3853.55	481	1	NR_033883,NM_001278196,NM_205768,NM_006352,NM_001206729	0,0,0,0,201320	AKT3,LOC339529,ZBTB18
1_K12_H3K27ac_broad_peak_5033_lociStitched	chr11	118659052	118663464	1	4413	19889.3	1269.77	482	1	NM_001257191,NM_004397,NM_001716,NM_032966,NM_182557	0,0,91011,100637,103387	BCL9L,CXCR5,DDX6
1_K12_H3K27ac_broad_peak_19310_lociStitched	chr4	100865957	100872718	1	6762	19512.2	963.442	483	1	NM_001031723,NM_001278310,NM_001278311,NM_002106,NR_125923	0,0,0,0,0	DNAJB14,H2AFZ,LOC256880
1_K12_H3K27ac_broad_peak_2162_lociStitched	chr1	200985931	200995777	1	9847	19839.7	1291.8	484	1	NM_001252100,NM_001252102,NM_001252103,NM_017596,NM_000069	0,0,0,0,12863	CACNA1S,KIF21B
1_K12_H3K27ac_broad_peak_22940_lociStitched	chr7	32927868	32933530	1	5663	19282.5	768.9	485	1	NM_015483,NR_003500,NR_132360,NM_001284341,NM_007270	0,22897,49513,63486,63486	DPY19L1P2,FKBP9,KBTBD2,RP9P
5_K12_H3K27ac_broad_peak_19874_lociStitched	chr5	6711758	6739018	5	14317	21873.4	3462.02	486	1	NM_001171805,NM_006999,NR_103771,NM_001171806,NM_001047,NM_001324322,NM_001324323,NR_136739	0,0,3935,7083,42084,42084,42084,42084	LINC02102,PAPD7,SRD5A1
5_K12_H3K27ac_broad_peak_14312_lociStitched	chr2	85151682	85174738	5	12984	21091.6	2725.22	487	1	NM_021103,NM_020122,NM_001080824,NM_001277053,NM_001307978	17884,23493,43314,43314,43314	KCMF1,TMSB10,TRABD2A
K12_H3K27ac_broad_peak_10273	chr17	4846527	4856405	1	9879	19220.6	880.13	488	1	NM_001320356,NM_001320357,NM_001320358,NM_001320359,NM_001320360,NM_001320361,NM_001320362,NM_001320363,NM_001320364,NM_001320365,NM_015528,NM_005022,NM_001193503,NM_001976,NM_053013	0,0,0,0,0,0,0,0,0,0,0,0,0,0,0	ENO3,PFN1,RNF167
K12_H3K27ac_broad_peak_21328	chr6	26168712	26181806	1	13095	19850.5	1514.98	489	1	NM_138720,NM_003523,NM_003539,NM_021063,NM_005321	0,2218,7132,9878,11370	HIST1H1E,HIST1H2BD,HIST1H2BE,HIST1H4D
2_K12_H3K27ac_broad_peak_13465_lociStitched	chr19	55117716	55137456	2	11532	20906.6	2593.84	490	1	NM_006669,NM_001278318,NM_006863,NR_103501,NM_001081638,NM_001081639	0,3871,3871,3871,4406,4406	LILRA1,LILRB1
3_K12_H3K27ac_broad_peak_19716_lociStitched	chr4	177227864	177245819	3	11478	20529.7	2217.44	491	1	NM_021928,NM_080874,NM_144644,NM_001350727,NM_170710,NM_181265	0,37492,111043,123886,123886,123886	ASB5,SPATA4,SPCS3,WDR17
2_K12_H3K27ac_broad_peak_24631_lociStitched	chr8	103868251	103878770	2	6332	21066.4	2754.93	492	1	NM_001301668,NM_015878,NM_148174,NR_126338,NR_126339	0,0,0,0,0	AZIN1,AZIN1-AS1
3_K12_H3K27ac_broad_peak_4855_lociStitched	chr11	100538385	100561039	3	11334	22617.8	4320.12	493	1	NR_133571,NM_152432,NR_145747,NM_001243270,NM_014361,NM_175566	0,0,243966,308770,308770,308770	ARHGAP42,CNTN5,LOC100128386,SNORD13I
1_K12_H3K27ac_broad_peak_5140_lociStitched	chr11	128562159	128567064	1	4906	19399.8	1105.1	494	1	NM_001271012,NR_038908,NM_001167681,NM_001271010,NM_002017	0,0,0,0,0	FLI1,SENCR
3_K12_H3K27ac_broad_peak_459_lociStitched	chr1	26436803	26454204	3	15286	19856.3	1613.07	495	1	NM_001243532,NM_001243533,NM_152835,NM_024869,NM_015871	0,0,0,31307,42184	FAM110D,PDIK1L,ZNF593
1_K12_H3K27ac_broad_peak_21460_lociStitched	chr6	30581776	30587681	1	5906	19188.3	950.115	496	1	NM_002714,NR_072994,NM_014046,NM_001254952,NM_001318762,NM_001318763,NM_024909,NR_033823	0,0,0,6938,6938,6938,6938,6938	ATAT1,MRPS18B,PPP1R10
K12_H3K27ac_broad_peak_22919	chr7	30355094	30365615	1	10522	19694.3	1468.73	497	1	NM_147128,NR_030319,NR_037513,NR_136267,NR_002186	0,25589,25589,29394,44051	DKFZP586I1420,LOC105375218,MIR550A1,MIR550B1,ZNRF2
K12_H3K27ac_broad_peak_9214	chr16	3053585	3058957	1	5373	19289.8	1080.85	498	1	NR_110947,NR_110948,NR_110949,NM_020982,NM_021195	2772,2772,2772,3500,5756	CLDN6,CLDN9,LOC101929613
5_K12_H3K27ac_broad_peak_7720_lociStitched	chr14	81931046	81954158	5	15697	21616.7	3418.26	499	1	NM_005065,NM_001244984,NR_109999,NM_001256430,NM_033104	0,10996,14546,37299,37491	LINC02308,SEL1L,STON2
1_K12_H3K27ac_broad_peak_24823_lociStitched	chr8	134579521	134586247	1	6727	19917.7	1747.41	500	1	NM_003033,NM_173344,NR_134462,NR_134463,NR_125422	0,0,89757,89757,201547	LOC101927798,LOC105375773,ST3GAL1
3_K12_H3K27ac_broad_peak_23761_lociStitched	chr7	135655074	135679512	3	12879	22395	4227.77	501	1	NM_001128619,NM_145808,NM_205855,NM_001318192,NM_012450	0,0,221481,242123,242123	FAM180A,LUZP6,MTPN,SLC13A4
4_K12_H3K27ac_broad_peak_26852_lociStitched	chrX	130879309	130902694	4	9746	20380	2240.28	502	1	NR_026975,NM_001004486,NM_001042453,NM_016542,NM_001042452	0,200336,254551,254551,254942	FIRRE,OR13H1,STK26
2_K12_H3K27ac_broad_peak_21954_lociStitched	chr6	74220972	74234426	2	9867	19759.9	1641.39	503	1	NM_001402,NR_132980,NR_132981,NM_001123226,NM_012123,NM_133645	0,0,0,9794,9794,9794	EEF1A1,MTO1,SNORD141A,SNORD141B
6_K12_H3K27ac_broad_peak_8013_lociStitched	chr14	106347333	106376894	6	9282	18774.2	688.771	504	1	NR_026800,NR_130468,NR_130466,NR_130466,NR_130467	6944,20750,21612,22055,22923	FAM30A,MIR4537,MIR4538,MIR4539
6_K12_H3K27ac_broad_peak_19357_lociStitched	chr4	108938994	108974622	6	13910	22752	4677.96	505	1	NM_001184705,NM_005327,NM_001331027,NM_001166119,NM_001130713,NM_001130714,NM_016269	0,0,0,0,0,0,0	HADH,LEF1
2_K12_H3K27ac_broad_peak_5098_lociStitched	chr11	124932523	124943635	2	7043	20741.7	2673.55	506	1	NM_001145290,NM_198277,NM_001080546,NM_001258242,NM_001258243,NM_001258244,NM_001258245,NM_001258246,NM_001258247,NR_047588,NR_047589,NR_047590,NR_047591,NR_047592,NM_001258238,NM_001258239,NM_001258240,NM_001258241,NR_047586,NR_047587	0,0,20631,20631,20631,20631,20631,20631,20631,20631,20631,20631,20631,20631,20631,20631,20631,20631,20631,20631	SLC37A2,TMEM218
2_K12_H3K27ac_broad_peak_8131_lociStitched	chr15	30916322	30922681	2	5649	19403.9	1344.29	507	1	NM_001039841,NR_148423,NM_001282490,NR_038253,NR_026858,NR_027470	0,0,6294,15637,23412,23412	ARHGAP11B,GOLGA8H,LOC100288637,ULK4P1,ULK4P2
1_K12_H3K27ac_broad_peak_8026_lociStitched	chr15	20410796	20418683	1	7888	20853.2	2802.25	508	1	NR_038836,NR_036432,NM_001145004,NR_027411,NR_027992	69314,194967,318411,348991,456114	CHEK2P2,GOLGA6L6,GOLGA8CP,HERC2P3,NBEAP1
3_K12_H3K27ac_broad_peak_19776_lociStitched	chr4	186117167	186135751	3	10504	20600.4	2549.72	509	1	NM_020827,NM_001292033,NM_001317781,NM_001151,NR_147059	0,0,0,45630,88766	CFAP97,LINC02436,SLC25A4,SNX25
3_K12_H3K27ac_broad_peak_21588_lociStitched	chr6	34191465	34217452	3	10014	20932.5	2902.75	510	1	NM_001319077,NM_001319078,NM_001319079,NM_001319080,NM_001319081,NM_001319082,NM_002131,NM_145899,NM_145903,NM_145901,NM_145902,NM_145905,NR_106893,NM_001008703,NM_001008704,NM_001287396,NM_001287397,NM_001287398,NM_178508	0,0,0,0,0,0,0,0,0,0,0,0,0,0,0,0,0,0,0	HMGA1,MIR6835,SMIM29
1_K12_H3K27ac_broad_peak_18260_lociStitched	chr3	135909778	135917324	1	7547	19151	1138.69	511	1	NM_001145417,NM_018133,NM_001190447,NM_002718,NM_181897	0,0,43027,43027,43027	MSL2,PPP2R3A
2_K12_H3K27ac_broad_peak_24596_lociStitched	chr8	101727402	101735434	2	5167	20476	2468.23	512	1	NM_002568,NR_106992,NM_152628,NM_001270379,NM_001270377,NM_198401	0,12151,65510,155389,155389,155389	ANKRD46,MIR7705,PABPC1,SNX31
6_K12_H3K27ac_broad_peak_21265_lociStitched	chr6	16730779	16764759	6	13334	21397.2	3391.2	513	1	NM_000332,NM_001128164,NR_136240,NM_001190766,NM_006877	0,0,0,337730,435000	ATXN1,GMPR,LOC101928433,STMND1
2_K12_H3K27ac_broad_peak_8596_lociStitched	chr15	66078674	66098086	2	8204	21423.1	3437.87	514	1	NM_001144823,NM_001320835,NM_005848,NM_001206836,NM_004663	0,0,0,63711,63711	DENND4A,RAB11A
4_K12_H3K27ac_broad_peak_21318_lociStitched	chr6	26052676	26068540	4	11206	19985.5	2052.8	515	1	NM_005319,NM_003531,NM_021062,NR_144383,NM_003513	0,6580,8792,17978,18881	HIST1H1C,HIST1H2AB,HIST1H2BB,HIST1H3C,LOC108783645
1_K12_H3K27ac_broad_peak_12035_lociStitched	chr18	72162724	72169604	1	6881	19602.5	1673.22	516	1	NM_018235,NM_001168499,NM_032649,NM_001044369,NR_131977	0,0,32088,38222,82282	CNDP1,CNDP2,FAM69C,LINC01922
2_K12_H3K27ac_broad_peak_11873_lociStitched	chr18	47336443	47346671	2	5219	20355.8	2427.1	517	1	NM_006111,NR_003003,NR_117096,NM_001080467,NM_001308006,NM_006033	0,0,0,2485,217165,217165	ACAA2,LIPG,MYO5B,SCARNA17,SNHG22
2_K12_H3K27ac_broad_peak_5160_lociStitched	chr11	130169572	130186118	2	7836	21379.1	3458.11	518	1	NM_001301098,NM_001301099,NM_014155,NR_148980,NM_007037	0,0,0,0,88700	ADAMTS8,LOC646383,ZBTB44
1_K12_H3K27ac_broad_peak_1529_lociStitched	chr1	149574973	149581063	1	6091	18692	794.136	519	1	NR_024584,NR_111950,NR_111954,NR_111955,NR_111956,NR_111957,NR_111958,NR_024510,NR_024511,NR_109754	0,0,0,0,0,0,0,0,0,0	LINC00623,LINC00869,LOC103091866
4_K12_H3K27ac_broad_peak_21706_lociStitched	chr6	41672366	41703330	4	9812	20838.8	2960.16	520	1	NM_001271945,NM_007162,NM_001271943,NM_001271944,NM_001167827	0,0,0,0,0	TFEB
8_K12_H3K27ac_broad_peak_13440_lociStitched	chr19	54857709	54900883	8	15893	23249.2	5370.85	521	1	NM_001289023,NM_001289025,NM_002287,NM_021706,NR_110279,NR_110280,NM_001289026,NM_001289027	0,0,0,0,0,0,0,0	LAIR1
3_K12_H3K27ac_broad_peak_11918_lociStitched	chr18	51787905	51812550	3	9745	22912.5	5039.9	522	1	NM_001351610,NM_001351611,NM_001351612,NM_001351613,NM_001351614,NM_001351615,NM_001351616,NM_001351617,NM_001351618,NM_001351619,NM_001351620,NM_001351632,NM_007195,NM_001351621,NR_147257	0,0,0,0,0,0,0,0,0,0,0,0,0,0,0	POLI
3_K12_H3K27ac_broad_peak_23189_lociStitched	chr7	74057280	74073288	3	9250	19782.7	1956.18	523	1	NM_001280800,NM_001163636,NM_001518,NM_032999,NM_033000,NM_033001	0,0,0,0,0,0	GTF2I
1_K12_H3K27ac_broad_peak_17059_lociStitched	chr22	41839838	41844933	1	5096	18590.1	766.798	524	1	NM_016272,NM_032758,NM_001098,NM_001145398,NM_003216	0,10788,20196,44507,44507	ACO2,PHF5A,TEF,TOB2
1_K12_H3K27ac_broad_peak_24462_lociStitched	chr8	82641153	82646250	1	5098	18977.7	1158.55	525	1	NM_152284,NM_001170796,NM_024699,NR_033193,NR_033194,NR_033195,NM_001170797,NR_033196	0,7615,7615,7615,7615,7615,7615,7615	CHMP4C,ZFAND1
7_K12_H3K27ac_broad_peak_6800_lociStitched	chr13	41548381	41596109	7	22611	21639.9	3832.56	526	1	NM_001145353,NM_172373,NM_007187,NR_003365,NR_038258,NR_038259	0,0,39284,52472,52496,52496	ELF1,SUGT1P3,TPTE2P5,WBP4
3_K12_H3K27ac_broad_peak_7769_lociStitched	chr14	90847674	90872456	3	9018	21535.6	3749.52	527	1	NM_006888,NR_146492,NR_146493,NR_033986,NM_017970	0,45951,47103,49118,49194	CALM1,LINC00642,LINC02317,NRDE2
2_K12_H3K27ac_broad_peak_2853_lociStitched	chr10	22278807	22294924	2	13345	19066.4	1321.59	528	1	NM_022365,NM_001199938,NR_038921,NM_001324297,NM_004641,NR_136736,NM_001195626	0,202819,246077,246249,246249,246249,246249	DNAJC1,EBLN1,LOC100130992,MLLT10
3_K12_H3K27ac_broad_peak_6322_lociStitched	chr12	112429506	112453582	3	14659	20881.1	3165.99	529	1	NM_001193453,NM_001193531,NM_001294314,NM_138341,NR_122119,NM_001034025,NM_006817	0,0,0,0,0,0,0	ERP29,TMEM116
1_K12_H3K27ac_broad_peak_3483_lociStitched	chr10	102128492	102135593	1	7102	18706.2	1008.34	530	1	NR_026762,NM_005063,NM_001253837,NM_016112,NM_001282436,NM_001282437,NM_001282439,NM_173809	0,3905,38250,38250,82024,82024,82024,82024	BLOC1S2,OLMALINC,PKD2L1,SCD
1_K12_H3K27ac_broad_peak_13483_lociStitched	chr19	55764546	55772361	1	7816	18927.1	1248.84	531	1	NM_014931,NM_001297600,NM_001130106,NM_012267,NR_106861	0,1229,1230,1230,7929	HSPBP1,MIR6803,PPP6R1
1_K12_H3K27ac_broad_peak_23845_lociStitched	chr7	148578639	148582684	1	4046	18416.5	754.797	532	1	NM_001203249,NM_001203247,NM_001203248,NM_004456,NM_152998	0,0,0,0,0	EZH2
K12_H3K27ac_broad_peak_21019	chr5	179244430	179252079	1	7650	18685.7	1030.32	533	1	NM_001142298,NM_001142299,NM_003900,NM_014275,NM_001017987,NM_016175	0,0,0,10479,12187,12187	MGAT4B,MRNIP,SQSTM1
3_K12_H3K27ac_broad_peak_20816_lociStitched	chr5	158631115	158645918	3	9485	19240.9	1588.36	534	1	NM_001199382,NM_144726,NM_001199381,NM_001199383,NM_001199380	0,0,0,0,0	RNF145
3_K12_H3K27ac_broad_peak_8569_lociStitched	chr15	65115560	65138504	3	9379	21510	3866.06	535	1	NM_001286496,NM_001286497,NM_001286499,NM_025049,NM_001195059,NM_025201	0,0,0,0,0,0	PIF1,PLEKHO2
1_K12_H3K27ac_broad_peak_15298_lociStitched	chr2	232569887	232577374	1	7488	18239.1	619.175	536	1	NM_001099285,NM_002823,NR_036052,NR_036262,NR_036263,NR_128710	0,0,650,650,650,650	MIR1244-1,MIR1244-2,MIR1244-3,MIR1244-4,PTMA
3_K12_H3K27ac_broad_peak_25849_lociStitched	chr9	130665507	130684437	3	13698	19935.2	2318.93	537	1	NM_001287002,NR_104629,NM_175039,NM_175040,NM_173492,NM_001135219	0,0,0,0,0,0	PIP5KL1,ST6GALNAC4,ST6GALNAC6
2_K12_H3K27ac_broad_peak_8428_lociStitched	chr15	52967638	52976365	2	7376	19420.2	1816.96	538	1	NM_019600,NR_104457,NM_001286495,NR_073510,NM_004498	0,0,23392,70886,70886	FAM214A,ONECUT1
1_K12_H3K27ac_broad_peak_26314_lociStitched	chrX	30587478	30597320	1	9843	18324.8	741.103	539	1	NM_025159,NM_000167,NM_001128127,NM_001205019,NM_203391	0,74156,74156,74156,74156	CXorf21,GK
1_K12_H3K27ac_broad_peak_1761_lociStitched	chr1	156716299	156723144	1	6846	19002.4	1432.66	540	1	NM_001319187,NM_001319188,NM_004494,NM_001126051,NM_001126050,NM_001319186,NR_135008	0,0,0,0,0,0,0	HDGF
2_K12_H3K27ac_broad_peak_5471_lociStitched	chr12	26306113	26317251	2	6926	19253.1	1710.8	541	1	NM_030762,NM_001135823,NM_005086,NM_007211,NM_001164748,NM_001164747,NM_001164746	28111,31018,31255,73289,80307,80307,80307	BHLHE41,RASSF8,SSPN
2_K12_H3K27ac_broad_peak_19325_lociStitched	chr4	103744310	103750961	2	6002	18749.2	1213.81	542	1	NM_001300795,NM_181892,NM_181887,NM_003340,NM_181886,NM_181888,NM_181891,NM_181889,NM_181890,NM_181893,NR_131186,NR_131185	0,0,0,0,0,0,0,0,0,0,0,0	LOC105377348,UBE2D3
1_K12_H3K27ac_broad_peak_21773_lociStitched	chr6	43737428	43742473	1	5046	18322.9	796.606	543	1	NM_001025366,NM_001025367,NM_001025368,NM_001025369,NM_001025370,NM_001033756,NM_001171622,NM_001171623,NM_001171624,NM_001171625,NM_001171626,NM_001171627,NM_001171628,NM_001171629,NM_001171630,NM_001204384,NM_001204385,NM_001317010,NM_003376,NM_001287044	0,0,0,0,0,0,0,0,0,0,0,0,0,0,0,0,0,0,0,0	VEGFA
6_K12_H3K27ac_broad_peak_2648_lociStitched	chr1	245104279	245135876	6	10655	21103.6	3602.06	544	1	NR_111907,NM_032328,NM_001290327,NM_001143943,NR_026587	0,0,0,0,0	EFCAB2,LOC101928068
1_K12_H3K27ac_broad_peak_8160_lociStitched	chr15	32869351	32884853	1	15503	19907.7	2422.96	545	1	NR_102756,NR_135833,NM_001282494,NM_001286479,NM_199357,NM_001286480,NM_014783	0,0,804,22492,22824,22824,22824	ARHGAP11A,GOLGA8N,LINC02256,LOC101928042
1_K12_H3K27ac_broad_peak_11868_lociStitched	chr18	47011655	47018877	1	7223	19424.3	1945.61	546	1	NM_001035005,NM_001199346,NM_001199355,NM_001199356,NR_031720,NM_001199341,NM_001199342,NM_001199343,NM_001199344,NM_000985,NM_001035006,NM_001199340,NM_001199345,NR_003701,NR_002571,NR_002572	0,0,0,0,0,0,0,0,0,0,0,0,0,0,0,0	C18orf32,MIR1539,RPL17,RPL17-C18orf32,SNORD58A,SNORD58B,SNORD58C
K12_H3K27ac_broad_peak_5849	chr12	57022130	57032044	1	9915	19316.4	1841.03	547	1	NM_001300905,NM_001351156,NM_013449,NM_001686,NR_003046	0,0,0,0,5420	ATP5F1B,BAZ2A,SNORD59B
2_K12_H3K27ac_broad_peak_20792_lociStitched	chr5	156690537	156701618	2	9433	18826.6	1357.42	548	1	NM_001037333,NM_001291721,NM_001291722,NM_014376,NM_005546	0,0,0,0,8429	CYFIP2,ITK
1_K12_H3K27ac_broad_peak_11853_lociStitched	chr18	45454522	45458870	1	4349	18629	1160.48	549	1	NM_005901,NM_001003652,NM_001135937,NM_001039360,NM_001318841	0,0,0,94769,94769	SMAD2,ZBTB7C
1_K12_H3K27ac_broad_peak_17653_lociStitched	chr3	49054469	49062021	1	7553	18446.5	983.27	550	1	NM_001009996,NM_001276405,NM_018114,NR_029948,NM_199074,NR_029690,NM_199073,NM_199069,NM_199070,NM_000884	0,0,0,0,0,0,0,0,0,0	DALRD3,IMPDH2,MIR191,MIR425,NDUFAF3
1_K12_H3K27ac_broad_peak_11751_lociStitched	chr18	20712222	20717627	1	5406	18398.1	992.358	551	1	NM_001256438,NR_023359,NM_001100619,NM_138375,NM_002894,NM_203291,NM_203292	0,0,0,18162,105774,105774,105774	CABLES1,RBBP8
1_K12_H3K27ac_broad_peak_4333_lociStitched	chr11	62646990	62652844	1	5855	18477	1083.58	552	1	NM_001012662,NM_001012664,NM_002394,NM_001013251,NR_037193	0,0,0,0,0	SLC3A2
K12_H3K27ac_broad_peak_23589	chr7	116592293	116598699	1	6407	18604.9	1217.14	553	1	NR_002330,NM_021908,NM_018412,NR_002329,NM_006136	0,0,0,0,32981	CAPZA2,ST7,ST7-AS1,ST7-OT4
3_K12_H3K27ac_broad_peak_23926_lociStitched	chr7	156792688	156810184	3	10242	19886	2501.93	554	1	NM_001165255,NM_005515,NR_147077,NR_038835,NM_001353366,NM_138400	0,0,0,0,26813,26813	MNX1,MNX1-AS1,MNX1-AS2,NOM1
3_K12_H3K27ac_broad_peak_26595_lociStitched	chrX	70750711	70767202	3	14125	18999.3	1622.71	555	1	NR_001568,NM_181672,NM_181673,NR_104396,NR_104387,NR_104388,NR_104389,NR_104390,NR_104391,NR_104392,NR_104393,NR_104394,NR_104395	0,0,0,337,501,501,501,501,501,501,501,501,501	BCYRN1,OGT,TAF1
1_K12_H3K27ac_broad_peak_3898_lociStitched	chr11	8703175	8711820	1	8646	18840	1467.06	556	1	NM_000990,NR_002580,NR_002977,NM_213618,NM_139157,NM_005418	0,0,0,3079,3079,3079	RPL27A,SNORA3A,SNORA3B,ST5
1_K12_H3K27ac_broad_peak_22924_lociStitched	chr7	30632980	30638435	1	5456	18319	948.079	557	1	NM_001316772,NM_002047,NR_038889,NM_001202482,NM_001202483,NM_001883,NM_001202475,NM_001202481	0,0,15586,53124,53124,53124,53124,53124	CRHR2,GARS,LOC401320
1_K12_H3K27ac_broad_peak_4460_lociStitched	chr11	65654904	65662228	1	7325	18600	1236.29	558	1	NM_004214,NM_198897,NM_006848,NM_001300844,NM_001300855,NM_001300856,NM_001300857,NM_005438,NR_125339	0,0,0,0,0,0,0,0,0	CCDC85B,FIBP,FOSL1
1_K12_H3K27ac_broad_peak_8161_lociStitched	chr15	32905646	32912003	1	6358	18495.7	1149.35	559	1	NR_135833,NM_001286479,NM_199357,NM_001286480,NM_014783	0,0,0,0,0	ARHGAP11A,LOC101928042
1_K12_H3K27ac_broad_peak_21766_lociStitched	chr6	43593681	43599386	1	5706	18195.5	851.186	560	1	NM_001286216,NM_019096,NM_001003690,NM_014628,NM_001291969,NM_001291970,NM_006502	0,0,0,4191,5422,5422,5422	GTPBP2,MAD2L1BP,POLH
2_K12_H3K27ac_broad_peak_24620_lociStitched	chr8	103664011	103675077	2	6335	20182.2	2855.03	561	1	NM_001032282,NR_103759,NR_103760,NM_005655,NM_024410	0,0,0,0,90767	KLF10,ODF1
K12_H3K27ac_broad_peak_26442	chrX	48768025	48779992	1	11968	18313.1	1002.83	562	1	NM_001282647,NM_005660,NM_001032289,NM_001042498,NM_001282648,NM_001282649,NM_001282650,NM_001282651,NM_006875,NM_001136157,NM_001136158,NM_017602,NM_001136159	0,0,0,0,0,0,0,0,0,0,0,0,0	OTUD5,PIM2,SLC35A2
3_K12_H3K27ac_broad_peak_7711_lociStitched	chr14	81394562	81409566	3	11830	19505.2	2201.09	563	1	NM_152446,NM_001018036,NM_001142626,NM_000369,NM_001278940,NM_015859,NM_201595	0,12303,12303,12303,232230,232230,232230	CEP128,GTF2A1,TSHR
2_K12_H3K27ac_broad_peak_23843_lociStitched	chr7	148394370	148410849	2	5316	20091.2	2868.99	564	1	NM_003592,NM_145304,NM_001203249,NM_001203247,NM_001203248,NM_004456,NM_152998	0,81419,93615,93615,93615,93615,93615	C7orf33,CUL1,EZH2
1_K12_H3K27ac_broad_peak_22436_lociStitched	chr6	143263211	143269888	1	6678	18065.3	851.985	565	1	NM_006734,NR_038987,NM_001286587,NM_001286588,NM_001286589,NM_016108	0,17671,110612,112091,112091,112091	AIG1,HIVEP2,LINC01277
2_K12_H3K27ac_broad_peak_21049_lociStitched	chr6	180228	195049	2	13067	19243.6	2083.83	566	1	NR_126020,NR_109817,NM_001286555,NM_020185,NR_104473,NR_104474,NR_104475	0,32070,97008,97008,97008,97008,97008	DUSP22,LINC00266-3,LOC285766
1_K12_H3K27ac_broad_peak_24673_lociStitched	chr8	110550922	110556164	1	5243	18385.3	1238.68	567	1	NM_198120,NM_004215,NM_001278938,NM_177531,NM_001330596	0,0,0,1480,30044	EBAG9,PKHD1L1,SYBU
2_K12_H3K27ac_broad_peak_5157_lociStitched	chr11	130045467	130053304	2	5919	19047	1919.28	568	1	NM_021978,NM_001142276,NM_001142277,NM_001142278,NM_001328682,NM_001328684,NM_001328685,NM_001328686,NM_001642,NR_024515,NR_024516,NM_001243299	0,30762,30762,30762,30762,30762,30762,30762,30762,30762,30762,30762	APLP2,ST14
6_K12_H3K27ac_broad_peak_13843_lociStitched	chr2	37540799	37582962	6	23539	20250.9	3132.71	569	1	NM_005813,NM_012413,NR_146402,NR_146405,NR_146409	0,0,42292,42292,51317	NDUFAF7,PRKD3,QPCT
K12_H3K27ac_broad_peak_19104	chr4	71541979	71549210	1	7232	18079.7	982.693	570	1	NM_020368,NM_144646,NM_001130709,NM_031889,NM_001291994,NM_014961,NM_001037442	4986,9632,21444,29444,38349,38349,38349	ENAM,JCHAIN,RUFY3,UTP3
1_K12_H3K27ac_broad_peak_3248_lociStitched	chr10	81001471	81011069	1	9599	18275.6	1187.27	571	1	NM_020338,NM_005729,NM_153367,NR_015429,NR_024429,NR_024431	0,96151,131014,174267,174267,174267	PPIF,ZCCHC24,ZMIZ1,ZMIZ1-AS1
5_K12_H3K27ac_broad_peak_8083_lociStitched	chr15	23660658	23683838	5	11334	21163.3	4077.36	572	1	NM_001304388,NM_001355465,NR_038843,NM_001271664,NR_039731	695,47058,47188,81302,123371	,GOLGA6L2,GOLGA6L22,GOLGA8S,MIR4508
3_K12_H3K27ac_broad_peak_7899_lociStitched	chr14	102274617	102305897	3	10337	21711.4	4666.98	573	1	NM_001352914,NM_001161725,NM_001161726,NM_001352913,NM_001352915,NM_178587,NM_001352916,NM_002719,NM_178586,NM_001352912	0,0,0,0,0,0,0,0,0,0	PPP2R5C

## Sheet: KMS11
#KMS11_H3K27ac_broad_peaks Enhancers
REGION_ID	CHROM	START	STOP	NUM_LOCI	CONSTITUENT_SIZE	X929.gz.sort.bam	X929.IP.gz.sort.bam	enhancerRank	isSuper	RefSeq_ID	distance	GeneName
2_K11_H3K27ac_broad_peak_1926_lociStitched	chr1	156449104	156479384	2	28748	225086	12000	1	1	NM_001271629,NM_005920,NM_178229,NM_001320453,NM_006365,NR_135260,NR_135261,NR_135262,NR_135263,NR_135264	0,0,15813,49765,49765,49765,49765,49765,49765,49765	C1orf61,IQGAP3,MEF2D
7_K11_H3K27ac_broad_peak_15352_lociStitched	chr2	37536057	37624313	7	62514	210332	14474	2	1	NM_005813,NM_012413,NR_146402,NR_146405,NR_146409	0,0,37550,37550,46575	NDUFAF7,PRKD3,QPCT
1_K11_H3K27ac_broad_peak_8947_lociStitched	chr14	106023414	106057450	1	34037	198913	7549.18	3	1	NR_135205,NM_025268,NM_001331238,NR_107038,NR_107059	22761,26876,26876,30003,30003	LOC105370697,MIR8071-1,MIR8071-2,TMEM121
18_K11_H3K27ac_broad_peak_31753_lociStitched	chrX	114959728	115015432	18	30780	197844	22404.1	4	1	NR_132337,NR_147172,NR_147173,NR_130730,NM_001282337,NM_005032,NM_001136025,NM_001172335,NM_001282338	0,0,0,18172,74550,74550,74550,74550,74550	DANT1,DANT2,PLS3
4_K11_H3K27ac_broad_peak_20653_lociStitched	chr3	141079609	141132712	4	46807	175776	9287.71	5	1	NM_001080412,NM_001350099,NM_001350100,NM_001037172,NM_001282728,NM_152282	0,0,0,65865,65865,65865	PXYLP1,ZBTB38
10_K11_H3K27ac_broad_peak_2543_lociStitched	chr1	203236612	203299560	10	36331	170589	14131.8	6	1	NR_117097,NR_117098,NR_034150,NR_034151,NM_006763	0,0,0,0,0	BTG2,LINC01136,LINC01353
14_K11_H3K27ac_broad_peak_22752_lociStitched	chr4	185232924	185349800	14	44998	175489	23106.4	7	1	NR_040108,NR_125933,NR_125934,NM_002199,NR_147158	0,0,0,0,77814	IRF2,LINC02362,LINC02363,LINC02427
4_K11_H3K27ac_broad_peak_24515_lociStitched	chr6	290107	339152	4	37781	165669	14703.7	8	1	NM_001286555,NM_020185,NR_104473,NR_104474,NR_104475	0,0,0,0,0	DUSP22
4_K11_H3K27ac_broad_peak_21778_lociStitched	chr4	71523969	71555933	4	25745	152245	9061.79	9	1	NM_144646,NM_020368,NM_031889,NM_001130709,NM_001291994,NM_014961,NM_001037442	0,0,11434,14721,31626,31626,31626	ENAM,JCHAIN,RUFY3,UTP3
4_K11_H3K27ac_broad_peak_18045_lociStitched	chr20	52192453	52241541	4	33589	150833	9581.98	10	1	NM_006526,NR_134576,NR_110051,NM_173485,NM_001193421	0,0,607,80585,80585	LOC101927770,LOC105372672,TSHZ2,ZNF217
3_K11_H3K27ac_broad_peak_8950_lociStitched	chr14	106143766	106176989	3	31311	144912	5282.46	11	1	NR_046211,NR_107038,NR_107059,NR_107038,NR_107059	4623,37198,37198,56250,56250	ELK2AP,MIR8071-1,MIR8071-2
8_K11_H3K27ac_broad_peak_11963_lociStitched	chr17	37909595	37978652	8	39938	151670	14577.9	12	1	NM_001284516,NM_001257408,NM_001257409,NM_001257410,NM_001257411,NM_001257412,NM_001257413,NM_001257414,NM_001284514,NM_001284515,NM_012481,NM_183228,NM_183229,NM_183230,NM_183231,NM_183232	0,0,0,0,0,0,0,0,0,0,0,0,0,0,0,0	IKZF3
2_K11_H3K27ac_broad_peak_15973_lociStitched	chr2	89130999	89160421	2	28543	124958	5451.9	13	1	NR_039635,NR_015424,NM_144563,NR_135540,NM_004836	19032,24891,80548,199657,203906	ANKRD36BP2,EIF2AK3,LOC101928403,MIR4436A,RPIA
12_K11_H3K27ac_broad_peak_18739_lociStitched	chr22	23190103	23296963	12	56319	134943	16178.6	14	1	NR_049835,NM_001178126,NM_001256296,NR_030755,NM_014433	0,0,0,24739,104630	IGLL5,MIR5571,MIR650,RSPH14
14_K11_H3K27ac_broad_peak_17690_lociStitched	chr20	32399119	32506853	14	43088	137005	19715.3	15	1	NM_176812,NR_110623,NM_001282933,NM_001282935,NM_032819,NR_104259	0,215,19045,19045,19045,19045	CHMP4B,ZNF341,ZNF341-AS1
5_K11_H3K27ac_broad_peak_25760_lociStitched	chr6	106531369	106595759	5	35791	120268	10302.4	16	1	NM_001198,NM_182907,NR_104402,NR_104403,NM_001286106,NM_001286107,NM_001286108,NM_001286111,NM_004849	0,0,36593,36593,36593,36593,36593,36593,36593	ATG5,PRDM1
5_K11_H3K27ac_broad_peak_29191_lociStitched	chr8	120885544	120950714	5	43550	121418	11860.9	17	1	NM_001283012,NM_022783,NM_024094,NM_003184,NM_021110	0,0,17375,40471,186633	COL14A1,DEPTOR,DSCC1,TAF2
3_K11_H3K27ac_broad_peak_17605_lociStitched	chr20	30277873	30311788	3	31671	116149	6810.13	18	1	NR_134257,NM_001322242,NM_001191,NM_001317919,NM_001317920,NM_001317921,NM_001322239,NM_001322240,NM_138578,NR_131907	0,0,0,0,0,0,0,0,0,0	ABALON,BCL2L1
3_K11_H3K27ac_broad_peak_22035_lociStitched	chr4	90210765	90251075	3	21853	117685	9432.54	19	1	NM_198281,NM_145715,NM_014883,NM_001146054,NM_007308,NM_000345,NM_001146055	0,174714,232420,394175,394175,394175,394175	FAM13A,GPRIN3,SNCA,TIGD2
10_K11_H3K27ac_broad_peak_14528_lociStitched	chr19	45216684	45274405	10	29340	110328	10695.7	20	1	NM_005178,NR_107052,NM_001039213,NM_001130852,NM_012116	0,0,2699,6721,6721	BCL3,CBLC,CEACAM16,MIR8085
2_K11_H3K27ac_broad_peak_1711_lociStitched	chr1	150532601	150552991	2	15520	101652	7262.92	21	1	NM_001288607,NM_001288608,NM_019032,NR_104133,NM_001197320,NM_021960,NM_182763	0,0,0,0,0,0,0	ADAMTSL4,ADAMTSL4-AS1,MCL1
3_K11_H3K27ac_broad_peak_1844_lociStitched	chr1	154908268	154929371	3	15730	102341	8179.52	22	1	NM_001323011,NM_001348696,NM_006556,NM_001323012,NM_001317734,NM_001317735,NM_020524	0,0,0,0,0,0,0	PBXIP1,PMVK
7_K11_H3K27ac_broad_peak_27494_lociStitched	chr7	102030348	102092979	7	30573	102734	8611.76	23	1	NR_038967,NM_024653,NR_031669,NM_001126340,NM_001271818,NM_001271819,NM_032831	0,0,0,0,0,0,0	LOC100630923,MIR548O,ORAI2,PRKRIP1
4_K11_H3K27ac_broad_peak_23307_lociStitched	chr5	55437072	55473234	4	31394	100787	8154.53	24	1	NM_024669,NR_102755,NM_001190981,NM_002184,NM_175767,NR_120480	0,137598,146252,146252,146252,146252	ANKRD55,FLJ31104,IL6ST
2_K11_H3K27ac_broad_peak_22739_lociStitched	chr4	185184459	185210739	2	17024	97693.3	5786.86	25	1	NM_153343,NR_040108,NR_125933,NR_125934,NM_002199	45346,51445,75975,75975,98137	ENPP6,IRF2,LINC02362,LINC02363
4_K11_H3K27ac_broad_peak_12168_lociStitched	chr17	43296591	43315024	4	13097	95328.1	4210.1	26	1	NR_147507,NM_005892,NR_024434,NR_110325,NR_110326	0,0,10268,10268,10268	FMNL1,LOC339192,MAP3K14-AS1
11_K11_H3K27ac_broad_peak_9148_lociStitched	chr15	40337064	40408532	11	34702	98761.6	11191.9	27	1	NR_040061,NR_040062,NR_040059,NR_040060,NM_001003943,NM_001003942,NM_033503,NM_001003940	0,0,0,0,0,0,0,0	BMF,SRP14-AS1
1_K11_H3K27ac_broad_peak_24639_lociStitched	chr6	7895962	7920927	1	24966	92046	4568.6	28	1	NR_037616,NM_001145549,NM_030810,NM_001718,NR_027712	0,0,0,14002,65408	BLOC1S5-TXNDC5,BMP6,PIP5K1P1,TXNDC5
7_K11_H3K27ac_broad_peak_18522_lociStitched	chr21	44726036	44784682	7	27963	94660.5	7348.34	29	1	NR_103713,NR_131902,NM_001320643,NM_173354,NR_026960	0,0,49681,49717,85222	#N/A,LINC00322,LINC01679,SIK1,SIK1B
8_K11_H3K27ac_broad_peak_25796_lociStitched	chr6	108863183	108941394	8	41816	98702.3	11864.6	30	1	NM_201559,NM_001455,NM_001323005,NM_145315,NR_136553	0,0,16197,16197,16197	AFG1L,FOXO3
5_K11_H3K27ac_broad_peak_18844_lociStitched	chr22	29183520	29226212	5	31330	93375.9	6668.49	31	1	NM_001284263,NM_001284264,NM_173510,NM_001284265,NM_001079539,NM_005080	0,0,0,0,0,0	CCDC117,XBP1
3_K11_H3K27ac_broad_peak_1933_lociStitched	chr1	156627474	156640401	3	10595	91565.8	5024.72	32	1	NM_021948,NM_006617,NM_198427,NM_001878,NM_001199723	0,0,4211,28999,28999	BCAN,CRABP2,NES
6_K11_H3K27ac_broad_peak_29085_lociStitched	chr8	103780459	103828420	6	25423	92780.6	9352.4	33	1	NR_149020,NM_001301668,NM_015878,NM_148174,NR_126338,NR_126339	0,10110,10110,10110,48079,48079	AZIN1,AZIN1-AS1,GASAL1
K11_H3K27ac_broad_peak_6041	chr12	12866135	12880487	1	14353	84973.9	2444.15	34	1	NM_004064,NM_001130415,NM_006143,NR_030344,NM_030817	0,0,17015,37096,58054	APOLD1,CDKN1B,GPR19,MIR613
8_K11_H3K27ac_broad_peak_19104_lociStitched	chr22	39823092	39871406	8	37453	88844.6	7024.86	35	1	NM_006116,NM_153497,NR_040535,NM_002409,NR_126469	0,0,0,0,406	LOC100506472,MGAT3,MGAT3-AS1,TAB1
4_K11_H3K27ac_broad_peak_2615_lociStitched	chr1	206728161	206760826	4	19274	88698.5	6983.78	36	1	NM_182663,NM_182664,NM_182665,NM_001201478,NM_006893	0,0,0,4148,4148	EIF2D,RASSF5
8_K11_H3K27ac_broad_peak_8779_lociStitched	chr14	95927730	95987099	8	37353	88940.7	8091.99	37	1	NM_152592,NR_001459,NR_003138,NR_003002,NM_016417	0,12150,12150,12593,14224	GLRX5,SCARNA13,SNHG10,SYNE3
14_K11_H3K27ac_broad_peak_23293_lociStitched	chr5	55306971	55402168	14	37512	97519.8	17335.4	38	1	NM_024669,NR_102755,NM_001190981,NM_002184,NM_175767,NR_120480	0,7497,16151,16151,16151,16151	ANKRD55,FLJ31104,IL6ST
7_K11_H3K27ac_broad_peak_6358_lociStitched	chr12	48191806	48227434	7	22052	87466.7	7332.24	39	1	NM_001098416,NM_001308090,NM_015401,NM_000376,NM_001017535,NM_001017536	0,0,0,7886,7886,7886	HDAC7,VDR
3_K11_H3K27ac_broad_peak_27265_lociStitched	chr7	81405046	81442930	3	24418	85500.4	6485.74	40	1	NM_000601,NM_001010932,NM_001010931,NM_001010933,NM_001010934	5533,5533,5533,5533,5533	HGF
2_K11_H3K27ac_broad_peak_15148_lociStitched	chr2	20397520	20426152	2	22950	82795.2	4478.04	41	1	NM_002997,NM_001006946,NM_001282790,NM_001282791,NM_001352917,NM_001352919,NM_001352923,NM_001352928,NM_001282752,NM_001352927,NM_001352929,NM_001352930,NM_015317,NM_001352918,NM_001352926,NM_001352920,NM_001352925	0,0,22300,22300,22300,22300,22300,22300,22300,22300,22300,22300,22300,22300,22300,22300,22300	PUM2,SDC1
4_K11_H3K27ac_broad_peak_13269_lociStitched	chr18	46439477	46479997	4	28725	83787.3	5855.14	42	1	NM_001190823,NM_001190822,NM_001190821,NM_005904,NM_001142397,NM_014772	0,0,0,0,49892,49892	CTIF,SMAD7
4_K11_H3K27ac_broad_peak_19057_lociStitched	chr22	38769457	38810045	4	20932	82056.8	6185.61	43	1	NM_001289912,NR_002821,NM_004981,NM_152868,NM_016657,NM_006855	0,0,12288,12288,54022,54022	KCNJ4,KDELR3,LOC400927,LOC400927-CSNK1E
4_K11_H3K27ac_broad_peak_12419_lociStitched	chr17	56395148	56424056	4	17367	79898.8	4405.58	44	1	NM_001261835,NM_004758,NM_024418,NR_038410,NR_038411,NR_038412,NR_038413,NR_029683,NR_039889,NR_038414,NR_038415,NR_038416,NR_038417,NR_038418,NM_003168,NR_073470	0,0,0,0,0,0,0,0,0,0,0,0,0,0,0,0	MIR142,MIR4736,SUPT4H1,TSPOAP1,TSPOAP1-AS1
3_K11_H3K27ac_broad_peak_1849_lociStitched	chr1	154970946	154991929	3	11076	80904.2	6368.34	45	1	NM_001252406,NM_001256455,NR_045515,NR_046206,NR_049765,NM_144622	0,0,0,0,0,0	DCST2,ZBTB7B
5_K11_H3K27ac_broad_peak_2127_lociStitched	chr1	167502711	167534999	5	20971	84155.4	9689.63	46	1	NM_003851,NM_000734,NM_198053,NR_136519,NM_001322923,NM_001322924	0,14865,14865,64431,64431,64431	CD247,CREG1,RCSD1
9_K11_H3K27ac_broad_peak_12793_lociStitched	chr17	76700616	76780669	9	40398	85672.7	11295.5	47	1	NM_001292019,NM_001292018,NM_004762,NM_017456,NM_001321291	0,0,0,0,11065	CYTH1,USP36
9_K11_H3K27ac_broad_peak_13098_lociStitched	chr18	20789645	20848182	9	35093	81922.5	8452.74	48	1	NM_001256438,NR_023359,NM_001100619,NM_138375,NM_001318834,NM_032933,NR_134875,NR_134876,NR_134877,NR_148382,NR_148383,NR_148384,NR_148385	0,0,0,0,27797,27797,27797,27797,27797,27797,27797,27797,27797	CABLES1,TMEM241
3_K11_H3K27ac_broad_peak_9060_lociStitched	chr15	31545574	31562239	3	15108	74835.8	2951.37	49	1	NM_001243538,NR_135834,NM_015995,NM_001302461,NM_001252020	22521,28365,56819,56819,92099	KLF13,LINC02352,LOC283710,TRPM1
2_K11_H3K27ac_broad_peak_30734_lociStitched	chr9	132244449	132260850	2	14849	74609.8	3657.42	50	1	NR_038955,NM_001286796,NM_199350,NM_001286797,NM_001286798,NM_001286800,NM_001286801,NM_001286802,NM_001286803,NM_014064,NR_104596	0,110313,113654,121642,127582,127582,127582,127582,127582,127582,127582	C9orf50,LINC00963,NTMT1
7_K11_H3K27ac_broad_peak_8695_lociStitched	chr14	91814926	91885287	7	29226	79641.6	9688.71	51	1	NM_001080414,NM_001284280,NM_001284281,NM_001348437,NM_003485	0,38538,38538,94703,94703	CCDC88C,GPR68,PPP4R3A
1_K11_H3K27ac_broad_peak_22880_lociStitched	chr5	1311221	1321271	1	10051	72057.5	2360.74	52	1	NM_030782,NR_039662,NM_001193376,NM_198253,NR_149162,NR_149163	0,1730,16060,16060,16060,16060	CLPTM1L,MIR4457,TERT
3_K11_H3K27ac_broad_peak_1898_lociStitched	chr1	155944488	155959237	3	9113	74969.2	5361.26	53	1	NM_001350111,NM_004723,NM_001162383,NM_001162384,NM_001350110,NM_001350112	0,0,0,0,0,0	ARHGEF2
5_K11_H3K27ac_broad_peak_28011_lociStitched	chr7	150053561	150086479	5	21037	75059.6	6336.72	54	1	NM_001099695,NM_001099696,NM_013400,NM_014374,NM_173680	0,0,0,0,0	REPIN1,ZNF775
9_K11_H3K27ac_broad_peak_18994_lociStitched	chr22	37594435	37664135	9	28180	77346.1	8830.99	55	1	NM_001278687,NM_001051,NM_002872,NM_031910,NM_182486	0,0,0,10106,10106	C1QTNF6,RAC2,SSTR3
7_K11_H3K27ac_broad_peak_20589_lociStitched	chr3	133160499	133226144	7	32309	77395.5	9669.51	56	1	NM_003571,NR_135277,NR_135278,NR_135276,NM_001136469,NM_023943,NM_001282865	0,0,0,0,43881,43881,43881	BFSP2,BFSP2-AS1,TMEM108
8_K11_H3K27ac_broad_peak_24676_lociStitched	chr6	11785151	11853520	8	28832	77749.2	10576.7	57	1	NM_001143948,NM_032744,NR_125853,NM_002114,NM_001100829	5872,5872,137056,159204,201395	ADTRP,HIVEP1,LOC101928253,TMEM170B
7_K11_H3K27ac_broad_peak_9964_lociStitched	chr15	93346407	93389465	7	22240	73060.8	6320.91	58	1	NR_033769,NR_037600,NR_037601,NR_037602,NM_001042572,NM_001271	6070,36608,36608,37061,54086,54086	ASB9P1,CHD2,LINC01578
2_K11_H3K27ac_broad_peak_28964_lociStitched	chr8	95952825	95976830	2	17073	72533.5	6034.86	59	1	NR_148903,NR_148904,NR_148905,NR_148906,NM_001354514,NM_001354515,NM_001354516,NM_001354522,NM_001354524,NM_001354525,NM_001354534,NM_001135733,NM_033285,NR_148907,NR_148908,NR_148909	0,0,0,0,0,0,0,0,0,0,0,0,0,0,0,0	NDUFAF6,TP53INP1
5_K11_H3K27ac_broad_peak_26684_lociStitched	chr7	25980526	26011334	5	16423	72315.6	6380.34	60	1	NR_029597,NM_004289,NM_002137,NM_031243,NM_007276	0,180513,218222,218222,229497	CBX3,HNRNPA2B1,MIR148A,NFE2L3
5_K11_H3K27ac_broad_peak_11838_lociStitched	chr17	32690789	32720408	5	23659	72184.5	6483.6	61	1	NM_002981,NM_005408,NM_005623,NM_002986,NM_006273	538,5161,42369,75591,91529	CCL1,CCL11,CCL13,CCL7,CCL8
7_K11_H3K27ac_broad_peak_2571_lociStitched	chr1	205196566	205258147	7	28558	78103.2	12408.6	62	1	NM_014858,NM_001242925,NM_001297611,NM_001297613,NM_001331034	0,0,0,0,0	TMCC2
1_K11_H3K27ac_broad_peak_26655_lociStitched	chr7	23505044	23519401	1	14358	68481.5	3261.91	63	1	NM_006547,NR_026676,NM_001282757,NM_001282758,NM_001282759,NM_013293	0,10606,25000,25000,25000,25000	IGF2BP3,RPS2P32,TRA2A
3_K11_H3K27ac_broad_peak_17089_lociStitched	chr2	219741644	219774489	3	19112	69684	4512.9	64	1	NM_025216,NR_110238,NM_006522,NM_017431,NM_003936	0,0,2691,45133,49861	CDK5R2,LINC01494,PRKAG3,WNT10A,WNT6
K11_H3K27ac_broad_peak_1942	chr1	156716084	156722469	1	6386	67970.9	2836.86	65	1	NM_001319187,NM_001319188,NM_004494,NM_001126051,NM_001126050,NM_001319186,NR_135008	0,0,0,0,0,0,0	HDGF
4_K11_H3K27ac_broad_peak_12773_lociStitched	chr17	76246657	76277666	4	17804	69078.7	4521.11	66	1	NR_073178,NM_001204210,NM_001204211,NM_001204212,NM_001012270,NM_001012271,NM_001168	0,9590,9590,9590,24942,24942,24942	BIRC5,LINC01993,TMEM235
8_K11_H3K27ac_broad_peak_22384_lociStitched	chr4	140096866	140165289	8	21026	78187	14656.2	67	1	NM_001331036,NM_032623,NM_201999,NM_001184986,NM_001184991,NM_002494,NM_001184987,NM_001184988,NM_001184989,NM_001184990	0,22028,36237,45782,45782,45782,45782,45782,45782,45782	ELF2,MGARP,NDUFC1
6_K11_H3K27ac_broad_peak_12990_lociStitched	chr18	9101803	9148063	6	24865	70444.7	7850.32	68	1	NM_021074,NR_110771,NR_110772,NM_001083625,NM_015208,NM_001204056	0,0,0,0,0,0	ANKRD12,NDUFV2,NDUFV2-AS1
2_K11_H3K27ac_broad_peak_2348_lociStitched	chr1	184710638	184725159	2	12697	66143.2	4855.82	69	1	NM_001319960,NM_025191,NR_135118,NM_052966,NM_030806	0,0,0,35000,112484	C1orf21,EDEM3,FAM129A
9_K11_H3K27ac_broad_peak_12520_lociStitched	chr17	62150728	62209999	9	34162	70170.9	8961.78	70	1	NM_001433,NR_132278,NR_004380,NR_002995,NM_001288733,NM_001288732,NM_018469	0,13331,13439,13700,14794,14794,14794	ERN1,SNHG25,SNORA50C,SNORD104,TEX2
3_K11_H3K27ac_broad_peak_1606_lociStitched	chr1	145427108	145457318	3	14169	69733.7	8600.79	71	1	NM_001278267,NM_001351365,NM_001039703,NM_001302371,NM_006472,NM_001313972,NM_001330685,NM_032305	0,0,0,0,0,0,0,0	NBPF10,NBPF19,NBPF20,POLR3GL,TXNIP
1_K11_H3K27ac_broad_peak_3315_lociStitched	chr10	15825079	15838079	1	13001	62975.9	2923.7	72	1	NM_001318330,NM_024948,NM_001291494,NM_003638,NM_001010924	0,0,62746,62746,412022	FAM171A1,ITGA8,MINDY3
5_K11_H3K27ac_broad_peak_18525_lociStitched	chr21	44829919	44860029	5	19845	64459.5	4426.17	73	1	NM_001320643,NM_173354,NR_026960,NR_136540,NR_026863	0,0,9875,21811,21945	#N/A,LINC00313,LINC01669,SIK1,SIK1B
6_K11_H3K27ac_broad_peak_27484_lociStitched	chr7	101916378	101955000	6	21395	63629.7	5484.32	74	1	NM_001202544,NM_001202545,NM_001913,NM_181500,NM_001202546,NM_020979,NR_036245	0,0,0,0,0,0,0	CUX1,MIR4285,SH2B2
5_K11_H3K27ac_broad_peak_25649_lociStitched	chr6	90057227	90097837	5	18499	63932.3	6188.96	75	1	NM_016021,NM_021244,NM_002043,NM_001242809,NM_001242813,NM_014942	0,0,32210,45060,45060,45060	ANKRD6,GABRR2,RRAGD,UBE2J1
5_K11_H3K27ac_broad_peak_30532_lociStitched	chr9	123630542	123667495	5	21913	63167.5	6533.29	76	1	NM_001286842,NR_104601,NM_015651,NM_001286840,NM_001009936,NM_001286843,NM_001190947,NM_005658,NM_001190945	0,0,0,0,0,0,0,0,0	PHF19,TRAF1
5_K11_H3K27ac_broad_peak_11971_lociStitched	chr17	38075668	38115646	5	15516	63896.8	7431.91	77	1	NM_001320801,NM_001320803,NM_001320802,NM_139280,NM_001195545	0,0,0,0,0	LRRC3C,ORMDL3
4_K11_H3K27ac_broad_peak_11593_lociStitched	chr17	17712034	17754121	4	25474	64149	7769.26	78	1	NM_030665,NM_001005291,NM_004176,NM_001321096,NR_106835,NR_030361,NM_001033551,NM_001082968,NM_001288786,NM_001288787,NM_001288788,NM_001288789,NM_001350331,NM_001350332,NM_001350333	0,0,0,0,0,0,0,0,0,0,0,0,0,0,0	MIR33B,MIR6777,RAI1,SREBF1,TOM1L2
3_K11_H3K27ac_broad_peak_18827_lociStitched	chr22	26974798	27015114	3	21146	62195.5	5910.33	79	1	NM_003595,NM_001887,NM_001886,NM_001008566,NR_031615	0,0,2814,13429,23510	CRYBA4,CRYBB1,MIR548J,TPST2
5_K11_H3K27ac_broad_peak_6504_lociStitched	chr12	53582936	53616441	5	19950	62862.1	6647.39	80	1	NM_001004304,NM_000889,NR_104181,NM_001042728,NM_001243732,NM_000966,NM_001243730,NM_001243731	0,0,0,0,0,0,0,0	ITGB7,RARG,ZNF740
3_K11_H3K27ac_broad_peak_31357_lociStitched	chrX	48768143	48806046	3	27611	60000.4	3907.8	81	1	NM_001282647,NM_005660,NM_001032289,NM_001042498,NM_001282648,NM_001282649,NM_001282650,NM_001282651,NM_006875,NM_001136157,NM_001136158,NM_017602,NM_001136159	0,0,0,0,0,0,0,0,0,0,0,0,0	OTUD5,PIM2,SLC35A2
1_K11_H3K27ac_broad_peak_2668_lociStitched	chr1	209274464	209285755	1	11292	57948.8	2320.3	82	1	NR_146915,NR_135085,NR_146491,NR_145433,NR_145434,NR_145435,NR_145436,NR_145437	125813,213046,259645,316410,316410,316410,316410,316410	LINC01696,LINC01698,LINC01774,MIR205HG
8_K11_H3K27ac_broad_peak_25400_lociStitched	chr6	52382633	52424537	8	25128	62189.7	7006.35	83	1	NM_012288,NR_103446,NR_103447,NM_018100,NR_033327,NM_001172420	0,17463,17559,22051,22051,22051	EFHC1,TRAM2,TRAM2-AS1
3_K11_H3K27ac_broad_peak_3365_lociStitched	chr10	22595774	22633860	3	25690	61946.9	7156.36	84	1	NM_012071,NM_001204062,NM_005180,NM_001253854,NM_001253855,NM_012443,NM_172242	0,0,0,514,514,514,514	BMI1,COMMD3,COMMD3-BMI1,SPAG6
5_K11_H3K27ac_broad_peak_22754_lociStitched	chr4	185368908	185398652	5	16290	60106.7	5782.23	85	1	NM_002199,NR_147158,NR_125933,NR_125934,NR_040108	0,28962,65449,65449,93779	IRF2,LINC02362,LINC02363,LINC02427
4_K11_H3K27ac_broad_peak_22244_lociStitched	chr4	121668616	121695661	4	15846	61073	6774.77	86	1	NM_001300823,NM_001300824,NM_018699,NM_024574,NM_024873,NM_001128843,NM_001244764	0,0,0,261121,356903,356903,356903	NDNF,PRDM5,TNIP3
10_K11_H3K27ac_broad_peak_16052_lociStitched	chr2	99055129	99132294	10	40809	60975.8	6782.8	87	1	NM_001351424,NM_001566,NM_001134224,NM_001134225,NM_001351425,NM_004027,NM_001351426,NM_001351427,NM_001351428,NM_001351429	0,0,0,0,0,0,0,0,0,0	INPP4A
4_K11_H3K27ac_broad_peak_12456_lociStitched	chr17	57902617	57931445	4	23870	58745.7	4791.21	88	1	NM_001329394,NM_001329395,NM_001329396,NM_001329397,NM_001329398,NM_001329399,NM_001329400,NM_001329401,NM_001329402,NM_030938,NR_029493	0,0,0,0,0,0,0,0,0,0,0	MIR21,VMP1
6_K11_H3K27ac_broad_peak_2879_lociStitched	chr1	226821639	226875269	6	17776	62173.3	8473.54	89	1	NM_002221,NR_103784,NM_001003665,NM_000447,NM_012486	0,0,24725,183004,183004	ITPKB,ITPKB-IT1,PSEN2,STUM
3_K11_H3K27ac_broad_peak_11563_lociStitched	chr17	16872456	16895110	3	15899	58164.1	5219.48	90	1	NM_012452,NR_148948,NR_146886,NR_147084,NM_015134,NM_201274	0,0,0,35967,50964,50964	LINC02090,LOC284191,MPRIP,TBC1D27P,TNFRSF13B
3_K11_H3K27ac_broad_peak_11969_lociStitched	chr17	37997529	38024785	3	17329	58227	5516.61	91	1	NM_001257408,NM_001257409,NM_001257410,NM_001257411,NM_001257412,NM_001257413,NM_001257414,NM_001284514,NM_001284515,NM_012481,NM_183228,NM_183229,NM_183230,NM_183231,NM_183232,NM_198844,NM_199321	0,0,0,0,0,0,0,0,0,0,0,0,0,0,0,0,0	IKZF3,ZPBP2
9_K11_H3K27ac_broad_peak_1599_lociStitched	chr1	145129572	145197158	9	16993	80393.5	27946.8	92	1	NM_001278267,NM_001351365,NM_001277444,NM_203458,NM_004892	0,0,0,11955,12576	NBPF19,NBPF20,NBPF9,NOTCH2NL,SEC22B
4_K11_H3K27ac_broad_peak_11993_lociStitched	chr17	38462633	38487273	4	19531	57704.4	5369.06	93	1	NM_000964,NM_001145301,NM_001145302,NM_001254,NR_110861	0,0,0,3221,9846	CDC6,RARA,RARA-AS1
5_K11_H3K27ac_broad_peak_28013_lociStitched	chr7	150100954	150133596	5	13156	58305.1	6015.92	94	1	NR_027237,NR_034033,NM_173680,NM_175571,NM_001099695,NM_001099696,NM_013400,NM_014374	0,0,5236,14122,29822,29822,29822,29822	GIMAP8,LINC00996,LOC728743,REPIN1,ZNF775
9_K11_H3K27ac_broad_peak_1831_lociStitched	chr1	154808785	154860021	9	17734	67155	15001.9	95	1	NM_170782,NM_001204087,NM_002249,NM_001323011,NM_001348696,NM_006556,NM_001323012	0,0,0,37187,37187,37187,37187	KCNN3,PMVK
2_K11_H3K27ac_broad_peak_22114_lociStitched	chr4	105393818	105417459	2	11849	56544.5	4709.29	96	1	NM_025212,NR_132741,NR_125926,NM_017628,NM_001127208	0,0,0,649573,650383	CXXC4,CXXC4-AS1,TET2
5_K11_H3K27ac_broad_peak_11112_lociStitched	chr16	81649522	81693114	5	18090	58731.5	7144.73	97	1	NM_198390,NM_030629,NR_106759,NR_045112,NR_107008	0,0,4510,5845,81952	CMIP,LOC100129617,MIR6504,MIR7854
4_K11_H3K27ac_broad_peak_30751_lociStitched	chr9	132646372	132673791	4	19984	56217.2	4746.23	98	1	NM_015033,NM_001008563,NM_001110303,NM_006676,NR_106914	0,2256,2256,2256,14423	FNBP1,MIR6855,USP20
4_K11_H3K27ac_broad_peak_2453_lociStitched	chr1	198871640	198907219	4	23106	58392.3	6927.23	99	1	NR_040073,NR_029626,NR_029612,NR_110525,NR_126351	0,43359,43530,54499,78043	LINC01221,LINC01222,MIR181A1,MIR181A1HG,MIR181B1
6_K11_H3K27ac_broad_peak_17584_lociStitched	chr20	25261271	25300819	6	22010	55118	3654.24	100	1	NM_002862,NM_015600,NM_001042472,NM_001114089,NM_001247,NM_001317941,NM_001322379,NM_001322380,NM_001322381,NM_001322382,NM_001322383,NM_001322384,NM_001322385,NM_001322386,NM_001322387,NM_001322388,NM_001322390,NM_001322391,NM_001322392,NM_001322393,NM_001322394,NM_001322396,NM_001322397,NM_001322378,NM_001322389,NM_001322395,NM_001322398	0,0,0,52561,52561,52561,52561,52561,52561,52561,52561,52561,52561,52561,52561,52561,52561,52561,52561,52561,52561,52561,52561,52561,52561,52561,52561	ABHD12,ENTPD6,PYGB
1_K11_H3K27ac_broad_peak_5876_lociStitched	chr12	4377497	4387146	1	9650	53338.7	1903.75	101	1	NR_149145,NR_149146,NR_125790,NM_001759,NM_020375	0,0,0,0,43213	CCND2,CCND2-AS1,TIGAR
1_K11_H3K27ac_broad_peak_3017_lociStitched	chr1	234734124	234749598	1	15475	54313.7	3232.52	102	1	NM_001077397,NM_182972,NR_033927,NR_125944,NR_038426	0,0,15459,32437,66600	IRF2BP2,LINC00184,LINC01354,LOC101927787
4_K11_H3K27ac_broad_peak_6523_lociStitched	chr12	53845378	53887953	4	26598	59302.7	8425.59	103	1	NM_001098620,NM_001128911,NM_001128912,NM_001128913,NM_001128914,NM_005016,NM_031989,NR_109828,NM_001193511,NM_006301	0,0,0,0,0,0,0,0,0,0	MAP3K12,PCBP2,PCBP2-OT1
3_K11_H3K27ac_broad_peak_2866_lociStitched	chr1	226297331	226317019	3	11035	54575.1	3882.47	104	1	NM_022735,NR_146443,NR_146920,NM_002107,NR_002315	15361,18685,19342,37629,37629	ACBD3,ACBD3-AS1,H3F3A,H3F3AP4,LINC01703
2_K11_H3K27ac_broad_peak_17799_lociStitched	chr20	37489222	37506199	2	8377	53829	3164.51	105	1	NM_001172735,NM_015568,NM_030919,NM_001190809,NM_021931,NR_033905	0,0,48756,84782,84782,84782	DHX35,FAM83D,PPP1R16B
3_K11_H3K27ac_broad_peak_24672_lociStitched	chr6	11700350	11736269	3	19221	55663.7	5326.79	106	1	NM_001143948,NM_032744,NM_001100829,NR_125853,NM_002114	0,0,116594,254307,276455	ADTRP,HIVEP1,LOC101928253,TMEM170B
1_K11_H3K27ac_broad_peak_16896_lociStitched	chr2	201980488	201994954	1	14467	52926.8	2695.02	107	1	NM_001308043,NM_001127184,NR_147241,NM_001202516,NM_001202517,NM_001202519,NM_001351590,NM_003879,NR_147242,NR_147243,NR_147244,NR_147245,NR_147246,NR_147247,NR_147248,NR_147249,NR_147250,NR_147251,NR_147252,NM_001351591,NR_147255,NM_001127183,NM_001351593,NM_001351594,NR_147253,NM_001351592,NM_001308042	0,0,0,0,0,0,0,0,0,0,0,0,0,0,0,0,0,0,0,0,0,0,0,0,0,0,0	CFLAR
6_K11_H3K27ac_broad_peak_29037_lociStitched	chr8	101440642	101489293	6	18651	62482.5	12337.9	108	1	NM_001270379,NM_001270378,NM_001270377,NM_198401,NR_039681	32687,43707,43707,43707,45570	ANKRD46,MIR4471
7_K11_H3K27ac_broad_peak_11674_lociStitched	chr17	20165872	20222138	7	22074	57824.6	8091.05	109	1	NM_001243439,NM_001033553,NM_001033555,NR_023380,NM_152904,NM_001033554,NM_001243438	0,0,0,2349,23130,23130,23130	CCDC144CP,SPECC1
2_K11_H3K27ac_broad_peak_11921_lociStitched	chr17	36853060	36863385	2	7955	51712.8	2525.49	110	1	NR_039887,NM_005937,NR_039879,NM_001130677,NM_001136498	0,0,12559,21874,23125	CISD3,EPOP,MIR4726,MIR4734,MLLT6
6_K11_H3K27ac_broad_peak_24818_lociStitched	chr6	25366137	25426187	6	27281	57041.5	7980.65	111	1	NM_001173977,NM_017640,NR_110862,NR_110863,NM_006998	0,0,104503,104503,226242	CARMIL1,LOC101928663,SCGN
8_K11_H3K27ac_broad_peak_16114_lociStitched	chr2	107108279	107154528	8	21890	53505.5	4606.4	112	1	NM_001349727,NM_001144013,NR_003506,NR_136313,NM_001142351,NM_001322362,NM_032528	0,23479,100429,263528,263528,263528,263528	CD8B2,PLGLA,RGPD3,ST6GAL2
2_K11_H3K27ac_broad_peak_18776_lociStitched	chr22	24176849	24192141	2	14298	50926.9	2642.46	113	1	NM_001002862,NM_001135751,NM_198440,NM_001007468,NM_001317946,NM_003073	0,0,0,145,145,145	DERL3,SMARCB1
4_K11_H3K27ac_broad_peak_12985_lociStitched	chr18	9055524	9086673	4	19852	53003.1	4734.65	114	1	NM_021074,NR_110771,NR_110772,NM_001083625,NM_015208	15955,34590,34590,50078,50078	ANKRD12,NDUFV2,NDUFV2-AS1
6_K11_H3K27ac_broad_peak_29369_lociStitched	chr8	134214794	134263349	6	15683	54420.4	6520.94	115	1	NM_001204869,NM_001204870,NM_003882,NM_080838,NR_037944,NM_001135242,NM_001258432,NM_001258433,NM_006096	0,0,0,0,0,0,0,0,0	NDRG1,WISP1
7_K11_H3K27ac_broad_peak_24387_lociStitched	chr5	173310472	173356671	7	37370	52925.6	5104.99	116	1	NM_001308189,NM_001308191,NM_030627,NM_001308192,NM_001308193	0,0,0,0,0	CPEB4
3_K11_H3K27ac_broad_peak_18047_lociStitched	chr20	52258317	52278526	3	12345	52228.1	4478.31	117	1	NR_134576,NM_006526,NR_110051,NM_173485,NM_001193421	7189,58682,66471,146449,146449	LOC101927770,LOC105372672,TSHZ2,ZNF217
5_K11_H3K27ac_broad_peak_442_lociStitched	chr1	25869765	25899353	5	21023	52320.5	4683.78	118	1	NM_015627,NM_001282564,NM_018202,NM_001289010,NM_020379	0,43068,43068,44606,44606	LDLRAP1,MACO1,MAN1C1
3_K11_H3K27ac_broad_peak_5064_lociStitched	chr11	65183714	65223177	3	20010	51412.4	3847.64	119	1	NR_028272,NR_131012,NR_030343,NM_001300832,NM_001300833,NM_031904	0,0,0,2720,2720,2720	FRMD8,MIR612,NEAT1
K11_H3K27ac_broad_peak_32044	chrX	153232607	153240337	1	7731	49697.7	2178.31	120	1	NM_005334,NR_046608,NM_003492,NR_036174,NR_036175	0,0,0,6211,6212	HCFC1,HCFC1-AS1,MIR3202-1,MIR3202-2,TMEM187
7_K11_H3K27ac_broad_peak_27014_lociStitched	chr7	55598027	55643207	7	23402	53389.2	6352.31	121	1	NM_001321242,NM_001284284,NM_001284283,NM_001284282,NM_001321248,NM_001321250,NM_001321249,NM_001321243,NM_001321244,NM_001321246,NM_001321247,NM_030796	0,0,0,0,0,0,0,0,0,0,0,0	VOPP1
10_K11_H3K27ac_broad_peak_9907_lociStitched	chr15	90562923	90643602	10	29118	56104.2	9221.61	122	1	NM_198526,NR_146321,NM_001289910,NM_001290114,NM_002168	0,0,0,0,0	IDH2,ZNF710,ZNF710-AS1
1_K11_H3K27ac_broad_peak_14174_lociStitched	chr19	19050167	19064959	1	14793	49476.3	2600.43	123	1	NR_027297,NM_001145722,NM_001145721,NM_004838,NR_134912,NR_134913	0,0,0,0,0,0	HOMER3,HOMER3-AS1
1_K11_H3K27ac_broad_peak_12081_lociStitched	chr17	40825896	40833779	1	7884	48743	1962.87	124	1	NR_073574,NR_073573,NM_024927,NM_016602,NM_003632	0,0,0,0,853	CCR10,CNTNAP1,PLEKHH3
4_K11_H3K27ac_broad_peak_6206_lociStitched	chr12	31225727	31255656	4	17877	51208.5	4573.15	125	1	NR_038927,NM_001257144,NM_001257145,NM_004399,NM_030653,NM_152438	0,0,0,0,0,0	DDX11,DDX11-AS1
3_K11_H3K27ac_broad_peak_10348_lociStitched	chr16	12043970	12067361	3	15685	49911.7	3426.78	126	1	NM_001355514,NM_001192,NM_032167,NM_001130007,NM_001130006,NM_002094	0,0,3230,33452,34146,34146	GSPT1,NPIPB2,SNX29,TNFRSF17
6_K11_H3K27ac_broad_peak_18543_lociStitched	chr21	45552752	45591602	6	17075	51519	5186.48	127	1	NM_001320383,NM_001320384,NM_004649,NM_198155,NR_135220,NR_146631	0,0,0,0,0,0	GATD3A,LINC01678
6_K11_H3K27ac_broad_peak_5072_lociStitched	chr11	65236636	65278643	6	26232	50778.1	4507.35	128	1	NR_002819,NR_144567,NR_144568,NR_145459,NR_144569	0,0,0,0,0	MALAT1,MASCRNA,TALAM1
2_K11_H3K27ac_broad_peak_25956_lociStitched	chr6	128198719	128223363	2	18717	50133.3	4024.37	129	1	NM_001010923,NM_001164685,NM_001164687,NM_001318531,NM_001135648,NM_001291981,NM_001291984,NM_002844	0,0,0,22387,66561,66561,66561,66561	PTPRK,THEMIS
8_K11_H3K27ac_broad_peak_12893_lociStitched	chr17	80307743	80372708	8	19896	53602.6	7522.95	130	1	NM_207459,NM_018949,NM_024648,NM_175902,NR_033265	0,0,0,0,0	OGFOD3,TEX19,UTS2R
3_K11_H3K27ac_broad_peak_2132_lociStitched	chr1	167586446	167611890	3	8842	52152.6	6432.24	131	1	NR_136519,NM_001322923,NM_001322924,NM_052862,NM_003851	0,0,0,0,63391	CREG1,RCSD1
5_K11_H3K27ac_broad_peak_29263_lociStitched	chr8	126274858	126316381	5	24402	53298.9	7660.99	132	1	NM_001349485,NM_001349486,NM_173685,NR_146191,NM_001349487,NR_146192	0,0,0,0,80045,80045	NSMCE2
5_K11_H3K27ac_broad_peak_9669_lociStitched	chr15	75063701	75092988	5	17693	50039.8	4407.69	133	1	NM_001127190,NM_004383,NM_001354988,NR_039738,NM_021819	0,0,0,0,12206	CSK,LMAN1L,MIR4513
5_K11_H3K27ac_broad_peak_19766_lociStitched	chr3	46318314	46363670	5	29835	50277.1	4757.84	134	1	NM_001164680,NM_001837,NM_178328,NM_178329,NM_001123041,NM_001123396	10118,10118,10118,10118,31565,31565	CCR2,CCR3
4_K11_H3K27ac_broad_peak_8577_lociStitched	chr14	77487412	77519586	4	21992	48808	3339.66	135	1	NM_024496,NR_110554,NR_110553,NM_033426,NR_133913	0,0,15937,44992,55268	CIPC,IRF2BPL,LINC01629,LINC02288,LINC02289
2_K11_H3K27ac_broad_peak_1764_lociStitched	chr1	152006544	152021672	2	8573	50013.2	4612.53	136	1	NM_005620,NR_103561,NM_001310142,NM_001008536,NM_002966	0,11560,30217,34948,39831	LOC100131107,NBPF18P,S100A10,S100A11,TCHHL1
4_K11_H3K27ac_broad_peak_11186_lociStitched	chr16	85626982	85649978	4	17505	50027.8	4686.58	137	1	NM_001134473,NM_001278184,NM_014615,NM_016095,NM_206967	0,0,0,61302,91146	C16orf74,GINS2,GSE1
3_K11_H3K27ac_broad_peak_369_lociStitched	chr1	23849382	23866736	3	12840	48393.4	3106.37	138	1	NM_004091,NR_110799,NM_002167,NM_001143778,NM_017707	0,0,17685,38633,38633	ASAP3,E2F2,ID3,LOC101928163
5_K11_H3K27ac_broad_peak_23287_lociStitched	chr5	55265469	55292334	5	16982	51325.6	6141.34	139	1	NM_001190981,NM_002184,NM_175767,NR_120480,NR_102755	0,0,0,0,0	FLJ31104,IL6ST
8_K11_H3K27ac_broad_peak_1508_lociStitched	chr1	118148236	118219897	8	41114	48392.7	3231.91	140	1	NR_121626,NM_017709,NM_006699,NM_017686,NM_001135589	0,0,76745,186210,199437	FAM46C,GDAP2,LOC100996263,MAN1A2
4_K11_H3K27ac_broad_peak_7971_lociStitched	chr14	23018140	23048420	4	21354	48169.4	3497.34	141	1	NR_146543,NM_001344,NM_022060,NM_001348233,NR_148361	0,0,18727,54051,66193	ABHD4,DAD1,LINC02332,LOC105370401,OR6J1
2_K11_H3K27ac_broad_peak_30673_lociStitched	chr9	130829015	130846569	2	15844	48366.5	3724.96	142	1	NM_197956,NM_001330988,NM_001006641,NM_001006642,NM_001265614	0,0,0,7174,7174	NAIF1,SLC25A25
4_K11_H3K27ac_broad_peak_10791_lociStitched	chr16	56944193	56985253	4	23173	50692.7	6142.58	143	1	NM_000339,NM_001126107,NM_001126108,NM_001010989,NM_001272103,NM_014685	0,0,0,0,0,0	HERPUD1,SLC12A3
K11_H3K27ac_broad_peak_1685	chr1	149809211	149817651	1	8441	47231.1	2761.57	144	1	NM_001005464,NM_021059,NM_001040874,NM_003516,NR_036461	0,0,0,0,4108	HIST2H2AA3,HIST2H2AA4,HIST2H2BC,HIST2H3A,HIST2H3C
5_K11_H3K27ac_broad_peak_2297_lociStitched	chr1	182557652	182596228	5	15609	54704.6	10512	145	1	NM_021133,NM_002928,NR_036490,NM_001102450,NM_033345	0,0,0,14721,14721	LINC01686,RGS16,RGS8,RNASEL
4_K11_H3K27ac_broad_peak_5930_lociStitched	chr12	7046015	7071755	4	16642	47961.3	3840.41	146	1	NM_001007026,NM_001940,NM_001301836,NM_001301834,NM_001301837,NM_001301838,NM_138425,NR_126035,NM_080548,NM_002831,NM_080549	0,0,0,0,0,0,0,0,0,0,0	ATN1,C12orf57,PTPN6
3_K11_H3K27ac_broad_peak_20056_lociStitched	chr3	69128440	69166134	3	25448	47965.6	3916.41	147	1	NM_003968,NM_198195,NM_006407,NM_001304418,NM_198271	0,0,0,0,0	ARL6IP5,LMOD3,UBA3
K11_H3K27ac_broad_peak_1686	chr1	149818857	149826782	1	7926	46490.4	2451.99	148	1	NR_036461,NM_001040874,NM_003516,NM_001005464,NM_021059	0,0,0,0,0	HIST2H2AA3,HIST2H2AA4,HIST2H2BC,HIST2H3A,HIST2H3C
2_K11_H3K27ac_broad_peak_14392_lociStitched	chr19	39888555	39904172	2	13399	47155.5	3382.64	149	1	NM_001317770,NM_017592,NR_133915,NM_003407,NR_039755,NM_001351693,NM_022835	0,0,0,0,0,0,0	MED29,MIR4530,PLEKHG2,ZFP36
2_K11_H3K27ac_broad_peak_1827_lociStitched	chr1	154755793	154765962	2	9184	47778	4028.96	150	1	NM_170782,NM_001204087,NM_002249,NM_001323011,NM_001348696,NM_006556,NM_001323012	0,0,0,131246,131246,131246,131246	KCNN3,PMVK
8_K11_H3K27ac_broad_peak_825_lociStitched	chr1	42126599	42167296	8	22024	49650.3	6084.2	151	1	NM_001127714,NM_024503,NR_038260,NR_038261,NM_001302269,NM_001956,NR_126098	0,0,145564,145564,176246,176246,176246	EDN2,HIVEP3
K11_H3K27ac_broad_peak_1689	chr1	149855250	149861176	1	5927	45733.3	2183.73	152	1	NM_003528,NM_003517,NM_175065,NM_001321025,NM_001321026,NM_016074	0,0,0,9959,9959,9959	BOLA1,HIST2H2AB,HIST2H2AC,HIST2H2BE
6_K11_H3K27ac_broad_peak_15931_lociStitched	chr2	87058406	87084548	6	17692	47066.1	3722.62	153	1	NM_001178100,NM_172101,NM_172102,NM_172213,NM_004931	0,0,0,0,0	CD8B
6_K11_H3K27ac_broad_peak_14469_lociStitched	chr19	42028033	42062316	6	15463	50546.9	7285.14	154	1	NR_110724,NM_001288773,NM_001098506,NM_001290113,NM_033543	0,0,20215,20215,20215	CEACAM21,LINC01480
2_K11_H3K27ac_broad_peak_15313_lociStitched	chr2	33699723	33725364	2	14161	47223	4012.82	155	1	NM_001349975,NM_001349978,NM_170672,NM_001349979,NM_001139488,NM_001349976,NM_001349977,NM_001349980,NM_001349981	0,0,0,0,0,0,0,0,0	RASGRP3
3_K11_H3K27ac_broad_peak_2067_lociStitched	chr1	161769147	161787121	3	12035	48254.8	5379.62	156	1	NM_007348,NM_007240,NM_001002901,NM_001320241,NM_001288829,NM_001288830,NM_001288831,NM_001288832	0,42194,71215,71215,71215,71215,71215,71215	ATF6,DUSP12,FCRLB
4_K11_H3K27ac_broad_peak_12299_lociStitched	chr17	47815107	47839260	4	13296	47443.7	4661.53	157	1	NM_030802,NM_001199155,NM_001199156,NM_001199157,NM_001199158,NM_001346706,NM_007067	0,26721,26721,26721,26721,26721,26721	FAM117A,KAT7
2_K11_H3K27ac_broad_peak_2315_lociStitched	chr1	183773654	183789094	2	14563	47127.5	4996.38	158	1	NM_001297669,NM_001297670,NM_015149,NM_001297671,NM_001297672	0,0,0,0,0	RGL1
2_K11_H3K27ac_broad_peak_15084_lociStitched	chr2	11883994	11897848	2	13109	44460.3	2402.28	159	1	NM_001261428,NM_001349207,NM_001349208,NM_001261427,NM_001349199,NM_001349200,NM_001349201,NM_001349202,NM_001349203,NM_001349204,NM_001349206,NM_145693,NR_146080,NM_001349205	0,0,0,0,0,0,0,0,0,0,0,0,0,0	LPIN1
2_K11_H3K27ac_broad_peak_30228_lociStitched	chr9	96027420	96051252	2	11802	45859.9	3975.18	160	1	NM_001282394,NM_006648,NM_001098808,NM_004148,NM_001318010,NM_001318011,NM_032310,NR_134464,NR_134465,NR_134466,NR_134467,NR_134468	0,0,29229,130851,151844,151844,151844,151844,151844,151844,151844,151844	C9orf129,CARD19,NINJ1,WNK2
2_K11_H3K27ac_broad_peak_5837_lociStitched	chr12	1637121	1645176	2	7460	43718.5	1973.47	161	1	NR_028415,NM_152441,NM_178039,NM_178040,NR_027946,NR_027948,NR_027949,NM_001301248	23532,29983,32023,32023,32023,32023,32023,32023	ERC1,FBXL14,LINC00942
4_K11_H3K27ac_broad_peak_19268_lociStitched	chr22	46751532	46770735	4	13690	44366.6	2742.19	162	1	NM_001282782,NM_001282783,NM_001282784,NM_001282785,NM_018006,NR_104240,NR_104241,NM_014246	0,0,0,0,0,0,0,0	CELSR1,TRMU
3_K11_H3K27ac_broad_peak_14084_lociStitched	chr19	16694438	16717014	3	12047	44677.9	3257.72	163	1	NM_004831,NM_024881,NM_024104,NM_006387,NM_001300925	0,11246,39945,41176,46153	CHERP,MED26,SLC35E1,SMIM7
2_K11_H3K27ac_broad_peak_6323_lociStitched	chr12	46119515	46132743	2	11099	43956.6	2560.94	164	1	NR_028408,NM_001347839,NM_152641,NM_004719,NM_001142679	0,0,0,180171,285329	ANO6,ARID2,LINC00938,SCAF11
5_K11_H3K27ac_broad_peak_13403_lociStitched	chr18	56292466	56326252	5	22887	46773.3	5399	165	1	NM_052947,NM_001289967,NM_006785,NM_173844,NR_132963	0,10989,12366,12366,24485	ALPK2,LOC101927322,MALT1,SNORA108
1_K11_H3K27ac_broad_peak_25054_lociStitched	chr6	32935087	32942500	1	7414	42825.6	1693.13	166	1	NM_005104,NM_001113182,NM_001291986,NM_001199455,NM_001199456	0,0,0,0,0	BRD2
2_K11_H3K27ac_broad_peak_10371_lociStitched	chr16	14394937	14408334	2	11135	43212	2384.67	167	1	NR_132983,NR_132984,NR_030177,NR_029854,NM_014048,NM_001308142	0,0,0,0,34302,34302	MIR193B,MIR193BHG,MIR365A,MKL2
8_K11_H3K27ac_broad_peak_20812_lociStitched	chr3	156845958	156893997	8	16527	47991	7210.65	168	1	NM_001308185,NM_020307,NR_034007,NR_034008,NR_135546	0,0,5168,27035,39623	CCNL1,LINC00880,LINC00881,LINC02029
2_K11_H3K27ac_broad_peak_8952_lociStitched	chr14	106313801	106330548	2	6000	42192.4	1435.22	169	1	NR_039730,NR_130467,NR_130466,NR_130466,NR_130468	0,0,0,0,0	MIR4507,MIR4537,MIR4538,MIR4539
3_K11_H3K27ac_broad_peak_22946_lociStitched	chr5	6475614	6497244	3	15279	44921.2	4194.06	170	1	NM_001145161,NR_024423,NR_024424,NM_032286,NM_001193455,NM_017755,NR_037947	0,85005,86145,96976,102108,102108,102108	LINC01018,MED10,NSUN2,UBE2QL1
1_K11_H3K27ac_broad_peak_32040_lociStitched	chrX	153189412	153194741	1	5330	41731.4	1373.28	171	1	NM_001164741,NM_001666,NM_001256119,NM_001256120,NM_003491	0,0,539,539,539	ARHGAP4,NAA10
4_K11_H3K27ac_broad_peak_7031_lociStitched	chr12	109007310	109035820	4	16591	43218.3	2862.4	172	1	NM_001206609,NM_003006,NR_039717,NM_001105237,NM_001276471,NM_014325	0,0,0,3065,3065,3065	CORO1C,MIR4496,SELPLG
2_K11_H3K27ac_broad_peak_29031_lociStitched	chr8	101310333	101323590	2	8154	44194.9	3857.79	173	1	NM_001353837,NM_015435,NM_001353838,NM_183419,NM_001280539	0,0,0,0,0	RNF19A
3_K11_H3K27ac_broad_peak_11206_lociStitched	chr16	87884517	87905140	3	18210	44452.9	4194.72	174	1	NM_003486,NR_106833,NM_001739,NR_120309,NM_001173539,NM_001173540,NM_001173541,NM_017869,NM_079837	0,16252,16485,71764,79898,79898,79898,79898,79898	BANP,CA5A,LOC102724467,MIR6775,SLC7A5
3_K11_H3K27ac_broad_peak_25105_lociStitched	chr6	34621162	34644364	3	13920	43844.8	3649.67	175	1	NM_022758,NM_024294,NR_134625,NR_134626,NM_003093,NR_029472	0,0,19567,20358,80507,80507	C6orf106,LOC101929243,SNRPC
8_K11_H3K27ac_broad_peak_4329_lociStitched	chr10	125822450	125867415	8	26122	44295	4325.63	176	1	NM_015892,NM_001270764,NM_014863,NM_001270765,NM_198148	0,0,0,0,170951	CHST15,CPXM2
2_K11_H3K27ac_broad_peak_2486_lociStitched	chr1	200855818	200867708	2	11235	42486.5	2530.19	177	1	NM_018265,NM_001142569,NM_005298,NM_001297707,NM_001297708,NM_203459	0,0,12513,25984,25984,25984	CAMSAP2,GPR25,INAVA
6_K11_H3K27ac_broad_peak_22887_lociStitched	chr5	1485637	1524713	6	13550	45758	5923.92	178	1	NM_024830,NR_106723,NM_001044,NR_003263,NR_003713	0,0,40095,47360,72959	LOC728613,LPCAT1,MIR6075,SDHAP3,SLC6A3
3_K11_H3K27ac_broad_peak_10958_lociStitched	chr16	68786229	68817853	3	21052	44223	4411.55	179	1	NM_001317184,NM_001317185,NM_001317186,NM_004360,NR_106988	0,0,0,0,9756	CDH1,MIR7641-2
3_K11_H3K27ac_broad_peak_3220_lociStitched	chr10	7511388	7536073	3	20022	44855.1	5156.7	180	1	NM_001029880,NM_001018039,NM_032817,NM_030569,NM_001001851	57941,60086,65159,65159,77295	ITIH5,SFMBT2
11_K11_H3K27ac_broad_peak_12343_lociStitched	chr17	48980042	49038246	11	20813	49426.8	9836.48	181	1	NM_001251971,NM_001130527,NM_001130528,NM_003971,NR_038458	1289,1289,1289,1289,34311	SPAG9,TOB1-AS1
5_K11_H3K27ac_broad_peak_10463_lociStitched	chr16	21496980	21532220	5	18283	46534.4	7002.19	182	1	NR_027155,NR_037451,NR_049833,NR_002594,NR_024456	0,0,0,0,51205	LOC100190986,MIR3680-1,MIR3680-2,SLC7A5P2,SMG1P3
5_K11_H3K27ac_broad_peak_145_lociStitched	chr1	9465986	9503521	5	17168	44610.3	5239.89	183	1	NR_104623,NR_104622,NM_025106,NM_032315,NM_004285,NM_001282587	0,0,36397,96007,134593,134593	H6PD,LOC100506022,SLC25A33,SPSB1
K11_H3K27ac_broad_peak_26735	chr7	29710985	29726309	1	15325	42447.5	3253.29	184	1	NR_024278,NR_039600,NR_027347,NR_036482,NM_001329996,NM_175887,NM_001329997	0,0,0,0,104075,104075,104075	DPY19L2P3,LOC646762,MIR550A3,PRR15,ZNRF2P2
5_K11_H3K27ac_broad_peak_2016_lociStitched	chr1	160677080	160712909	5	13480	49139.5	10107.4	185	1	NM_001778,NM_001256030,NM_001282588,NM_001282589,NM_001282590,NM_001282591,NM_001282592,NM_001282593,NM_001282594,NM_001282595,NM_001282596,NM_021181	0,0,0,0,0,0,0,0,0,0,0,0	CD48,SLAMF7
3_K11_H3K27ac_broad_peak_12702_lociStitched	chr17	74475776	74498563	3	13781	42167.3	3260.82	186	1	NM_001005498,NM_024599,NM_001166579,NM_001088,NR_110548	0,0,9578,9578,9578	AANAT,RHBDF2
9_K11_H3K27ac_broad_peak_2632_lociStitched	chr1	206939154	207006626	9	25251	52297.5	13656.3	187	1	NM_000572,NM_153758,NM_013371,NM_004759,NM_032960	0,0,0,31525,31525	IL10,IL19,MAPKAPK2
4_K11_H3K27ac_broad_peak_26788_lociStitched	chr7	34773654	34796356	4	15791	43794.4	5162.43	188	1	NR_033664,NR_033665,NM_001300934,NM_001300935,NM_001300933,NM_207172,NM_207173,NR_015356	0,0,0,0,0,0,0,0	NPSR1,NPSR1-AS1
3_K11_H3K27ac_broad_peak_9059_lociStitched	chr15	31506446	31531396	3	14427	42280.3	3697.59	189	1	NR_135834,NM_001243538,NM_001252020,NM_015995,NM_001302461	0,0,52971,87662,87662	KLF13,LINC02352,LOC283710,TRPM1
3_K11_H3K27ac_broad_peak_18125_lociStitched	chr20	57463473	57499015	3	13175	44470.2	5889.31	190	1	NM_016592,NM_001309861,NM_001309883,NM_001077490,NM_080425,NR_126334,NR_132273,NM_001309840,NM_001309842,NM_000516,NM_001077488,NM_001077489,NM_080426,NR_132272	0,0,0,0,0,0,0,0,0,0,0,0,0,0	GNAS,LOC101927932
6_K11_H3K27ac_broad_peak_11345_lociStitched	chr17	2095778	2144138	6	17701	45294	6871.96	191	1	NM_001256828,NM_001256827,NM_017575,NR_110888,NM_001304803,NM_021947	0,0,0,0,63099,63099	LOC101927839,SMG6,SRR
5_K11_H3K27ac_broad_peak_30486_lociStitched	chr9	117125654	117161163	5	17640	44379.1	5965.51	192	1	NM_001317950,NM_001317952,NM_030767,NM_001083885,NM_001173425,NM_015404	0,0,0,3197,3197,3197	AKNA,WHRN
2_K11_H3K27ac_broad_peak_18792_lociStitched	chr22	24819889	24834515	2	12763	40963	2683.87	193	1	NR_103546,NM_001278500,NM_000675,NM_001278499,NR_103543,NR_103544,NR_028484,NM_001278497,NM_001278498,NR_028483	0,0,0,0,0,0,0,0,0,0	ADORA2A,ADORA2A-AS1,SPECC1L-ADORA2A
5_K11_H3K27ac_broad_peak_30490_lociStitched	chr9	117246210	117281368	5	17644	44235.8	5994.44	194	1	NM_001083885,NM_001173425,NM_015404,NM_001346890,NM_004888	0,0,0,57763,68626	ATP6V1G1,WHRN
4_K11_H3K27ac_broad_peak_8621_lociStitched	chr14	81930802	81956347	4	20006	40639.5	2628.58	195	1	NM_005065,NM_001244984,NR_109999,NM_001256430,NM_033104	0,8807,14302,37055,37247	LINC02308,SEL1L,STON2
6_K11_H3K27ac_broad_peak_28847_lociStitched	chr8	81047392	81084248	6	22907	43420.1	5487.86	196	1	NR_105036,NR_105037,NM_001025253,NM_001287144,NM_005079,NR_105034,NR_105035	0,0,0,0,0,0,0	TPD52
4_K11_H3K27ac_broad_peak_9555_lociStitched	chr15	68477274	68503263	4	18601	41213.4	3365.58	197	1	NM_016166,NM_001320687,NM_001031733,NM_001286694,NM_001286695,NM_033429,NR_104583,NM_017882	0,0,0,0,0,0,0,0	CALML4,CLN6,PIAS1
3_K11_H3K27ac_broad_peak_17850_lociStitched	chr20	42567444	42593514	3	16043	42569.7	4760.38	198	1	NM_001098797,NM_001098796,NM_032883,NM_001098798,NR_134577	0,0,0,0,43335	LINC01728,TOX2
7_K11_H3K27ac_broad_peak_17639_lociStitched	chr20	31253124	31301149	7	13192	45494.1	7765.64	199	1	NM_182584,NM_001099339,NM_053041,NM_001207055,NM_001207056,NM_006892,NM_175848,NM_175849	0,0,0,49042,49042,49042,49042,49042	C20orf203,COMMD7,DNMT3B
1_K11_H3K27ac_broad_peak_17271_lociStitched	chr2	238600194	238614548	1	14355	39925.7	2244.97	200	1	NM_001137550,NM_001137552,NM_001137553,NM_004735,NM_001137551	0,0,0,0,0	LRRFIP1
9_K11_H3K27ac_broad_peak_31469_lociStitched	chrX	58212137	58278755	9	51107	43088.5	5549.28	201	1	NM_007156,NM_001319967,NM_007157,NM_001353840,NM_001353841,NM_174912,NR_148557,NR_148564	275071,505445,588228,696509,696509,696509,696509,696509	FAAH2,NLRP2B,ZXDA,ZXDB
1_K11_H3K27ac_broad_peak_2317_lociStitched	chr1	183809399	183816741	1	7343	39717.3	2320.07	202	1	NM_001297669,NM_001297670,NM_015149,NM_001297671,NM_001297672	0,0,0,0,0	RGL1
5_K11_H3K27ac_broad_peak_22788_lociStitched	chr4	186253877	186285638	5	14350	43020.3	5634.4	203	1	NM_001317781,NM_018409,NM_181726,NM_018359,NR_028085,NR_144317	0,0,32202,35056,35056,35056	ANKRD37,LRP2BP,SNX25,UFSP2
5_K11_H3K27ac_broad_peak_10336_lociStitched	chr16	11799136	11843162	5	21356	43515.3	6247.29	204	1	NM_001303447,NM_001324022,NM_001324024,NM_001324025,NM_015914,NR_136671,NR_136672,NR_136673,NR_136674	0,0,0,0,0,0,0,0,0	TXNDC11
2_K11_H3K27ac_broad_peak_29438_lociStitched	chr8	144594743	144611322	2	13330	39325.4	2218.27	205	1	NM_015117,NR_145785,NM_001166237,NR_147504,NM_024736	0,6326,24235,27667,29155	GSDMD,LOC100310756,SNORD149,ZC3H3
6_K11_H3K27ac_broad_peak_25806_lociStitched	chr6	108970254	109012720	6	26279	43319.6	6238.26	206	1	NM_201559,NM_001455,NR_033376,NM_001323005,NM_145315,NR_136553	0,0,60137,123268,123268,123268	AFG1L,FOXO3,LINC00222
3_K11_H3K27ac_broad_peak_2209_lociStitched	chr1	174923877	174942323	3	10820	42475.6	5412.06	207	1	NM_014857,NM_001243765,NM_001330989,NM_001243763,NM_001035230,NM_001243764	0,0,0,0,0,0	RABGAP1L
1_K11_H3K27ac_broad_peak_1806_lociStitched	chr1	154297245	154301880	1	4636	38993.3	1942.53	208	1	NM_080429,NM_001005855,NM_020452,NM_001018837,NM_006118	0,0,0,48891,48891	AQP10,ATP8B2,HAX1
2_K11_H3K27ac_broad_peak_5867_lociStitched	chr12	4216840	4230056	2	6657	39464.3	2414.56	209	1	NR_149145,NR_149146,NR_125790,NM_001759,NM_020375	127877,127877,127877,152846,200303	CCND2,CCND2-AS1,TIGAR
6_K11_H3K27ac_broad_peak_9650_lociStitched	chr15	74666226	74714221	6	16906	42955.5	5932.18	210	1	NR_146881,NM_001146030,NM_001146029,NM_003612,NR_106941	0,0,0,0,0	LINC02255,MIR6881,SEMA7A
5_K11_H3K27ac_broad_peak_15429_lociStitched	chr2	43602437	43657922	5	23682	45225.8	8239.52	211	1	NM_001083953,NM_001345923,NM_001345924,NM_001345925,NM_022065,NR_073394,NR_144316	0,0,0,0,0,0,0	THADA
4_K11_H3K27ac_broad_peak_16022_lociStitched	chr2	97190474	97220171	4	17375	40016.7	3032.06	212	1	NR_135564,NM_001319085,NM_001319087,NM_001319093,NM_001319094,NM_001319096,NM_212481,NM_001319092	0,0,0,0,0,0,0,0	ARID5A,LOC105373496
2_K11_H3K27ac_broad_peak_18514_lociStitched	chr21	44580771	44599925	2	10322	39763.7	2815.64	213	1	NM_000394,NM_001314050,NM_001320719,NR_133677,NR_133678	0,0,0,19570,19570	CRYAA,CRYAA2,FRGCA,LOC106780825
5_K11_H3K27ac_broad_peak_15477_lociStitched	chr2	47526911	47562068	5	14701	41147.8	4373.53	214	1	NR_110208,NR_110207,NM_002354,NR_030286,NM_000251,NM_001258281	0,0,34219,42746,68138,68138	EPCAM,LOC101927043,MIR559,MSH2
6_K11_H3K27ac_broad_peak_31795_lociStitched	chrX	118756173	118785314	6	19434	40549.7	3939.86	215	1	NM_145800,NM_145802,NM_015129,NM_145799,NR_030413	0,0,0,0,0	MIR766,SEPT6
1_K11_H3K27ac_broad_peak_22175_lociStitched	chr4	111113549	111120658	1	7110	38555.7	1978.43	216	1	NM_001130721,NM_024090,NM_001178130,NM_001178131,NM_001357021,NM_001963	0,0,179315,179315,179315,179315	EGF,ELOVL6
2_K11_H3K27ac_broad_peak_18106_lociStitched	chr20	56044539	56058157	2	11479	39470.4	2987.79	217	1	NM_001269043,NM_001269041,NM_001269040,NM_001269042,NM_001269046,NM_080618	12864,14067,14067,14067,14067,14067	CTCFL
15_K11_H3K27ac_broad_peak_26105_lociStitched	chr6	138213572	138297187	15	19468	48179	11722.8	218	1	NR_149097,NM_001270507,NM_001270508,NM_006290,NR_049793	0,9122,9122,9122,24203	LINC02528,LOC100130476,TNFAIP3
2_K11_H3K27ac_broad_peak_17936_lociStitched	chr20	45978926	45989988	2	9437	39505.7	3079.66	219	1	NM_001281771,NM_001281772,NM_001281773,NM_001281774,NM_001281775,NM_001281776,NM_001281777,NM_001281778,NM_001281779,NM_001281780,NM_001281781,NM_001281782,NM_001281783,NM_001281784,NM_012408,NM_183047,NM_183048,NM_001281769,NR_134501	0,0,0,0,0,0,0,0,0,0,0,0,0,0,0,0,0,0,0	LOC101927377,ZMYND8
6_K11_H3K27ac_broad_peak_14666_lociStitched	chr19	48875506	48904027	6	15422	41386.8	5073.89	220	1	NM_012451,NM_006801,NM_000836,NM_001303538,NM_001303539,NM_001303540,NM_018273,NR_130317	0,0,0,8013,8013,8013,8013,8013	GRIN2D,KDELR1,SYNGR4,TMEM143
1_K11_H3K27ac_broad_peak_22190_lociStitched	chr4	113199278	113212340	1	13063	39989.3	3707	221	1	NM_052864,NM_001128426,NM_018569,NR_136622,NM_001102406,NM_001253884,NM_025144	0,5013,5013,5013,6159,6159,6159	ALPK1,AP1AR,TIFA
5_K11_H3K27ac_broad_peak_30168_lociStitched	chr9	93672123	93707043	5	13845	41830.7	5562.76	222	1	NM_001135052,NM_003177,NM_001174168,NM_001174167,NR_033912	11282,11282,11282,11282,118533	LOC100129316,SYK
4_K11_H3K27ac_broad_peak_3764_lociStitched	chr10	74004475	74036213	4	18133	39739.1	3564.18	223	1	NM_019058,NM_001242546,NM_001242547,NM_001242548,NM_173473,NR_038391,NR_038392	0,8858,8858,8858,8858,8858,8858	ANAPC16,DDIT4
3_K11_H3K27ac_broad_peak_16626_lociStitched	chr2	175457461	175481721	3	13808	39902.8	3777.28	224	1	NM_003387,NM_001077269,NR_125730,NM_001033045,NM_001267050,NM_001267051,NM_152529	0,0,34662,105646,105646,105646,105646	GPR155,RNU6-2,WIPF1
2_K11_H3K27ac_broad_peak_23119_lociStitched	chr5	32570375	32589752	2	18529	39546.5	3501.42	225	1	NM_006713,NM_001204376,NM_000908,NM_001204375,NM_016107,NR_144318	0,120991,121686,121686,125509,125509	NPR3,SUB1,ZFR
5_K11_H3K27ac_broad_peak_18821_lociStitched	chr22	26922628	26959160	5	17499	40667.4	4635.91	226	1	NM_001008566,NM_003595,NR_031615,NR_144529,NM_001008697,NM_001346857,NM_001346858,NM_001346859,NM_001346861,NM_001346862,NM_012143	0,0,0,12096,14157,14157,14157,14157,14157,14157,14157	LOC100507599,MIR548J,TFIP11,TPST2
4_K11_H3K27ac_broad_peak_9920_lociStitched	chr15	90721522	90738666	4	12533	38563.7	2818.47	227	1	NM_001324029,NM_001324030,NM_020210,NM_001324031,NM_001324032,NM_001324033,NM_001324034,NM_198925	0,0,0,0,5896,5896,5896,5896	SEMA4B
5_K11_H3K27ac_broad_peak_9596_lociStitched	chr15	70769029	70801256	5	17666	40013	4279.75	228	1	NR_146562,NR_135691,NR_126481,NR_126482,NM_001008224,NM_018003	0,62041,106630,126332,145637,145637	LINC02204,LINC02205,SALRNA2,SALRNA3,UACA
1_K11_H3K27ac_broad_peak_21302_lociStitched	chr4	1857159	1875547	1	18389	38125.7	2739.81	229	1	NM_012318,NM_001042424,NM_007331,NM_133330,NM_133331,NM_133335	0,0,18962,18962,18962,18962	LETM1,NSD2
6_K11_H3K27ac_broad_peak_28345_lociStitched	chr8	27208667	27263766	6	18862	42586	7256.54	230	1	NM_173174,NM_004103,NM_173176,NM_173175,NR_106901	0,0,0,0,27121	MIR6842,PTK2B
4_K11_H3K27ac_broad_peak_22867_lociStitched	chr5	996986	1026768	4	12698	39845.3	4598.34	231	1	NR_104614,NR_104615,NM_001271082,NM_033120,NM_006598	0,0,0,0,23721	LOC100506688,NKD2,SLC12A7
7_K11_H3K27ac_broad_peak_16941_lociStitched	chr2	204538105	204583473	7	15278	41901.9	6687.24	232	1	NM_001243077,NM_001243078,NM_006139,NM_001329728,NM_213589,NM_203365	0,0,0,138047,138048,138048	CD28,RAPH1
3_K11_H3K27ac_broad_peak_27318_lociStitched	chr7	90337574	90367420	3	17212	39486.3	4405.27	233	1	NM_001287135,NM_012395,NM_001287136,NM_001287137,NM_001185072,NM_001185073,NM_012129	0,0,0,0,292307,292307,292307	CDK14,CLDN12
7_K11_H3K27ac_broad_peak_31708_lociStitched	chrX	106916035	106986203	7	20600	43918.2	8855.2	234	1	NM_001015881,NM_004089,NM_198057,NM_001318468,NM_001318470	0,0,0,0,0	TSC22D3
5_K11_H3K27ac_broad_peak_24204_lociStitched	chr5	150504800	150537951	5	19792	38683.9	3666.5	235	1	NM_001193544,NM_001155,NM_015621,NM_001252390,NM_001252391,NM_001252392	0,0,22662,37580,38054,38054	ANXA6,CCDC69,TNIP1
5_K11_H3K27ac_broad_peak_18833_lociStitched	chr22	27037190	27070396	5	16599	39950.1	4937.73	236	1	NR_003491,NR_033319,NR_033320,NR_033321,NR_110543	0,0,0,0,0	MIAT,MIATNB
3_K11_H3K27ac_broad_peak_31244_lociStitched	chrX	39953664	39969618	3	12469	36378.3	1370.45	237	1	NM_001123385,NM_017745,NM_001123383,NM_001123384,NR_110386	0,0,0,0,152552	BCOR,LOC101927476
4_K11_H3K27ac_broad_peak_697_lociStitched	chr1	36614524	36653874	4	12503	39865.5	4887.27	238	1	NM_001270894,NM_001270896,NM_001270897,NM_014408,NR_073097,NR_073098,NM_001270895,NM_001286365,NM_001286366,NM_018067	0,0,0,0,0,0,0,0,0,0	MAP7D1,TRAPPC3
2_K11_H3K27ac_broad_peak_2124_lociStitched	chr1	167460425	167471757	2	7885	38516.3	3706.7	239	1	NM_000734,NM_198053,NM_003851,NM_001198786,NM_002697,NR_037163,NM_001198783	0,0,38494,63844,63844,63844,63844	CD247,CREG1,POU2F1
7_K11_H3K27ac_broad_peak_3768_lociStitched	chr10	74056410	74097043	7	18320	38759.8	3994.22	240	1	NM_001002762,NM_017626,NM_019058,NM_001195519,NM_001195518,NM_006077	0,0,20617,30041,30041,30041	DDIT4,DNAJB12,MICU1
2_K11_H3K27ac_broad_peak_21862_lociStitched	chr4	77220735	77230047	2	8002	37436.1	2854.13	241	1	NM_001242939,NM_003943,NM_001042784,NM_001242936,NM_001136570	0,0,4145,15800,15800	CCDC158,FAM47E,FAM47E-STBD1,STBD1
6_K11_H3K27ac_broad_peak_5748_lociStitched	chr11	128585626	128628531	6	22883	38382.8	3917.23	242	1	NM_001271012,NM_001167681,NM_001271010,NM_002017,NR_038908	0,0,0,0,19709	FLI1,SENCR
5_K11_H3K27ac_broad_peak_27344_lociStitched	chr7	92395658	92445322	5	26076	41360.2	6928.13	243	1	NM_001259,NM_001145306,NR_110086,NR_110087,NR_110088	0,0,20475,20475,20475	CDK6,LOC101927497
2_K11_H3K27ac_broad_peak_11175_lociStitched	chr16	85478014	85496892	2	8634	38076.9	3651.01	244	1	NR_049816,NM_001134473,NM_001278184,NM_014615,NR_038859	138084,148137,149844,149844,156330	GSE1,LINC00311,MIR5093
2_K11_H3K27ac_broad_peak_18200_lociStitched	chr20	62358107	62371732	2	9781	36955.1	2603.74	245	1	NM_001083113,NM_001195653,NM_001195654,NM_032527,NM_181485,NM_001305654,NM_001305655,NM_017806,NM_020062	0,0,0,0,0,0,0,0,0	LIME1,SLC2A4RG,ZGPAT
2_K11_H3K27ac_broad_peak_21857_lociStitched	chr4	77117101	77129980	2	9614	37463.7	3240.36	246	1	NM_001204255,NM_005506,NM_001242936,NM_001136570,NM_001242939	0,0,5213,42873,42873	FAM47E,FAM47E-STBD1,SCARB2
6_K11_H3K27ac_broad_peak_23933_lociStitched	chr5	131791077	131841870	6	23633	39882.7	5668.5	247	1	NM_001207001,NR_045116,NM_001354924,NM_001354925,NM_002198,NR_149068,NR_149069	0,0,0,0,0,0,0	,C5orf56,IRF1
5_K11_H3K27ac_broad_peak_7318_lociStitched	chr12	125368042	125426060	5	19850	38756	4722.67	248	1	NM_021009,NR_049820,NM_032656,NM_001082959,NM_005505	0,0,5310,19524,19524	DHX37,MIR5188,SCARB1,UBC
6_K11_H3K27ac_broad_peak_8760_lociStitched	chr14	94406286	94448921	6	16615	39804	5802.62	249	1	NM_016150,NM_001202429,NR_039728,NM_001207071,NM_138344,NM_001207074,NM_001207073,NM_001207072	0,0,0,10333,10333,10333,10333,10333	ASB2,FAM181A,MIR4506
2_K11_H3K27ac_broad_peak_25176_lociStitched	chr6	37059688	37073859	2	13567	36357.1	2529.52	250	1	NM_173558,NM_001243186,NM_002648,NM_001271641,NM_014341,NR_130739	62844,64063,64063,105362,105362,105362	FGD2,MTCH1,PIM1
5_K11_H3K27ac_broad_peak_28653_lociStitched	chr8	61811914	61851742	5	13614	40098.8	6276.89	251	1	NR_034003,NM_017780,NM_001316690,NM_001242644,NM_002865	26938,31329,31329,275712,275712	CHD7,LOC100130298,RAB2A
3_K11_H3K27ac_broad_peak_6632_lociStitched	chr12	58225377	58241171	3	14419	37147.5	3368.86	252	1	NM_005730,NR_029847,NM_006576,NR_148947,NM_001172697	0,6903,15526,22447,28739	AVIL,CTDSP2,LOC283387,MIR26A2,TSFM
7_K11_H3K27ac_broad_peak_24406_lociStitched	chr5	175588000	175627448	7	19381	37834.6	4071.03	253	1	NR_036494,NR_038402,NM_001308195,NM_001308196,NM_198567,NR_131772	0,35833,37914,37914,37914,37914	LOC100507387,LOC643201,SIMC1
5_K11_H3K27ac_broad_peak_20807_lociStitched	chr3	156799747	156824352	5	13205	37569.4	3892.51	254	1	NR_034007,NR_135546,NR_034008,NM_001004316,NM_001308185	0,0,0,35830,39939	CCNL1,LEKR1,LINC00880,LINC00881,LINC02029
6_K11_H3K27ac_broad_peak_5968_lociStitched	chr12	9572830	9601742	6	14673	38045.3	4368.6	255	1	NR_033399,NR_144634,NR_120479,NR_120481,NR_024374	0,12821,22618,38813,106147	DDX12P,LINC02367,LOC101928030,LOC642846,LOC728715
4_K11_H3K27ac_broad_peak_3001_lociStitched	chr1	233791310	233813088	4	15190	37689	4170.49	256	1	NM_002245,NR_039625,NM_173508,NM_032435,NM_014801,NM_001328607	0,31346,227370,270417,359852,359852	KCNK1,MAP3K21,MIR4427,PCNX2,SLC35F3
3_K11_H3K27ac_broad_peak_22333_lociStitched	chr4	129715193	129734489	3	6142	37716	4268.28	257	1	NM_024900,NM_001287437,NM_199320,NM_001287439,NM_001287440,NM_001287441,NM_001287442,NM_001287443	0,0,0,0,0,0,0,0	JADE1
6_K11_H3K27ac_broad_peak_15397_lociStitched	chr2	42328183	42372305	6	17369	39471.5	6040.3	258	1	NR_110584,NM_001145076,NM_019063,NM_138370,NM_001242815	0,24173,24173,42516,147241	C2orf91,EML4,LOC102723824,PKDCC
5_K11_H3K27ac_broad_peak_6252_lociStitched	chr12	32651870	32688840	5	14964	40260.3	6846.84	259	1	NM_001304481,NM_001330374,NM_001304483,NM_001304484,NM_001330373,NM_139241,NM_001304480	0,0,0,0,0,0,0	FGD4
1_K11_H3K27ac_broad_peak_17932_lociStitched	chr20	45522667	45530380	1	7714	34728.6	1433.08	260	1	NM_005244,NM_172110,NM_030777,NM_033550,NM_001011554,NM_001193340	0,0,157683,204392,209544,209544	EYA2,SLC13A3,SLC2A10,TP53RK
6_K11_H3K27ac_broad_peak_28090_lociStitched	chr7	157770270	157818308	6	18910	39674.6	6398.66	261	1	NM_001308268,NM_001308267,NM_002847,NM_130842,NM_130843	0,0,0,0,0	PTPRN2
6_K11_H3K27ac_broad_peak_20687_lociStitched	chr3	143532842	143570812	6	19709	38923	5695.5	262	1	NM_173653,NM_173552,NM_001134470,NR_048544,NM_004267	0,119828,121355,466930,689987	C3orf58,CHST2,SLC9A9,SLC9A9-AS1
3_K11_H3K27ac_broad_peak_8875_lociStitched	chr14	103571616	103590214	3	10192	35533.3	2395.42	263	1	NM_001077594,NR_138038,NM_006291,NM_001330236,NM_006035	0,0,2450,15255,47875	CDC42BPB,EXOC3L4,LBHD2,LINC00677,TNFAIP2
2_K11_H3K27ac_broad_peak_17704_lociStitched	chr20	32988793	33006041	2	14160	36922.8	3975.66	264	1	NM_001257137,NM_001257138,NM_001324197,NM_001324198,NM_031483	0,0,0,0,0	ITCH
3_K11_H3K27ac_broad_peak_9568_lociStitched	chr15	69108862	69126473	3	6901	35075.8	2146.78	265	1	NM_006305,NR_031680,NR_026808,NR_036197,NM_001324014,NM_006091,NM_001190456,NM_001190457,NM_001324015	0,0,9423,14599,88719,88719,88719,88719,88719	ANP32A,ANP32A-IT1,CORO2B,MIR4312,MIR548H4
1_K11_H3K27ac_broad_peak_23117_lociStitched	chr5	32530546	32546651	1	16106	35630.7	2708.86	266	1	NM_006713,NM_016107,NR_144318,NR_030305,NM_001204376	38954,85680,85680,135966,164092	MIR579,NPR3,SUB1,ZFR
5_K11_H3K27ac_broad_peak_19756_lociStitched	chr3	46127094	46153912	5	17251	35981.7	3196.71	267	1	NM_001024644,NM_005283,NM_001295,NM_024513,NM_001164680,NM_001837,NM_178328,NM_178329	58116,58116,89288,89779,129960,129960,129960,129960	CCR1,CCR3,FYCO1,XCR1
3_K11_H3K27ac_broad_peak_11182_lociStitched	chr16	85574639	85605498	3	11415	38117	5335.52	268	1	NM_001134473,NM_001278184,NM_014615,NM_016095,NM_206967	39531,41238,41238,105782,135626	C16orf74,GINS2,GSE1
1_K11_H3K27ac_broad_peak_6587_lociStitched	chr12	57076821	57084303	1	7483	34324.4	1561.49	269	1	NR_104219,NM_001282601,NM_001282602,NM_001282603,NM_001282604,NM_001282605,NM_006601	0,0,0,0,0,0,0	PTGES3
3_K11_H3K27ac_broad_peak_29043_lociStitched	chr8	101503818	101525297	3	12767	37994.2	5305.31	270	1	NM_001270379,NM_001270378,NM_001270377,NM_198401,NM_152628	0,7703,7703,7703,59815	ANKRD46,SNX31
2_K11_H3K27ac_broad_peak_11228_lociStitched	chr16	88846304	88857595	2	6554	34706.3	2122.71	271	1	NM_001142864,NM_030928,NM_000485,NM_001030018,NM_000512,NM_001323543,NM_001323544	0,12591,18282,18282,22547,22547,22547	APRT,CDT1,GALNS,PIEZO1
3_K11_H3K27ac_broad_peak_12608_lociStitched	chr17	70582204	70602081	3	14444	35746.8	3267.78	272	1	NR_036488,NR_137281,NR_137280,NR_033876,NM_001159770,NM_001352691,NM_001352692,NM_001352693,NM_139177	0,0,0,0,40004,40004,40004,40004,40004	LINC00511,LINC00673,SLC39A11
5_K11_H3K27ac_broad_peak_9069_lociStitched	chr15	31635973	31660495	5	15460	36052.2	3705.27	273	1	NM_015995,NM_001302461,NM_130901,NM_001243538,NR_135834	0,0,107106,112920,118764	KLF13,LINC02352,LOC283710,OTUD7A
2_K11_H3K27ac_broad_peak_1667_lociStitched	chr1	149214832	149225134	2	4149	36549.4	4220.73	274	1	NM_001348147,NR_145442,NM_001013644,NM_001348152,NR_104217	63101,63101,63220,63220,105108	FAM231D,LOC100996741,LOC388692,NBPF25P
3_K11_H3K27ac_broad_peak_29076_lociStitched	chr8	103654609	103675610	3	12980	36661.4	4338.81	275	1	NM_001032282,NR_103759,NR_103760,NM_005655,NM_024410	0,0,0,0,81365	KLF10,ODF1
5_K11_H3K27ac_broad_peak_10501_lociStitched	chr16	23334765	23379459	5	18065	38427.9	6158.83	276	1	NM_000336,NM_153603,NM_015044,NM_001039,NM_001083614,NR_003501	0,20355,95404,106566,153875,153875	COG7,EARS2,GGA2,SCNN1B,SCNN1G
4_K11_H3K27ac_broad_peak_10994_lociStitched	chr16	70429245	70467914	4	16106	36990.8	4725.35	277	1	NM_006927,NM_145059,NM_001320522,NM_001320525,NM_001320526,NM_001320527,NM_018332,NR_135296	0,20584,21960,21960,21960,21960,21960,21960	DDX19A,FUK,ST3GAL2
2_K11_H3K27ac_broad_peak_17596_lociStitched	chr20	30147294	30162267	2	13853	35707.6	3464.75	278	1	NM_030789,NM_178580,NM_178581,NR_046853,NM_178582	0,0,0,0,19569	HM13,HM13-AS1
2_K11_H3K27ac_broad_peak_28827_lociStitched	chr8	80631804	80650898	2	9943	35259	3034.04	279	1	NM_001282851,NM_001040708,NM_012258,NR_125410,NR_110954	25347,25347,25347,29479,30717	HEY1,LINC01607,LOC101927040
1_K11_H3K27ac_broad_peak_23570_lociStitched	chr5	81146019	81154708	1	8690	33737.6	1561.41	280	1	NM_001256732,NM_001256733,NM_001256734,NM_001256735,NM_001256736,NM_001345886,NM_012446	98948,98948,98948,98948,98948,98948,98948	SSBP2
6_K11_H3K27ac_broad_peak_13636_lociStitched	chr19	2031661	2062646	6	12312	36196.7	4099.32	281	1	NM_017572,NM_199054,NM_130807,NM_017797,NM_001031735,NM_001039846	0,0,8389,15960,34222,34222	BTBD2,IZUMO4,MKNK2,MOB3A
10_K11_H3K27ac_broad_peak_28188_lociStitched	chr8	11271221	11319466	10	19711	36333.3	4288.98	282	1	NR_026814,NM_053279,NM_001330465,NM_001715,NR_001578	0,0,32035,32055,45261	BLK,FAM167A,FAM167A-AS1,TDH
6_K11_H3K27ac_broad_peak_24106_lociStitched	chr5	142538345	142577361	6	22429	36339.5	4319.07	283	1	NM_001135608,NM_015071,NR_146198,NM_001349547,NR_046816	0,0,0,0,0	ARHGAP26,ARHGAP26-IT1
5_K11_H3K27ac_broad_peak_5031_lociStitched	chr11	64614933	64638289	5	14805	34288.9	2295.89	284	1	NM_006795,NM_001282444,NM_001282445,NM_017525,NR_133639,NR_133640	0,0,0,2893,17641,17641	CDC42BPG,EHD1,MIR194-2HG
3_K11_H3K27ac_broad_peak_12671_lociStitched	chr17	73860196	73875647	3	8299	34397	2411.9	285	1	NM_033452,NM_001348170,NM_001330499,NM_012478,NM_001256124,NM_173547	0,7680,8304,8696,9394,9394	TRIM47,TRIM65,WBP2
5_K11_H3K27ac_broad_peak_10942_lociStitched	chr16	68271009	68293183	5	13152	35436.3	3516.8	286	1	NM_012320,NM_024939,NR_106831,NM_001076785,NM_003983	0,874,3608,5236,5236	ESRP2,MIR6773,PLA2G15,SLC7A6
2_K11_H3K27ac_broad_peak_28689_lociStitched	chr8	65480197	65497030	2	11004	34659.1	2848.14	287	1	NR_015374,NM_152414,NM_001324112,NM_004820,NR_109792	0,0,2120,6380,180137	BHLHE22,CYP7B1,LOC401463,MIR124-2HG
5_K11_H3K27ac_broad_peak_6334_lociStitched	chr12	46764190	46793679	5	11244	37073.6	5302.12	288	1	NM_001307936,NM_018976,NR_125377,NR_125378,NR_125379,NR_125380,NR_125381	0,0,0,0,0,0,0	LOC100288798,SLC38A2
2_K11_H3K27ac_broad_peak_30632_lociStitched	chr9	129765797	129785263	2	9025	35239.3	3548.65	289	1	NM_001190730,NM_001190729,NM_001322320,NM_001322323,NM_001322325,NM_001322321,NM_001322322,NM_001322324,NM_014636,NM_001190728	0,0,0,0,0,0,0,0,0,0	RALGPS1
2_K11_H3K27ac_broad_peak_21836_lociStitched	chr4	76013375	76029681	2	6547	35628.6	4011.28	290	1	NR_149051,NM_015393,NR_121617,NR_033964,NM_001316963,NM_001729	3458,38051,117804,249605,293480,293480	BTC,LINC02483,LINC02562,LOC100507388,PARM1
2_K11_H3K27ac_broad_peak_20933_lociStitched	chr3	171804870	171826553	2	17017	34996.4	3404.23	291	1	NM_022763,NM_001135095,NR_046852,NM_001164436,NM_001130081,NM_002662	0,0,186341,227763,276587,276587	FNDC3B,PLD1,TMEM212,TMEM212-AS1
2_K11_H3K27ac_broad_peak_4693_lociStitched	chr11	22677342	22694536	2	11942	32983.3	1403.03	292	1	NM_001143830,NM_001351224,NR_147085,NM_177553,NM_005256	0,0,0,0,1783	GAS2
1_K11_H3K27ac_broad_peak_1897_lociStitched	chr1	155909945	155918631	1	8687	35325.1	3804.47	293	1	NM_181885,NM_001350111,NM_004723,NM_001162383,NM_001162384,NM_001350110,NM_001350112	0,0,0,0,0,0,0	ARHGEF2,RXFP4
3_K11_H3K27ac_broad_peak_23932_lociStitched	chr5	131745122	131774151	3	20154	34985.8	3489.29	294	1	NM_001207001,NR_045116,NM_001308122,NM_003060,NR_110997	0,0,13817,13817,39515	,C5orf56,MIR3936HG,SLC22A5
2_K11_H3K27ac_broad_peak_29452_lociStitched	chr8	145007658	145028382	2	13830	34115.8	2667.18	295	1	NM_201384,NM_201383,NM_201382,NM_201381,NM_201380,NM_201379,NM_201378,NM_000445,NR_030383	0,0,0,0,0,0,0,0,0	MIR661,PLEC
2_K11_H3K27ac_broad_peak_2859_lociStitched	chr1	226124324	226133554	2	7082	33323.1	1898.61	296	1	NM_001172425,NM_003240,NM_001271681,NM_013328,NR_106799	0,0,12285,12285,14483	LEFTY2,MIR6741,PYCR2
1_K11_H3K27ac_broad_peak_3452_lociStitched	chr10	30989542	30996975	1	7434	32899.9	1520.05	297	1	NR_036438,NR_134497,NM_183058,NM_001143769,NM_001143766,NM_001143767,NM_001143768,NM_001143770,NM_001143771,NM_182755,NR_026560	0,15173,70896,136590,136590,136590,136590,136590,136590,136590,136590	LOC105376480,LYZL2,SVILP1,ZNF438
1_K11_H3K27ac_broad_peak_25764_lociStitched	chr6	106609985	106617782	1	7798	32629.7	1493.13	298	1	NR_104402,NR_104403,NM_001286106,NM_001286107,NM_001286108,NM_001286111,NM_004849	14570,14570,14570,14570,14570,14570,14570	ATG5
2_K11_H3K27ac_broad_peak_26901_lociStitched	chr7	44662112	44680560	2	15343	34115.9	3056.83	299	1	NM_001003941,NM_001165036,NM_002541,NM_001303059,NM_001303061,NM_001303062,NM_182547,NM_001303058,NM_001303060	0,0,0,40219,40219,40219,40219,40219,40219	OGDH,TMED4
5_K11_H3K27ac_broad_peak_13967_lociStitched	chr19	12888614	12907454	5	9434	34109.8	3125.56	300	1	NR_049864,NM_002229,NM_005809,NM_001100176,NM_013312	0,0,180,2181,2181	HOOK2,JUNB,MIR5684,PRDX2
4_K11_H3K27ac_broad_peak_30666_lociStitched	chr9	130667381	130694298	4	11866	35247.8	4304.03	301	1	NM_001287002,NR_104629,NM_175039,NM_175040,NM_173492,NM_001135219	0,0,0,0,0,0	PIP5KL1,ST6GALNAC4,ST6GALNAC6
11_K11_H3K27ac_broad_peak_24853_lociStitched	chr6	26304658	26366072	11	21587	39962.1	9034	302	1	NM_001197247,NM_001197248,NM_001197249,NM_007047,NM_001197246	0,0,0,0,2334	BTN3A2
2_K11_H3K27ac_broad_peak_2251_lociStitched	chr1	179049015	179060876	2	4562	33910.6	3098.09	303	1	NM_022371,NM_001324310,NM_001324311,NM_014864,NM_001136000,NM_001168239,NM_005158,NM_001168236,NM_001168237,NM_001168238,NM_007314	0,3307,3307,3314,7586,7586,7586,7586,7586,7586,7586	ABL2,FAM20B,TOR3A
3_K11_H3K27ac_broad_peak_9343_lociStitched	chr15	52753634	52780127	3	11076	34591.9	3905.07	304	1	NM_000259,NM_001142495,NM_001330309,NM_001306196,NM_006628,NM_001306195,NM_001306191	0,0,59115,59115,59115,59115,59115	ARPP19,MYO5A
2_K11_H3K27ac_broad_peak_29987_lociStitched	chr9	73025351	73036610	2	8163	33005.8	2448.83	305	1	NM_001206,NM_015110,NM_020952,NM_024971,NM_206944,NM_206945,NM_206946,NM_206947,NM_001007471	0,55563,113356,113356,113356,113356,113356,113356,113356	KLF9,SMC5,TRPM3
2_K11_H3K27ac_broad_peak_10051_lociStitched	chr15	101736674	101751007	2	11170	32971.6	2468.14	306	1	NM_014918,NM_203472,NM_018445,NM_003090,NR_135506,NR_135507,NR_135508	0,60107,61380,70708,70708,70708,70708	CHSY1,SELENOS,SNRPA1
1_K11_H3K27ac_broad_peak_26092_lociStitched	chr6	138187160	138196502	1	9343	32428	1935.66	307	1	NR_049793,NM_001270507,NM_001270508,NM_006290,NR_149097	0,0,0,0,67710	LINC02528,LOC100130476,TNFAIP3
3_K11_H3K27ac_broad_peak_488_lociStitched	chr1	27018800	27033352	3	11695	33028.7	2537.87	308	1	NR_135804,NM_006015,NM_139135,NM_017837,NM_001202554	0,0,0,81102,81327	ARID1A,LOC101928728,PIGV
5_K11_H3K27ac_broad_peak_5962_lociStitched	chr12	9435998	9464335	5	15723	34372.8	3933.18	309	1	NR_024374,NR_137429,NR_137430,NR_137431,NR_137432,NR_137433,NR_137434	0,20526,20526,20526,20526,20526,20526	LINC00987,LOC642846
5_K11_H3K27ac_broad_peak_7915_lociStitched	chr13	115023803	115048709	5	13404	35264.4	4826.78	310	1	NM_001078645,NM_001318517,NM_001318518,NM_001330101,NM_001330104,NM_001330105,NM_003903,NR_039724,NM_001353651,NM_001353652,NR_148483,NM_001353644,NM_023011,NM_080687,NR_148482,NR_148484,NR_148485,NM_001353645,NM_001353646,NM_001353647,NM_001353649,NM_001353650,NR_148486,NR_148487,NR_148488,NR_148489,NR_148490,NR_148491,NR_148492,NR_148493,NR_148494,NR_148495,NR_148496,NM_001353648	0,0,0,0,0,0,0,0,0,0,0,0,0,0,0,0,0,0,0,0,0,0,0,0,0,0,0,0,0,0,0,0,0,0	CDC16,MIR4502,UPF3A
1_K11_H3K27ac_broad_peak_26481_lociStitched	chr7	5458972	5469528	1	10557	32751	2334.99	311	1	NM_001080495,NM_001354886,NM_024963,NM_001321213,NR_030318	0,0,45900,59281,65922	FBXL18,LOC100129484,MIR589,TNRC18
4_K11_H3K27ac_broad_peak_27970_lociStitched	chr7	148394923	148431048	4	13620	37244.9	6842.07	312	1	NM_003592,NM_001203249,NM_001203247,NM_001203248,NM_004456,NM_152998	0,73416,73416,73416,73416,73416	CUL1,EZH2
7_K11_H3K27ac_broad_peak_14809_lociStitched	chr19	54863381	54900773	7	18038	36240.3	5848.11	313	1	NM_001289023,NM_001289025,NM_002287,NM_021706,NR_110279,NR_110280,NM_001289026,NM_001289027	0,0,0,0,0,0,0,0	LAIR1
3_K11_H3K27ac_broad_peak_30728_lociStitched	chr9	132168601	132180407	3	8513	32568	2187.65	314	1	NR_120685,NR_120686,NR_038955,NM_001012715,NR_149714	58846,58846,70532,83720,83720	,C9orf106,LINC00963,LINC01503
5_K11_H3K27ac_broad_peak_12023_lociStitched	chr17	39804430	39836015	5	10387	35687.9	5315.76	315	1	NR_033415,NM_005801,NM_000422,NM_000805,NM_005557	7980,9112,23549,32563,35352	EIF1,GAST,KRT16,KRT17,KRT42P
4_K11_H3K27ac_broad_peak_14716_lociStitched	chr19	49946257	49974016	4	9240	34845.9	4474.75	316	1	NM_017916,NM_001145396,NM_153329,NM_020309,NM_001204502,NM_001278637,NM_001278638,NM_001459	0,0,0,1450,3450,3450,3450,3450	ALDH16A1,FLT3LG,PIH1D1,SLC17A7
8_K11_H3K27ac_broad_peak_8722_lociStitched	chr14	93221790	93252961	8	15358	35357.3	5002.95	317	1	NM_001008530,NM_005606,NM_005113,NM_024832,NM_001319987	6744,6744,7615,66452,66452	GOLGA5,LGMN,RIN3
5_K11_H3K27ac_broad_peak_18400_lociStitched	chr21	36216159	36262890	5	16654	35800.6	5486.22	318	1	NM_001001890,NM_001754,NM_001122607,NR_038885,NR_038886	0,0,0,58992,95496	LINC01426,RUNX1
6_K11_H3K27ac_broad_peak_11985_lociStitched	chr17	38251984	38280975	6	10178	35821.3	5566.27	319	1	NM_021724,NM_001012241,NM_001190919,NM_001190918,NM_003250	0,0,1865,1865,1865	MSL1,NR1D1,THRA
2_K11_H3K27ac_broad_peak_17045_lociStitched	chr2	216765085	216784998	2	16342	33597.2	3458.89	320	1	NM_018000,NR_037195,NM_018441,NM_001142310,NM_001142311,NM_001142312,NM_138390	22316,56827,118113,161591,161591,161591,161591	LINC00607,MREG,PECR,TMEM169
6_K11_H3K27ac_broad_peak_6261_lociStitched	chr12	33037678	33060235	6	15464	34920.5	4865.54	321	1	NM_001005242,NM_004572,NM_001040436,NM_001278463,NM_001278464,NM_001278465,NM_001278466,NM_001330380,NM_005690,NM_012062,NM_012063	0,0,128792,139095,139095,139095,139095,139095,139095,139095,139095	DNM1L,PKP2,YARS2
1_K11_H3K27ac_broad_peak_22104_lociStitched	chr4	103745830	103750924	1	5095	31689.8	1636.19	322	1	NM_001300795,NM_181892,NM_181887,NM_003340,NM_181886,NM_181888,NM_181891,NM_181889,NM_181890,NM_181893,NR_131186,NR_131185	0,0,0,0,0,0,0,0,0,0,0,0	LOC105377348,UBE2D3
2_K11_H3K27ac_broad_peak_949_lociStitched	chr1	51432267	51450874	2	17827	30956.5	973.146	323	1	NM_001262,NM_078626,NM_007051,NR_039617,NR_106754	0,0,6332,74635,74816	CDKN2C,FAF1,MIR4421,MIR6500
2_K11_H3K27ac_broad_peak_28007_lociStitched	chr7	150009055	150021451	2	7880	32597.8	2616.8	324	1	NM_001351028,NR_147012,NR_147013,NM_001164458,NM_001142928,NM_023942	0,0,0,0,0,0	ACTR3C,LRRC61
2_K11_H3K27ac_broad_peak_22471_lociStitched	chr4	148645929	148657259	2	7378	32466.1	2498.26	325	1	NM_024605,NM_001304458,NM_001350141,NM_001350142,NM_001350143,NM_001350144,NM_138364	0,40549,40549,40549,40549,40549,40549	ARHGAP10,PRMT9
3_K11_H3K27ac_broad_peak_15415_lociStitched	chr2	43444558	43458877	3	10219	32353.8	2392.7	326	1	NM_006887,NR_027251,NM_001083953,NM_001345923,NM_001345924,NM_001345925,NM_022065,NR_073394,NR_144316	0,0,0,0,0,0,0,0,0	LINC01126,THADA,ZFP36L2
4_K11_H3K27ac_broad_peak_27273_lociStitched	chr7	81499247	81533232	4	13099	35198.3	5281.27	327	1	NM_000722,NM_000601,NM_001010932,NM_001010931,NM_001010933,NM_001010934	42528,99734,99734,99734,99734,99734	CACNA2D1,HGF
2_K11_H3K27ac_broad_peak_11107_lociStitched	chr16	81457946	81468129	2	7295	32147.7	2242.3	328	1	NM_198390,NR_039871,NM_022041,NM_030629,NR_107008	10646,39249,44144,60825,99378	CMIP,GAN,MIR4720,MIR7854
3_K11_H3K27ac_broad_peak_14376_lociStitched	chr19	39338259	39361013	3	8020	33548.5	3688.42	329	1	NM_001533,NM_001005335,NM_001195833,NM_198445,NR_034146,NM_012237,NM_001193286,NM_030593	0,0,0,0,8182,8182,8182,8182	HNRNPL,RINL,SIRT2
2_K11_H3K27ac_broad_peak_30793_lociStitched	chr9	134544028	134555364	2	8010	32089.9	2230.92	330	1	NM_198679,NM_005312,NM_001304275,NM_001135954,NM_001261450,NM_001261451,NM_001318519,NM_031432,NR_134666,NR_134667	0,0,0,137367,137367,137367,137367,137367,137367,137367	RAPGEF1,UCK1
4_K11_H3K27ac_broad_peak_9257_lociStitched	chr15	45002371	45022845	4	12266	33397.2	3554.29	331	1	NM_004048,NR_125376,NM_001301144,NM_001301145,NM_001301146,NM_080745,NM_182985	0,0,5715,5715,5715,5715,5715	B2M,LOC100419583,TRIM69
3_K11_H3K27ac_broad_peak_27157_lociStitched	chr7	74057211	74076531	3	11160	32654.7	2824.58	332	1	NM_001280800,NM_001163636,NM_001518,NM_032999,NM_033000,NM_033001	0,0,0,0,0,0	GTF2I
4_K11_H3K27ac_broad_peak_1433_lociStitched	chr1	111158671	111190694	4	13784	33111.8	3301.57	333	1	NM_001204269,NR_109846,NR_109845,NM_004974,NM_002232	0,5492,5492,9697,24380	KCNA2,KCNA3
2_K11_H3K27ac_broad_peak_11586_lociStitched	chr17	17584383	17598752	2	7814	32685.2	2885.3	334	1	NM_030665,NR_131243,NR_130894,NR_024007,NM_001267551,NM_001267552,NM_148172	0,3382,63716,81248,89367,89367,89367	PEMT,RAI1,RAI1-AS1,SMCR2,SMCR5
1_K11_H3K27ac_broad_peak_24374_lociStitched	chr5	173160283	173174339	1	14057	31472.8	1688.13	335	1	NR_108027,NR_146727,NR_108028,NM_001159651,NM_138369	0,27432,39454,116618,116618	BOD1,LINC01484,LINC01485,LINC01942
1_K11_H3K27ac_broad_peak_29268_lociStitched	chr8	126441343	126448452	1	7110	31349.3	1666.35	336	1	NM_025195,NM_001282985,NM_001349485,NM_001349486,NM_173685,NR_146191	0,0,61977,61977,61977,61977	NSMCE2,TRIB1
6_K11_H3K27ac_broad_peak_498_lociStitched	chr1	27152648	27204499	6	13959	35585.3	5962.86	337	1	NM_032283,NM_006142,NM_018066,NM_022078,NM_017837,NM_001202554	0,0,1374,12480,27755,27755	GPATCH3,GPN2,PIGV,SFN,ZDHHC18
4_K11_H3K27ac_broad_peak_12630_lociStitched	chr17	72737378	72766629	4	17451	34001.4	4434.45	338	1	NM_175738,NM_001330471,NM_001163989,NM_001006638,NM_001163990,NM_004252,NR_037409	0,0,0,0,0,0,0	MIR3615,RAB37,SLC9A3R1
5_K11_H3K27ac_broad_peak_30798_lociStitched	chr9	134595513	134615421	5	11523	32868.1	3404.27	339	1	NM_005312,NM_001304275,NM_198679,NM_001253881,NM_004269	0,0,10285,120076,120076	MED27,RAPGEF1
4_K11_H3K27ac_broad_peak_31803_lociStitched	chrX	118811100	118827908	4	11365	32173.9	2736.34	340	1	NM_145800,NM_145802,NM_015129,NM_145799,NR_030413	0,0,0,0,30290	MIR766,SEPT6
1_K11_H3K27ac_broad_peak_21707_lociStitched	chr4	57622376	57629738	1	7363	31931.2	2511.91	341	1	NR_073417,NR_073419,NM_001271718,NM_001271719,NM_001271720,NM_001271721,NM_001271722,NM_021114,NR_073418	46288,46288,46288,46288,46288,46288,46288,46288,46288	SPINK2
1_K11_H3K27ac_broad_peak_17874_lociStitched	chr20	43270007	43278158	1	8152	31145.8	1773.66	342	1	NM_000022,NM_001322050,NM_001322051,NR_136160,NR_034104	0,0,0,0,6934	ADA,LINC01260
K11_H3K27ac_broad_peak_9971	chr15	93423109	93431964	1	8856	30958	1684.22	343	1	NR_037600,NR_037601,NR_037602,NM_001042572,NM_001271	0,0,0,11587,11587	CHD2,LINC01578
5_K11_H3K27ac_broad_peak_10045_lociStitched	chr15	101660493	101691960	5	16418	33650.8	4383.35	344	1	NM_014918,NM_024652,NM_203472,NM_018445,NM_003090,NR_135506,NR_135507,NR_135508	23968,47400,119154,120427,129755,129755,129755,129755	CHSY1,LRRK1,SELENOS,SNRPA1
3_K11_H3K27ac_broad_peak_19357_lociStitched	chr22	50968189	50984147	3	10307	31585.7	2323.48	345	1	NM_001113755,NM_001113756,NM_001257988,NM_001257989,NM_001953,NM_001014440	0,0,0,0,0,0	ODF3B,TYMP
4_K11_H3K27ac_broad_peak_28397_lociStitched	chr8	29611199	29637490	4	8754	32695.5	3554.54	346	1	NR_125814,NR_125815,NR_125816,NR_026765,NR_125817	0,0,1388,5575,35030	LINC00589,LINC02099,LOC101929470
3_K11_H3K27ac_broad_peak_2038_lociStitched	chr1	161143038	161157053	3	8626	33564.5	4510.03	347	1	NM_001199873,NM_001199874,NM_003779,NM_000309,NM_001122764,NM_001350128,NM_001350129,NM_001350130,NM_001350131	0,0,0,2029,2029,2029,2029,2029,2029	B4GALT3,PPOX
5_K11_H3K27ac_broad_peak_23832_lociStitched	chr5	118663514	118705787	5	19893	32495.3	3483.3	348	1	NM_001077654,NM_001286815,NM_001286817,NM_001286814,NM_001286813,NM_014350	0,0,0,0,0,0	TNFAIP8
2_K11_H3K27ac_broad_peak_7237_lociStitched	chr12	122236914	122250267	2	8318	30435.5	1451.47	349	1	NR_002809,NM_001353345,NM_019034,NM_001080825,NM_002150,NM_001171993	0,0,5321,16941,27166,27166	HPD,LINC01089,RHOF,SETD1B,TMEM120B
3_K11_H3K27ac_broad_peak_25628_lociStitched	chr6	88613577	88639592	3	15581	33067.7	4099.96	350	1	NR_110869,NM_030960,NM_018064,NM_033181,NM_001160226,NM_001160258,NM_001160259,NM_016083	0,117915,201593,209993,209993,209993,209993,209993	AKIRIN2,CNR1,LOC101928911,SPACA1
4_K11_H3K27ac_broad_peak_7027_lociStitched	chr12	108934527	108970339	4	17510	32155.6	3201.59	351	1	NM_014706,NM_001301140,NM_001301141,NM_001320042,NM_014301,NM_213595,NR_135127	0,0,0,0,0,0,0	ISCU,SART3
10_K11_H3K27ac_broad_peak_1542_lociStitched	chr1	120622867	120686257	10	12948	48049.6	19112.1	352	1	NM_024408,NM_001200001,NM_001100910,NM_001320149,NM_021794	10551,10551,152748,153155,183721	ADAM30,FAM72B,NOTCH2
2_K11_H3K27ac_broad_peak_269_lociStitched	chr1	16160258	16178652	2	8551	31536.5	2683.68	353	1	NR_024279,NM_015001,NR_039973,NM_001089591,NM_001350151,NM_001024216,NM_017556	0,0,18992,26065,47170,47170,47170	FBLIM1,FLJ37453,MIR5096,SPEN,UQCRHL
K11_H3K27ac_broad_peak_12137	chr17	42294603	42299805	1	5203	29874.6	1070.05	354	1	NM_001076684,NM_014233,NM_001076683,NR_045058,NR_106840	0,0,0,0,9397	MIR6782,UBTF
6_K11_H3K27ac_broad_peak_15947_lociStitched	chr2	87754444	87815228	6	26050	34312.6	5628.6	355	1	NR_024204,NR_024205,NR_024206,NR_146461,NR_146460	0,0,0,0,0	CYTOR
5_K11_H3K27ac_broad_peak_14876_lociStitched	chr19	56320658	56356276	5	13232	34040.1	5520.79	356	1	NM_001297743,NM_145007,NM_134444,NM_001277397,NM_001145014	0,0,0,36114,46118	NLRP11,NLRP4,RFPL4A,RFPL4AL1
3_K11_H3K27ac_broad_peak_24521_lociStitched	chr6	372191	400606	3	12444	32756.8	4296.35	357	1	NM_001195286,NM_002460,NR_046000,NM_001286555,NM_020185,NR_104473,NR_104474,NR_104475	0,0,0,20837,20837,20837,20837,20837	DUSP22,IRF4
5_K11_H3K27ac_broad_peak_17139_lociStitched	chr2	227636623	227666529	5	14324	32391.2	4004.41	358	1	NM_005544,NM_001349069,NM_001167608,NM_001349071,NM_001349072,NM_032276	0,0,34102,34102,34102,34102	IRS1,RHBDD1
4_K11_H3K27ac_broad_peak_307_lociStitched	chr1	17215421	17241538	4	8582	34249.8	5868.49	359	1	NR_135056,NR_135057,NR_135058,NR_135059,NM_014675	0,0,0,0,6907	CROCC,LOC105376805
7_K11_H3K27ac_broad_peak_16953_lociStitched	chr2	204717669	204774536	7	18760	37003.4	8712.02	360	1	NM_001037631,NM_005214,NM_012092,NM_001243077,NM_001243078,NM_006139	0,0,26935,114034,114034,114034	CD28,CTLA4,ICOS
2_K11_H3K27ac_broad_peak_12829_lociStitched	chr17	78873254	78885788	2	8449	30032.7	1757.27	361	1	NM_001163034,NM_020761,NR_148968,NM_024591,NR_110852	0,0,54251,79853,93823	CHMP6,LOC101928855,LOC400627,RPTOR
3_K11_H3K27ac_broad_peak_28968_lociStitched	chr8	96099082	96114934	3	11288	32139.9	3877.4	362	1	NR_148913,NR_148914,NM_001354534,NR_148915,NR_132986	0,0,10042,10042,13673	MIR3150BHG,NDUFAF6
2_K11_H3K27ac_broad_peak_7899_lociStitched	chr13	114560487	114567829	2	5900	29756.4	1513.92	363	1	NM_000820,NR_044993,NR_047035,NR_044995,NM_001278674	0,0,13772,14674,30247	GAS6,GAS6-AS1,GAS6-AS2,LINC00452,LINC00454
K11_H3K27ac_broad_peak_12310	chr17	48225226	48233805	1	8580	30371.4	2155.9	364	1	NM_032595,NM_000023,NM_001135697,NR_135553,NR_024192,NR_024193	0,9541,9541,9541,14984,14984	HILS1,PPP1R9B,SGCA
1_K11_H3K27ac_broad_peak_26694_lociStitched	chr7	26237929	26243750	1	5822	29532.8	1351.64	365	1	NM_002137,NM_031243,NM_007276,NM_016587,NM_004289	0,0,0,0,11174	CBX3,HNRNPA2B1,NFE2L3
3_K11_H3K27ac_broad_peak_26943_lociStitched	chr7	47514346	47538931	3	12585	31136.9	3026.41	366	1	NM_022748,NR_145813,NR_108090,NM_001123065,NR_038407	0,9946,122606,155911,262143	C7orf65,LINC00525,LINC01447,SNORD151,TNS3
5_K11_H3K27ac_broad_peak_22818_lociStitched	chr4	189892812	189916296	5	11714	31743.3	3684.64	367	1	NR_149102,NR_033869,NR_121679,NR_135513,NR_149039	186148,369751,664464,682673,769249	FRG1-DT,LINC01060,LINC01262,LINC02508,LOC105379514
4_K11_H3K27ac_broad_peak_25178_lociStitched	chr6	37109331	37140095	4	10218	32093	4070.08	368	1	NM_001243186,NM_002648,NM_145316,NM_001286401,NR_104442,NR_104443	0,0,39859,39859,39859,39859	PIM1,TMEM217
1_K11_H3K27ac_broad_peak_21893_lociStitched	chr4	78735849	78743004	1	7156	30003.1	1981.22	369	1	NM_001286790,NM_144571,NM_020236,NM_006419,NM_001166133,NM_025074	0,0,40801,202862,235720,235720	CNOT6L,CXCL13,FRAS1,MRPL1
2_K11_H3K27ac_broad_peak_26692_lociStitched	chr7	26191357	26206895	2	8111	30609.9	2661.66	370	1	NM_004289,NM_002137,NM_031243,NM_007276,NM_016587	0,22661,22661,33936,34429	CBX3,HNRNPA2B1,NFE2L3
5_K11_H3K27ac_broad_peak_13992_lociStitched	chr19	13251711	13283714	5	12867	31942.2	4016.38	371	1	NM_052876,NM_001271609,NM_001271610,NM_001271611,NM_003765,NM_004907	0,0,0,0,0,0	IER2,NACC1,STX10
1_K11_H3K27ac_broad_peak_12860_lociStitched	chr17	79880813	79886512	1	5700	28844.3	930.077	372	1	NM_032711,NM_002359,NR_015454,NM_001282281,NM_006907,NM_153824,NM_001282279,NM_001282280,NM_001330523	0,0,0,3750,3750,3750,3750,3750,3750	MAFG,MAFG-DT,PYCR1
3_K11_H3K27ac_broad_peak_22285_lociStitched	chr4	124317707	124340996	3	11217	33310.3	5463.6	373	1	NM_001258038,NM_199327,NM_001258039,NM_005841,NM_001345856,NM_145207	0,0,0,0,77104,77104	SPATA5,SPRY1
3_K11_H3K27ac_broad_peak_25264_lociStitched	chr6	42738129	42752158	3	6295	30003.8	2171.69	374	1	NM_001318819,NR_134654,NM_003192,NM_015349,NR_037141	0,0,24246,36636,42198	ATP6V0CP3,BICRAL,LOC401261,TBCC
3_K11_H3K27ac_broad_peak_26451_lociStitched	chr7	2739085	2756712	3	7038	30475.3	2659.91	375	1	NM_133463,NM_001284355,NM_001321766,NM_001282440,NM_001282441,NM_001293092,NM_007353	0,0,0,11029,11029,11029,11029	AMZ1,GNA12
1_K11_H3K27ac_broad_peak_30593_lociStitched	chr9	127046763	127056356	1	9594	29853.4	2093.19	376	1	NM_001166167,NM_001145001,NM_014397,NM_001166168,NM_001166170,NM_001166171,NM_001166169	0,0,0,0,0,0,0	NEK6
9_K11_H3K27ac_broad_peak_10019_lociStitched	chr15	99647949	99709400	9	21611	34959.5	7202.06	377	1	NM_015286,NM_145728,NM_001288615,NR_109947,NM_001288616,NM_001353869	0,0,0,0,0,0	SYNM,TTC23
2_K11_H3K27ac_broad_peak_21907_lociStitched	chr4	79686924	79698707	2	6304	31058.8	3377.01	378	1	NM_017593,NM_198892,NR_039973,NR_038303,NR_038304,NR_038305,NR_038306,NR_038307,NR_038308	0,0,43199,81270,81270,81270,81270,81270,81270	BMP2K,LINC01094,MIR5096
1_K11_H3K27ac_broad_peak_25009_lociStitched	chr6	31701556	31708721	1	7166	29074.1	1402.91	379	1	NM_001287594,NM_001288,NM_001287593,NM_002441,NM_025259,NM_172165,NM_172166,NR_037846	0,0,0,0,0,0,0,0	CLIC1,MSH5,MSH5-SAPCD1
1_K11_H3K27ac_broad_peak_9064_lociStitched	chr15	31615377	31622321	1	6945	28972.5	1311.72	380	1	NM_015995,NM_001302461,NM_001243538,NR_135834,NM_130901	0,0,92324,98168,145280	KLF13,LINC02352,LOC283710,OTUD7A
5_K11_H3K27ac_broad_peak_11315_lociStitched	chr17	1274434	1317626	5	14738	34696.1	7057.57	381	1	NM_006761,NR_024058,NM_005206,NM_016823,NM_001080950,NM_033375,NM_001080779	0,0,7021,7021,49854,49854,49854	CRK,MYO1C,YWHAE
1_K11_H3K27ac_broad_peak_20977_lociStitched	chr3	176911817	176920305	1	8489	29057.8	1437.87	382	1	NM_001321193,NM_001321195,NM_001321194,NM_024665,NR_047465	0,0,0,0,91925	LINC00501,TBL1XR1
3_K11_H3K27ac_broad_peak_9488_lociStitched	chr15	65169453	65189595	3	10482	30430.5	2833.98	383	1	NM_001195059,NM_025201,NM_182703,NM_001286496,NM_001286497,NM_001286499,NM_025049	9253,9253,14506,51587,51587,51587,51587	ANKDD1A,PIF1,PLEKHO2
7_K11_H3K27ac_broad_peak_12184_lociStitched	chr17	43505650	43531165	7	13064	32013.7	4421.75	384	1	NM_001282290,NM_174919,NM_014798,NR_027774,NR_027782,NM_001352825	0,0,0,0,0,0	ARHGAP27,PLEKHM1
6_K11_H3K27ac_broad_peak_21053_lociStitched	chr3	183224502	183255071	6	17511	32167.8	4585.35	385	1	NM_130446,NR_046687,NR_038302,NR_038301,NR_145763	0,11452,50703,50703,52769	KLHL6,KLHL6-AS1,LINC00888,SNORA63E
K11_H3K27ac_broad_peak_12765	chr17	76122741	76129149	1	6409	28814.9	1282.88	386	1	NM_001127198,NM_001321185,NM_007267,NM_152468,NM_001163075	0,0,0,0,13285	C17orf99,TMC6,TMC8
K11_H3K27ac_broad_peak_24905	chr6	27856856	27864162	1	7307	28744.7	1223.76	387	1	NM_003535,NM_003514,NM_003527,NM_033057,NM_003546	0,0,0,14801,15568	HIST1H2AM,HIST1H2BO,HIST1H3J,HIST1H4L,OR2B2
4_K11_H3K27ac_broad_peak_5511_lociStitched	chr11	111230639	111260290	4	17744	30730.3	3231.96	388	1	NM_006235,NR_039712,NR_046085,NM_001271458,NM_001271457,NM_001136105	0,12093,24677,51180,51180,51180	COLCA2,LOC100132078,MIR4491,POU2AF1
2_K11_H3K27ac_broad_peak_15907_lociStitched	chr2	86261452	86275900	2	10738	29326.6	1993.82	389	1	NM_015425,NM_017952,NR_004378,NM_001100169,NM_001100170,NM_006839	0,57405,87093,95155,95155,95155	IMMT,POLR1A,PTCD3,SNORD94
4_K11_H3K27ac_broad_peak_16657_lociStitched	chr2	178127007	178155661	4	10288	31467.8	4137.64	390	1	NM_001145412,NM_001145413,NM_001313900,NM_001313901,NM_001313904,NM_001313902,NM_001313903,NM_006164,NR_026966	0,0,0,0,0,0,0,0,0	LOC100130691,NFE2L2
3_K11_H3K27ac_broad_peak_14656_lociStitched	chr19	48824349	48837681	3	7820	29917	2610.41	391	1	NM_001425,NM_001313905,NM_001303538,NM_001303539,NM_001303540,NM_018273,NR_130317	0,0,0,0,0,0,0	EMP3,TMEM143
4_K11_H3K27ac_broad_peak_10947_lociStitched	chr16	68389689	68419947	4	13030	31047.7	3773.17	392	1	NM_001184824,NM_001351144,NM_019023,NR_147056,NR_147057,NR_147058,NM_001351143,NM_001290018,NM_018667	0,0,0,0,0,0,0,0,0	PRMT7,SMPD3
8_K11_H3K27ac_broad_peak_19659_lociStitched	chr3	39219270	39276334	8	15275	32486.5	5232.77	393	1	NM_001198621,NM_001351377,NM_194293,NM_001320560,NM_033027	0,0,0,23178,24169	CSRNP1,XIRP1
K11_H3K27ac_broad_peak_24879	chr6	27094025	27103057	1	9033	28842.8	1606.79	394	1	NM_021058,NM_021064,NM_080593,NM_003495,NM_001312653	0,0,3015,4031,11083	HIST1H2AG,HIST1H2BJ,HIST1H2BK,HIST1H4I
K11_H3K27ac_broad_peak_24837	chr6	26194619	26201450	1	6832	28498.9	1278.76	395	1	NM_003530,NM_021065,NM_003522,NM_003545,NM_003539	0,0,0,3423,5316	HIST1H2AD,HIST1H2BF,HIST1H3D,HIST1H4D,HIST1H4E
1_K11_H3K27ac_broad_peak_2443_lociStitched	chr1	197740099	197748645	1	8547	29018.8	1860.46	396	1	NM_001195215,NR_125340,NM_001300858,NM_144977,NM_001195216	0,0,0,0,0	DENND1B
3_K11_H3K27ac_broad_peak_18816_lociStitched	chr22	26879139	26900997	3	13708	30349.8	3197.83	397	1	NM_001349904,NM_001349905,NM_001349896,NM_001349898,NM_001349899,NM_001349900,NM_001349901,NM_001349902,NM_001349903,NM_022081,NR_073135,NR_146311,NR_146312,NR_146313,NR_146314,NR_146315,NR_146316,NM_001013694,NM_001008697,NM_001346857,NM_001346858,NM_001346859,NM_001346861,NM_001346862,NM_012143	0,0,0,0,0,0,0,0,0,0,0,0,0,0,0,0,0,0,0,0,0,0,0,0,0	HPS4,SRRD,TFIP11
4_K11_H3K27ac_broad_peak_11223_lociStitched	chr16	88746480	88768143	4	8424	30817.8	3684.88	398	1	NR_024399,NM_178310,NM_001171816,NM_001171815,NM_178841	0,0,0,0,0	RNF166,SNAI3,SNAI3-AS1
2_K11_H3K27ac_broad_peak_26924_lociStitched	chr7	45439610	45457008	2	12524	29855	2769.76	399	1	NM_001281768,NM_021116,NM_005856,NM_001261834,NM_004749,NM_030900,NM_199122	156731,157113,215761,288265,288265,288265,288265	ADCY1,RAMP3,TBRG4
2_K11_H3K27ac_broad_peak_14003_lociStitched	chr19	13949039	13959093	2	8594	28852	1770.51	400	1	NR_029495,NR_029501,NR_029497,NR_036515,NM_023072	1567,1709,1867,1937,5996	LOC284454,MIR23A,MIR24-2,MIR27A,ZSWIM4
1_K11_H3K27ac_broad_peak_17210_lociStitched	chr2	232570790	232577498	1	6709	28202.4	1159.14	401	1	NM_001099285,NM_002823,NR_036052,NR_036262,NR_036263,NR_128710	0,0,526,526,526,526	MIR1244-1,MIR1244-2,MIR1244-3,MIR1244-4,PTMA
2_K11_H3K27ac_broad_peak_1910_lociStitched	chr1	156090680	156100215	2	8581	30538.7	3526.04	402	1	NM_001282625,NM_005572,NM_001282626,NM_170707,NM_170708,NM_001282624,NM_001257374	0,0,0,0,0,0,0	LMNA
1_K11_H3K27ac_broad_peak_2321_lociStitched	chr1	183877750	183885492	1	7743	29620.9	2620.67	403	1	NM_001297669,NM_001297670,NM_015149,NM_001297671,NM_001297672	0,0,0,0,0	RGL1
5_K11_H3K27ac_broad_peak_31940_lociStitched	chrX	135207933	135245087	5	11092	32201.4	5264.72	404	1	NR_027621,NM_001159702,NM_001159703,NM_001449,NM_001159700	0,0,0,0,0	FHL1
5_K11_H3K27ac_broad_peak_5871_lociStitched	chr12	4249325	4274380	5	15570	31201	4419.7	405	1	NR_149145,NR_149146,NR_125790,NM_001759,NM_020375	83553,83553,83553,108522,155979	CCND2,CCND2-AS1,TIGAR
4_K11_H3K27ac_broad_peak_8220_lociStitched	chr14	50527416	50554807	4	11625	28886.5	2109.11	406	1	NR_131171,NM_001040662,NM_024558,NR_049738,NR_049739	0,20543,20543,20543,20543	LINC01599,VCPKMT
2_K11_H3K27ac_broad_peak_23264_lociStitched	chr5	53813573	53830794	2	13159	30255.6	3494.14	407	1	NM_001145427,NM_052870,NM_001102575,NM_006308,NR_126379	0,0,0,61360,102619	HSPB3,LINC01033,SNX18
2_K11_H3K27ac_broad_peak_24833_lociStitched	chr6	26155643	26173790	2	9100	29574.2	2830.93	408	1	NM_005321,NM_021063,NM_138720,NM_003523,NM_003539	0,0,0,10234,15148	HIST1H1E,HIST1H2BD,HIST1H2BE,HIST1H4D
3_K11_H3K27ac_broad_peak_3852_lociStitched	chr10	81001419	81021509	3	15465	28654.4	1934.67	409	1	NM_020338,NM_005729,NM_153367,NR_015429,NR_024429,NR_024431	0,85711,120574,174215,174215,174215	PPIF,ZCCHC24,ZMIZ1,ZMIZ1-AS1
3_K11_H3K27ac_broad_peak_8762_lociStitched	chr14	94463529	94489816	3	13418	30934.5	4229.58	410	1	NR_024182,NM_001351596,NR_024184,NR_024183,NM_023112	0,0,0,0,2908	CCDC197,OTUB2
1_K11_H3K27ac_broad_peak_27545_lociStitched	chr7	104651873	104658983	1	7111	28253	1579.13	411	1	NR_024586,NM_018682,NM_182931,NR_039981,NR_027374	0,0,0,20262,84782	KMT2E,KMT2E-AS1,LHFPL3-AS2,LINC01004
2_K11_H3K27ac_broad_peak_2011_lociStitched	chr1	160641672	160655857	2	9852	30685	4061.17	412	1	NM_001778,NM_001256030,NM_001330754,NM_003037,NR_104399,NR_104400,NR_104401	0,0,24572,24572,24572,24572,24572	CD48,SLAMF1
5_K11_H3K27ac_broad_peak_9117_lociStitched	chr15	38341811	38380206	5	10394	32478.3	5889.79	413	1	NR_120330,NR_147201,NR_147200,NR_147199,NM_001330255	0,0,0,0,81887	LINC01852,LINC02345,TMCO5A
3_K11_H3K27ac_broad_peak_5641_lociStitched	chr11	120195578	120217294	3	16386	29066.9	2536.43	414	1	NM_001198670,NM_001198671,NM_001198672,NM_001198673,NM_001198674,NM_001198675,NM_174926,NM_001198665,NM_015313	0,0,0,0,0,0,0,0,0	ARHGEF12,TMEM136
3_K11_H3K27ac_broad_peak_15094_lociStitched	chr2	13660277	13685713	3	10649	29510.8	3126.08	415	1	NR_038434,NR_103814,NM_021643,NR_027303,NR_036072	513140,683285,777420,777420,782708	LINC00276,LOC100506474,MIR3125,TRIB2
2_K11_H3K27ac_broad_peak_14400_lociStitched	chr19	40166450	40173322	2	6211	28116.1	1747.55	416	1	NR_034156,NM_001190441,NM_020129,NM_203471,NR_026870	0,15164,21624,21624,33410	LGALS14,LGALS16,LGALS17A,LOC100129935
3_K11_H3K27ac_broad_peak_30707_lociStitched	chr9	131768842	131790583	3	10063	29304.7	3017.65	417	1	NM_015354,NM_001287045,NM_001287046,NM_020145,NM_001329990,NR_138421,NR_138422,NR_138423,NR_138424,NR_138425	0,0,0,0,8207,8207,8207,8207,8207,8207	MIGA2,NUP188,SH3GLB2
3_K11_H3K27ac_broad_peak_9053_lociStitched	chr15	31367755	31378955	3	8999	28134.4	1881.6	418	1	NM_001252024,NM_002420,NM_001252020,NM_001252030,NR_029624	0,0,0,0,10412	MIR211,TRPM1
3_K11_H3K27ac_broad_peak_30135_lociStitched	chr9	92039686	92058099	3	13334	29412.9	3216.75	419	1	NM_001142287,NM_006378,NM_001282688,NM_001282689,NM_001354696,NM_001354697,NM_001354698,NM_001354702,NM_024077,NM_001282690	0,0,65109,65109,65109,65109,65109,65109,65109,65109	SECISBP2,SEMA4D
3_K11_H3K27ac_broad_peak_14560_lociStitched	chr19	45619684	45643347	3	9957	30234.2	4053.47	420	1	NM_019121,NM_198478,NM_001270891,NM_001270892,NM_001270893,NM_024108	0,9661,22839,22839,22839,22839	NKPD1,PPP1R37,TRAPPC6A
6_K11_H3K27ac_broad_peak_28325_lociStitched	chr8	26148503	26185488	6	15843	31418.8	5248.17	421	1	NM_002717,NM_001177591,NR_144550,NM_004331,NM_001330491	0,0,51288,55035,62418	BNIP3L,PPP2R2A,SDAD1P1
3_K11_H3K27ac_broad_peak_28987_lociStitched	chr8	97622108	97635002	3	9279	29176.5	3019.77	422	1	NM_002998,NM_016134,NR_125828,NR_125829,NM_001290225,NM_014754	0,22453,222443,223233,275330,275330	CPQ,LOC102724804,PTDSS1,SDC2
1_K11_H3K27ac_broad_peak_23011_lociStitched	chr5	14210996	14219916	1	8921	28142.6	1994.51	423	1	NM_007118,NR_134469,NR_145815,NM_001369,NM_019018	0,0,244176,266408,361975	DNAH5,OTULINL,SNORD170,TRIO
4_K11_H3K27ac_broad_peak_4107_lociStitched	chr10	104401411	104439112	4	13720	29584	3536.35	424	1	NM_001345950,NM_030912,NR_144321,NM_004311,NM_016169	0,0,0,0,8198	ARL3,SUFU,TRIM8
2_K11_H3K27ac_broad_peak_19471_lociStitched	chr3	13365119	13380505	2	14145	27713.3	1672.46	425	1	NM_024923,NR_046690,NM_001330636,NM_024827,NM_001136041	0,137983,141160,141210,141339	HDAC11,HDAC11-AS1,NUP210
2_K11_H3K27ac_broad_peak_9277_lociStitched	chr15	46995000	47009037	2	12646	27978.5	1967.99	426	1	NM_001198999,NR_135680,NM_024966,NM_020858,NM_153616,NM_153617,NM_153618,NM_153619	467366,771734,1001649,1001649,1001649,1001649,1001649,1001649	LOC105370802,SEMA6D
2_K11_H3K27ac_broad_peak_29385_lociStitched	chr8	134577714	134585884	2	7013	27332.7	1342.33	427	1	NM_003033,NM_173344,NR_134462,NR_134463,NR_125422	0,0,90120,90120,201910	LOC101927798,LOC105375773,ST3GAL1
1_K11_H3K27ac_broad_peak_14628_lociStitched	chr19	47614120	47617668	1	3549	26835.7	888.064	428	1	NM_015168,NM_001145713,NM_001145714,NM_005500,NR_027280	0,16412,16412,16412,16447	SAE1,ZC3H4
3_K11_H3K27ac_broad_peak_30133_lociStitched	chr9	91932810	91958137	3	11242	30465.8	4556.33	429	1	NM_001282688,NM_001282689,NM_001354696,NM_001354697,NM_001354698,NM_001354702,NM_024077,NM_001282690	0,0,0,0,0,0,0,0	SECISBP2
3_K11_H3K27ac_broad_peak_25520_lociStitched	chr6	74220449	74234046	3	9146	28924.9	3038.93	430	1	NM_001402,NR_132980,NR_132981,NM_001123226,NM_012123,NM_133645	0,0,0,9271,9271,9271	EEF1A1,MTO1,SNORD141A,SNORD141B
2_K11_H3K27ac_broad_peak_11943_lociStitched	chr17	37351784	37366768	2	7891	29080.9	3227.55	431	1	NM_000723,NM_199247,NM_199248,NM_000981,NM_001330200	0,0,0,0,0	CACNB1,RPL19
5_K11_H3K27ac_broad_peak_17205_lociStitched	chr2	232526361	232552669	5	8789	29151.9	3320.07	432	1	NM_001099285,NM_002823,NR_036052,NR_036262,NR_036263,NR_128710	20566,20566,25355,25355,25355,25355	MIR1244-1,MIR1244-2,MIR1244-3,MIR1244-4,PTMA
6_K11_H3K27ac_broad_peak_13673_lociStitched	chr19	2598185	2637693	6	12682	30571.3	4752.81	433	1	NM_052847,NR_107004,NM_145173,NM_144564,NM_213568	0,0,76872,94830,96831	DIRAS1,GNG7,MIR7850,SLC39A3
3_K11_H3K27ac_broad_peak_15665_lociStitched	chr2	65163778	65178032	3	9246	27803.9	2035.47	434	1	NR_036586,NM_001348406,NM_001348407,NM_001193493,NM_003038	4198,37547,37547,37547,38463	LINC02245,SLC1A4
2_K11_H3K27ac_broad_peak_19761_lociStitched	chr3	46245547	46256873	2	9025	27078.2	1364.78	435	1	NM_001295,NM_001164680,NM_001837,NM_178328,NM_178329	0,26999,26999,26999,26999	CCR1,CCR3
7_K11_H3K27ac_broad_peak_5730_lociStitched	chr11	128319612	128368018	7	20731	30190.8	4506.6	436	1	NM_001162422,NM_005238,NM_001330451,NM_001143820,NR_106738	0,0,0,0,24267	ETS1,MIR6090
2_K11_H3K27ac_broad_peak_12711_lociStitched	chr17	74776072	74788817	2	12026	27632.4	1961.46	437	1	NM_001242534,NM_001353017,NR_148229,NR_148230,NR_148231,NM_001242532,NM_001242533,NM_001242535,NM_001242536,NM_001242537,NM_001353018,NM_001353019,NM_024311,NR_148232,NR_148233,NR_148234,NR_148235,NR_148236,NR_148237,NR_148238,NR_148239,NR_148240,NR_148242	1174,1174,1174,1174,1174,1174,1174,1174,1174,1174,1174,1174,1174,1174,1174,1174,1174,1174,1174,1174,1174,1174,1174	MFSD11
1_K11_H3K27ac_broad_peak_13642_lociStitched	chr19	2081964	2090843	1	8880	27025.9	1369.14	438	1	NM_130807,NM_001031735,NM_001039846,NM_001261826,NM_003938	0,6025,6025,10144,10144	AP3D1,IZUMO4,MOB3A
2_K11_H3K27ac_broad_peak_10625_lociStitched	chr16	30193496	30206087	2	6828	27683.8	2054.85	439	1	NM_001193333,NM_007074,NR_002454,NR_135304,NM_001031827,NM_001039182,NM_001320579,NM_001320607,NM_001014999,NM_001015000,NM_024044,NM_178044,NR_037608,NR_037609	0,0,0,0,0,0,0,0,0,0,0,0,0,0	BOLA2,BOLA2B,CORO1A,LOC606724,SLX1A,SLX1A-SULT1A3,SLX1B,SLX1B-SULT1A4
9_K11_H3K27ac_broad_peak_11116_lociStitched	chr16	81740408	81786280	9	13231	33266.4	7701.91	440	1	NM_198390,NM_030629,NM_002661,NR_045112,NR_106759	0,0,26583,39530,95396	CMIP,LOC100129617,MIR6504,PLCG2
2_K11_H3K27ac_broad_peak_1775_lociStitched	chr1	153309050	153319385	2	6182	28494.6	2978.55	441	1	NM_020393,NM_002965,NM_052891,NM_005621,NM_001319201,NM_001319196,NM_001319197,NM_002964,NM_001319198	0,10945,25857,26799,43123,43123,43123,43123,43123	PGLYRP3,PGLYRP4,S100A12,S100A8,S100A9
1_K11_H3K27ac_broad_peak_14615_lociStitched	chr19	47216598	47222708	1	6111	27082.6	1595.93	442	1	NM_001079882,NM_001079880,NM_001079881,NM_016457,NM_001039877,NM_013403	0,0,0,0,60,60	PRKD2,STRN4
1_K11_H3K27ac_broad_peak_17181_lociStitched	chr2	231729225	231739763	1	10539	27163.8	1732.45	443	1	NM_001287240,NM_001287241,NM_001012514,NM_030926,NM_001012516	0,0,0,0,0	ITM2C
5_K11_H3K27ac_broad_peak_15074_lociStitched	chr2	11618457	11648575	5	15199	29717.4	4400.24	444	1	NM_001278275,NM_001278276,NM_001278277,NM_001278278,NM_198256,NM_212540,NR_103490	12155,12155,12155,12155,12155,12155,12155	E2F6
2_K11_H3K27ac_broad_peak_13071_lociStitched	chr18	19314891	19329029	2	10367	27212.8	1960.94	445	1	NM_020774,NM_001308256,NM_138340,NR_031565,NM_001308257	0,30126,30126,51334,70717	ABHD3,MIB1,MIR320C1
2_K11_H3K27ac_broad_peak_5079_lociStitched	chr11	65339546	65358791	2	11271	27293.3	2043.82	446	1	NM_001098784,NM_001098785,NM_152832,NM_001099409,NM_001351087	0,0,0,0,0	EHBP1L1,FAM89B
1_K11_H3K27ac_broad_peak_5907_lociStitched	chr12	6640872	6645646	1	4775	26122.9	894.17	447	1	NM_014865,NM_001289745,NM_002046,NM_001289746,NM_001256799	0,0,0,0,0	GAPDH,NCAPD2
1_K11_H3K27ac_broad_peak_23076_lociStitched	chr5	26876035	26886623	1	10589	26358.8	1164.68	448	1	NM_016279,NR_038848,NR_134265,NR_136209,NR_147006	0,585776,1399873,1573647,1685271	CDH9,LINC02103,LINC02211,LINC02228,PURPL
6_K11_H3K27ac_broad_peak_25174_lociStitched	chr6	37015748	37041817	6	11969	28748.9	3571.45	449	1	NM_173558,NM_001271641,NM_014341,NR_130739,NM_001199159,NM_153370	18904,61422,61422,61422,83136,83136	FGD2,MTCH1,PI16
K11_H3K27ac_broad_peak_12768	chr17	76164147	76172727	1	8581	26568.8	1401.97	450	1	NM_001320523,NM_004710,NM_001346663,NM_003258,NM_001163075	0,0,0,0,1784	C17orf99,SYNGR2,TK1
2_K11_H3K27ac_broad_peak_2309_lociStitched	chr1	183439504	183448644	2	4678	27734.4	2574.74	451	1	NR_040063,NM_001174061,NM_001331007,NM_001350219,NM_001350220,NM_001350221,NM_001350222,NM_173156,NM_201568,NM_201569	0,0,0,0,0,0,0,0,0,0	SMG7,SMG7-AS1
4_K11_H3K27ac_broad_peak_20755_lociStitched	chr3	151985476	152011285	4	12928	28808	3757.79	452	1	NR_027037,NR_027038,NM_001314057,NM_021038,NM_207292	0,0,0,0,0	MBNL1,MBNL1-AS1
6_K11_H3K27ac_broad_peak_30571_lociStitched	chr9	126080078	126108372	6	12783	29541.8	4541.19	453	1	NM_173689,NR_104603,NM_001352964,NM_001352965,NM_020946	10074,22686,33561,33561,33561	CRB2,DENND1A
3_K11_H3K27ac_broad_peak_12726_lociStitched	chr17	75131605	75144329	3	11131	27140.3	2245.79	454	1	NM_001204408,NM_001204410,NM_001039573,NM_001143998,NM_001143999,NM_003003	0,0,0,0,0,0	SEC14L1
1_K11_H3K27ac_broad_peak_29048_lociStitched	chr8	101962214	101966371	1	4158	25827.4	964.84	455	1	NM_001135702,NM_001135700,NM_001135701,NM_145690,NM_001135699,NM_003406	0,0,0,0,0,0	YWHAZ
3_K11_H3K27ac_broad_peak_14691_lociStitched	chr19	49362245	49380559	3	7756	27961.8	3118.87	456	1	NM_001161354,NM_020904,NM_014330,NM_003323,NM_016246	0,0,0,3663,22312	HSD17B14,PLEKHA4,PPP1R15A,TULP2
1_K11_H3K27ac_broad_peak_13359_lociStitched	chr18	52980426	52991736	1	11311	26440.5	1624.12	457	1	NM_001348215,NM_001243234,NM_001243235,NM_001348214,NM_001330605,NM_001243232,NM_001306208,NM_001243233,NM_001348212,NM_001348213,NM_001243231,NM_001348211,NM_001306207,NM_001348217,NM_001348218,NM_001348219,NM_001348220,NM_001083962,NM_001243230,NM_001330604,NM_003199,NM_001243227,NM_001243228,NM_001243226	0,0,0,0,0,0,0,0,0,0,0,0,0,0,0,0,0,0,0,0,0,0,0,0	TCF4
2_K11_H3K27ac_broad_peak_17843_lociStitched	chr20	42307113	42318463	2	6468	26714.5	1929.5	458	1	NM_001278610,NM_002466,NM_001303458,NM_001303459,NM_001323578,NM_001323579,NM_001323580,NM_001323581,NM_016004	0,0,31178,31178,31178,31178,31178,31178,31178	IFT52,MYBL2
4_K11_H3K27ac_broad_peak_966_lociStitched	chr1	52418608	52432792	4	9582	28922.6	4171.51	459	1	NM_002867,NM_015913,NR_046405,NR_046406,NM_138417	0,53012,64977,64977,64985	KTI12,RAB3B,TXNDC12
1_K11_H3K27ac_broad_peak_22845_lociStitched	chr5	217431	225171	1	7741	26138.8	1413.32	460	1	NM_145265,NM_001294332,NM_001330758,NM_004168,NM_001080478	0,0,0,0,20983	CCDC127,LRRC14B,SDHA
2_K11_H3K27ac_broad_peak_32056_lociStitched	chrX	153569164	153581191	2	8422	27171.4	2530.48	461	1	NM_001110556,NM_001456,NM_001145933,NM_012253,NM_001145934	0,0,10452,10452,10452	FLNA,TKTL1
4_K11_H3K27ac_broad_peak_24487_lociStitched	chr5	180228855	180260188	4	12552	27375.6	2735.37	462	1	NM_002406,NM_001114619,NM_001114620,NM_001114618,NM_001114617,NR_045680,NR_027183,NR_045678,NR_045679	0,0,0,0,0,0,0,0,0	HEIH,LINC00847,MGAT1
4_K11_H3K27ac_broad_peak_28959_lociStitched	chr8	95887079	95917882	4	11238	32078.2	7442	463	1	NM_017864,NR_073444,NR_073445,NM_057749,NR_148903,NR_148904,NR_148905,NR_148906,NM_001354514,NM_001354515,NM_001354516,NM_001354522,NM_001354524,NM_001354525,NM_001354534	0,0,0,0,0,0,0,0,0,0,0,0,0,0,0	CCNE2,INTS8,NDUFAF6
1_K11_H3K27ac_broad_peak_20989_lociStitched	chr3	178229940	178240883	1	10944	26477.7	1877.82	464	1	NR_126560,NR_126561,NM_181361,NM_001278911,NM_005832	2372,2372,13203,35605,35605	KCNMB2,KCNMB2-AS1
5_K11_H3K27ac_broad_peak_13617_lociStitched	chr19	1647777	1672430	5	9363	27749.4	3185.17	465	1	NM_001136139,NM_001351778,NM_001351779,NM_003200,NM_006830	0,0,0,0,42295	TCF3,UQCR11
20_K11_H3K27ac_broad_peak_2918_lociStitched	chr1	228716696	228784241	20	21920	43472	18926.1	466	1	NR_106988,NR_106988,NR_106988,NR_106988,NR_106988,NR_106988,NR_106988,NR_106988,NR_106988,NR_037962,NR_002834,NR_106988	0,0,0,0,0,0,0,0,0,0,0,0	DUSP5P1,MIR7641-2,RHOU
8_K11_H3K27ac_broad_peak_31454_lociStitched	chrX	58107729	58171871	8	34805	29197.4	4656.71	467	1	NM_007156,NM_001319967,NM_007157,NM_001353840,NM_001353841,NM_174912,NR_148557,NR_148564	170663,401037,483820,592101,592101,592101,592101,592101	FAAH2,NLRP2B,ZXDA,ZXDB
4_K11_H3K27ac_broad_peak_28429_lociStitched	chr8	33400832	33425017	4	11404	27658	3146.47	468	1	NM_024787,NM_001305116,NM_001305115,NM_024025,NM_001330505	0,23831,23831,23831,30123	DUSP26,RNF122,TTI2
7_K11_H3K27ac_broad_peak_25775_lociStitched	chr6	107421743	107452027	7	13390	28064.2	3567.46	469	1	NM_001080450,NM_020381,NM_001142468,NM_001142470,NM_016487	0,21734,48954,48954,48954	BEND3,C6orf203,PDSS2
4_K11_H3K27ac_broad_peak_18185_lociStitched	chr20	61505005	61531979	4	10584	29002.4	4523.54	470	1	NM_001193369,NM_033081,NR_145839,NM_001193370,NM_080797	0,0,0,0,0	DIDO1,SNORA117
3_K11_H3K27ac_broad_peak_19462_lociStitched	chr3	13035724	13061878	3	12968	26750.3	2272.78	471	1	NM_001134382,NM_001330619,NM_014869,NR_136189,NM_000994,NM_001007073	0,7189,26527,109015,152644,152644	IQSEC1,LINC02022,RPL32
8_K11_H3K27ac_broad_peak_8513_lociStitched	chr14	74208004	74262060	8	18294	29509.2	5059.64	472	1	NM_194278,NM_001043318,NR_039727,NR_109995,NM_006029	0,0,0,0,26877	ELMSAN1,LOC100506476,MIR4505,PNMA1
4_K11_H3K27ac_broad_peak_26025_lociStitched	chr6	134556888	134578253	4	9972	27295.9	2862.91	473	1	NM_001143676,NM_001143677,NM_001143678,NM_001291995,NM_005627	0,57879,59819,60855,60855	SGK1
4_K11_H3K27ac_broad_peak_24163_lociStitched	chr5	148205038	148233492	4	13696	26712.6	2284.86	474	1	NM_000024,NM_024577,NM_000870,NR_104445,NM_001040169,NM_199453,NM_001040172,NM_001286410,NM_001040173	0,128221,170949,170949,188415,188415,188415,188415,188415	ADRB2,HTR4,SH3TC2
4_K11_H3K27ac_broad_peak_10598_lociStitched	chr16	29604187	29625612	4	14595	27961.8	3550.12	475	1	NR_135305,NR_135317,NR_037451,NR_049833,NM_001030288	0,0,0,0,48659	MIR3680-1,MIR3680-2,SMG1P2,SPN
1_K11_H3K27ac_broad_peak_15751_lociStitched	chr2	70312766	70317078	1	4313	25370.5	1005.13	476	1	NR_033872,NM_006196,NR_024444,NM_001348758,NM_001348763,NM_001348764,NR_145971,NR_145972,NM_001348760,NM_001348761,NM_001348762,NR_145970,NM_001348759,NM_017880,NR_145967,NR_145968,NR_145969	0,0,34090,59934,59934,59934,59934,59934,59934,59934,59934,59934,59934,59934,59934,59934,59934	C2orf42,LINC01816,PCBP1,PCBP1-AS1
3_K11_H3K27ac_broad_peak_23533_lociStitched	chr5	78522819	78537404	3	10152	26194.7	1874.17	477	1	NM_152405,NM_001713,NM_001277077,NM_001277078,NM_004272	0,94707,132243,132243,132243	BHMT,HOMER1,JMY
K11_H3K27ac_broad_peak_24880	chr6	27105437	27116100	1	10664	25865.2	1702.88	478	1	NM_080593,NM_003495,NM_001312653,NM_080596,NR_036096	0,0,0,0,0	HIST1H2AH,HIST1H2BK,HIST1H4I,MIR3143
1_K11_H3K27ac_broad_peak_16478_lociStitched	chr2	158295273	158302617	1	7345	25643.8	1488.63	479	1	NM_004288,NM_001111031,NM_001111032,NM_001111033,NM_145259	0,80662,80662,80662,80662	ACVR1C,CYTIP
1_K11_H3K27ac_broad_peak_1887_lociStitched	chr1	155531240	155534549	1	3310	25664.9	1544.97	480	1	NM_018489,NR_147963,NR_147964,NM_001256532,NM_001256533,NM_001350772,NM_001350773,NM_001350774,NM_001350775,NM_001350776,NM_001350777,NM_001350778,NM_001350779,NM_001350780,NM_001350781,NM_001350782,NM_001350783,NM_001350784,NM_001350785,NM_001350786,NM_001350787,NM_001350788,NM_001350789,NM_018116,NR_046292,NR_046293,NR_046294,NR_046295,NR_146907,NR_146908	0,0,0,45412,45412,45412,45412,45412,45412,45412,45412,45412,45412,45412,45412,45412,45412,45412,45412,45412,45412,45412,45412,45412,45412,45412,45412,45412,45412,45412	ASH1L,ASH1L-AS1,MSTO1
3_K11_H3K27ac_broad_peak_399_lociStitched	chr1	24513198	24533114	3	9846	26593.8	2475.56	481	1	NM_170743,NM_173064,NM_173065,NR_027087,NM_021258	0,0,0,0,43424	IFNLR1,IL22RA1,LOC284632
4_K11_H3K27ac_broad_peak_2120_lociStitched	chr1	167416373	167426028	4	6027	27089	2973.74	482	1	NM_000734,NM_198053,NM_001198786,NM_002697,NR_037163,NM_001198783	0,0,19792,19792,19792,19792	CD247,POU2F1
4_K11_H3K27ac_broad_peak_20556_lociStitched	chr3	130557541	130574289	4	12287	26512.1	2436.83	483	1	NM_001199181,NM_001199180,NM_001199182,NM_001199179,NM_001001485	0,0,0,38546,38570	ATP2C1
3_K11_H3K27ac_broad_peak_11095_lociStitched	chr16	80602699	80626305	3	11112	28183.2	4109.8	484	1	NR_104666,NR_104665,NM_152342,NR_120307,NM_001305017,NM_130897,NR_130942,NR_130943	0,0,5491,5668,17994,17994,17994,17994	CDYL2,DYNLRB2,LINC01227,LOC102724084
1_K11_H3K27ac_broad_peak_27809_lociStitched	chr7	129588662	129593320	1	4659	25231.5	1169.16	485	1	NM_001202498,NM_003344,NM_182697,NM_001282190,NM_001282191,NM_016478	0,0,0,64806,64806,64806	UBE2H,ZC3HC1
4_K11_H3K27ac_broad_peak_26831_lociStitched	chr7	38384314	38408166	4	15310	27553.8	3511.01	486	1	NR_040085,NM_001635,NM_139316,NM_001003799,NM_001003806	0,15131,15131,71067,71067	AMPH,TARP,TRG-AS1
2_K11_H3K27ac_broad_peak_29177_lociStitched	chr8	119559709	119580124	2	8878	27009	3070.42	487	1	NR_146234,NM_001101676,NM_001349811,NR_109794,NM_207506	0,0,0,0,0	SAMD12
2_K11_H3K27ac_broad_peak_716_lociStitched	chr1	37933431	37946136	2	8857	25730.2	1879.07	488	1	NR_038842,NM_001323550,NM_001323551,NM_025079,NR_106790	0,0,0,0,0	LINC01137,MIR6732,ZC3H12A
5_K11_H3K27ac_broad_peak_11932_lociStitched	chr17	37023185	37038297	5	9096	26767.9	2940.8	489	1	NM_001271608,NM_006148,NR_073384,NM_000978,NR_002576	0,0,0,13133,13938	LASP1,RPL23,SNORA21
1_K11_H3K27ac_broad_peak_32058_lociStitched	chrX	153596104	153600991	1	4888	25203.7	1402.08	490	1	NM_001110556,NM_001456,NM_000117,NM_001256577,NM_001256580,NM_001303625,NM_006013	0,0,6606,25415,25415,25415,25415	EMD,FLNA,RPL10
5_K11_H3K27ac_broad_peak_27084_lociStitched	chr7	70133349	70166389	5	11432	28209.6	4410.84	491	1	NM_001127231,NM_015570,NM_001127232,NM_022479,NR_037477	0,0,377578,431134,606269	AUTS2,GALNT17,MIR3914-1
6_K11_H3K27ac_broad_peak_2401_lociStitched	chr1	192485028	192520930	6	13123	30523.9	6738.81	492	1	NM_002922,NM_002927,NM_144766,NM_001039152,NR_039624	23927,84338,84338,148615,164528	MIR4426,RGS1,RGS13,RGS21
1_K11_H3K27ac_broad_peak_9567_lociStitched	chr15	69081703	69092337	1	10635	25567.3	1793.96	493	1	NM_006305,NR_036197,NR_026808,NR_031680,NM_001324014,NM_006091,NM_001190456,NM_001190457,NM_001324015	0,1852,3823,23966,61560,61560,61560,61560,61560	ANP32A,ANP32A-IT1,CORO2B,MIR4312,MIR548H4
2_K11_H3K27ac_broad_peak_17953_lociStitched	chr20	46386515	46406018	2	7118	26910.2	3155.59	494	1	NM_018837,NM_001161841,NM_198596,NM_001174087,NM_001174088,NM_006534,NM_181659	0,0,0,100895,100895,100895,100895	NCOA3,SULF2
2_K11_H3K27ac_broad_peak_28335_lociStitched	chr8	26428390	26437265	2	8276	25494.3	1741.28	495	1	NM_001197293,NM_001386,NM_001244604,NM_007257,NM_001330491	0,0,0,56908,157746	BNIP3L,DPYSL2,PNMA2
2_K11_H3K27ac_broad_peak_30254_lociStitched	chr9	98256130	98274062	2	8381	26363.6	2668.28	496	1	NM_001083607,NM_001083606,NM_001083604,NM_001083605,NM_000264,NM_001354918,NR_149061,NM_001083603,NM_001083602,NM_001354919	0,0,0,0,0,0,0,0,0,0	PTCH1
5_K11_H3K27ac_broad_peak_19965_lociStitched	chr3	55687818	55726784	5	16612	26793	3132.87	497	1	NM_015576,NR_132749,NR_024615,NR_037502,NM_003392	0,0,0,159736,166149	ERC2,ERC2-IT1,MIR3938,WNT5A
1_K11_H3K27ac_broad_peak_3328_lociStitched	chr10	17268832	17275088	1	6257	24974.6	1330.03	498	1	NR_108060,NR_108061,NM_003380,NM_001321006,NM_001321007,NM_001351219,NM_001351221,NM_004412,NM_001351220,NM_001351222,NM_001351223	0,0,0,24763,24763,24763,24763,24763,24763,24763,24763	TRDMT1,VIM,VIM-AS1
4_K11_H3K27ac_broad_peak_18733_lociStitched	chr22	23145179	23167867	4	10541	26942	3378.24	499	1	NR_030755,NR_049835,NM_001178126,NM_001256296,NM_001282879,NM_199127	0,60580,62093,62093,154812,154812	GGTLC2,IGLL5,MIR5571,MIR650
3_K11_H3K27ac_broad_peak_6881_lociStitched	chr12	94541565	94568988	3	11523	26071	2525.66	500	1	NM_005761,NR_037687,NM_001346457,NM_001042399,NM_001346458,NM_001346459,NM_016122	0,87309,131182,133068,133068,133068,133068	CEP83,PLXNC1
4_K11_H3K27ac_broad_peak_2080_lociStitched	chr1	162540619	162561377	4	8787	29044.6	5511.25	501	1	NM_001324115,NM_001324116,NM_001324117,NM_003115,NM_001324113,NM_001324114	0,0,0,0,0,0	UAP1
4_K11_H3K27ac_broad_peak_5705_lociStitched	chr11	126042668	126068983	4	11129	25967.6	2442.03	502	1	NM_001144827,NM_032795,NM_024556,NM_001330446,NM_001177842,NM_003139	3006,3006,12636,12636,63831,63831	FAM118B,RPUSD4,SRPRA
3_K11_H3K27ac_broad_peak_24975_lociStitched	chr6	30675307	30698704	3	7374	26766.2	3249.84	503	1	NM_014641,NR_133647,NM_001293213,NM_001293214,NM_178014,NR_120608,NM_001293212,NM_001293215,NM_001293216,NM_001318875,NM_005803	0,0,0,0,0,0,0,0,0,0,0	FLOT1,MDC1,MDC1-AS1,TUBB
5_K11_H3K27ac_broad_peak_12695_lociStitched	chr17	74241667	74268942	5	11937	27275	3763.95	504	1	NM_182565,NM_032134,NR_130649,NM_001330501,NM_052916	0,1188,1188,5276,5278	QRICH2,RNF157,UBALD2
2_K11_H3K27ac_broad_peak_12075_lociStitched	chr17	40728805	40739789	2	6779	26078.2	2586.73	505	1	NM_001256014,NR_045671,NM_001256015,NM_001256016,NM_013290,NM_016556,NR_045669,NR_045670,NM_178126,NR_026697	0,0,0,0,0,0,0,0,0,0	PSMC3IP,RETREG3
6_K11_H3K27ac_broad_peak_4181_lociStitched	chr10	111640412	111675203	6	17525	26785.6	3339.94	506	1	NM_001324136,NM_001167604,NM_001324128,NM_001324131,NM_001324132,NM_001324133,NM_001324134,NM_001324135,NM_020383	0,0,0,0,0,0,0,0,0	XPNPEP1
3_K11_H3K27ac_broad_peak_26043_lociStitched	chr6	135187536	135203701	3	9486	25713.7	2295.43	507	1	NM_001193480,NM_022568,NM_170771,NM_001145158,NM_006620	34827,34827,34827,77816,77816	ALDH8A1,HBS1L
5_K11_H3K27ac_broad_peak_29315_lociStitched	chr8	131027290	131058620	5	12482	27651.9	4242.08	508	1	NM_001353242,NM_001353243,NM_001353246,NM_001353247,NM_001353248,NM_001353249,NM_001353250,NM_001353251,NM_001353252,NM_001353253,NM_001353254,NM_001353255,NM_001353256,NM_001353257,NM_001353258,NM_001353259,NM_001353260,NM_001353261,NM_001353262,NM_001353263,NM_001353271,NM_001353272,NM_001353273,NM_001353274,NM_001353275,NM_001353276,NM_001353277,NM_001353278,NM_001353279,NM_001353280,NM_001353…	0,0,0,0,0,0,0,0,0,0,0,0,0,0,0,0,0,0,0,0,0,0,0,0,0,0,0,0,0,0,0,0,0,0,0,0,0,0,0,0,0,0,0,0,0,0,0,0,0,0,0,0,0,0,0,0,0,0,0	FAM49B
2_K11_H3K27ac_broad_peak_21443_lociStitched	chr4	12694327	12705199	2	10177	25119.8	1805.84	509	1	NR_125910,NM_001017979,NM_001159601,NM_004249,NR_034054	441419,664148,664148,664148,822744	LINC01097,LINC02270,RAB28
6_K11_H3K27ac_broad_peak_14576_lociStitched	chr19	45921824	45954891	6	11374	29112.2	5829.71	510	1	NM_001166049,NM_001983,NM_202001,NR_106736,NM_001297590,NM_012099	0,0,0,0,7801,7801	CD3EAP,ERCC1,MIR6088
3_K11_H3K27ac_broad_peak_19111_lociStitched	chr22	39910787	39929370	3	10422	25756	2504.99	511	1	NM_001304564,NM_019008,NR_130789,NM_001675,NM_182810,NM_194326,NR_130151	0,0,0,0,0,0,0	ATF4,MIEF1,RPS19BP1
3_K11_H3K27ac_broad_peak_16906_lociStitched	chr2	202116545	202128438	3	10475	25231	2008.73	512	1	NM_033358,NM_001080124,NM_001228,NM_033355,NM_001080125,NR_111983,NM_033356	0,0,0,0,0,0,0	CASP8
5_K11_H3K27ac_broad_peak_428_lociStitched	chr1	25344912	25364247	5	12039	25791	2590.89	513	1	NR_039623,NM_001031680,NM_001320672,NM_004350,NR_106789	0,53412,53412,88143,99006	MIR4425,MIR6731,RUNX3
4_K11_H3K27ac_broad_peak_5644_lociStitched	chr11	120365022	120383150	4	10507	24967.7	1800.11	514	1	NM_014619,NM_001198665,NM_015313,NM_001301084,NM_001282473,NM_001282470	0,4378,4378,4378,51995,51995	ARHGEF12,GRIK4
4_K11_H3K27ac_broad_peak_26171_lociStitched	chr6	144376092	144403156	4	11318	26844.8	3756.48	515	1	NM_001317159,NM_001080951,NM_001080955,NM_001289037,NM_001289038,NM_001289039,NM_001289040,NM_001289042,NM_001289043,NM_001289044	0,0,0,0,0,0,0,0,0,0	PLAGL1
6_K11_H3K27ac_broad_peak_13663_lociStitched	chr19	2461858	2507416	6	10748	28473.8	5416.85	516	1	NR_134931,NM_015675,NM_052847,NM_032737,NR_106958	0,0,3802,4893,26861	GADD45B,GNG7,LINC01775,LMNB2,MIR7108
1_K11_H3K27ac_broad_peak_6404_lociStitched	chr12	49759642	49765315	1	5674	24575.4	1523.77	517	1	NM_023071,NM_001293285,NM_001293286,NR_120663,NM_001304944,NM_024902	0,0,0,0,12176,12176	DNAJC22,SPATS2
6_K11_H3K27ac_broad_peak_17675_lociStitched	chr20	32357746	32380344	6	12608	27214.8	4223.57	518	1	NM_001282933,NM_001282935,NM_032819,NR_104259,NR_110623	0,0,0,0,0	ZNF341,ZNF341-AS1
1_K11_H3K27ac_broad_peak_20741_lociStitched	chr3	150314681	150323673	1	8993	24411.5	1460.3	519	1	NM_016275,NM_001319043,NM_001319044,NM_001319045,NM_001319046,NM_032025	0,10879,10879,10879,10879,10879	EIF2A,SELENOT
3_K11_H3K27ac_broad_peak_12333_lociStitched	chr17	48929104	48950602	3	5331	27154.1	4209.31	520	1	NM_001243885,NM_005749,NM_001243877,NR_038458,NM_001330341	0,0,0,0,9391	TOB1,TOB1-AS1,WFIKKN2
1_K11_H3K27ac_broad_peak_30296_lociStitched	chr9	100744834	100747814	1	2981	23564.1	631.462	521	1	NM_006401,NM_018437,NM_197978,NM_001330725,NM_016481	0,37638,44160,59983,59983	ANP32B,HEMGN,TRMO
3_K11_H3K27ac_broad_peak_2959_lociStitched	chr1	230239504	230262018	3	12038	26267.1	3341.08	522	1	NM_001291866,NM_004481,NR_120373,NR_135116,NM_001258311	0,0,11728,96596,195374	GALNT2,LINC01736,PGBD5
1_K11_H3K27ac_broad_peak_21995_lociStitched	chr4	87855270	87862327	1	7058	24890.7	1968.2	523	1	NR_038841,NM_001166693,NM_144645,NM_001313959,NM_001313960	0,0,41696,65813,65813	AFF1,AFF1-AS1,C4orf36
3_K11_H3K27ac_broad_peak_22529_lociStitched	chr4	156579519	156597827	3	7066	26200.6	3288.12	524	1	NM_001130687,NM_000856,NM_001130682,NM_001256449,NM_001130683,NM_001130685,NM_001130684	0,0,0,0,0,0,0	GUCY1A1
3_K11_H3K27ac_broad_peak_15155_lociStitched	chr2	20615507	20629957	3	9354	25072.2	2164.61	525	1	NM_004040,NM_001352920,NM_001352925,NM_001352918,NM_001352926	16875,63319,63319,64763,64763	PUM2,RHOB
2_K11_H3K27ac_broad_peak_10815_lociStitched	chr16	57567997	57583729	2	11537	25427.6	2636.68	526	1	NM_033212,NM_001304376,NM_001318481,NM_153837,NM_018110	0,0,0,0,47613	ADGRG5,CCDC102A,DOK4
6_K11_H3K27ac_broad_peak_19048_lociStitched	chr22	38639153	38687028	6	15849	28428.2	5644.46	527	1	NM_001195071,NM_001195072,NM_012264,NM_152221,NM_001894,NM_001289912	0,0,0,0,0,0	CSNK1E,LOC400927-CSNK1E,TMEM184B
2_K11_H3K27ac_broad_peak_11424_lociStitched	chr17	6063681	6074584	2	10141	24262.4	1494.8	528	1	NM_015253,NR_040000,NM_001285402,NM_001033054,NM_001033055,NM_001285399,NM_001285400,NM_001285401,NM_014336	35935,229666,252473,252473,252473,252473,252473,252473,252473	AIPL1,LOC339166,WSCD1
1_K11_H3K27ac_broad_peak_19154_lociStitched	chr22	41839978	41844529	1	4552	23748	984.381	529	1	NM_016272,NM_032758,NM_001098,NM_001145398,NM_003216	0,11192,20600,44647,44647	ACO2,PHF5A,TEF,TOB2
2_K11_H3K27ac_broad_peak_30657_lociStitched	chr9	130529351	130543123	2	8722	25233.1	2481.71	530	1	NM_001252334,NM_005489,NM_170600,NM_001142531,NM_001142532	0,0,0,4633,4655	SH2D3C
4_K11_H3K27ac_broad_peak_30177_lociStitched	chr9	93913008	93937708	4	9837	26873.6	4191.59	531	1	NR_135306,NM_001698,NM_001306190,NM_001351431,NM_001351432,NM_001351433	0,38389,38389,38389,38389,38389	AUH,LINC00484
8_K11_H3K27ac_broad_peak_22990_lociStitched	chr5	10577956	10628080	8	13899	30701	8049.91	532	1	NM_001164440,NM_001291963,NM_004394,NR_134289,NR_134290	0,51262,51262,55761,68651	ANKRD33B,DAP,LINC02213
3_K11_H3K27ac_broad_peak_4962_lociStitched	chr11	62306263	62325708	3	13567	24588.2	2035.89	533	1	NM_024060,NM_001346446,NM_001346445,NM_001620,NM_001404	0,0,0,0,1365	AHNAK,EEF1G
2_K11_H3K27ac_broad_peak_29693_lociStitched	chr9	21986994	21996566	2	7749	23896.5	1369.75	534	1	NM_058195,NR_047533,NR_047539,NR_047540,NR_047541,NR_047542,NR_003529,NR_047532,NR_047534,NR_047535,NR_047536,NR_047537,NR_047538,NR_047543,NR_120536	0,0,0,0,0,0,0,0,0,0,0,0,0,0,0	CDKN2A,CDKN2B-AS1
4_K11_H3K27ac_broad_peak_13977_lociStitched	chr19	12993732	13025696	4	12276	26565.3	4040.25	535	1	NM_006563,NM_000159,NM_013976,NR_102316,NR_102317,NM_001105578	0,0,0,0,0,0	GCDH,KLF1,SYCE2
2_K11_H3K27ac_broad_peak_28082_lociStitched	chr7	156792617	156810820	2	8320	25631.6	3141.84	536	1	NM_001165255,NM_005515,NR_147077,NR_038835,NM_001353366,NM_138400	0,0,0,0,26742,26742	MNX1,MNX1-AS1,MNX1-AS2,NOM1
5_K11_H3K27ac_broad_peak_25186_lociStitched	chr6	37271992	37286211	5	9770	24689.9	2212.48	537	1	NM_017772,NR_130108,NM_003958,NM_183078,NR_046399	0,0,35537,35537,35537	RNF8,TBC1D22B
1_K11_H3K27ac_broad_peak_421_lociStitched	chr1	25249785	25257551	1	7767	23775.6	1327.21	538	1	NM_004350,NM_001031680,NM_001320672,NR_106789,NM_013943	0,0,0,3879,78971	CLIC4,MIR6731,RUNX3
10_K11_H3K27ac_broad_peak_26017_lociStitched	chr6	134320719	134362863	10	15327	28417.7	5976.02	539	1	NM_145176,NM_001253676,NM_004865,NR_037938,NM_198392	0,12082,12082,72248,104045	HMGA1P7,SLC2A12,TBPL1,TCF21
2_K11_H3K27ac_broad_peak_10877_lociStitched	chr16	66549823	66559665	2	7850	23963.3	1561.93	540	1	NM_001272050,NM_001172643,NM_001271935,NM_001172644,NM_001172645,NM_001271934,NM_004614,NR_073520	0,0,0,0,0,0,0,0	TK2
1_K11_H3K27ac_broad_peak_16614_lociStitched	chr2	174826818	174831606	1	4789	23439.7	1051.44	541	1	NM_001017371,NM_001172712,NM_003111,NR_136175,NM_001011708,NM_001328688,NM_013341	0,0,0,58402,105569,105569,105569	LINC01960,OLA1,SP3
1_K11_H3K27ac_broad_peak_22760_lociStitched	chr4	185454529	185460688	1	6160	23678.9	1370.38	542	1	NR_147158,NR_131967,NM_002199,NR_131965,NR_131966	0,44559,58804,79082,79082	IRF2,LINC02365,LINC02427
1_K11_H3K27ac_broad_peak_19484_lociStitched	chr3	14159440	14167913	1	8474	23355	1076.92	543	1	NM_001098502,NM_144636,NM_024334,NM_001354726,NM_001354727,NM_001354729,NM_001354730,NM_004628,NR_148950,NR_148951	0,0,0,18735,18735,18735,18735,18735,18735,18735	CHCHD4,TMEM43,XPC
5_K11_H3K27ac_broad_peak_13218_lociStitched	chr18	42279720	42309732	5	13530	25885.3	3619.45	544	1	NM_001130110,NM_015559,NR_131768,NR_110792,NR_036203	0,0,145853,168059,240315	LINC01478,LINC01601,MIR4319,SETBP1
3_K11_H3K27ac_broad_peak_6636_lociStitched	chr12	58281982	58299184	3	8329	25495.1	3240.86	545	1	NR_148947,NR_038269,NM_001320408,NM_001320409,NM_001320410,NM_033276	0,26048,36103,36103,36103,36103	ATP23,LOC100506844,LOC283387
1_K11_H3K27ac_broad_peak_30903_lociStitched	chr9	139792255	139798487	1	6233	23470.3	1225.83	546	1	NM_021138,NR_039697,NM_001281297,NM_001281298,NM_001281299,NM_003792,NM_153200	0,11001,31468,31468,31468,31468,31468	EDF1,MIR4479,TRAF2
1_K11_H3K27ac_broad_peak_24828_lociStitched	chr6	26025754	26034811	1	9058	23608	1366.7	547	1	NM_003544,NM_003537,NM_003513,NM_003538,NM_003529	0,0,0,3477,4569	HIST1H2AB,HIST1H3A,HIST1H3B,HIST1H4A,HIST1H4B
5_K11_H3K27ac_broad_peak_17943_lociStitched	chr20	46096725	46136691	5	11047	29335	7101.96	548	1	NM_001174087,NM_001174088,NM_006534,NM_181659,NR_146496	0,0,0,0,55838	LINC01754,NCOA3
4_K11_H3K27ac_broad_peak_12398_lociStitched	chr17	55532000	55565598	4	12245	26146	3937.69	549	1	NM_001322250,NM_001322251,NM_138962,NM_170721,NR_110808	0,0,0,0,34011	LOC101927557,MSI2
2_K11_H3K27ac_broad_peak_2268_lociStitched	chr1	179968629	179975353	2	6112	24293.1	2105.28	550	1	NM_014810,NM_001267578,NM_015602,NM_001199260,NM_001349934,NM_001349935,NM_001349936,NM_001349937,NM_145034,NM_001349931,NM_022347	0,79418,79418,121689,121689,121689,121689,121689,121689,121689,121689	CEP350,TOR1AIP1,TOR1AIP2
2_K11_H3K27ac_broad_peak_21463_lociStitched	chr4	15002612	15020640	2	8615	24361.2	2194.01	551	1	NR_038857,NM_001177381,NM_001177382,NM_001177383,NM_001177384,NM_182485,NM_182646,NR_125911	0,0,0,0,0,0,0,0	CPEB2,CPEB2-DT,LOC101929095
2_K11_H3K27ac_broad_peak_17756_lociStitched	chr20	35089093	35101743	2	9826	24828.2	2698.24	552	1	NM_014902,NM_001042486,NM_183006,NR_109939,NM_006097,NM_181526	0,0,0,34362,68144,68144	DLGAP4,DLGAP4-AS1,MYL9
2_K11_H3K27ac_broad_peak_21945_lociStitched	chr4	83283132	83296674	2	4692	24978.2	2902.05	553	1	NM_001003810,NM_002138,NM_031369,NM_031370,NM_001207000,NM_031372,NR_003249	0,0,0,0,47043,47043,47043	HNRNPD,HNRNPDL
1_K11_H3K27ac_broad_peak_16705_lociStitched	chr2	182168647	182179675	1	11029	24128.2	2117.38	554	1	NR_130784,NR_039637,NM_001316312,NM_000885,NM_001030311,NM_001030312,NM_001030313,NM_001160277,NM_201548,NR_027689,NR_027690	0,0,141944,141944,221726,221726,221726,221726,221726,221726,221726	CERKL,ITGA4,LINC01934,MIR4437
K11_H3K27ac_broad_peak_14732	chr19	50178476	50183995	1	5520	23417.1	1407.35	555	1	NM_001207042,NM_001536,NM_198318,NR_033397,NM_001040668,NM_001282516,NM_001282517,NM_001282519,NM_001282520,NM_001282521,NM_138639,NR_104200,NR_104201,NR_104202,NR_104203,NR_104204,NR_104205	0,0,0,0,1304,1304,1304,1304,1304,1304,1304,1304,1304,1304,1304,1304,1304	BCL2L12,PRMT1
3_K11_H3K27ac_broad_peak_14150_lociStitched	chr19	18389933	18417602	3	8157	25283.9	3287.08	556	1	NM_001286968,NM_005354,NR_036155,NM_001252129,NM_012321	0,0,0,0,0	JUND,LSM4,MIR3188
2_K11_H3K27ac_broad_peak_9837_lociStitched	chr15	85277084	85294330	2	8402	24372	2385.12	557	1	NM_014630,NM_001271918,NM_001271919,NM_001271920,NM_001271921,NM_001271922,NM_014300,NR_073518	0,17394,17394,17394,17394,17394,17394,17394	SEC11A,ZNF592
K11_H3K27ac_broad_peak_12133	chr17	42245258	42249931	1	4674	23170.1	1203.3	558	1	NM_080863,NR_049729,NR_049730,NM_001171251,NM_001321310,NM_001321311,NM_024032	0,3411,3411,5415,5415,5415,5415	ASB16,ASB16-AS1,C17orf53
4_K11_H3K27ac_broad_peak_1119_lociStitched	chr1	67221961	67245857	4	14310	24751.5	2788.66	559	1	NM_152665,NM_001308203,NM_001350217,NM_001350218,NM_032291	0,5140,5140,5140,5140	SGIP1,TCTEX1D1
1_K11_H3K27ac_broad_peak_27708_lociStitched	chr7	121976280	121985465	1	9186	23841.5	1917.83	560	1	NM_001009571,NM_001167940,NM_017954,NR_036484,NM_001024613,NM_001160264	0,0,0,26150,31716,31716	CADPS2,FEZF1,FEZF1-AS1
3_K11_H3K27ac_broad_peak_5270_lociStitched	chr11	72851487	72870339	3	12510	24249.3	2362.16	561	1	NM_014824,NM_002564,NM_176072,NM_176071,NM_001277205,NM_176796,NM_176797	0,59004,59004,59163,105211,105211,105211	FCHSD2,P2RY2,P2RY6
3_K11_H3K27ac_broad_peak_12745_lociStitched	chr17	75429401	75442113	3	10091	23760	1877.56	562	1	NM_001113491,NM_001293695,NM_001113492,NM_006640,NM_001113493,NM_001113494,NM_001293696	0,0,0,0,0,0,0	SEPT9
4_K11_H3K27ac_broad_peak_30863_lociStitched	chr9	137282320	137299763	4	8801	24575.4	2707.15	563	1	NM_002957,NM_001291920,NM_001291921,NR_039816,NR_146518	0,0,0,11003,95078	LINC02247,MIR4669,RXRA
3_K11_H3K27ac_broad_peak_21958_lociStitched	chr4	84122789	84143775	3	10420	26946	5080.71	564	1	NM_015697,NM_001199830,NM_001098540,NM_001166498,NM_006665	41202,69839,69839,69839,69839	COQ2,HPSE
6_K11_H3K27ac_broad_peak_24212_lociStitched	chr5	150590326	150633106	6	15657	25685.1	3828.81	565	1	NM_015621,NM_000405,NM_001167607,NM_001145017,NM_181774	0,0,0,22820,22820	CCDC69,GM2A,SLC36A3
3_K11_H3K27ac_broad_peak_5554_lociStitched	chr11	115062653	115097090	3	14342	24746.4	2903.04	566	1	NM_001098517,NM_001301043,NM_001301044,NM_001301045,NM_014333	0,0,0,0,0	CADM1
2_K11_H3K27ac_broad_peak_12108_lociStitched	chr17	41437165	41447326	2	4928	24034.8	2204.94	567	1	NR_027412,NR_027413,NM_001661,NR_047479,NM_001291586,NM_001291587,NM_001291588,NM_145041	0,5970,29027,56104,65109,65109,65109,65109	ARL4D,LINC00854,LINC00910,TMEM106A
1_K11_H3K27ac_broad_peak_22881_lociStitched	chr5	1341391	1345938	1	4548	22702.3	949.868	568	1	NM_030782,NR_125810,NR_039662,NM_001193376,NM_198253,NR_149162,NR_149163	0,17759,31900,46230,46230,46230,46230	CLPTM1L,LINC01511,MIR4457,TERT
3_K11_H3K27ac_broad_peak_23678_lociStitched	chr5	95259112	95277726	3	12035	24533.3	2795.82	569	1	NM_012081,NR_130776,NR_026936,NM_001118890,NM_001243658,NM_001243659,NM_002064	0,19979,63277,100536,100536,100536,100536	ELL2,GLRX,LINC01554,LOC101929710
2_K11_H3K27ac_broad_peak_13867_lociStitched	chr19	10329623	10347664	2	8529	24460	2726	570	1	NM_004230,NR_036206,NM_015956,NM_146387,NM_146388	0,0,14976,14976,14976	MIR4322,MRPL4,S1PR2
4_K11_H3K27ac_broad_peak_14744_lociStitched	chr19	50393178	50428693	4	12682	27279.1	5558.1	571	1	NM_001258017,NM_001258018,NM_172374,NR_047577,NM_152899,NM_012346,NM_153718,NM_153719,NM_001193357,NM_016553	0,0,0,0,0,0,0,0,0,0	IL4I1,NUP62
1_K11_H3K27ac_broad_peak_1943_lociStitched	chr1	156736026	156739854	1	3829	23244.8	1647.95	572	1	NM_005973,NM_001126050,NM_001319186,NR_135008,NM_001126051	0,13787,13787,13787,14003	HDGF,PRCC
8_K11_H3K27ac_broad_peak_7258_lociStitched	chr12	123345082	123386949	8	16995	25187.2	3592.19	573	1	NM_003959,NM_024667,NM_001303099,NM_001303097,NM_001243014	0,0,2636,2636,18549	ABCB9,HIP1R,VPS37B
2_K11_H3K27ac_broad_peak_13086_lociStitched	chr18	20711975	20721221	2	8290	23176.9	1612.5	574	1	NM_001256438,NR_023359,NM_001100619,NM_138375,NM_002894,NM_203291,NM_203292	0,0,0,14568,105527,105527,105527	CABLES1,RBBP8
1_K11_H3K27ac_broad_peak_22122_lociStitched	chr4	106552497	106560165	1	7669	23656.5	2096.43	575	1	NM_017700,NM_001242729,NM_001142471,NM_020395,NR_046840	0,0,43620,43620,61106	ARHGEF38,ARHGEF38-IT1,INTS12
1_K11_H3K27ac_broad_peak_25302_lociStitched	chr6	43737402	43744244	1	6843	22852.3	1300.66	576	1	NM_001025366,NM_001025367,NM_001025368,NM_001025369,NM_001025370,NM_001033756,NM_001171622,NM_001171623,NM_001171624,NM_001171625,NM_001171626,NM_001171627,NM_001171628,NM_001171629,NM_001171630,NM_001204384,NM_001204385,NM_001317010,NM_003376,NM_001287044	0,0,0,0,0,0,0,0,0,0,0,0,0,0,0,0,0,0,0,0	VEGFA
1_K11_H3K27ac_broad_peak_31091_lociStitched	chrX	15864486	15875227	1	10742	22556.1	1009.65	577	1	NM_001272071,NM_003916,NM_005089,NM_007220,NR_002725	0,0,23105,58739,58775	AP1S2,CA5B,INE2,ZRSR2
5_K11_H3K27ac_broad_peak_18571_lociStitched	chr21	46513046	46551497	5	14717	26385.1	4902.5	578	1	NM_001112,NM_001160230,NM_015833,NM_015834,NR_027672,NR_027673,NR_027674,NR_073200,NR_144483,NM_001346688	0,0,0,0,0,0,0,0,0,0	ADARB1
1_K11_H3K27ac_broad_peak_11433_lociStitched	chr17	6915235	6922117	1	6883	22429.8	956.598	579	1	NR_040089,NM_001004333,NR_037715,NR_037716,NR_037717,NM_001142798,NM_001142799,NM_174893,NR_038310,NR_029712,NR_030178	0,0,0,0,0,0,0,0,0,0,0	ALOX12-AS1,C17orf49,MIR195,MIR497,MIR497HG,RNASEK,RNASEK-C17orf49
5_K11_H3K27ac_broad_peak_13303_lociStitched	chr18	47824176	47861399	5	12065	25992.8	4556.1	580	1	NM_001101654,NM_014593,NM_001204139,NM_001204141,NM_001323951,NM_001323953,NM_001204136,NM_001204142,NM_001204151,NM_001323942,NM_001323947,NM_001323949,NM_001323950,NM_001323952,NM_001323954,NM_002384,NM_015844,NM_015845,NM_015846,NM_015847,NM_001204137,NM_001204138,NM_001204140	9485,9485,16033,16033,16033,16033,16033,16033,16033,16033,16033,16033,16033,16033,16033,16033,16033,16033,16033,16033,16033,16033,16033	CXXC1,MBD1
1_K11_H3K27ac_broad_peak_1705_lociStitched	chr1	150335754	150339165	1	3412	22710.8	1276.4	581	1	NM_001297673,NM_001297674,NM_015203,NM_001350529,NM_004698,NR_146766,NR_146767,NR_146768,NR_146769	0,0,0,10051,10051,10051,10051,10051,10051	PRPF3,RPRD2
K11_H3K27ac_broad_peak_1687	chr1	149830516	149834902	1	4387	22906.3	1544.75	582	1	NM_001034077,NM_003548,NM_001005464,NM_021059,NM_001040874,NM_003516	0,0,5830,5830,7356,7356	HIST2H2AA3,HIST2H2AA4,HIST2H3A,HIST2H3C,HIST2H4A,HIST2H4B
5_K11_H3K27ac_broad_peak_17311_lociStitched	chr2	240240624	240268125	5	12196	24572.1	3217.62	583	1	NM_006037,NR_039948,NR_036229,NR_135575,NR_135576	0,5294,13385,55005,55289	HDAC4,LOC101928111,MIR2467,MIR4269
1_K11_H3K27ac_broad_peak_17055_lociStitched	chr2	217080616	217089527	1	8912	23133	1785.76	584	1	NR_037701,NM_021141,NM_020814,NM_001142310,NM_001142311,NM_001142312,NM_138390	0,9601,33058,113111,113111,113111,113111	LINC01963,MARCH4,TMEM169,XRCC5
3_K11_H3K27ac_broad_peak_22329_lociStitched	chr4	129579021	129598356	3	6720	25284.4	3946.27	585	1	NM_024900,NM_001287437,NM_199320,NM_001287439,NM_001287440	132422,132422,132422,132718,132718	JADE1
2_K11_H3K27ac_broad_peak_21843_lociStitched	chr4	76520419	76526129	2	5104	22918.2	1597.09	586	1	NM_001330724,NM_003948,NM_001206981,NM_001257072,NM_178497,NR_046429,NR_046430	0,0,29317,29317,29317,29317,29317	CDKL2,ODAPH
4_K11_H3K27ac_broad_peak_6233_lociStitched	chr12	32020060	32051690	4	7602	25806.9	4507.27	587	1	NR_135029,NM_018169,NM_001013699,NM_001113402,NM_001278411,NM_001278412,NR_103522,NR_103523	0,60663,74886,137953,137953,137953,137953,137953	AMN1,H3F3C,KIAA1551,LINC02422
3_K11_H3K27ac_broad_peak_6583_lociStitched	chr12	57022126	57031189	3	7046	23409.7	2162.43	588	1	NM_001300905,NM_001351156,NM_013449,NM_001686,NR_003046	0,0,0,770,6275	ATP5F1B,BAZ2A,SNORD59B
6_K11_H3K27ac_broad_peak_30778_lociStitched	chr9	134102075	134145096	6	11587	26673	5467.97	589	1	NM_001318324,NM_005085,NM_001318325,NM_033387,NM_032728	0,0,0,0,19985	FAM78A,NUP214,PLPP7
3_K11_H3K27ac_broad_peak_10487_lociStitched	chr16	22200317	22213192	3	10452	23551	2356.12	590	1	NM_013302,NM_173615,NM_001258033,NM_001258034,NM_001258035,NM_001258036,NM_018119,NR_047581	4400,32031,95504,95504,95504,95504,95504,95504	EEF2K,POLR3E,VWA3A
6_K11_H3K27ac_broad_peak_8805_lociStitched	chr14	98663125	98696113	6	11131	27307.5	6155.56	591	1	NR_015430,NR_146447,NM_001346978,NM_001346979,NM_182560	218665,433958,481837,481837,481837	C14orf177,LINC01550,LINC02312
2_K11_H3K27ac_broad_peak_14688_lociStitched	chr19	49313197	49322849	2	8574	23011.3	1861.87	592	1	NM_001164773,NM_001190,NM_001284325,NM_016246,NM_001161354,NM_020904	0,0,0,0,17505,17505	BCAT2,HSD17B14,PLEKHA4
6_K11_H3K27ac_broad_peak_21294_lociStitched	chr4	1791662	1815740	6	13979	23249.7	2102.01	593	1	NM_000142,NM_001163213,NM_001354809,NM_001354810,NM_022965,NR_148971,NM_012318	0,0,0,0,0,0,0	FGFR3,LETM1
6_K11_H3K27ac_broad_peak_5745_lociStitched	chr11	128472708	128500775	6	12606	23828.9	2691.63	594	1	NM_001143820,NR_135072,NM_001271012,NR_038908,NM_001167681,NM_001271010,NM_002017	15256,50360,55655,60792,63036,63036,63036	ETS1,FLI1,LOC101929538,SENCR
2_K11_H3K27ac_broad_peak_11388_lociStitched	chr17	4268123	4281028	2	10099	23163.2	2031.25	595	1	NM_003342,NM_001320449,NM_182538,NR_110982,NM_001330063,NM_016376,NR_047571	0,56191,56191,92935,100834,100834,100834	ANKFY1,LOC103021295,SPNS3,UBE2G1
2_K11_H3K27ac_broad_peak_24115_lociStitched	chr5	142774371	142794311	2	11866	23379.7	2257.21	596	1	NM_000176,NM_001020825,NM_001024094,NM_001204258,NM_001204259,NM_001204260,NM_001204261,NM_001204262,NM_001204263,NM_001204264,NM_001018076,NM_001018074,NM_001018075,NM_001018077,NM_001204265	0,0,0,0,0,0,0,0,0,0,0,0,0,0,0	NR3C1
1_K11_H3K27ac_broad_peak_3169_lociStitched	chr10	3824320	3828424	1	4105	21969.9	854.453	597	1	NM_001160124,NM_001160125,NM_001300,NR_027653,NR_131187	0,0,0,0,31366	KLF6,LOC105376360
3_K11_H3K27ac_broad_peak_5951_lociStitched	chr12	8462870	8475883	3	10831	22908.1	1797.1	598	1	NR_024420,NR_024254,NR_120454,NR_120455,NM_001319982,NM_018088	33677,67329,67711,71318,82657,82657	FAM86FP,FAM90A1,LINC00937,LINC02449
3_K11_H3K27ac_broad_peak_4755_lociStitched	chr11	33672432	33686916	3	7802	22644.3	1546.89	599	1	NM_012194,NM_001166692,NM_001127223,NM_001127225,NM_001127226,NM_001127227,NM_000611,NM_203329,NM_203330,NM_203331	0,32738,37640,37640,37640,37640,37640,37640,37640,37640	C11orf91,CD59,KIAA1549L
4_K11_H3K27ac_broad_peak_22948_lociStitched	chr5	6711753	6738839	4	9041	25100.6	4014.15	600	1	NM_001171805,NM_006999,NR_103771,NM_001171806,NM_001047,NM_001324322,NM_001324323,NR_136739	0,0,3930,7262,42079,42079,42079,42079	LINC02102,PAPD7,SRD5A1
2_K11_H3K27ac_broad_peak_7091_lociStitched	chr12	111865752	111884399	2	15915	23161.4	2118.3	601	1	NM_005475,NM_001291424,NM_001310121,NM_001310123,NM_002973,NR_132311	0,0,5619,5619,5619,5619	ATXN2,SH2B3
2_K11_H3K27ac_broad_peak_24203_lociStitched	chr5	150459802	150475942	2	11108	23056	2019.11	602	1	NM_001252385,NM_001252386,NM_001252393,NM_006058,NM_001258454,NM_001252391,NM_001252392,NM_001252390	0,0,0,0,0,0,0,0	TNIP1
2_K11_H3K27ac_broad_peak_30414_lociStitched	chr9	112675101	112683139	2	7314	22360.9	1347.17	603	1	NM_001037293,NM_053016,NM_007203,NM_147150,NM_001004065,NM_001198656	0,0,0,0,127739,127739	AKAP2,PALM2,PALM2-AKAP2
4_K11_H3K27ac_broad_peak_29380_lociStitched	chr8	134508618	134534366	4	12503	24347.3	3354.96	604	1	NM_003033,NM_173344,NR_134462,NR_134463,NM_001135242,NM_001258432,NM_001258433,NM_006096	0,0,141638,141638,199072,199072,199072,199072	LOC105375773,NDRG1,ST3GAL1
1_K11_H3K27ac_broad_peak_22105_lociStitched	chr4	103787936	103793519	1	5584	22838.9	1861.37	605	1	NM_181890,NM_181893,NM_001008388,NM_001100874,NR_047513,NR_047515	0,0,0,12686,12686,12686	CISD2,SLC9B1,UBE2D3
2_K11_H3K27ac_broad_peak_29427_lociStitched	chr8	142415938	142430293	2	6968	22699.6	1745.57	606	1	NM_007079,NM_032611,NM_207414,NR_102363,NR_102364	1195,1195,13636,13636,13636	MROH5,PTP4A3
8_K11_H3K27ac_broad_peak_14828_lociStitched	chr19	55165127	55192910	8	12484	25696.5	4800.9	607	1	NM_001278430,NM_001278426,NM_001278427,NM_001278428,NM_001278429	0,0,0,0,0	LILRB4
5_K11_H3K27ac_broad_peak_18654_lociStitched	chr22	19395163	19420796	5	11213	24320.6	3445.08	608	1	NM_003325,NM_003776,NM_001318151,NM_001318152,NM_001166242	0,0,0,0,7614	C22orf39,HIRA,MRPL40
2_K11_H3K27ac_broad_peak_30714_lociStitched	chr9	131936121	131947197	2	5074	22749	1900.64	609	1	NM_203434,NM_021131,NM_001271832,NM_178000,NM_178001,NM_178003,NM_001193397	0,24897,24897,24897,24897,24897,24897	IER5L,PTPA
2_K11_H3K27ac_broad_peak_4669_lociStitched	chr11	19449738	19464710	2	11102	22477.5	1636.44	610	1	NM_001111018,NR_049725,NR_033989,NR_039706,NM_001256372	0,59510,67730,132147,186537	E2F8,MIR4486,NAV2,NAV2-AS4,NAV2-AS5
K11_H3K27ac_broad_peak_1684	chr1	149801989	149806243	1	4255	22137.4	1322.14	611	1	NM_001034077,NM_003548,NM_001005464,NM_021059,NM_001040874,NM_003516	0,0,6016,6016,7542,7542	HIST2H2AA3,HIST2H2AA4,HIST2H3A,HIST2H3C,HIST2H4A,HIST2H4B
3_K11_H3K27ac_broad_peak_16451_lociStitched	chr2	153914101	153929174	3	10416	23206.4	2396.61	612	1	NR_146422,NM_152522,NR_024526,NR_146423,NR_146424,NR_146425,NR_146426,NR_146427,NM_001350068,NR_146428,NR_146429,NR_146430,NR_146431	296335,296335,296335,296335,296335,296335,296335,296335,296335,296335,296335,296335,296335	ARL6IP6
1_K11_H3K27ac_broad_peak_7908_lociStitched	chr13	114829363	114834644	1	5282	21764.6	983.85	613	1	NM_001320822,NM_001320821,NM_007368,NM_001078645,NM_001318517,NM_001318518,NM_001330101,NM_001330104,NM_001330105,NM_003903	0,0,0,165676,165676,165676,165676,165676,165676,165676	CDC16,RASA3
2_K11_H3K27ac_broad_peak_18023_lociStitched	chr20	50015710	50032489	2	10327	23557.7	2798.74	614	1	NM_001258296,NM_001258297,NM_012340,NM_173091,NM_001136021,NM_001258292,NM_001258294,NM_001258295	0,0,0,0,0,0,0,0	NFATC2
3_K11_H3K27ac_broad_peak_17856_lociStitched	chr20	42695803	42719317	3	7057	24391.1	3665.83	615	1	NM_001098797,NM_001098796,NM_032883,NM_001098798,NM_020433	0,0,0,0,21020	JPH2,TOX2
4_K11_H3K27ac_broad_peak_2339_lociStitched	chr1	184525186	184541177	4	9830	25670.4	4985.99	616	1	NM_030806,NM_001319960,NM_025191,NR_135118,NM_052966	0,118448,118448,118448,218982	C1orf21,EDEM3,FAM129A
2_K11_H3K27ac_broad_peak_5440_lociStitched	chr11	98961076	98980895	2	11469	22135.8	1498.32	617	1	NM_001243271,NM_001243270,NM_014361,NM_175566,NR_133571	0,0,0,445981,1573997	CNTN5,LOC100128386
1_K11_H3K27ac_broad_peak_5979_lociStitched	chr12	9799477	9804682	1	5206	21722	1109.71	618	1	NR_046450,NR_046448,NR_046449,NR_046451,NR_002814,NR_046444,NR_046445,NR_046446,NR_046447	0,0,0,0,0,0,0,0,0	LOC374443
1_K11_H3K27ac_broad_peak_12453_lociStitched	chr17	57860681	57866730	1	6050	21637.9	1050.71	619	1	NM_001329394,NM_001329395,NM_001329396,NM_001329397,NM_001329398,NM_001329399,NM_001329400,NM_001329401,NM_001329402,NM_030938	0,0,0,0,0,0,0,0,0,0	VMP1
2_K11_H3K27ac_broad_peak_29779_lociStitched	chr9	33445262	33459660	2	9814	22494	1914.93	620	1	NM_001318144,NM_004925,NM_022917,NM_139235,NR_106910	0,0,1691,1691,8207	AQP3,MIR6851,NOL6
2_K11_H3K27ac_broad_peak_28996_lociStitched	chr8	98640019	98658564	2	8060	24735.3	4168.92	621	1	NM_178812,NM_018407,NR_125390,NM_001317748,NM_002380,NM_030583	0,129245,181295,222685,222685,222685	LAPTM4B,LOC101927066,MATN2,MTDH
6_K11_H3K27ac_broad_peak_14429_lociStitched	chr19	40901777	40941672	6	10781	26965	6459	622	1	NM_020956,NM_181882,NM_013376,NM_013368,NM_203344	0,0,0,5076,5076	PRX,SERTAD1,SERTAD3
2_K11_H3K27ac_broad_peak_30535_lociStitched	chr9	123688060	123699276	2	10601	22753.9	2249.93	623	1	NM_005658,NM_001190945,NR_148450,NM_001190947,NM_001735,NM_001317163	0,0,5254,11211,15338,15338	C5,C5-OT1,TRAF1
1_K11_H3K27ac_broad_peak_3921_lociStitched	chr10	89620272	89630317	1	10046	21617.8	1158.19	624	1	NM_001126049,NM_000314,NM_001304717,NM_001304718,NR_028492	0,0,0,0,14904	CFL1P1,KLLN,PTEN
2_K11_H3K27ac_broad_peak_871_lociStitched	chr1	44296356	44304674	2	7639	21872.2	1419.88	625	1	NM_001270461,NM_001270462,NM_001270463,NM_001270464,NM_001270465,NM_001270466,NM_001350619,NM_001350620,NM_001350621,NM_006279,NM_174963,NM_174964,NM_174965,NM_174966,NM_174967,NM_174968,NM_174969,NM_174970,NM_174971,NR_073016,NR_073017,NR_073018,NR_073019,NR_073020,NR_073021,NR_073023,NR_146867,NM_001270459,NM_001270460,NR_106727	0,0,0,0,0,0,0,0,0,0,0,0,0,0,0,0,0,0,0,0,0,0,0,0,0,0,0,0,0,0	MIR6079,ST3GAL3
1_K11_H3K27ac_broad_peak_17238_lociStitched	chr2	234873316	234878515	1	5200	21316.4	892.148	626	1	NM_024080,NM_006944,NR_024322,NM_001282962,NM_001282963,NM_018410	0,80831,96262,110105,110105,110105	HJURP,MSL3P1,SPP2,TRPM8
4_K11_H3K27ac_broad_peak_30212_lociStitched	chr9	95621793	95651627	4	10258	25305.2	4898.74	627	1	NM_001354536,NM_001007101,NM_001261458,NM_001261459,NM_001261460,NM_001354537,NM_031486,NR_111003	0,0,0,0,0,0,0,0	LOC642943,ZNF484
4_K11_H3K27ac_broad_peak_23107_lociStitched	chr5	32276298	32301835	4	17888	24109.5	3720.74	628	1	NM_001040446,NM_001294343,NM_001294344,NM_016107,NR_144318	0,0,0,52617,52617	MTMR12,ZFR
2_K11_H3K27ac_broad_peak_14236_lociStitched	chr19	29110481	29126221	2	6498	22939.5	2568.77	629	1	NR_110759,NR_135636,NR_027318,NR_110760,NR_040036	0,4346,329817,333154,367241	LINC00906,LINC01532,LOC100420587,LOC102724908,LOC102724958
6_K11_H3K27ac_broad_peak_8925_lociStitched	chr14	105526841	105560637	6	10644	24502.1	4133.25	630	1	NM_001278694,NM_001278695,NM_001278696,NM_013345,NR_110546	0,0,0,0,0	GPR132,LINC02298
4_K11_H3K27ac_broad_peak_5190_lociStitched	chr11	67761013	67778446	4	10986	22272.4	1929.83	631	1	NM_030930,NM_001161473,NM_000694,NM_001030010,NM_001290058,NM_001290059	0,0,0,0,0,0	ALDH3B1,UNC93B1
1_K11_H3K27ac_broad_peak_12568_lociStitched	chr17	65642118	65648985	1	6868	21352.2	1010.14	632	1	NM_012417,NM_181671,NM_001303272,NM_015462,NR_003706	0,0,64964,64964,87801	NOL11,PITPNC1,SNORA38B
3_K11_H3K27ac_broad_peak_18103_lociStitched	chr20	55964058	55975119	3	7181	22463.8	2125.92	633	1	NR_149006,NM_001291780,NM_017495,NM_183425,NM_003610,NM_001015885	0,0,0,0,10540,10540	LOC100291105,RAE1,RBM38
5_K11_H3K27ac_broad_peak_20451_lociStitched	chr3	124487972	124512387	5	14997	23550.7	3215.46	634	1	NM_002213,NM_000373,NR_033434,NR_033437,NR_036088	0,19854,19854,19854,36610	ITGB5,MIR544B,UMPS
1_K11_H3K27ac_broad_peak_18967_lociStitched	chr22	36778539	36784956	1	6418	21441.8	1109.5	635	1	NM_002473,NM_012473,NR_106877,NM_024955,NM_001102371	0,78137,95587,98277,98277	FOXRED2,MIR6819,MYH9,TXN2
1_K11_H3K27ac_broad_peak_5835_lociStitched	chr12	1530469	1536283	1	5815	21549	1218.61	636	1	NM_178039,NM_178040,NR_027946,NR_027948,NR_027949,NM_001301248	0,0,0,0,0,0	ERC1
2_K11_H3K27ac_broad_peak_15539_lociStitched	chr2	54784289	54800236	2	9157	22624	2318.69	637	1	NM_003128,NM_178313,NR_002229,NM_001039753,NM_001100396	0,0,27312,151913,195576	C2orf73,EML6,RPL23AP32,SPTBN1
3_K11_H3K27ac_broad_peak_13649_lociStitched	chr19	2254542	2274148	3	7892	22913.5	2629.16	638	1	NM_144616,NM_001301020,NM_004152,NM_198532,NM_000479	0,0,0,483,2471	AMH,JSRP1,OAZ1,PEAK3
3_K11_H3K27ac_broad_peak_12448_lociStitched	chr17	57694642	57719508	3	7220	23637.6	3356.91	639	1	NM_001288653,NM_004859,NM_001166301,NM_024612,NM_001015509,NM_016077	0,0,8930,8930,55159,55159	CLTC,DHX40,PTRH2
5_K11_H3K27ac_broad_peak_13261_lociStitched	chr18	46301511	46341088	5	11791	25341.2	5065.86	640	1	NM_001142397,NM_014772,NR_039897,NM_001190823,NM_001190822,NM_001190821,NM_005904	0,0,104473,105135,105135,105135,105135	CTIF,MIR4743,SMAD7
2_K11_H3K27ac_broad_peak_27323_lociStitched	chr7	90557785	90572731	2	8725	22336.8	2067.03	641	1	NM_001287135,NM_012395,NM_001287136,NM_001287137,NM_003505	0,0,0,0,321052	CDK14,FZD1
1_K11_H3K27ac_broad_peak_18109_lociStitched	chr20	56191728	56197401	1	5674	21565.9	1350.74	642	1	NM_001160417,NM_001160418,NM_030776,NR_136660,NM_001160419,NM_001323966	0,0,0,0,0,0	ZBP1
3_K11_H3K27ac_broad_peak_6931_lociStitched	chr12	98885008	98911778	3	6482	23351.5	3148.15	643	1	NR_038383,NR_027157,NM_003276,NM_001032283,NM_001032284,NM_001307975	0,0,0,0,0,0	LINC02453,TMPO,TMPO-AS1
2_K11_H3K27ac_broad_peak_231_lociStitched	chr1	14013295	14032259	2	7600	22267.5	2087.94	644	1	NM_001135610,NM_015866,NM_012231,NM_001007257,NM_006474,NM_198389,NM_001006624,NM_001006625	0,0,0,43617,68844,68844,68844,68844	PDPN,PRDM2
7_K11_H3K27ac_broad_peak_24248_lociStitched	chr5	156333914	156361984	7	15559	23171.8	3048.4	645	1	NM_001146726,NM_138379,NM_206858,NM_012206,NM_001173393,NM_001308156	0,0,54376,94440,94440,94440	HAVCR1,PPP1R2B,TIMD4
3_K11_H3K27ac_broad_peak_14305_lociStitched	chr19	35695511	35707807	3	8908	22376.3	2258.78	646	1	NM_152481,NM_001260489,NM_001260490,NM_015925,NM_205834,NM_205835	7897,31752,31752,31752,31752,31752	FAM187B,LSR
2_K11_H3K27ac_broad_peak_15022_lociStitched	chr2	8653889	8666694	2	9969	22193.6	2083.37	647	1	NR_110257,NR_110154,NR_110153,NM_002166,NR_034135	33269,144420,153245,155419,185341	ID2,ID2-AS1,LINC00299,LINC01814
1_K11_H3K27ac_broad_peak_30181_lociStitched	chr9	93952960	93956865	1	3906	20930.8	828.641	648	1	NR_135306,NM_001698,NM_001306190,NM_001351431,NM_001351432,NM_001351433	7917,19232,19232,19232,19232,19232	AUH,LINC00484
7_K11_H3K27ac_broad_peak_31019_lociStitched	chrX	10045247	10087541	7	12375	23718.5	3620.37	649	1	NM_015691,NM_001256944,NM_001830,NM_001195081,NM_001649,NM_001320663,NM_001320664	0,37444,37444,109206,127765,127765,127765	CLCN4,CLDN34,SHROOM2,WWC3
1_K11_H3K27ac_broad_peak_22440_lociStitched	chr4	144273296	144283018	1	9723	22204.1	2124.26	650	1	NM_002039,NM_207123,NR_036091,NM_001290326,NM_032557	0,0,8609,128270,128270	GAB1,MIR3139,USP38
2_K11_H3K27ac_broad_peak_24103_lociStitched	chr5	142494909	142516300	2	14411	22327.9	2273.86	651	1	NM_001135608,NM_015071,NR_146198,NM_001349547,NR_046816	0,0,0,0,55765	ARHGAP26,ARHGAP26-IT1
3_K11_H3K27ac_broad_peak_466_lociStitched	chr1	26437080	26453633	3	7925	22652.8	2607.1	652	1	NM_001243532,NM_001243533,NM_152835,NM_024869,NM_015871	0,0,0,31878,42755	FAM110D,PDIK1L,ZNF593
1_K11_H3K27ac_broad_peak_21450_lociStitched	chr4	13477343	13486938	1	9596	21534.1	1499.7	653	1	NM_001017979,NM_001159601,NM_004249,NR_034054,NM_001189	0,0,0,41005,55516	LINC01097,NKX3-2,RAB28
2_K11_H3K27ac_broad_peak_21162_lociStitched	chr3	192598282	192618967	2	13472	22499.1	2467.72	654	1	NM_178496,NM_004113,NM_020386,NR_026877,NR_046598	0,152895,339950,340601,363921	FGF12,FGF12-AS2,HRASLS,MB21D2,MGC2889
2_K11_H3K27ac_broad_peak_12395_lociStitched	chr17	55431887	55447334	2	7587	22106.2	2088.43	655	1	NM_001322250,NM_001322251,NM_138962,NM_170721,NR_110808	0,0,0,0,152275	LOC101927557,MSI2
1_K11_H3K27ac_broad_peak_10603_lociStitched	chr16	29815492	29820281	1	4790	20870.9	901.769	656	1	NM_001256269,NM_007317,NM_001256270,NM_001276275,NM_001042539,NM_001276276,NM_002383,NR_074080	0,0,0,0,0,0,0,0	KIF22,MAZ
3_K11_H3K27ac_broad_peak_2165_lociStitched	chr1	171219590	171228178	3	6360	22127	2176.2	657	1	NM_001282693,NM_001282694,NM_002021,NM_001282692,NM_001301347,NM_001460	0,0,0,0,37769,37769	FMO1,FMO2
4_K11_H3K27ac_broad_peak_8245_lociStitched	chr14	52075905	52100150	4	12804	22380.6	2436.62	658	1	NM_001042481,NR_051990,NR_047477,NR_037676,NM_001267046,NM_152330	0,9236,9236,16086,18426,18426	FRMD6,FRMD6-AS1,FRMD6-AS2
5_K11_H3K27ac_broad_peak_16763_lociStitched	chr2	188707888	188736994	5	9527	24047.4	4112.68	659	1	NR_126396,NM_001329239,NM_001329240,NM_001329241,NM_006287,NM_001032281,NM_001318941	163329,288657,288657,288657,288657,288657,288657	LINC01090,TFPI
6_K11_H3K27ac_broad_peak_3930_lociStitched	chr10	90131846	90175895	6	14598	24077.2	4171.44	660	1	NM_018363,NM_001031709,NM_001010939,NM_001198828,NM_001198829,NM_001198830,NM_004190	0,0,170624,248251,248251,248251,248251	LIPF,LIPJ,RNLS
1_K11_H3K27ac_broad_peak_11078_lociStitched	chr16	79628902	79636592	1	7691	21366.7	1488.78	661	1	NM_001031804,NM_005360,NR_104663,NR_104660,NR_104661	0,0,118617,167776,192554	LINC01229,MAF,MAFTRR
3_K11_H3K27ac_broad_peak_10539_lociStitched	chr16	27200773	27218195	3	7182	22488.3	2622.01	662	1	NM_024773,NM_001145348,NM_145080,NR_037184,NM_000418,NM_001257406,NM_001257407,NM_001257997	0,0,18120,61331,107035,107035,107035,107035	FLJ21408,IL4R,KDM8,NSMCE1
1_K11_H3K27ac_broad_peak_2104_lociStitched	chr1	165796268	165799107	1	2840	20738.3	889.459	663	1	NM_012474,NR_125374,NM_001256164,NM_001256165,NM_019026,NR_045818	0,51584,58110,58110,58110,58110	LOC100147773,TMCO1,UCK2
1_K11_H3K27ac_broad_peak_2118_lociStitched	chr1	167188440	167192215	1	3776	21185.3	1366.17	664	1	NM_001198786,NM_002697,NR_037163,NR_110811,NM_001080426	0,0,0,23399,90075	DUSP27,LINC01363,POU2F1
3_K11_H3K27ac_broad_peak_19091_lociStitched	chr22	39524351	39549304	3	10329	22911.8	3106.65	665	1	NM_001346743,NM_001346744,NM_175709,NM_001166002,NM_001166003,NM_181773	0,0,0,24280,24280,24280	APOBEC3H,CBX7
1_K11_H3K27ac_broad_peak_15906_lociStitched	chr2	86219854	86228382	1	8529	21231.3	1440.38	666	1	NM_015425,NR_110569,NM_001354223,NM_001354224,NM_001354226,NM_001354227,NM_001354229,NM_001354233,NM_003896	18957,100480,103698,103698,103698,103698,103698,103698,103698	POLR1A,ST3GAL5,ST3GAL5-AS1
4_K11_H3K27ac_broad_peak_9585_lociStitched	chr15	70375637	70404291	4	8557	23026.4	3237.9	667	1	NM_001282982,NM_001282981,NM_001105192,NM_001282979,NM_001282980,NM_005078,NM_020908	0,0,0,0,0,0,0	TLE3
K11_H3K27ac_broad_peak_1847	chr1	154945776	154949213	1	3438	21288.8	1549.06	668	1	NM_001130041,NM_001202859,NM_003029,NM_001826,NR_024163,NR_036212	0,0,0,0,0,0	CKS1B,MIR4258,SHC1
1_K11_H3K27ac_broad_peak_23334_lociStitched	chr5	56467360	56473102	1	5743	21072.6	1336.74	669	1	NM_001203246,NM_001331037,NM_022913,NM_001127235,NM_001127236	0,0,0,0,36799	GPBP1
2_K11_H3K27ac_broad_peak_8881_lociStitched	chr14	103784449	103801886	2	7373	21752.7	2116.85	670	1	NR_135269,NM_001969,NM_183004,NR_002964,NM_001128918,NM_001128919,NM_001128920,NM_001128921,NM_002376	0,0,0,2300,49815,49815,49815,49815,49815	EIF5,LOC105378183,MARK3,SNORA28
2_K11_H3K27ac_broad_peak_11190_lociStitched	chr16	85768271	85790958	2	13560	23383.5	3772.85	671	1	NM_206967,NR_031731,NM_001142288,NM_006067,NR_135193	0,0,21273,21273,35063	C16orf74,EMC8,LOC101928557,MIR1910
3_K11_H3K27ac_broad_peak_554_lociStitched	chr1	28827767	28846091	3	9775	22214.2	2622.16	672	1	NR_002909,NR_036473,NM_001048199,NR_030725,NR_030726,NR_004404,NM_001048194,NM_001048195,NM_001269	0,0,0,0,0,0,0,0,0	RCC1,SNHG3,SNORA73B
1_K11_H3K27ac_broad_peak_3097_lociStitched	chr1	245132492	245135853	1	3362	20261.5	703.121	673	1	NR_111907,NM_032328,NM_001290327,NM_001143943,NR_026587	0,0,0,0,0	EFCAB2,LOC101928068
4_K11_H3K27ac_broad_peak_752_lociStitched	chr1	39973219	40004967	4	8263	23011	3479.58	674	1	NM_181809,NR_132962,NR_003929,NR_144354,NR_144355,NR_144356,NR_144357	0,0,0,0,0,0,0	BMP8A,OXCT2P1,PPIEL
1_K11_H3K27ac_broad_peak_4896_lociStitched	chr11	58340247	58348080	1	7834	20348.6	826.381	675	1	NM_004811,NM_001143995,NM_001307951,NM_001197051,NM_053023,NR_024091	0,0,0,0,0,0	LPXN,ZFP91,ZFP91-CNTF
1_K11_H3K27ac_broad_peak_8445_lociStitched	chr14	69257911	69264453	1	6543	20259.3	766.068	676	1	NM_001244698,NM_004926,NM_001244701,NM_001102,NM_001130004,NM_001130005	0,0,0,76387,76387,76387	ACTN1,ZFP36L1
3_K11_H3K27ac_broad_peak_6588_lociStitched	chr12	57100173	57119774	3	13304	22988.1	3496.82	677	1	NM_001113201,NM_005594,NM_001113202,NM_001113203,NM_001320193,NM_001320194	0,0,0,0,0,0	NACA
1_K11_H3K27ac_broad_peak_29073_lociStitched	chr8	103540599	103550037	1	9439	21860.3	2393.48	678	1	NM_024410,NM_001032282,NR_103759,NR_103760,NM_005655	13811,110968,110968,110968,110968	KLF10,ODF1
2_K11_H3K27ac_broad_peak_24044_lociStitched	chr5	139012928	139032327	2	11086	21371.9	1920.5	679	1	NM_001317201,NM_001317202,NM_001317199,NM_016463,NM_001317200,NM_001317203,NM_001317204,NR_149086,NM_001317205	0,0,0,0,0,0,0,0,0	CXXC5,CXXC5-AS1
5_K11_H3K27ac_broad_peak_706_lociStitched	chr1	36835021	36878228	5	11550	24999.6	5556.42	680	1	NM_001282546,NM_001282547,NM_032017,NM_032881,NM_001330493,NM_145047	0,0,0,0,5279,5279	LSM10,OSCP1,STK40
1_K11_H3K27ac_broad_peak_20607_lociStitched	chr3	135910472	135917228	1	6757	20401.1	960.028	681	1	NM_001145417,NM_018133,NM_001190447,NM_002718,NM_181897	0,0,43721,43721,43721	MSL2,PPP2R3A
1_K11_H3K27ac_broad_peak_24832_lociStitched	chr6	26122277	26127331	1	5055	20508.6	1077.51	682	1	NM_003526,NM_003512,NM_005323,NM_003542,NM_000410,NM_001300749,NM_139003,NM_139004,NM_139006,NM_139007,NM_139008,NM_139009,NM_139010,NM_139011	0,0,13914,17713,26809,26809,26809,26809,26809,26809,26809,26809,26809,26809	HFE,HIST1H1T,HIST1H2AC,HIST1H2BC,HIST1H4C
2_K11_H3K27ac_broad_peak_24032_lociStitched	chr5	138720277	138730032	2	8636	20548.9	1147.19	683	1	NM_016459,NM_001161546,NM_005847,NM_152685,NM_194296	0,0,1239,1239,2424	MZB1,PROB1,SLC23A1,SPATA24
1_K11_H3K27ac_broad_peak_18756_lociStitched	chr22	23477765	23484928	1	7164	20642.3	1277.88	684	1	NM_014433,NM_001349877,NM_001349878,NM_004914,NR_146295	0,2583,2583,2583,2583	RAB36,RSPH14
4_K11_H3K27ac_broad_peak_7975_lociStitched	chr14	23066283	23084446	4	12063	21254.3	1907.12	685	1	NM_022060,NM_001344,NM_001348233,NR_146543,NR_148361	0,8141,18025,40328,114336	ABHD4,DAD1,LINC02332,LOC105370401,OR6J1
1_K11_H3K27ac_broad_peak_9751_lociStitched	chr15	78841391	78846650	1	5260	20394.4	1090.19	686	1	NM_001102667,NM_001102668,NM_001330673,NM_001330675,NM_002789,NM_001330676	0,0,0,0,0,0	PSMA4
K11_H3K27ac_broad_peak_32046	chrX	153248967	153252786	1	3820	20280	977.664	687	1	NM_003492,NR_036174,NR_036175,NM_005334,NR_046608	322,2340,2341,12149,13426	HCFC1,HCFC1-AS1,MIR3202-1,MIR3202-2,TMEM187
3_K11_H3K27ac_broad_peak_6228_lociStitched	chr12	31899589	31910781	3	6933	21656.5	2385.02	688	1	NM_001113402,NM_001278411,NM_001278412,NR_103522,NR_103523	17482,17482,17482,17482,17482	AMN1
1_K11_H3K27ac_broad_peak_24844_lociStitched	chr6	26269964	26275583	1	5620	20331.2	1074.91	689	1	NM_003534,NM_003525,NM_003543,NM_003524,NM_021018	0,0,9771,17662,19130	HIST1H2BH,HIST1H2BI,HIST1H3F,HIST1H3G,HIST1H4H
7_K11_H3K27ac_broad_peak_2050_lociStitched	chr1	161409637	161440819	7	8675	39535.7	20287	690	1	NM_001136219,NM_021642,NM_002155,NM_000569,NM_001127592,NM_001329122,NM_001329120	34386,34386,53511,70731,70731,70731,70731	FCGR2A,FCGR3A,HSPA6
1_K11_H3K27ac_broad_peak_28773_lociStitched	chr8	72267845	72276043	1	8199	20895.1	1650.26	691	1	NM_172059,NM_172058,NM_172060,NM_000503,NM_001288574,NM_001288575	0,0,0,0,0,0	#N/A,EYA1
4_K11_H3K27ac_broad_peak_20549_lociStitched	chr3	129888657	129901300	4	8839	21169.4	1947.02	692	1	NR_027898,NR_146653,NR_146654,NR_024252,NM_001136152	30363,49246,49246,58382,71425	ALG1L2,COL6A4P2,FAM86HP,LINC02021
1_K11_H3K27ac_broad_peak_3094_lociStitched	chr1	244996398	245000319	1	3922	20253.9	1035.14	693	1	NM_001312871,NM_198076,NM_001312872,NM_001312873,NM_001312874,NR_132419,NR_132420,NR_132421	0,0,0,0,0,0,0,0	COX20
1_K11_H3K27ac_broad_peak_17997_lociStitched	chr20	48499696	48505927	1	6232	20559.2	1345.27	694	1	NM_001260491,NM_015266,NR_048537,NR_048538,NR_048539,NR_048540	0,0,0,0,0,0	SLC9A8
2_K11_H3K27ac_broad_peak_6450_lociStitched	chr12	51711880	51721889	2	9217	21070.9	1888.7	695	1	NM_001290008,NM_001290009,NM_016293,NM_001290007,NM_001971	0,0,0,0,338	BIN2,CELA1
2_K11_H3K27ac_broad_peak_2767_lociStitched	chr1	218336469	218344739	2	7666	20756	1593.63	696	1	NR_110794,NM_016052,NR_046268,NM_001135599,NM_003238,NR_138148,NR_138149	103988,113890,172799,173887,173887,173887,173887	LINC01653,RRP15,TGFB2,TGFB2-AS1
3_K11_H3K27ac_broad_peak_621_lociStitched	chr1	32468980	32485506	3	7315	21662.3	2500.38	697	1	NM_001271878,NM_006559,NR_073498,NR_073499,NM_001319677	0,0,0,0,52126	KHDRBS1,TMEM39B
2_K11_H3K27ac_broad_peak_30190_lociStitched	chr9	94559761	94575994	2	8374	21568.8	2415.47	698	1	NM_004560,NM_001318204,NR_037472,NR_037489,NM_001281303,NM_006415	0,0,161119,161135,217422,217422	MIR3910-1,MIR3910-2,ROR2,SPTLC1
K11_H3K27ac_broad_peak_14874	chr19	56164885	56170033	1	5149	20325.3	1207.21	699	1	NM_001012478,NM_007279,NM_013301,NM_016535,NM_207115,NM_016202,NM_001163423	0,0,360,7897,10050,10050,10050	CCDC106,U2AF2,ZNF580,ZNF581
1_K11_H3K27ac_broad_peak_21998_lociStitched	chr4	87925241	87929719	1	4479	20382.5	1277.13	700	1	NM_001166693,NM_001313959,NM_001313960,NM_005935,NR_038841	0,0,0,0,69240	AFF1,AFF1-AS1
1_K11_H3K27ac_broad_peak_26776_lociStitched	chr7	32929355	32933266	1	3912	20009.8	961.324	701	1	NM_015483,NR_003500,NR_132360,NM_001284341,NM_007270	0,23161,51000,63750,63750	DPY19L1P2,FKBP9,KBTBD2,RP9P
2_K11_H3K27ac_broad_peak_26439_lociStitched	chr7	2438773	2447981	2	7854	20839.5	1815.82	702	1	NM_001243794,NM_001243795,NM_018641,NM_001037283,NM_003751	0,0,0,18397,18397	CHST12,EIF3B
1_K11_H3K27ac_broad_peak_26274_lociStitched	chr6	157097874	157104136	1	6263	19908.8	893.587	703	1	NM_001346813,NM_017519,NM_020732,NR_039676,NR_145751	0,0,0,0,397918	ARID1B,MIR4466,SNORD28B
6_K11_H3K27ac_broad_peak_9661_lociStitched	chr15	74906695	74950699	6	13101	24879.9	5870.13	704	1	NM_003992,NM_001130028,NM_001142443,NM_001142444,NM_001351378,NM_001351379,NM_025083	0,0,0,0,0,0,0	CLK3,EDC3
2_K11_H3K27ac_broad_peak_30498_lociStitched	chr9	117372811	117380427	2	6666	20634.8	1631.35	705	1	NM_001330760,NM_153045,NM_004888,NM_001354645,NM_001199233,NR_133056,NR_144867	0,0,11660,38157,48287,48287,48287	ATP6V1G1,TEX48,TEX53,TMEM268
1_K11_H3K27ac_broad_peak_6425_lociStitched	chr12	50502574	50506890	1	4317	20062.5	1083.32	706	1	NM_001257199,NM_005276,NM_001257133,NM_001257134,NM_032901	0,0,0,0,0	COX14,GPD1
3_K11_H3K27ac_broad_peak_24099_lociStitched	chr5	142421983	142447855	3	10520	21841.1	2889.9	707	1	NM_001135608,NM_015071,NR_146198,NM_001349547,NR_046816	0,0,0,0,124210	ARHGAP26,ARHGAP26-IT1
2_K11_H3K27ac_broad_peak_31728_lociStitched	chrX	109552431	109562348	2	9188	20509.3	1574.82	708	1	NM_001025580,NM_015365,NM_001171689,NR_004379,NM_020769	0,0,0,84144,99937	AMMECR1,RTL9,SNORD96B
4_K11_H3K27ac_broad_peak_30735_lociStitched	chr9	132330823	132355946	4	9372	22532.8	3610.18	709	1	NM_001286796,NM_199350,NM_001286797,NM_001286798,NM_001286800,NM_001286801,NM_001286802,NM_001286803,NM_014064,NR_104596	15217,18558,26546,32486,32486,32486,32486,32486,32486,32486	C9orf50,NTMT1
5_K11_H3K27ac_broad_peak_6014_lociStitched	chr12	11902519	11919500	5	10709	21630.4	2754.32	710	1	NM_001987,NR_033890,NR_148969,NM_138723,NM_030766,NM_138722	0,185185,262908,304378,304902,304902	BCL2L14,ETV6,LINC01252,LOC440084
6_K11_H3K27ac_broad_peak_14230_lociStitched	chr19	29067959	29096405	6	12170	23325.7	4471.71	711	1	NR_110759,NR_135636,NR_027318,NR_110760,NR_040036	0,1190,359633,362970,397057	LINC00906,LINC01532,LOC100420587,LOC102724908,LOC102724958
1_K11_H3K27ac_broad_peak_20745_lociStitched	chr3	150477764	150485531	1	7768	20140.6	1293.21	712	1	NM_005067,NR_121657,NR_121675,NR_121674,NM_001308234,NM_152394	0,20993,39832,39832,56007,56007	ERICH6,ERICH6-AS1,LOC101928105,SIAH2
3_K11_H3K27ac_broad_peak_1807_lociStitched	chr1	154369714	154393117	3	8807	24891.4	6049.68	713	1	NR_147855,NM_001206866,NM_000565,NM_181359,NM_020452	0,0,0,0,45935	ATP8B2,IL6R,IL6R-AS1
5_K11_H3K27ac_broad_peak_12721_lociStitched	chr17	75079239	75104561	5	10798	22116.2	3296.92	714	1	NR_027058,NM_001204408,NM_001204410,NR_003013,NR_106997	0,0,0,0,0	MIR6516,SCARNA16,SEC14L1,SNHG20
1_K11_H3K27ac_broad_peak_22844_lociStitched	chr5	188382	193471	1	5090	20030.3	1223.4	715	1	NM_052909,NM_001080478,NM_145265,NM_001294332,NM_001330758,NM_004168	0,0,11404,24867,24867,24867	CCDC127,LRRC14B,PLEKHG4B,SDHA
2_K11_H3K27ac_broad_peak_15970_lociStitched	chr2	89039508	89056588	2	7749	21356.8	2572.25	716	1	NM_144563,NR_015424,NR_039635,NR_135540,NM_004836	0,8831,55296,108166,112415	ANKRD36BP2,EIF2AK3,LOC101928403,MIR4436A,RPIA
1_K11_H3K27ac_broad_peak_17736_lociStitched	chr20	34328696	34332700	1	4005	19897.9	1117.12	717	1	NM_001242599,NM_001242600,NM_001323422,NM_001323423,NM_001323424,NM_004902,NM_184234,NR_040722,NR_040723,NR_040724,NR_136587	0,0,0,0,0,0,0,0,0,0,0	RBM39
1_K11_H3K27ac_broad_peak_7567_lociStitched	chr13	46269400	46277967	1	8568	19799.2	1100.86	718	1	NR_125786,NM_001286341,NM_152719,NM_001286342,NM_198849	0,0,0,0,76449	LINC01055,SIAH3,SPERT
2_K11_H3K27ac_broad_peak_274_lociStitched	chr1	16338500	16354137	2	6856	20611.1	1945.24	719	1	NM_001349683,NM_001349685,NM_001349686,NM_001349687,NM_001349688,NM_001349689,NM_014424,NM_001349682,NM_001042704,NM_001257139,NM_004070	0,0,0,0,0,0,0,0,0,0,0	CLCNKA,HSPB7
5_K11_H3K27ac_broad_peak_20192_lociStitched	chr3	97693481	97729515	5	12512	23735.6	5080.79	720	1	NM_001105580,NR_047685,NM_001042533,NM_001261829,NM_032778,NM_153182	0,0,2187,2187,2187,2187	GABRR3,RIOX2
2_K11_H3K27ac_broad_peak_20979_lociStitched	chr3	177068813	177079561	2	7526	20248.2	1635.85	721	1	NR_047465,NR_047568,NM_001321194,NM_024665,NM_001321193,NM_001321195	27591,80148,153700,153700,154542,154542	LINC00501,LINC00578,TBL1XR1
1_K11_H3K27ac_broad_peak_27987_lociStitched	chr7	148822487	148825751	1	3265	19400.9	798.374	722	1	NM_001001661,NM_020781,NM_170686,NM_152411,NM_001303481,NM_003575	0,0,18809,34619,66803,66803	ZNF282,ZNF398,ZNF425,ZNF786
1_K11_H3K27ac_broad_peak_15056_lociStitched	chr2	10259976	10265084	1	5109	19437.5	840.266	723	1	NM_001165931,NM_001034,NM_182626,NM_001037160,NM_003597,NM_001177716,NM_001177718	0,0,16425,39439,65014,65014,65014	C2orf48,CYS1,KLF11,RRM2
2_K11_H3K27ac_broad_peak_23644_lociStitched	chr5	90674869	90688550	2	6956	20669.3	2124.66	724	1	NM_001329670,NM_001329671,NR_138071,NM_001329672,NM_020801,NR_138072,NR_027435	0,0,0,0,0,0,0	ARRDC3,ARRDC3-AS1
4_K11_H3K27ac_broad_peak_24380_lociStitched	chr5	173247342	173268181	4	10070	20526.4	1988.04	725	1	NR_108028,NM_001308189,NM_001308191,NM_030627,NM_001308192,NM_001308193	29398,47150,47150,47150,51873,51873	CPEB4,LINC01485
7_K11_H3K27ac_broad_peak_20414_lociStitched	chr3	121711377	121755567	7	13599	24255.9	5735.86	726	1	NM_001199799,NM_001199800,NM_175924,NM_001206924,NM_001206925,NM_175862	0,0,0,18642,18642,18642	CD86,ILDR1
1_K11_H3K27ac_broad_peak_2702_lociStitched	chr1	211431194	211434856	1	3663	19413.7	897.19	727	1	NM_001136225,NR_146434,NM_001136223,NM_001136224,NM_001350069,NM_001350070,NR_146432,NR_146433,NM_018254	0,0,0,0,0,0,0,0,0	RCOR3
1_K11_H3K27ac_broad_peak_21815_lociStitched	chr4	74677189	74684191	1	7003	20277.8	1782.01	728	1	NM_002993,NM_002620,NM_001511,NR_046035,NM_000584	18082,34822,50918,50918,67757	CXCL1,CXCL6,CXCL8,PF4V1
2_K11_H3K27ac_broad_peak_17067_lociStitched	chr2	219081340	219095606	2	9174	20744.2	2285.41	729	1	NM_152862,NM_005731,NM_001321950,NM_001077191,NM_001077194,NM_170699	0,0,28613,30132,30132,30132	ARPC2,GPBAR1
2_K11_H3K27ac_broad_peak_28400_lociStitched	chr8	29653922	29664058	2	6913	20081.4	1623.79	730	1	NR_125814,NR_125815,NR_125817,NR_125816,NR_026765	0,0,8462,44111,48298	LINC00589,LINC02099,LOC101929470
2_K11_H3K27ac_broad_peak_19776_lociStitched	chr3	46454359	46466238	2	9772	19628.9	1233.04	731	1	NM_003965,NM_001130910,NR_125406,NM_001199149,NM_001321121,NM_002343,NM_001321122	3346,3346,5810,11258,11258,11258,11258	CCRL2,LOC102724297,LTF
1_K11_H3K27ac_broad_peak_25319_lociStitched	chr6	44229266	44234031	1	4766	19232	836.734	732	1	NM_004556,NM_001286511,NM_001286509,NM_001286513,NM_001286517,NM_001286519,NM_001286520,NM_178148	0,3640,3959,3959,3959,3959,3959,3959	NFKBIE,SLC35B2
1_K11_H3K27ac_broad_peak_6540_lociStitched	chr12	54672202	54676285	1	4084	19536.7	1146.51	733	1	NM_012117,NM_002136,NM_031157,NR_135167,NR_002944	0,0,0,0,0	CBX5,HNRNPA1,HNRNPA1P10
1_K11_H3K27ac_broad_peak_24968_lociStitched	chr6	30582307	30586683	1	4377	19314.4	939.527	734	1	NM_002714,NR_072994,NM_014046,NM_001254952,NM_001318762,NM_001318763,NM_024909,NR_033823	0,0,0,7936,7936,7936,7936,7936	ATAT1,MRPS18B,PPP1R10
1_K11_H3K27ac_broad_peak_20845_lociStitched	chr3	160116448	160123937	1	7490	19447.4	1094.14	735	1	NR_148401,NM_001190241,NM_020800,NR_148402,NR_148403,NM_001002800,NM_001288753,NM_005496,NR_029663,NR_029525	0,0,0,0,0,0,0,0,0,0	IFT80,MIR15B,MIR16-2,SMC4,TRIM59-IFT80
K11_H3K27ac_broad_peak_24900	chr6	27773583	27783933	1	10351	19855.4	1521.45	736	1	NM_003519,NM_003509,NM_003536,NM_021066,NM_003521	0,0,0,0,0	HIST1H2AI,HIST1H2AJ,HIST1H2BL,HIST1H2BM,HIST1H3H
1_K11_H3K27ac_broad_peak_18537_lociStitched	chr21	45197896	45204558	1	6663	19339.1	1007.96	737	1	NM_000100,NM_003683,NM_003681,NM_001331030,NR_026961	1641,4860,15709,15709,21081	AATBC,CSTB,PDXK,RRP1
2_K11_H3K27ac_broad_peak_9610_lociStitched	chr15	72518223	72530401	2	8227	20071.8	1743.89	738	1	NM_001206799,NM_001206796,NM_001206797,NM_001206798,NM_001316318,NM_002654,NM_182470,NM_182471	0,0,0,0,0,0,0,0	PKM
3_K11_H3K27ac_broad_peak_12818_lociStitched	chr17	78226434	78238379	3	7911	19888.4	1573.16	739	1	NM_001166347,NM_001166348,NM_001166349,NM_173626,NM_020954,NM_001256071	0,0,0,0,0,0	RNF213,SLC26A11
2_K11_H3K27ac_broad_peak_11852_lociStitched	chr17	33406397	33416880	2	6661	19903	1588.17	740	1	NR_037713,NR_037714,NM_001142571,NM_002878,NM_133629,NR_037711,NR_037712	0,0,9931,9931,9931,9931,9931	RAD51D,RAD51L3-RFFL,RFFL
4_K11_H3K27ac_broad_peak_8605_lociStitched	chr14	81395969	81428013	4	11676	21293.2	2992.91	741	1	NM_152446,NM_001018036,NM_001142626,NM_000369,NM_001278940,NM_015859,NM_201595	0,0,0,0,213783,213783,213783	CEP128,GTF2A1,TSHR
2_K11_H3K27ac_broad_peak_14058_lociStitched	chr19	16180838	16191137	2	5676	19814.2	1516.01	742	1	NM_001145160,NM_003290,NR_146442,NR_024335,NR_110321	0,0,3726,27894,27894	LINC00905,LINC01855,TPM4
1_K11_H3K27ac_broad_peak_30002_lociStitched	chr9	74976392	74981178	1	4787	19196.6	920.348	743	1	NM_001278243,NM_001278244,NM_001278245,NM_001102420,NM_001102421,NM_006007	0,0,0,0,0,0	ZFAND5
3_K11_H3K27ac_broad_peak_25403_lociStitched	chr6	52438036	52461454	3	8925	21350.2	3093.52	744	1	NM_012288,NR_103446,NR_103447,NR_024403,NR_024405	0,0,0,67745,67745	LOC730101,TRAM2,TRAM2-AS1
2_K11_H3K27ac_broad_peak_11752_lociStitched	chr17	27262612	27279939	2	6031	21508	3255.74	745	1	NM_001033561,NM_001290131,NM_020889,NR_110803,NM_001098635,NM_178860,NM_001290202	0,0,0,0,2008,2008,2008	LOC101927018,PHF12,SEZ6
4_K11_H3K27ac_broad_peak_22171_lociStitched	chr4	110955115	110982029	4	6439	23417.9	5296.68	746	1	NM_001130721,NM_024090,NM_001178130,NM_001178131,NM_001357021,NM_001963	0,0,20881,20881,20881,20881	EGF,ELOVL6
4_K11_H3K27ac_broad_peak_5246_lociStitched	chr11	71415046	71431638	4	9465	19945.2	1845.03	747	1	NM_001099653,NM_018172,NM_152563,NR_073386,NR_073388	66919,66919,66919,73771,75223	ALG1L9P,FAM86C1
2_K11_H3K27ac_broad_peak_22900_lociStitched	chr5	1791864	1802473	2	5511	19829.3	1736.69	748	1	NM_032479,NM_004553,NR_104602,NM_016358,NM_001278634,NM_001278635,NM_001278632,NM_001278633	0,0,53611,75068,75068,75068,75068,75068	IRX4,LINC02116,MRPL36,NDUFS6
1_K11_H3K27ac_broad_peak_25337_lociStitched	chr6	45386681	45396274	1	9594	19480.5	1389.07	749	1	NM_001015051,NM_001024630,NM_001278478,NM_001261823,NM_003599,NM_181356	0,0,0,40894,40894,40894	RUNX2,SUPT3H
1_K11_H3K27ac_broad_peak_4920_lociStitched	chr11	60604372	60613418	1	9047	19263.5	1201.31	750	1	NM_024098,NM_004778,NM_207341,NM_206893,NM_014502	0,4980,21597,35595,44602	CCDC86,MS4A10,PRPF19,PTGDR2,ZP1
3_K11_H3K27ac_broad_peak_1918_lociStitched	chr1	156187532	156199321	3	5677	21991.2	3930.45	751	1	NM_001199653,NM_001199654,NM_007221,NM_001199661,NM_001199662,NM_001199663,NM_001199664	0,0,0,0,0,0,0	PMF1,PMF1-BGLAP
3_K11_H3K27ac_broad_peak_17830_lociStitched	chr20	40710305	40727102	3	8541	20769.5	2742.95	752	1	NM_007050,NM_133170,NM_032221,NR_110004,NM_052846	0,0,463173,587021,714808	CHD6,EMILIN3,LOC101927159,PTPRT
5_K11_H3K27ac_broad_peak_18150_lociStitched	chr20	58977022	58996523	5	6800	21275.6	3250.82	753	1	NR_109903,NR_039758,NR_046099,NR_030376,NR_039653	48144,56646,79709,93398,143097	LOC101928048,MIR4533,MIR548AG2,MIR646,MIR646HG
2_K11_H3K27ac_broad_peak_11405_lociStitched	chr17	4848780	4855256	2	5840	18683.3	681.275	754	1	NM_005022,NM_001193503,NM_001976,NM_053013,NM_001320356,NM_001320357,NM_001320358,NM_001320359,NM_001320360,NM_001320361,NM_001320362,NM_001320363,NM_001320364,NM_001320365,NM_015528	0,0,0,0,263,263,263,263,263,263,263,263,263,263,263	ENO3,PFN1,RNF167
1_K11_H3K27ac_broad_peak_21330_lociStitched	chr4	3238286	3243026	1	4741	18849.6	867.42	755	1	NM_002111,NM_001330620,NM_001042690,NM_002926,NM_198229	0,3070,7741,72848,72848	HTT,MSANTD1,RGS12
8_K11_H3K27ac_broad_peak_5148_lociStitched	chr11	66841205	66889211	8	12668	22025.2	4046.91	756	1	NM_012308,NR_027473,NM_001300886,NM_014578,NM_001177880,NM_001318773,NM_001318775,NM_177963	0,0,1718,1718,22872,22872,22872,22872	KDM2A,RHOD,SYT12
4_K11_H3K27ac_broad_peak_140_lociStitched	chr1	9335303	9356949	4	9950	21085.4	3127.85	757	1	NM_025106,NM_004285,NM_001282587,NR_132738,NR_132742	0,3910,3910,83160,92907	H6PD,LINC01759,MIR34AHG,SPSB1
3_K11_H3K27ac_broad_peak_11693_lociStitched	chr17	20936850	20955578	3	7366	21338.7	3384.15	758	1	NM_015276,NR_110895,NR_110896,NR_123730,NM_015510	0,23291,23291,51181,74663	DHRS7B,LINC01563,LOC339260,USP22
2_K11_H3K27ac_broad_peak_24641_lociStitched	chr6	7959945	7978600	2	8161	20845.1	2898.99	759	1	NR_037616,NR_027712,NM_001199322,NM_001199323,NM_201280,NR_037618	0,7735,35200,35200,35200,35200	BLOC1S5,BLOC1S5-TXNDC5,EEF1E1-BLOC1S5,PIP5K1P1
1_K11_H3K27ac_broad_peak_8666_lociStitched	chr14	90499114	90503995	1	4882	18692.8	803.413	760	1	NM_001008744,NM_018319,NM_001330205,NM_022054,NM_001284267,NM_145231,NM_001284266	0,0,0,24114,77994,77994,77994	EFCAB11,KCNK13,TDP1
1_K11_H3K27ac_broad_peak_14998_lociStitched	chr2	5834480	5842091	1	7612	18845.6	957.464	761	1	NM_003108,NR_110580,NR_146954,NR_026832,NR_106980	0,3231,108677,230728,272703	LINC01105,LINC01248,LINC01810,MIR7158,SOX11
2_K11_H3K27ac_broad_peak_1867_lociStitched	chr1	155157699	155165217	2	3274	20485.8	2627.54	762	1	NM_001018016,NM_001018017,NM_001044390,NM_001044391,NM_001044392,NM_001044393,NM_001204285,NM_001204286,NM_001204287,NM_001204288,NM_001204289,NM_001204290,NM_001204291,NM_001204292,NM_001204293,NM_001204294,NM_001204295,NM_001204296,NM_001204297,NM_002456,NR_030281	0,0,0,0,0,0,0,0,0,0,0,0,0,0,0,0,0,0,0,0,0	MIR92B,MUC1
K11_H3K27ac_broad_peak_3553	chr10	45467993	45477194	1	9202	18921.9	1072.84	763	1	NM_032023,NM_007021,NR_126421,NR_033842,NM_001039380	0,0,12186,12857,15952	C10orf25,DEPP1,RASSF4,TMEM72-AS1
5_K11_H3K27ac_broad_peak_11598_lociStitched	chr17	17794584	17823266	5	11446	23040.3	5202.91	764	1	NM_001033551,NM_001082968,NM_001288786,NM_001288787,NM_001288788,NM_001288789,NM_001350331,NM_001350332,NM_001350333	0,0,0,0,0,0,0,0,0	TOM1L2
3_K11_H3K27ac_broad_peak_26144_lociStitched	chr6	141472969	141486741	3	8695	19673.3	1852.33	765	1	NR_039675,NM_002511,NM_001324307,NM_001324308,NR_037441	467950,908880,908880,908880,946507	MIR3668,MIR4465,NMBR
3_K11_H3K27ac_broad_peak_4473_lociStitched	chr11	2784895	2801053	3	9384	19315.3	1514	766	1	NM_000218,NM_181798,NR_130721,NR_002728,NR_024627	0,0,60312,63668,90210	KCNQ1,KCNQ1-AS1,KCNQ1DN,KCNQ1OT1
2_K11_H3K27ac_broad_peak_21672_lociStitched	chr4	54553982	54572637	2	7080	21664.1	3869.05	767	1	NR_125918,NR_046827,NM_001126328,NM_032622,NR_046622	0,82435,96230,129547,164540	LNX1,LNX1-AS1,LNX1-AS2,LOC100506444
K11_H3K27ac_broad_peak_9972	chr15	93442959	93449834	1	6876	19021.8	1256.06	768	1	NM_001042572,NM_001271,NR_036136,NR_037600,NR_037601,NR_037602	0,0,0,983,983,983	CHD2,LINC01578,MIR3175
2_K11_H3K27ac_broad_peak_20336_lociStitched	chr3	112176885	112185417	2	7908	19288.3	1552.82	769	1	NM_001085357,NM_181780,NM_001278712,NM_022488,NM_001348906	0,0,65937,65937,94750	ATG3,BTLA,SLC35A5
1_K11_H3K27ac_broad_peak_14455_lociStitched	chr19	41768090	41771792	1	3703	18705.5	976.958	770	1	NM_144732,NM_007040,NM_001321208,NM_001301016,NM_001321211	0,0,0,0,0	HNRNPUL1
4_K11_H3K27ac_broad_peak_29703_lociStitched	chr9	22100291	22118561	4	7289	20433.2	2711.27	771	1	NR_003529,NR_047532,NR_047534,NR_047535,NR_047536,NR_047537,NR_047538,NR_047543,NR_120536	0,0,0,0,0,0,0,0,0	CDKN2B-AS1
1_K11_H3K27ac_broad_peak_10616_lociStitched	chr16	30074844	30078551	1	3708	18334.5	617.216	772	1	NM_000034,NM_001355562,NM_001355563,NM_001355564,NM_001355565,NM_184043,NM_001127617,NM_001243177,NM_184041	0,0,0,0,0,0,0,0,0	ALDOA
2_K11_H3K27ac_broad_peak_4751_lociStitched	chr11	33632421	33646250	2	7548	19237.5	1535.02	773	1	NM_012194,NM_001166692,NM_001127223,NM_001127225,NM_001127226,NM_001127227,NM_000611,NM_203329,NM_203330,NM_203331	0,73404,78306,78306,78306,78306,78306,78306,78306,78306	C11orf91,CD59,KIAA1549L
2_K11_H3K27ac_broad_peak_31816_lociStitched	chrX	119434661	119444244	2	7616	19537.8	1845.69	774	1	NM_001104544,NM_001104545,NM_017938,NM_006777,NM_001184742	0,0,0,42411,42411	TMEM255A,ZBTB33
1_K11_H3K27ac_broad_peak_2241_lociStitched	chr1	178573728	178577401	1	3674	18769	1103	775	1	NR_033186,NR_039622,NM_001170722,NM_001170724,NM_032126	55705,69483,81094,81094,81940	C1orf220,MIR4424,TEX35
1_K11_H3K27ac_broad_peak_12188_lociStitched	chr17	43661081	43664287	1	3207	18351.1	685.122	776	1	NR_026901,NR_026680,NR_138257,NR_138258,NR_138259,NR_138260,NM_001256299	13182,33408,33408,33408,33408,33408,33408	LINC02210,LINC02210-CRHR1,MAPK8IP1P2
6_K11_H3K27ac_broad_peak_16097_lociStitched	chr2	106393158	106430158	6	13481	21067.8	3422.5	777	1	NM_001004722,NM_003581,NM_001004720,NR_038891,NM_032411	0,0,38046,166143,251955	C2orf40,LOC285000,NCK2
1_K11_H3K27ac_broad_peak_20592_lociStitched	chr3	133290803	133297777	1	6975	18853.5	1216.27	778	1	NM_001134422,NM_001282762,NM_017548,NM_001134423,NM_001282763,NM_001282764,NM_001282765	0,0,0,0,0,0,0	CDV3
2_K11_H3K27ac_broad_peak_15874_lociStitched	chr2	85184401	85200400	2	6744	19560.4	1935.88	779	1	NM_020122,NM_021103,NM_001080824,NM_001277053,NM_001307978	0,50603,76033,76033,76033	KCMF1,TMSB10,TRABD2A
5_K11_H3K27ac_broad_peak_15964_lociStitched	chr2	88899217	88928310	5	10608	21464.8	3851.91	780	1	NM_001313915,NM_004836,NR_135540,NR_110236,NM_144563	0,0,0,24090,62866	EIF2AK3,LOC101928371,LOC101928403,RPIA
1_K11_H3K27ac_broad_peak_31847_lociStitched	chrX	123093081	123097499	1	4419	18557.8	1000.24	781	1	NR_130770,NM_001042749,NM_001282418,NM_001042750,NM_001042751,NM_006603	0,0,0,0,0,0	LOC101928402,STAG2

## Sheet: H929
#H929_H3K27ac_broad_peaks Enhancers
REGION_ID	CHROM	START	STOP	NUM_LOCI	CONSTITUENT_SIZE	X929.gz.sort.bam	X929.IP.gz.sort.bam	enhancerRank	isSuper	RefSeq_ID	distance	GeneName
6_929_H3K27ac_broad_peak_34371_lociStitched	chr3	141078791	141170155	6	84791	300286	14837.5	1	1	NM_001080412,NM_001350099,NM_001350100,NM_001303245,NM_001303246,NM_006506	0,0,0,35734,35734,35734	RASA2,ZBTB38
1_929_H3K27ac_broad_peak_41140_lociStitched	chr6	7878558	7921465	1	42908	278539	9486.74	2	1	NM_001718,NR_037616,NM_001145549,NM_030810,NR_027712	0,0,0,0,64870	BLOC1S5-TXNDC5,BMP6,PIP5K1P1,TXNDC5
5_929_H3K27ac_broad_peak_3020_lociStitched	chr1	156441282	156479538	5	32364	275172	14273.3	3	1	NM_001271629,NM_005920,NM_178229,NM_001320453,NM_006365,NR_135260,NR_135261,NR_135262,NR_135263,NR_135264	0,0,15659,41943,41943,41943,41943,41943,41943,41943	C1orf61,IQGAP3,MEF2D
7_929_H3K27ac_broad_peak_3261_lociStitched	chr1	162530292	162604882	7	53508	281443	25830.5	4	1	NM_001324115,NM_001324116,NM_001324117,NM_003115,NM_001324113,NM_001324114,NM_001354983,NM_001354982,NM_001014796,NM_006182	0,0,0,0,0,0,0,0,0,0	DDR2,UAP1
20_929_H3K27ac_broad_peak_53179_lociStitched	chrX	114959790	115030013	20	32184	277465	26846.3	5	1	NR_132337,NR_147172,NR_147173,NR_130730,NM_001282337,NM_005032,NM_001136025,NM_001172335,NM_001282338	0,0,0,3591,74612,74612,74612,74612,74612	DANT1,DANT2,PLS3
28_929_H3K27ac_broad_peak_42141_lociStitched	chr6	45381332	45537384	28	106251	258219	21504	6	1	NM_001015051,NM_001024630,NM_001278478,NM_001261823,NM_003599,NM_181356	0,0,0,35545,35545,35545	RUNX2,SUPT3H
20_929_H3K27ac_broad_peak_26503_lociStitched	chr2	99029229	99176052	20	88046	249996	19586.2	7	1	NM_001351424,NM_001566,NM_001134224,NM_001134225,NM_001351425,NM_004027,NM_001351426,NM_001351427,NM_001351428,NM_001351429	0,0,0,0,0,0,0,0,0,0	INPP4A
3_929_H3K27ac_broad_peak_21508_lociStitched	chr18	96172	112553	3	7392	328634	104617	8	1	NR_033770,NR_107045,NM_001037334,NM_005151,NR_149138,NR_110795,NR_149137	0,0,45930,45930,80243,80243,80243	LINC02564,LOC102723376,MIR8078,ROCK1P1,USP14
13_929_H3K27ac_broad_peak_39882_lociStitched	chr5	131744333	131862820	13	76330	236571	15983.9	9	1	NM_001207001,NR_045116,NM_001354924,NM_001354925,NM_002198,NR_149068,NR_149069	0,0,0,0,0,0,0	,C5orf56,IRF1
1_929_H3K27ac_broad_peak_26380_lociStitched	chr2	89129061	89171278	1	42218	227617	7037.57	10	1	NR_039635,NR_015424,NM_144563,NR_135540,NM_004836	17094,22953,78610,197719,201968	ANKRD36BP2,EIF2AK3,LOC101928403,MIR4436A,RPIA
6_929_H3K27ac_broad_peak_33536_lociStitched	chr3	98437261	98515749	6	64973	228808	11741.8	11	1	NR_046683,NM_001271142,NM_001271146,NM_001271147,NM_001271148,NM_001323352,NM_001323353,NM_001323358,NM_001323359,NM_001323360,NM_001323362,NM_001271145,NM_001323363,NM_001323364,NM_006100,NM_001323365,NM_001323366,NM_001323367,NM_001323368,NM_080927	0,0,0,0,0,0,0,0,0,0,0,0,0,0,0,0,0,0,0,0	DCBLD2,ST3GAL6,ST3GAL6-AS1
19_929_H3K27ac_broad_peak_31186_lociStitched	chr22	23152785	23302938	19	76368	230245	15706	12	1	NR_030755,NR_049835,NM_001178126,NM_001256296,NM_014433	0,0,0,0,98655	IGLL5,MIR5571,MIR650,RSPH14
2_929_H3K27ac_broad_peak_3031_lociStitched	chr1	156624987	156659371	2	23878	203625	11353.6	13	1	NM_021948,NM_006617,NM_198427,NM_001878,NM_001199723	0,0,1724,10029,10029	BCAN,CRABP2,NES
7_929_H3K27ac_broad_peak_30083_lociStitched	chr20	52187384	52279440	7	55525	200894	14195	14	1	NR_110051,NM_006526,NR_134576,NM_173485,NM_001193421	0,0,0,75516,75516	LOC101927770,LOC105372672,TSHZ2,ZNF217
8_929_H3K27ac_broad_peak_3053_lociStitched	chr1	157101500	157169660	8	34698	206491	21818	15	1	NM_001145312,NM_005240,NR_001560,NM_001004341,NM_014784,NM_198236	0,0,3038,31901,86339,86339	ARHGEF11,CYCSP52,ETV3,ETV3L
8_929_H3K27ac_broad_peak_15013_lociStitched	chr14	91782054	91914013	8	93009	192884	10147.6	16	1	NM_001080414,NM_001284280,NM_001284281,NM_001348437,NM_003485	0,9812,9812,61831,61831	CCDC88C,GPR68,PPP4R3A
2_929_H3K27ac_broad_peak_2757_lociStitched	chr1	150531878	150553598	2	21012	189292	8423.02	17	1	NM_001288607,NM_001288608,NM_019032,NR_104133,NM_001197320,NM_021960,NM_182763	0,0,0,0,0,0,0	ADAMTSL4,ADAMTSL4-AS1,MCL1
10_929_H3K27ac_broad_peak_4088_lociStitched	chr1	203236561	203309305	10	46555	186406	11195.3	18	1	NR_117097,NR_117098,NR_034150,NR_034151,NM_006763	0,0,0,0,0	BTG2,LINC01136,LINC01353
4_929_H3K27ac_broad_peak_2476_lociStitched	chr1	118147845	118229750	4	67745	178373	7019.26	19	1	NR_121626,NM_017709,NM_006699,NM_017686,NM_001135589	0,0,76354,176357,189584	FAM46C,GDAP2,LOC100996263,MAN1A2
6_929_H3K27ac_broad_peak_25066_lociStitched	chr2	20383936	20431961	6	27922	171070	6574.62	20	1	NM_002997,NM_001006946,NM_001282790,NM_001282791,NM_001352917,NM_001352919,NM_001352923,NM_001352928,NM_001282752,NM_001352927,NM_001352929,NM_001352930,NM_015317,NM_001352918,NM_001352926,NM_001352920,NM_001352925	0,0,16491,16491,16491,16491,16491,16491,16491,16491,16491,16491,16491,16491,16491,16491,16491	PUM2,SDC1
5_929_H3K27ac_broad_peak_40981_lociStitched	chr6	291136	340185	5	39330	174678	10579.9	21	1	NM_001286555,NM_020185,NR_104473,NR_104474,NR_104475	0,0,0,0,0	DUSP22
9_929_H3K27ac_broad_peak_2888_lociStitched	chr1	154346638	154427546	9	30331	182982	22581.4	22	1	NR_147855,NM_001206866,NM_000565,NM_181359,NM_020452	0,0,0,0,22859	ATP8B2,IL6R,IL6R-AS1
929_H3K27ac_broad_peak_2983	chr1	155934991	155954519	929	19529	159866	7137.48	23	1	NM_001350111,NM_004723,NM_001162383,NM_001162384,NM_001350110,NM_001350112	0,0,0,0,0,0	ARHGEF2
12_929_H3K27ac_broad_peak_7020_lociStitched	chr10	112146208	112226933	12	54219	162104	10413.5	24	1	NM_004419,NM_005871,NM_130439,NM_001008541,NM_005962	30692,81502,99086,99086,99086	DUSP5,MXI1,SMNDC1
11_929_H3K27ac_broad_peak_26365_lociStitched	chr2	88861774	88928981	11	47727	156518	10497.7	25	1	NR_110236,NM_001313915,NM_004836,NR_135540,NM_152670	0,0,0,0,32672	EIF2AK3,LOC101928371,LOC101928403,TEX37
929_H3K27ac_broad_peak_36377	chr4	71513488	71558869	929	45382	151250	6044.75	26	1	NM_144646,NM_020368,NM_031889,NM_001130709,NM_001291994,NM_014961,NM_001037442	0,0,953,11785,28690,28690,28690	ENAM,JCHAIN,RUFY3,UTP3
10_929_H3K27ac_broad_peak_43067_lociStitched	chr6	109156194	109254716	10	47858	154305	12305.4	27	1	NM_001286609,NM_032131,NR_104137,NM_001199934,NM_001199933,NM_014454	0,0,0,52924,52924,52924	ARMC2,ARMC2-AS1,SESN1
7_929_H3K27ac_broad_peak_48597_lociStitched	chr8	98630591	98690723	7	43733	147480	10252.5	28	1	NM_178812,NM_018407,NR_125390,NM_001317748,NM_002380,NM_030583	0,97086,171867,190526,190526,190526	LAPTM4B,LOC101927066,MATN2,MTDH
4_929_H3K27ac_broad_peak_3198_lociStitched	chr1	161139180	161163731	4	19908	145033	8617.4	29	1	NM_000309,NM_001122764,NM_001350128,NM_001350129,NM_001350130,NM_001350131,NM_001199873,NM_001199874,NM_003779,NM_001320336,NM_005099	0,0,0,0,0,0,0,0,0,0,0	ADAMTS4,B4GALT3,PPOX
3_929_H3K27ac_broad_peak_12443_lociStitched	chr12	123344746	123387061	3	39404	142094	6385.33	30	1	NM_003959,NM_024667,NM_001303099,NM_001303097,NM_001243014	0,0,2300,2300,18437	ABCB9,HIP1R,VPS37B
4_929_H3K27ac_broad_peak_30460_lociStitched	chr21	19151951	19196219	4	37379	140971	7136	31	1	NR_038870,NR_038871,NM_001100420,NM_001100421,NM_017447	0,0,0,0,0	C21orf91,C21orf91-OT1
21_929_H3K27ac_broad_peak_47377_lociStitched	chr8	27157079	27298795	21	57550	153889	20449.6	32	1	NM_001304495,NM_171982,NM_173174,NM_004103,NM_173176,NM_173175,NR_106901	0,0,0,0,0,0,0	MIR6842,PTK2B,TRIM35
929_H3K27ac_broad_peak_42767	chr6	90048818	90085949	929	37132	138725	6007.8	33	1	NM_016021,NM_021244,NM_002043,NM_001242809,NM_001242813,NM_014942	0,0,23801,56948,56948,56948	ANKRD6,GABRR2,RRAGD,UBE2J1
1_929_H3K27ac_broad_peak_42980_lociStitched	chr6	106530102	106560321	1	30220	137363	4729.27	34	1	NM_001198,NM_182907,NR_104402,NR_104403,NM_001286106,NM_001286107,NM_001286108,NM_001286111,NM_004849	0,0,72031,72031,72031,72031,72031,72031,72031	ATG5,PRDM1
6_929_H3K27ac_broad_peak_23887_lociStitched	chr19	39125526	39188838	6	47929	136469	8648.42	35	1	NM_001308393,NM_001300992,NM_013234,NM_001322033,NM_004924	0,0,0,0,0	ACTN4,EIF3K
7_929_H3K27ac_broad_peak_11224_lociStitched	chr12	57071539	57120040	7	31501	132805	6334.23	36	1	NR_104219,NM_001282601,NM_001282602,NM_001282603,NM_001282604,NM_001282605,NM_006601,NM_001113201,NM_005594,NM_001113202,NM_001113203,NM_001320193,NM_001320194	0,0,0,0,0,0,0,0,0,0,0,0,0	NACA,PTGES3
16_929_H3K27ac_broad_peak_49127_lociStitched	chr8	126267934	126375409	16	51992	143415	17496.9	37	1	NM_001349485,NM_001349486,NM_173685,NR_146191,NM_025195	0,0,0,0,67154	NSMCE2,TRIB1
9_929_H3K27ac_broad_peak_7283_lociStitched	chr10	125785571	125869385	9	47744	135301	9546.41	38	1	NM_015892,NM_001270764,NM_014863,NM_001270765,NM_198148	0,0,0,0,134072	CHST15,CPXM2
11_929_H3K27ac_broad_peak_15484_lociStitched	chr15	23603696	23687565	11	41633	135918	10550.7	39	1	NR_038843,NM_001355465,NM_001304388,NM_001271664,NR_039731	0,0,0,24340,119644	,GOLGA6L2,GOLGA6L22,GOLGA8S,MIR4508
6_929_H3K27ac_broad_peak_3732_lociStitched	chr1	184683125	184725631	6	23765	134128	10069.7	40	1	NM_001319960,NM_025191,NR_135118,NM_052966,NM_030806	0,0,0,34528,84971	C1orf21,EDEM3,FAM129A
5_929_H3K27ac_broad_peak_9663_lociStitched	chr11	115057863	115102115	5	28359	134252	10563	41	1	NM_001098517,NM_001301043,NM_001301044,NM_001301045,NM_014333	0,0,0,0,0	CADM1
929_H3K27ac_broad_peak_20944	chr17	62132671	62190672	929	58002	131326	8589.95	42	1	NM_001433,NR_132278,NR_004380,NR_002995,NM_001288733,NM_001288732,NM_018469	0,32658,32766,33027,34121,34121,34121	ERN1,SNHG25,SNORA50C,SNORD104,TEX2
8_929_H3K27ac_broad_peak_48167_lociStitched	chr8	71478525	71538935	8	29461	130353	10299.9	43	1	NM_001317805,NM_001317804,NM_014294,NR_038881,NM_016027	0,0,0,0,10566	LACTB2,LACTB2-AS1,TRAM1
6_929_H3K27ac_broad_peak_22202_lociStitched	chr18	46439302	46482439	6	33958	124761	8269.36	44	1	NM_001190823,NM_001190822,NM_001190821,NM_005904,NM_001142397,NM_014772	0,0,0,0,49717,49717	CTIF,SMAD7
22_929_H3K27ac_broad_peak_22109_lociStitched	chr18	42283477	42433128	22	50575	140672	25231.2	45	1	NM_001130110,NM_015559,NR_036203,NR_131768,NR_110792	0,0,116919,149610,171816	LINC01478,LINC01601,MIR4319,SETBP1
13_929_H3K27ac_broad_peak_17656_lociStitched	chr16	11758434	11842827	13	62039	124319	11013.3	46	1	NM_003498,NM_001303447,NM_001324022,NM_001324024,NM_001324025,NM_015914,NR_136671,NR_136672,NR_136673,NR_136674	0,0,0,0,0,0,0,0,0,0	SNN,TXNDC11
10_929_H3K27ac_broad_peak_31617_lociStitched	chr22	38608698	38673642	10	51015	119231	6267.1	47	1	NM_001161572,NM_001161574,NM_012323,NM_001161573,NM_001195071,NM_001195072,NM_012264,NR_132774	0,0,0,0,0,0,0,0	MAFF,SNORA92,TMEM184B
6_929_H3K27ac_broad_peak_27845_lociStitched	chr2	182106354	182185882	6	41581	120135	10688.6	48	1	NR_130784,NR_039637,NM_001316312,NM_000885,NM_001278555,NM_182678,NM_006357,NM_001278554	0,0,135737,135737,178201,178201,178201,178201	ITGA4,LINC01934,MIR4437,UBE2E3
6_929_H3K27ac_broad_peak_48314_lociStitched	chr8	81032368	81084432	6	38809	117753	8882.12	49	1	NR_105036,NR_105037,NM_001025253,NM_001287144,NM_005079,NR_105034,NR_105035	0,0,0,0,0,0,0	TPD52
929_H3K27ac_broad_peak_8645	chr11	65183243	65201384	929	18142	111678	3662.67	50	1	NR_028272,NR_131012,NM_001300832,NM_001300833,NM_031904	0,0,2249,2249,2249	FRMD8,NEAT1
929_H3K27ac_broad_peak_2400	chr1	115227373	115260417	929	33045	113209	5359.74	51	1	NM_000036,NM_001172626,NM_002524,NM_001007553,NM_001130523,NM_001242891,NM_001242892,NM_001242893,NM_007158	0,0,0,0,0,0,0,0,0	AMPD1,CSDE1,NRAS
929_H3K27ac_broad_peak_2728	chr1	149809068	149826566	929	17499	113870	6390.27	52	1	NM_001005464,NM_021059,NM_001040874,NM_003516,NR_036461,NM_001040874,NM_003516,NM_001005464,NM_021059	0,0,0,0,0,0,0,0,0	HIST2H2AA3,HIST2H2AA4,HIST2H2BC,HIST2H3A,HIST2H3C
14_929_H3K27ac_broad_peak_49000_lociStitched	chr8	120879629	120995883	14	54211	126345	19298.2	53	1	NM_001283012,NM_022783,NM_024094,NM_003184,NM_021110	0,0,11460,34556,141464	COL14A1,DEPTOR,DSCC1,TAF2
16_929_H3K27ac_broad_peak_19627_lociStitched	chr17	16817127	16918836	16	46590	117393	11706.7	54	1	NR_147084,NM_012452,NR_148948,NR_146886,NM_015134,NM_201274	0,0,0,0,27238,27238	LINC02090,LOC284191,MPRIP,TBC1D27P,TNFRSF13B
2_929_H3K27ac_broad_peak_38359_lociStitched	chr5	27446208	27477816	2	29281	110701	5376.52	55	1	NR_038848,NM_016279,NR_134265,NR_033961,NR_109948	0,407520,808680,1449161,1587535	CDH9,LINC02103,LOC101929645,LSP1P3,PURPL
929_H3K27ac_broad_peak_21167	chr17	72732320	72767565	929	35246	109682	4948.4	56	1	NM_175738,NM_001330471,NM_001163989,NM_001006638,NM_001163990,NM_004252,NR_037409,NM_001305077,NM_001305078,NM_001305079,NM_001305080,NM_001305081,NM_001305082,NM_001305083,NM_001305084,NM_001305085,NM_001305086,NM_001305087,NM_001305088,NM_015654,NR_130953,NR_130954	0,0,0,0,0,0,0,0,0,0,0,0,0,0,0,0,0,0,0,0,0,0	MIR3615,NAT9,RAB37,SLC9A3R1
13_929_H3K27ac_broad_peak_28193_lociStitched	chr2	202040773	202136458	13	51723	115980	12687.8	57	1	NM_001306083,NM_001206524,NM_001230,NM_032976,NM_032977,NM_001206542,NM_032974,NM_033358,NM_001080124,NM_001228,NM_033355,NM_001080125,NR_111983,NM_033356	0,0,0,0,0,0,0,0,0,0,0,0,0,0	CASP10,CASP8
10_929_H3K27ac_broad_peak_23256_lociStitched	chr19	13251278	13327146	10	26878	113225	10189.1	58	1	NM_052876,NM_001271609,NM_001271610,NM_001271611,NM_003765,NM_004907,NM_000068,NM_001127221,NM_001127222,NM_001174080,NM_023035	0,0,0,0,0,0,0,0,0,0,0	CACNA1A,IER2,NACC1,STX10
14_929_H3K27ac_broad_peak_51158_lociStitched	chr9	112809951	112927656	14	51748	115598	14195.2	59	1	NM_007203,NM_147150,NM_001004065,NM_001198656,NM_001136562	0,0,0,0,0	AKAP2,PALM2-AKAP2
2_929_H3K27ac_broad_peak_2936_lociStitched	chr1	154970746	154990795	2	10069	106061	6357.54	60	1	NM_001252406,NM_001256455,NR_045515,NR_046206,NR_049765	0,0,0,0,0	ZBTB7B
9_929_H3K27ac_broad_peak_36667_lociStitched	chr4	90176168	90253138	9	33129	108397	10052.3	61	1	NM_198281,NM_145715,NM_014883,NM_001146054,NM_007308,NM_000345,NM_001146055	0,140117,197823,392112,392112,392112,392112	FAM13A,GPRIN3,SNCA,TIGD2
4_929_H3K27ac_broad_peak_9796_lociStitched	chr11	120349247	120385205	4	20861	105468	7648.27	62	1	NM_001198665,NM_015313,NM_001301084,NM_014619,NM_001282473,NM_001282470	0,0,0,0,49940,49940	ARHGEF12,GRIK4
5_929_H3K27ac_broad_peak_4380_lociStitched	chr1	215702339	215752233	5	37436	103485	6476.24	63	1	NM_001319294,NM_001319295,NM_016121,NM_206933,NM_001017424,NM_001017425,NM_014217	0,0,0,44003,291904,291904,291904	KCNK2,KCTD3,USH2A
7_929_H3K27ac_broad_peak_51249_lociStitched	chr9	117110186	117177336	7	42818	104311	7702.1	64	1	NM_001317950,NM_001317952,NM_030767,NM_001083885,NM_001173425,NM_015404,NM_001346890	0,0,0,0,0,0,0	AKNA,WHRN
24_929_H3K27ac_broad_peak_29494_lociStitched	chr20	32399063	32535346	24	57635	116508	20374.3	65	1	NM_176812,NR_110623,NM_001282933,NM_001282935,NM_032819,NR_104259	0,159,18989,18989,18989,18989	CHMP4B,ZNF341,ZNF341-AS1
6_929_H3K27ac_broad_peak_9549_lociStitched	chr11	111214620	111263407	6	24434	105878	10269.7	66	1	NR_039712,NM_006235,NR_046085,NM_001271458,NM_001271457,NM_001136105	0,0,21560,35161,35161,35161	COLCA2,LOC100132078,MIR4491,POU2AF1
13_929_H3K27ac_broad_peak_26336_lociStitched	chr2	87738488	87823139	13	49651	107701	13747.3	67	1	NR_024204,NR_024205,NR_024206,NR_146461,NR_146460	0,0,0,0,0	CYTOR
9_929_H3K27ac_broad_peak_15647_lociStitched	chr15	31615703	31663873	9	35508	99890.1	5953.81	68	1	NM_015995,NM_001302461,NM_001243538,NR_135834,NM_130901	0,0,92650,98494,103728	KLF13,LINC02352,LOC283710,OTUD7A
11_929_H3K27ac_broad_peak_42983_lociStitched	chr6	106577035	106635677	11	29045	101621	7963.58	69	1	NR_104402,NR_104403,NM_001286106,NM_001286107,NM_001286108,NM_001286111,NM_004849	0,0,0,0,0,0,0	ATG5
929_H3K27ac_broad_peak_2929	chr1	154907656	154918404	929	10749	96425.7	4480.84	70	1	NM_001323011,NM_001348696,NM_006556,NM_001323012,NM_001317734,NM_001317735,NM_020524	0,0,0,0,0,0,0	PBXIP1,PMVK
2_929_H3K27ac_broad_peak_1356_lociStitched	chr1	51423917	51451327	2	22199	94391.8	4314.33	71	1	NM_007051,NM_001262,NM_078626,NR_039617,NR_106754	0,0,0,74182,74363	CDKN2C,FAF1,MIR4421,MIR6500
3_929_H3K27ac_broad_peak_2997_lociStitched	chr1	156114728	156133373	3	15369	96506.5	6904.24	72	1	NM_001193301,NM_001193300,NM_022367,NM_001193302,NM_001282626,NM_170707,NM_170708,NM_001257374	0,0,0,0,4849,4849,4849,4849	LMNA,SEMA4A
4_929_H3K27ac_broad_peak_16420_lociStitched	chr15	68477281	68531414	4	34448	96096.9	6880.3	73	1	NM_016166,NM_001320687,NM_001031733,NM_001286694,NM_001286695,NM_033429,NR_104583,NM_017882	0,0,0,0,0,0,0,0	CALML4,CLN6,PIAS1
929_H3K27ac_broad_peak_11093	chr12	53582066	53607940	929	25875	92227.9	4126.9	74	1	NM_001004304,NM_000889,NR_104181,NM_001042728,NM_001243732,NM_000966,NM_001243730,NM_001243731	0,0,0,0,0,0,0,0	ITGB7,RARG,ZNF740
6_929_H3K27ac_broad_peak_24021_lociStitched	chr19	42011996	42077584	6	34199	96939.1	9247.91	75	1	NR_110724,NM_001288773,NM_001098506,NM_001290113,NM_033543	0,0,4947,4947,4947	CEACAM21,LINC01480
4_929_H3K27ac_broad_peak_9998_lociStitched	chr11	128583439	128609435	4	22304	93112.5	6090.86	76	1	NM_001271012,NM_001167681,NM_001271010,NM_002017,NR_038908	0,0,0,0,17522	FLI1,SENCR
9_929_H3K27ac_broad_peak_38340_lociStitched	chr5	26857907	26919969	9	40258	95656.2	9036.23	77	1	NM_016279,NR_038848,NR_134265,NR_136209,NR_147006	0,552430,1366527,1555519,1667143	CDH9,LINC02103,LINC02211,LINC02228,PURPL
7_929_H3K27ac_broad_peak_10918_lociStitched	chr12	48191170	48246102	7	30608	91939.7	5976.6	78	1	NM_001098416,NM_001308090,NM_015401,NM_000376,NM_001017535,NM_001017536	0,0,0,0,0,0	HDAC7,VDR
4_929_H3K27ac_broad_peak_15326_lociStitched	chr14	106023283	106070145	4	34056	88878.5	2971.05	79	1	NR_107038,NR_107059,NR_135205,NM_025268,NM_001331238	17308,17308,22630,26745,26745	LOC105370697,MIR8071-1,MIR8071-2,TMEM121
3_929_H3K27ac_broad_peak_20791_lociStitched	chr17	56395109	56423335	3	16432	88053.8	3827.45	80	1	NM_001261835,NM_004758,NM_024418,NR_038410,NR_038411,NR_038412,NR_038413,NR_029683,NR_039889,NR_038414,NR_038415,NR_038416,NR_038417,NR_038418,NM_003168,NR_073470	0,0,0,0,0,0,0,0,0,0,0,0,0,0,0,0	MIR142,MIR4736,SUPT4H1,TSPOAP1,TSPOAP1-AS1
8_929_H3K27ac_broad_peak_39690_lociStitched	chr5	118639828	118704660	8	38950	92275.4	8467.06	81	1	NM_001077654,NM_001286815,NM_001286817,NM_001286814,NM_001286813,NM_014350	0,0,0,0,0,0	TNFAIP8
10_929_H3K27ac_broad_peak_34219_lociStitched	chr3	133160189	133226700	10	33729	90694.4	8500.11	82	1	NM_003571,NR_135277,NR_135278,NR_135276,NM_001136469,NM_023943,NM_001282865	0,0,0,0,43571,43571,43571	BFSP2,BFSP2-AS1,TMEM108
13_929_H3K27ac_broad_peak_45846_lociStitched	chr7	101915499	101981305	13	33787	88489.3	7034.66	83	1	NM_001202544,NM_001202545,NM_001913,NM_181500,NM_001202546,NM_020979,NR_036245	0,0,0,0,0,0,0	CUX1,MIR4285,SH2B2
1_929_H3K27ac_broad_peak_13006_lociStitched	chr13	41535107	41594787	1	59681	86243.6	4810.21	84	1	NM_001145353,NM_172373,NR_003365,NR_038258,NR_038259	0,0,39198,39222,39222	ELF1,SUGT1P3,TPTE2P5
3_929_H3K27ac_broad_peak_15789_lociStitched	chr15	40380911	40409377	3	24656	83485.1	4130.42	85	1	NM_001003943,NM_001003942,NM_033503,NM_001003940,NR_040059,NR_040060	0,0,0,0,21202,21202	BMF,SRP14-AS1
7_929_H3K27ac_broad_peak_30662_lociStitched	chr21	34572355	34620178	7	30470	85053.2	6312.64	86	1	NM_000874,NM_207584,NM_001289125,NM_001289126,NM_001289128,NM_207585	0,0,0,0,0,0	IFNAR2
2_929_H3K27ac_broad_peak_29814_lociStitched	chr20	43266122	43282600	2	13869	81666.6	3068.2	87	1	NM_000022,NM_001322050,NM_001322051,NR_136160,NR_034104	0,0,0,0,2492	ADA,LINC01260
1_929_H3K27ac_broad_peak_45514_lociStitched	chr7	83926660	83971128	1	44469	83422	5909.8	88	1	NM_006080,NR_110079,NR_110080,NM_012431,NM_152754	102444,190664,190664,648182,653744	LOC101927378,SEMA3A,SEMA3D,SEMA3E
7_929_H3K27ac_broad_peak_6390_lociStitched	chr10	81000853	81028210	7	20068	80314.7	3312.93	89	1	NM_020338,NM_005729,NM_153367,NR_015429,NR_024429,NR_024431	0,79010,113873,173649,173649,173649	PPIF,ZCCHC24,ZMIZ1,ZMIZ1-AS1
9_929_H3K27ac_broad_peak_730_lociStitched	chr1	27018526	27077052	9	42305	83001.6	6168.64	90	1	NR_135804,NM_006015,NM_139135,NM_017837,NM_001202554	0,0,0,37402,37627	ARID1A,LOC101928728,PIGV
929_H3K27ac_broad_peak_3162	chr1	160674014	160685579	929	11566	81345.9	4934.79	91	1	NM_001778,NM_001256030,NM_001282588,NM_001282589,NM_001282590,NM_001282591,NM_001282592,NM_001282593,NM_001282594,NM_001282595,NM_001282596,NM_021181	0,0,23268,23268,23268,23268,23268,23268,23268,23268,23268,23268	CD48,SLAMF7
1_929_H3K27ac_broad_peak_28188_lociStitched	chr2	201979125	201994578	1	15454	78938.6	2721.27	92	1	NM_001308043,NM_001127184,NR_147241,NM_001202516,NM_001202517,NM_001202519,NM_001351590,NM_003879,NR_147242,NR_147243,NR_147244,NR_147245,NR_147246,NR_147247,NR_147248,NR_147249,NR_147250,NR_147251,NR_147252,NM_001351591,NR_147255,NM_001127183,NM_001351593,NM_001351594,NR_147253,NM_001351592,NM_001308042	0,0,0,0,0,0,0,0,0,0,0,0,0,0,0,0,0,0,0,0,0,0,0,0,0,0,0	CFLAR
6_929_H3K27ac_broad_peak_38027_lociStitched	chr5	1310280	1346142	6	24143	79247.8	4289.1	93	1	NM_030782,NR_039662,NM_001193376,NM_198253,NR_149162,NR_149163	0,789,15119,15119,15119,15119	CLPTM1L,MIR4457,TERT
11_929_H3K27ac_broad_peak_26736_lociStitched	chr2	112184732	112269017	11	44588	86914.7	12153.9	94	1	NR_136162,NR_136163,NR_136164,NR_015395,NR_136161,NR_136165,NR_136166,NR_024373	0,0,0,0,0,0,0,0	MIR4435-2HG
929_H3K27ac_broad_peak_3035	chr1	156714895	156723186	929	8292	77758	3287.38	95	1	NM_001319187,NM_001319188,NM_004494,NM_001126051,NM_001126050,NM_001319186,NR_135008	0,0,0,0,0,0,0	HDGF
1_929_H3K27ac_broad_peak_30341_lociStitched	chr20	62357651	62372530	1	14880	77165.5	2788.32	96	1	NM_001083113,NM_001195653,NM_001195654,NM_032527,NM_181485,NM_001305654,NM_001305655,NM_017806,NM_020062	0,0,0,0,0,0,0,0,0	LIME1,SLC2A4RG,ZGPAT
10_929_H3K27ac_broad_peak_2925_lociStitched	chr1	154815609	154863888	10	23298	88263.7	14580.3	97	1	NM_170782,NM_001204087,NM_002249,NM_001323011,NM_001348696,NM_006556,NM_001323012	0,0,0,33320,33320,33320,33320	KCNN3,PMVK
1_929_H3K27ac_broad_peak_39248_lociStitched	chr5	88163025	88186894	1	23870	76972.8	3821.43	98	1	NM_001193350,NM_002397,NM_001131005,NM_001193347,NR_109941,NR_136218,NR_136219,NR_109940,NR_104031,NR_136217,NR_136222,NR_136220,NR_136221	0,0,0,0,0,0,0,0,0,0,0,0,0	MEF2C,MEF2C-AS1
11_929_H3K27ac_broad_peak_2257_lociStitched	chr1	110316227	110370280	11	32219	80214.7	7097.16	99	1	NM_001319952,NM_024526,NM_133181,NM_139053,NM_000849,NR_024537	9584,9584,9584,9584,32568,32568	EPS8L3,GSTM3
7_929_H3K27ac_broad_peak_38425_lociStitched	chr5	32564417	32613219	7	33621	79166.6	6549.23	100	1	NM_006713,NM_001204376,NM_000908,NM_001204375,NM_016107,NR_144318	0,97524,98219,98219,119551,119551	NPR3,SUB1,ZFR
10_929_H3K27ac_broad_peak_4183_lociStitched	chr1	206837285	206916662	10	49906	84377.8	11898.6	101	1	NM_004759,NM_032960,NM_001004023,NM_003582,NM_000572	0,0,14744,14744,24286	DYRK3,IL10,MAPKAPK2
4_929_H3K27ac_broad_peak_40788_lociStitched	chr5	173309232	173356744	4	44565	79877.2	7692.19	102	1	NM_001308189,NM_001308191,NM_030627,NM_001308192,NM_001308193	0,0,0,0,0	CPEB4
929_H3K27ac_broad_peak_31348	chr22	29183525	29200611	929	17087	74508.6	2325.4	103	1	NM_001284263,NM_001284264,NM_173510,NM_001284265,NM_001079539,NM_005080	0,0,0,0,0,0	CCDC117,XBP1
2_929_H3K27ac_broad_peak_2885_lociStitched	chr1	154296660	154308119	2	8546	75872.3	4096.59	104	1	NM_080429,NM_001005855,NM_020452,NM_001018837,NM_006118	0,0,0,48306,48306	AQP10,ATP8B2,HAX1
9_929_H3K27ac_broad_peak_6233_lociStitched	chr10	74055963	74100227	9	26994	77072.5	5471.03	105	1	NM_001002762,NM_017626,NM_019058,NM_001195519,NM_001195518,NM_006077	0,0,20170,26857,26857,26857	DDIT4,DNAJB12,MICU1
5_929_H3K27ac_broad_peak_4006_lociStitched	chr1	200960429	200996687	5	22354	76283.2	4684.53	106	1	NM_001252100,NM_001252102,NM_001252103,NM_017596,NM_000069	0,0,0,0,11953	CACNA1S,KIF21B
2_929_H3K27ac_broad_peak_34837_lociStitched	chr3	171800303	171832409	2	28770	75673.8	4135.25	107	1	NM_022763,NM_001135095,NR_046852,NM_001164436,NM_001130081,NM_002662	0,0,181774,223196,272020,272020	FNDC3B,PLD1,TMEM212,TMEM212-AS1
4_929_H3K27ac_broad_peak_20424_lociStitched	chr17	43296624	43314594	4	15637	74248.4	2772.77	108	1	NR_147507,NM_005892,NR_024434,NR_110325,NR_110326	0,0,10698,10698,10698	FMNL1,LOC339192,MAP3K14-AS1
2_929_H3K27ac_broad_peak_28079_lociStitched	chr2	197021269	197048066	2	24585	75481.8	4383.99	109	1	NM_004226,NM_001304840,NM_020760,NM_001348768,NR_110225,NR_110226	0,11028,11028,11028,76682,76682	HECW2,LOC101927482,STK17B
3_929_H3K27ac_broad_peak_9853_lociStitched	chr11	122925298	122959235	3	21767	77926.1	6899.39	110	1	NM_006597,NM_153201,NM_024769,NR_027288,NM_001098169	0,0,0,34980,72920	BSX,CLMP,HSPA8,LOC341056
7_929_H3K27ac_broad_peak_29693_lociStitched	chr20	37488241	37523560	7	24327	76532.7	5732.27	111	1	NM_001172735,NM_015568,NM_030919,NM_001190809,NM_021931,NR_033905	0,0,31395,67421,67421,67421	DHX35,FAM83D,PPP1R16B
929_H3K27ac_broad_peak_25420	chr2	38814955	38840239	929	25285	74312.2	3835.58	112	1	NM_001142650,NM_138394,NM_138801,NR_110259,NM_001031684,NM_001195446	0,0,52813,72074,130502,130502	GALM,HNRNPLL,LOC101929596,SRSF7
929_H3K27ac_broad_peak_40872	chr5	176852025	176866321	929	14297	72696.6	2277.35	113	1	NM_001004105,NM_001004106,NM_002082,NR_038915,NR_038916	0,0,0,0,0	GRK6,PRR7-AS1
11_929_H3K27ac_broad_peak_15631_lociStitched	chr15	31506478	31569514	11	30294	78026	7860.59	114	1	NR_135834,NM_001243538,NM_015995,NM_001302461,NM_001252020	0,0,49544,49544,53003	KLF13,LINC02352,LOC283710,TRPM1
929_H3K27ac_broad_peak_20946	chr17	62194953	62211336	929	16384	73081.3	2950.58	115	1	NM_001433,NR_132278,NR_004380,NR_002995,NM_001288733,NM_001288732,NM_018469	0,11994,12102,12363,13457,13457,13457	ERN1,SNHG25,SNORA50C,SNORD104,TEX2
7_929_H3K27ac_broad_peak_12505_lociStitched	chr12	125382602	125426558	7	26207	76035.1	6017.58	116	1	NM_021009,NR_049820,NM_032656,NM_001082959,NM_005505	0,0,4812,34084,34084	DHX37,MIR5188,SCARB1,UBC
6_929_H3K27ac_broad_peak_2282_lociStitched	chr1	111158221	111191084	6	19546	74651.6	4807.86	117	1	NM_001204269,NR_109846,NR_109845,NM_004974,NM_002232	0,5102,5102,9247,23990	KCNA2,KCNA3
4_929_H3K27ac_broad_peak_44454_lociStitched	chr7	25980097	26011948	4	17888	74203.3	4647.06	118	1	NR_029597,NM_004289,NM_002137,NM_031243,NM_007276	0,179899,217608,217608,228883	CBX3,HNRNPA2B1,MIR148A,NFE2L3
5_929_H3K27ac_broad_peak_8609_lociStitched	chr11	64614790	64647070	5	24762	73682.3	4186.72	119	1	NM_006795,NM_001282444,NM_001282445,NM_017525,NR_133639,NR_133640	0,0,0,2750,8860,8860	CDC42BPG,EHD1,MIR194-2HG
4_929_H3K27ac_broad_peak_47524_lociStitched	chr8	33391128	33428293	4	27608	75106.7	5630.5	120	1	NM_024787,NM_001330505,NM_001102401,NM_001265581,NM_025115	0,20419,20426,20426,20426	RNF122,TTI2
10_929_H3K27ac_broad_peak_3003_lociStitched	chr1	156187250	156231107	10	19131	80582.9	11231.8	121	1	NM_001199653,NM_001199654,NM_007221,NM_001199661,NM_001199662,NM_001199663,NM_001199664,NM_199173,NM_001272104,NM_001272105,NM_001272106,NM_001272107,NM_001272108,NM_001272109,NM_001272110,NM_001272111,NM_001272112,NM_001272113,NM_024897,NM_198406,NR_073610,NM_015327,NM_001323614,NM_001323615,NM_001323616,NM_001323617	0,0,0,0,0,0,0,0,0,0,0,0,0,0,0,0,0,0,0,0,0,0,0,0,0,0	BGLAP,PAQR6,PMF1,PMF1-BGLAP,SMG5
2_929_H3K27ac_broad_peak_22773_lociStitched	chr19	2081832	2097899	2	14501	71474	2757.1	122	1	NM_130807,NM_001031735,NM_001039846,NM_001261826,NM_003938	0,0,0,3088,3088	AP3D1,IZUMO4,MOB3A
6_929_H3K27ac_broad_peak_7446_lociStitched	chr10	135477946	135502317	6	18996	97559.6	29169.6	123	1	NM_001080998,NR_033789,NM_130784,NM_001143763,NM_000773	37648,94485,96168,98809,125327	CYP2E1,FRG2B,SPRNP1,SYCE1
3_929_H3K27ac_broad_peak_42597_lociStitched	chr6	79749390	79794703	3	28462	73348.2	5863.5	124	1	NM_017934,NM_001201362,NM_001201363,NM_001318884,NM_001318885,NM_001318886,NM_001318887,NM_001318888,NM_004242,NM_138730	0,116259,116259,116259,116259,116259,116259,116259,116259,116259	HMGN3,PHIP
3_929_H3K27ac_broad_peak_2619_lociStitched	chr1	145426981	145457923	3	17221	77478.8	10012.8	125	1	NM_001278267,NM_001351365,NM_001039703,NM_001302371,NM_006472,NM_001313972,NM_001330685,NM_032305	0,0,0,0,0,0,0,0	NBPF10,NBPF19,NBPF20,POLR3GL,TXNIP
10_929_H3K27ac_broad_peak_50769_lociStitched	chr9	93908362	93971015	10	26423	75102.2	7674.99	126	1	NR_135306,NM_001698,NM_001306190,NM_001351431,NM_001351432,NM_001351433	0,5082,5082,5082,5082,5082	AUH,LINC00484
3_929_H3K27ac_broad_peak_3365_lociStitched	chr1	167586536	167606348	3	9011	73280.6	6056.53	127	1	NR_136519,NM_001322923,NM_001322924,NM_052862,NM_003851	0,0,0,0,63481	CREG1,RCSD1
6_929_H3K27ac_broad_peak_6227_lociStitched	chr10	74003838	74037767	6	24389	71502	4356.48	128	1	NM_019058,NM_001242546,NM_001242547,NM_001242548,NM_173473,NR_038391,NR_038392	0,8221,8221,8221,8221,8221,8221	ANAPC16,DDIT4
6_929_H3K27ac_broad_peak_3317_lociStitched	chr1	165687386	165739983	6	19552	82445.8	15915.9	129	1	NM_001256164,NM_001256165,NM_019026,NR_045818,NR_125374	0,0,0,0,0	LOC100147773,TMCO1
6_929_H3K27ac_broad_peak_31257_lociStitched	chr22	24819514	24864154	6	21548	70375	4280.98	130	1	NR_103546,NM_001278500,NM_000675,NM_001278499,NR_103543,NR_103544,NR_028484,NM_001278497,NM_001278498,NR_028483	0,0,0,0,0,0,0,0,0,0	ADORA2A,ADORA2A-AS1,SPECC1L-ADORA2A
1_929_H3K27ac_broad_peak_50323_lociStitched	chr9	68408140	68416612	1	8473	73171	7081.74	131	1	NR_146625,NR_146626,NR_039688,NR_039689,NR_033907	0,0,0,0,11172	FRG1JP,LINC00537,MIR4477A,MIR4477B
6_929_H3K27ac_broad_peak_24095_lociStitched	chr19	44249369	44289862	6	25070	70850.6	4847.01	132	1	NM_019108,NM_002250,NM_001288763,NM_001031749,NM_182573	0,0,10217,10217,10217	KCNN4,LYPD5,SMG9
11_929_H3K27ac_broad_peak_37865_lociStitched	chr4	185300233	185351378	11	28629	71025.1	5068.47	133	1	NR_125933,NR_125934,NM_002199,NR_040108,NR_147158	0,0,0,25104,76236	IRF2,LINC02362,LINC02363,LINC02427
10_929_H3K27ac_broad_peak_17106_lociStitched	chr15	93340646	93389401	10	23769	72123.3	6191.89	134	1	NR_033769,NR_037600,NR_037601,NR_037602,NM_001042572,NM_001271	309,36672,36672,37125,54150,54150	ASB9P1,CHD2,LINC01578
15_929_H3K27ac_broad_peak_46450_lociStitched	chr7	137619418	137712517	15	39537	76964.9	11451.2	135	1	NM_194071,NM_001253775,NM_001243523,NM_001318246,NM_001190906,NM_001190907,NM_005989	0,0,0,1685,48661,48661,48661	AKR1D1,CREB3L2,LOC100130880
6_929_H3K27ac_broad_peak_45853_lociStitched	chr7	102044268	102088706	6	21908	70483.1	5128.15	136	1	NR_038967,NM_024653,NR_031669,NM_001126340,NM_001271818,NM_001271819,NM_032831	0,0,0,0,0,0,0	LOC100630923,MIR548O,ORAI2,PRKRIP1
3_929_H3K27ac_broad_peak_19118_lociStitched	chr16	89021102	89046192	3	16142	68006.4	3081.05	137	1	NM_005187,NM_001290330,NM_175931,NR_135194,NM_001080487,NM_001294328	0,3171,13495,67559,88035,88035	CBFA2T3,LOC100129697,LOC101927793,PABPN1L
8_929_H3K27ac_broad_peak_17240_lociStitched	chr15	101656409	101709764	8	28213	70743.4	6274.55	138	1	NM_014918,NM_024652,NM_203472,NM_018445,NM_003090,NR_135506,NR_135507,NR_135508	6164,43316,101350,102623,111951,111951,111951,111951	CHSY1,LRRK1,SELENOS,SNRPA1
3_929_H3K27ac_broad_peak_15329_lociStitched	chr14	106142675	106176140	3	29973	66220.5	1837.23	139	1	NR_046211,NR_107038,NR_107059,NR_107038,NR_107059	3532,36107,36107,55159,55159	ELK2AP,MIR8071-1,MIR8071-2
8_929_H3K27ac_broad_peak_33375_lociStitched	chr3	79552402	79614270	8	48552	71259.6	6991.08	140	1	NM_002941,NR_037488,NR_110133,NM_001145845,NM_133631	0,0,68026,483794,483794	LOC101927374,MIR3923,ROBO1
4_929_H3K27ac_broad_peak_33763_lociStitched	chr3	112002751	112034824	4	21861	68854.3	4769.26	141	1	NM_001320531,NM_183061,NR_135297,NR_147411,NM_001004196,NM_001318826,NM_001318828,NM_001318830,NM_005944	0,0,0,0,16970,16970,16970,16970,16970	CD200,LOC105374042,SLC9C1
5_929_H3K27ac_broad_peak_24313_lociStitched	chr19	48872677	48901993	5	21542	67708.2	3916.62	142	1	NM_012451,NM_006801,NM_000836,NM_001303538,NM_001303539,NM_001303540,NM_018273,NR_130317	0,0,0,5184,5184,5184,5184,5184	GRIN2D,KDELR1,SYNGR4,TMEM143
1_929_H3K27ac_broad_peak_50283_lociStitched	chr9	66454577	66459273	1	4697	67043.9	3254.8	143	1	NR_121647,NR_135128,NR_024496,NR_135010,NR_122076	0,30799,34996,37196,54407	LINC01410,LOC100132249,LOC403323,PTGER4P2-CDK2AP2P2
6_929_H3K27ac_broad_peak_11696_lociStitched	chr12	89700918	89749003	6	16638	69617.5	5875.99	144	1	NM_001946,NM_022652,NM_001199777,NR_037660,NM_172240,NR_037659	0,0,64495,64495,64495,64495	DUSP6,POC1B
5_929_H3K27ac_broad_peak_5251_lociStitched	chr10	11187043	11232884	5	19990	68656.1	6138.11	145	1	NM_001326317,NM_001326318,NM_001326319,NM_001326320,NM_001326321,NM_001326323,NM_001326324,NM_001326325,NM_001326326,NM_001326327,NM_001326328,NM_001326329,NM_001326330,NM_001326331,NM_001326332,NM_001326333,NM_001326334,NM_001326335,NM_001326336,NM_001326337,NM_001025077,NM_001326338,NM_001326339,NM_001326340,NM_001326341,NM_001326342,NM_001326343,NM_006561,NM_001326344,NM_001326345,NM_001326346…	0,0,0,0,0,0,0,0,0,0,0,0,0,0,0,0,0,0,0,0,0,0,0,0,0,0,0,0,0,0,0,0,0,0,0,0	CELF2
12_929_H3K27ac_broad_peak_7835_lociStitched	chr11	17161514	17231106	12	35194	72041.6	9548.02	146	1	NM_001321378,NM_001321380,NM_002645,NM_001017,NM_001352669,NM_001330227,NM_001352661,NM_001352662,NM_001352663,NM_001352664,NM_001352665,NM_001352666,NM_001352667,NM_001352668,NM_005013	0,0,0,62295,67155,67155,67155,67155,67155,67155,67155,67155,67155,67155,67155	NUCB2,PIK3C2A,RPS13
2_929_H3K27ac_broad_peak_9791_lociStitched	chr11	120195473	120218683	2	17890	67564.3	5110.84	147	1	NM_001198670,NM_001198671,NM_001198672,NM_001198673,NM_001198674,NM_001198675,NM_174926,NM_001198665,NM_015313	0,0,0,0,0,0,0,0,0	ARHGEF12,TMEM136
13_929_H3K27ac_broad_peak_45909_lociStitched	chr7	104519015	104603518	13	33359	72782.4	10529.1	148	1	NM_199000,NR_027374,NR_039981,NR_024586,NM_018682,NM_182931	0,0,18676,47471,51119,51119	KMT2E,KMT2E-AS1,LHFPL3,LHFPL3-AS2,LINC01004
7_929_H3K27ac_broad_peak_33776_lociStitched	chr3	112143351	112202222	7	40129	70615.8	8530.41	149	1	NM_001085357,NM_181780,NM_001278712,NM_022488,NM_001004196,NM_001318826,NM_001318828,NM_001318830,NM_005944	0,0,49132,49132,61694,61694,61694,61694,61694	ATG3,BTLA,CD200
4_929_H3K27ac_broad_peak_14891_lociStitched	chr14	81919078	81959209	4	26081	65325.2	3704.09	150	1	NM_005065,NR_109999,NM_001244984,NM_001256430,NM_033104	0,2578,5945,25331,25523	LINC02308,SEL1L,STON2
929_H3K27ac_broad_peak_5492	chr10	22595579	22617624	929	22046	64807.9	3359.66	151	1	NM_012071,NM_001204062,NM_005180,NM_001253854,NM_001253855,NM_012443,NM_172242	0,0,0,16750,16750,16750,16750	BMI1,COMMD3,COMMD3-BMI1,SPAG6
4_929_H3K27ac_broad_peak_22747_lociStitched	chr19	1646527	1672480	4	14871	64809.8	3534.8	152	1	NM_001136139,NM_001351778,NM_001351779,NM_003200,NM_006830	0,0,0,0,41045	TCF3,UQCR11
6_929_H3K27ac_broad_peak_28643_lociStitched	chr2	227620400	227667292	6	26121	67313.5	6246.01	153	1	NM_005544,NM_001349069,NM_001167608,NM_001349071,NM_001349072,NM_032276	0,0,33339,33339,33339,33339	IRS1,RHBDD1
10_929_H3K27ac_broad_peak_27664_lociStitched	chr2	173410740	173483717	10	42190	70072.5	9019.96	154	1	NR_103731,NM_001278549,NM_002610,NR_103729,NM_001316306,NM_000210,NM_001079818	0,0,0,0,39558,39558,39558	ITGA6,PDK1
7_929_H3K27ac_broad_peak_21242_lociStitched	chr17	74239647	74273414	7	17835	65474.2	4484.26	155	1	NM_182565,NM_032134,NR_130649,NM_001330501,NM_052916	0,0,0,3256,3258	QRICH2,RNF157,UBALD2
10_929_H3K27ac_broad_peak_4233_lociStitched	chr1	209241948	209308766	10	29459	69804.8	8966.98	156	1	NR_146915,NR_135085,NR_146491,NR_145433,NR_145434,NR_145435,NR_145436,NR_145437	93297,190035,236634,293399,293399,293399,293399,293399	LINC01696,LINC01698,LINC01774,MIR205HG
7_929_H3K27ac_broad_peak_35850_lociStitched	chr4	24161547	24209604	7	31002	67851.7	7256.61	157	1	NM_001330751,NM_001330752,NM_001354825,NM_001354826,NM_001354827,NR_148981,NR_148982,NR_148983,NR_148985,NR_148986,NR_148987	0,0,0,0,0,0,0,0,0,0,0	PPARGC1A
10_929_H3K27ac_broad_peak_6198_lociStitched	chr10	73454116	73514475	10	22599	66322.5	6494.63	158	1	NM_001171931,NM_001171930,NM_022124,NM_001164375,NM_001168390,NM_022153	0,0,0,0,0,0	C10orf105,CDH23,VSIR
10_929_H3K27ac_broad_peak_29667_lociStitched	chr20	36895295	36956134	10	26268	68833.2	9107.6	159	1	NR_104170,NM_001725,NM_001029864,NM_001348708,NR_145960	0,0,6122,6122,6122	BPI,KIAA1755,LOC149684
7_929_H3K27ac_broad_peak_1083_lociStitched	chr1	40028626	40072742	7	28871	65110.8	5563.03	160	1	NM_001135653,NM_001135654,NM_003819,NR_125979,NR_002983	0,0,0,0,0	LOC101929516,PABPC4,SNORA55
9_929_H3K27ac_broad_peak_51402_lociStitched	chr9	126067072	126122434	9	31727	65670.4	6455.21	161	1	NM_173689,NR_104603,NM_001352964,NM_001352965,NM_020946	0,8624,19499,19499,19499	CRB2,DENND1A
11_929_H3K27ac_broad_peak_16326_lociStitched	chr15	65105189	65190758	11	24131	67325.7	8197.51	162	1	NM_001286496,NM_001286497,NM_001286499,NM_025049,NM_001195059,NM_025201	0,0,0,0,0,0	PIF1,PLEKHO2
8_929_H3K27ac_broad_peak_18590_lociStitched	chr16	66545897	66596745	8	21515	64505.8	5883.11	163	1	NM_001272050,NM_001172643,NM_001271935,NM_001172644,NM_001172645,NM_001271934,NM_004614,NR_073520,NM_001040138,NM_016326,NM_016951,NM_181640,NM_181641,NM_001202509,NM_001204098,NM_001204099	0,0,0,0,0,0,0,0,0,0,0,0,0,0,0,0	CKLF,CKLF-CMTM1,TK2
2_929_H3K27ac_broad_peak_23918_lociStitched	chr19	39887533	39904385	2	15620	60771.7	2724.97	164	1	NM_001317770,NM_017592,NR_133915,NM_003407,NR_039755,NM_001351693,NM_022835	0,0,0,0,0,0,0	MED29,MIR4530,PLEKHG2,ZFP36
4_929_H3K27ac_broad_peak_19086_lociStitched	chr16	87862173	87905757	4	26002	62817.6	4789.88	165	1	NM_003486,NR_106833,NM_001739,NR_120309,NM_001184854,NM_001184856,NM_001351937,NM_001351938,NM_017566,NR_147833	0,0,15868,49420,62576,62576,62576,62576,62576,62576	CA5A,KLHDC4,LOC102724467,MIR6775,SLC7A5
9_929_H3K27ac_broad_peak_45036_lociStitched	chr7	55571317	55642828	9	36209	66741.2	8724.34	166	1	NM_001321251,NM_001321242,NM_001284284,NM_001284283,NM_001284282,NM_001321248,NM_001321250,NM_001321249,NM_001321243,NM_001321244,NM_001321246,NM_001321247,NM_030796	0,0,0,0,0,0,0,0,0,0,0,0,0	VOPP1
16_929_H3K27ac_broad_peak_19267_lociStitched	chr17	2095973	2194451	16	32832	68639.2	10803	167	1	NM_001256828,NM_001256827,NM_017575,NR_110888,NM_001304803,NM_021947	0,0,0,0,12786,12786	LOC101927839,SMG6,SRR
3_929_H3K27ac_broad_peak_13911_lociStitched	chr13	114808113	114836863	3	14029	60375	2607.62	168	1	NM_001320822,NM_001320821,NM_007368,NM_001078645,NM_001318517,NM_001318518,NM_001330101,NM_001330104,NM_001330105,NM_003903	0,0,0,163457,163457,163457,163457,163457,163457,163457	CDC16,RASA3
2_929_H3K27ac_broad_peak_47701_lociStitched	chr8	42739015	42757367	2	17724	61088.3	3617.18	169	1	NM_001160224,NM_001160223,NM_001160225,NM_030954,NR_027668,NR_027669,NR_039679,NM_032410	0,0,0,0,0,0,0,0	HOOK3,MIR4469,RNF170
5_929_H3K27ac_broad_peak_30219_lociStitched	chr20	57460405	57498963	5	20460	63601.4	6200.13	170	1	NM_016592,NM_001309861,NM_001309883,NM_001077490,NM_080425,NR_126334,NR_132273,NM_001309840,NM_001309842,NM_000516,NM_001077488,NM_001077489,NM_080426,NR_132272	0,0,0,0,0,0,0,0,0,0,0,0,0,0	GNAS,LOC101927932
16_929_H3K27ac_broad_peak_17568_lociStitched	chr16	9141064	9245945	16	39341	69169	11851.6	171	1	NM_014117,NM_003470,NM_001321858,NR_135826,NM_001286457,NM_001286458	0,83724,90828,97554,110479,110479	C16orf72,USP7
7_929_H3K27ac_broad_peak_575_lociStitched	chr1	23841502	23886590	7	24054	61716.5	4400.59	172	1	NM_004091,NR_110799,NM_002167,NM_001143778,NM_017707	0,0,0,30753,30753	ASAP3,E2F2,ID3,LOC101928163
9_929_H3K27ac_broad_peak_21046_lociStitched	chr17	66431031	66494525	9	20767	64294	7079.58	173	1	NM_001352905,NM_001352909,NM_001352910,NM_001278433,NM_001320772,NM_017983,NR_135470,NR_135471	0,0,0,0,0,0,0,0	ARSG,PRKAR1A,WIPI1
5_929_H3K27ac_broad_peak_50028_lociStitched	chr9	33443683	33474863	5	21725	61103.4	3919.33	174	1	NM_001318144,NM_004925,NM_022917,NM_139235,NR_106910	0,0,0,0,0	AQP3,MIR6851,NOL6
7_929_H3K27ac_broad_peak_21251_lociStitched	chr17	74456361	74503038	7	28797	62486.5	5358.52	175	1	NM_001166579,NM_001088,NR_110548,NM_001005498,NM_024599	0,0,0,0,0	AANAT,RHBDF2
2_929_H3K27ac_broad_peak_38422_lociStitched	chr5	32530036	32547909	2	15741	59645.8	2779.25	176	1	NM_006713,NM_016107,NR_144318,NR_030305,NM_001204376	37696,85170,85170,135456,162834	MIR579,NPR3,SUB1,ZFR
4_929_H3K27ac_broad_peak_24030_lociStitched	chr19	42431864	42464224	4	23168	61060.1	4465.68	177	1	NR_135626,NM_006423,NM_001256213,NM_001256214,NM_152296	0,0,6510,6510,6510	ATP1A3,LOC100505585,RABAC1
6_929_H3K27ac_broad_peak_40059_lociStitched	chr5	139013148	139055517	6	19360	60939.3	4584.33	178	1	NM_001317201,NM_001317202,NM_001317199,NM_016463,NM_001317200,NM_001317203,NM_001317204,NR_149086,NM_001317205,NM_001317206,NM_001317207,NM_001317208,NM_001317209,NM_001317210,NM_001317211	0,0,0,0,0,0,0,0,0,0,0,0,0,0,0	CXXC5,CXXC5-AS1
2_929_H3K27ac_broad_peak_4813_lociStitched	chr1	234728118	234749061	2	17781	58820.5	3415.8	179	1	NM_001077397,NM_182972,NR_033927,NR_125944,NR_038426	0,0,15996,32974,60594	IRF2BP2,LINC00184,LINC01354,LOC101927787
4_929_H3K27ac_broad_peak_40983_lociStitched	chr6	388223	413600	4	23342	59153.8	3796.4	180	1	NM_001195286,NM_002460,NR_046000,NM_001286555,NM_020185,NR_104473,NR_104474,NR_104475	0,0,0,36869,36869,36869,36869,36869	DUSP22,IRF4
5_929_H3K27ac_broad_peak_14008_lociStitched	chr14	23001468	23047809	5	24361	58992.1	4207.76	181	1	NR_146543,NM_001344,NM_022060,NR_148361,NM_001348233	0,0,19338,49521,54662	ABHD4,DAD1,LINC02332,LOC105370401,OR6J1
3_929_H3K27ac_broad_peak_20214_lociStitched	chr17	37997484	38025000	3	18515	58347.7	4152.16	182	1	NM_001257408,NM_001257409,NM_001257410,NM_001257411,NM_001257412,NM_001257413,NM_001257414,NM_001284514,NM_001284515,NM_012481,NM_183228,NM_183229,NM_183230,NM_183231,NM_183232,NM_198844,NM_199321	0,0,0,0,0,0,0,0,0,0,0,0,0,0,0,0,0	IKZF3,ZPBP2
929_H3K27ac_broad_peak_10304	chr12	7058150	7074909	929	16760	55663.3	1513.34	183	1	NM_080548,NM_002831,NM_080549,NR_135032,NR_029779,NR_029682,NM_001144831,NM_001267700	0,0,0,0,0,0,0,0	MIR141,MIR200C,MIR200CHG,PHB2,PTPN6
10_929_H3K27ac_broad_peak_40776_lociStitched	chr5	173163415	173226273	10	28736	61726.6	7649.82	184	1	NR_108027,NR_108028,NR_146727,NM_001308189,NM_001308191,NM_030627	0,0,30564,89058,89058,89058	CPEB4,LINC01484,LINC01485,LINC01942
7_929_H3K27ac_broad_peak_3996_lociStitched	chr1	200821408	200866386	7	21456	60702.3	6827.66	185	1	NM_001297707,NM_001297708,NM_203459,NM_005298,NM_018265,NM_001142569	0,0,0,0,0,0	CAMSAP2,GPR25,INAVA
929_H3K27ac_broad_peak_20314	chr17	40824873	40834587	929	9715	55386.3	1561.04	186	1	NR_073574,NR_073573,NM_024927,NM_016602,NM_003632	0,0,0,0,45	CCR10,CNTNAP1,PLEKHH3
2_929_H3K27ac_broad_peak_35441_lociStitched	chr4	2787115	2815184	2	27130	57196.2	3390.74	187	1	NM_001122681,NM_001145855,NM_001145856,NM_003023,NM_001292016,NM_024309	0,0,4728,5357,29013,29013	SH3BP2,TNIP2
2_929_H3K27ac_broad_peak_51626_lociStitched	chr9	132244588	132261472	2	12862	56362.2	2801.06	188	1	NR_038955,NM_001286796,NM_199350,NM_001286797,NM_001286798,NM_001286800,NM_001286801,NM_001286802,NM_001286803,NM_014064,NR_104596	0,109691,113032,121020,126960,126960,126960,126960,126960,126960,126960	C9orf50,LINC00963,NTMT1
2_929_H3K27ac_broad_peak_17694_lociStitched	chr16	14394955	14409384	2	12108	55509.8	2121.06	189	1	NR_132983,NR_132984,NR_030177,NR_029854,NM_014048,NM_001308142	0,0,0,0,34320,34320	MIR193B,MIR193BHG,MIR365A,MKL2
929_H3K27ac_broad_peak_8663	chr11	65335559	65350247	929	14689	55839.4	2510.18	190	1	NR_038923,NM_001303024,NM_006396,NM_001098784,NM_001098785,NM_152832,NM_001099409,NM_001351087	0,0,0,0,0,0,0,0	EHBP1L1,FAM89B,SSSCA1,SSSCA1-AS1
929_H3K27ac_broad_peak_31349	chr22	29204148	29228033	929	23886	55647.3	2773.05	191	1	NM_001079539,NM_005080,NM_001284263,NM_001284264,NM_173510,NM_001284265	7589,7589,18860,18860,18860,18860	CCDC117,XBP1
6_929_H3K27ac_broad_peak_5478_lociStitched	chr10	22231895	22295047	6	41268	60998.5	8178.18	192	1	NM_022365,NM_001324297,NM_004641,NR_136736,NM_001195626	0,199337,199337,199337,199337	DNAJC1,MLLT10
8_929_H3K27ac_broad_peak_45624_lociStitched	chr7	92383919	92466765	8	34563	63559.5	10836.3	193	1	NM_001259,NM_001145306,NR_110086,NR_110087,NR_110088	0,0,0,0,0	CDK6,LOC101927497
6_929_H3K27ac_broad_peak_48751_lociStitched	chr8	103786364	103837986	6	17151	59783.4	7139.32	194	1	NR_149020,NM_001301668,NM_015878,NM_148174,NR_126338,NR_126339	0,544,544,544,38513,38513	AZIN1,AZIN1-AS1,GASAL1
1_929_H3K27ac_broad_peak_44401_lociStitched	chr7	23502428	23519110	1	16683	55215.8	2650.77	195	1	NM_006547,NR_026676,NM_001282757,NM_001282758,NM_001282759,NM_013293	0,10897,25291,25291,25291,25291	IGF2BP3,RPS2P32,TRA2A
2_929_H3K27ac_broad_peak_40715_lociStitched	chr5	171600052	171616063	2	15039	55007.4	2444.88	196	1	NM_005990,NM_001171183,NM_152277,NR_130933,NM_001308175	0,5113,20587,96538,136124	EFCAB9,LOC100288254,SH3PXD2B,STK10,UBTD2
929_H3K27ac_broad_peak_2733	chr1	149855442	149861435	929	5994	54567.5	2556.61	197	1	NM_003528,NM_003517,NM_175065,NM_001321025,NM_001321026,NM_016074	0,0,0,9700,9700,9700	BOLA1,HIST2H2AB,HIST2H2AC,HIST2H2BE
5_929_H3K27ac_broad_peak_6875_lociStitched	chr10	104392611	104439155	5	16623	56537	4659.05	198	1	NM_016169,NM_001345950,NM_030912,NR_144321,NM_004311	0,0,0,0,0	ARL3,SUFU,TRIM8
3_929_H3K27ac_broad_peak_34538_lociStitched	chr3	151985493	152023272	3	28774	57148.3	5428.84	199	1	NR_027037,NR_027038,NM_001314057,NM_021038,NM_207292,NM_207293,NM_207294,NM_207295,NM_207296,NM_207297	0,0,0,0,0,0,0,0,0,0	MBNL1,MBNL1-AS1
12_929_H3K27ac_broad_peak_20587_lociStitched	chr17	47392704	47475837	12	28008	61767.8	10067.4	200	1	NM_001145365,NR_135579,NM_014897,NR_110884,NR_110883,NR_110882	0,0,0,0,0,0	LOC102724596,ZNF652
9_929_H3K27ac_broad_peak_1104_lociStitched	chr1	40221630	40265910	9	18402	56815.7	5318.03	201	1	NM_006112,NR_036543,NR_036544,NM_001195007,NM_001319293,NM_203456,NM_001720,NM_022120,NR_135805	0,0,0,0,0,0,0,0,0	BMP8B,LOC101929536,OXCT2,PPIE
4_929_H3K27ac_broad_peak_47246_lociStitched	chr8	22287653	22315164	4	17288	55806.1	4327.48	202	1	NM_001135154,NM_001243974,NM_001243975,NM_005605,NM_001128431,NM_001351655,NM_001351656,NM_001351657,NM_001351658,NM_015359,NM_001135153,NM_001351659,NM_001351660	0,0,0,0,7405,7405,7405,7405,7405,7405,7405,7405,7405	PPP3CC,SLC39A14
929_H3K27ac_broad_peak_12394	chr12	122236219	122246100	929	9882	52902.9	1515.75	203	1	NR_002809,NM_001353345,NM_019034,NM_001080825,NM_002150,NM_001171993	0,0,4626,16246,31333,31333	HPD,LINC01089,RHOF,SETD1B,TMEM120B
5_929_H3K27ac_broad_peak_44712_lociStitched	chr7	38370055	38410143	5	30846	56616.3	5331.7	204	1	NR_040085,NM_001635,NM_139316,NM_001003799,NM_001003806	0,13154,13154,56808,56808	AMPH,TARP,TRG-AS1
6_929_H3K27ac_broad_peak_24235_lociStitched	chr19	47196447	47232603	6	13218	55532	4270.02	205	1	NM_001079882,NM_001079880,NM_001079881,NM_016457,NR_036157,NM_001039877,NM_013403	0,0,0,0,0,0,0	MIR320E,PRKD2,STRN4
929_H3K27ac_broad_peak_9930	chr11	126173086	126185282	929	12197	54164.9	3039.24	206	1	NM_001350236,NM_014026,NM_001039661,NM_001318777,NM_001318776,NM_148910	0,0,8259,8259,10016,10016	DCPS,TIRAP
4_929_H3K27ac_broad_peak_40942_lociStitched	chr5	180226904	180260468	4	17908	55430.9	4675.47	207	1	NM_002406,NM_001114619,NM_001114620,NM_001114618,NM_001114617,NR_045680,NR_027183,NR_045678,NR_045679	0,0,0,0,0,0,0,0,0	HEIH,LINC00847,MGAT1
5_929_H3K27ac_broad_peak_32231_lociStitched	chr3	15810015	15860771	5	30508	56760.4	6019.66	208	1	NM_001195098,NM_001349277,NM_001349278,NM_001349280,NM_001349281,NM_001349282,NM_001349283,NR_146111,NR_146112,NM_001349279,NM_015199,NM_001349284,NM_001349285	0,0,0,0,0,0,0,0,0,0,0,0,0	ANKRD28
7_929_H3K27ac_broad_peak_20444_lociStitched	chr17	43504762	43539714	7	19920	54895.6	4159.29	209	1	NM_001282290,NM_174919,NM_014798,NR_027774,NR_027782,NM_001352825	0,0,0,0,0,0	ARHGAP27,PLEKHM1
9_929_H3K27ac_broad_peak_39370_lociStitched	chr5	95237110	95298282	9	27938	59404.1	8674.19	210	1	NM_012081,NR_130776,NR_026936,NM_001118890,NM_001243658,NM_001243659,NM_002064	0,0,41275,78534,78534,78534,78534	ELL2,GLRX,LINC01554,LOC101929710
1_929_H3K27ac_broad_peak_41768_lociStitched	chr6	32934489	32944426	1	9938	52581.6	1877.1	211	1	NM_005104,NM_001113182,NM_001291986,NM_001199455,NM_001199456	0,0,0,0,0	BRD2
8_929_H3K27ac_broad_peak_33915_lociStitched	chr3	121503507	121561536	8	29389	58365.6	7816.51	212	1	NM_001023570,NM_001023571,NM_001319107,NR_134968,NM_001320041,NM_018456	0,0,0,0,0,0	EAF2,IQCB1
1_929_H3K27ac_broad_peak_39451_lociStitched	chr5	100223729	100241397	1	17669	53406.8	2892.25	213	1	NM_005668,NM_175052,NR_031686,NM_198507,NR_027503	0,0,71461,301286,499772	FAM174A,LOC100133050,MIR548P,ST8SIA4
7_929_H3K27ac_broad_peak_10360_lociStitched	chr12	9861086	9903917	7	26567	53577.3	3130.95	214	1	NM_001253750,NM_001267701,NM_172004,NM_001781,NM_001004419,NM_001197317,NM_001197318,NM_001197319,NM_013269,NR_036693	0,0,0,1165,8936,8936,8936,8936,8936,8936	CD69,CLEC2D,CLECL1
3_929_H3K27ac_broad_peak_31231_lociStitched	chr22	24167934	24192207	3	15234	52619	2225.83	215	1	NM_001007468,NM_001317946,NM_003073,NM_001002862,NM_001135751,NM_198440	0,0,0,0,0,0	DERL3,SMARCB1
3_929_H3K27ac_broad_peak_30190_lociStitched	chr20	56047042	56070445	3	12293	54231.8	3840.43	216	1	NM_001269043,NM_001269041,NM_001269040,NM_001269042,NM_001269046,NM_080618	576,1779,1779,1779,1779,1779	CTCFL
6_929_H3K27ac_broad_peak_35605_lociStitched	chr4	10090976	10120098	6	24428	53182.6	3375.24	217	1	NM_005112,NM_017491,NR_036090,NM_001001290,NM_020041	0,0,10661,49105,67863	MIR3138,SLC2A9,WDR1
9_929_H3K27ac_broad_peak_3654_lociStitched	chr1	182557060	182614585	9	25485	61022.5	11269.1	218	1	NM_021133,NM_002928,NR_036490,NM_001102450,NM_033345	0,0,0,0,0	LINC01686,RGS16,RGS8,RNASEL
8_929_H3K27ac_broad_peak_25632_lociStitched	chr2	47713247	47763265	8	30780	55570	6052.18	219	1	NM_022055,NR_120602,NM_000251,NM_001258281,NM_002354	0,0,2881,2881,99081	EPCAM,HCG2040054,KCNK12,MSH2
2_929_H3K27ac_broad_peak_29909_lociStitched	chr20	45976762	45990046	2	12605	52159.6	2757.76	220	1	NM_001281771,NM_001281772,NM_001281773,NM_001281774,NM_001281775,NM_001281776,NM_001281777,NM_001281778,NM_001281779,NM_001281780,NM_001281781,NM_001281782,NM_001281783,NM_001281784,NM_012408,NM_183047,NM_183048,NM_001281769,NR_134501	0,0,0,0,0,0,0,0,0,0,0,0,0,0,0,0,0,0,0	LOC101927377,ZMYND8
3_929_H3K27ac_broad_peak_2815_lociStitched	chr1	152001104	152021604	3	7488	55614.4	6227.9	221	1	NM_005620,NR_103561,NM_001310142,NM_002966,NM_001008536	0,6120,30285,34391,35016	LOC100131107,NBPF18P,S100A10,S100A11,TCHHL1
10_929_H3K27ac_broad_peak_1074_lociStitched	chr1	39954417	40005722	10	28514	55265.7	5900.07	222	1	NM_181809,NR_132962,NR_003929,NR_144354,NR_144355,NR_144356,NR_144357	0,0,0,0,0,0,0	BMP8A,OXCT2P1,PPIEL
929_H3K27ac_broad_peak_28932	chr2	241498362	241511055	929	12694	50952.2	1883.64	223	1	NM_001308375,NM_001354023,NM_001354024,NM_001354025,NR_148696,NR_148697,NM_001354026,NR_148698,NM_001033575,NM_018226	0,0,0,0,0,0,0,0,0,0	ANKMY1,DUSP28,RNPEPL1
2_929_H3K27ac_broad_peak_17669_lociStitched	chr16	12043355	12066415	2	12959	51887.3	2864.05	224	1	NM_001355514,NM_001192,NM_032167,NM_001130007,NM_001130006,NM_002094	0,0,4176,32837,33531,33531	GSPT1,NPIPB2,SNX29,TNFRSF17
7_929_H3K27ac_broad_peak_22259_lociStitched	chr18	48677540	48738074	7	17568	59517	10545	225	1	NM_016626,NM_005359,NM_018696,NR_040075,NR_040074	0,66130,163051,180338,180338	ELAC1,LINC01630,MEX3C,SMAD4
9_929_H3K27ac_broad_peak_29333_lociStitched	chr20	25261295	25311007	9	22300	51944.1	2982.72	226	1	NM_002862,NM_015600,NM_001042472,NM_001114089,NM_001247,NM_001317941,NM_001322379,NM_001322380,NM_001322381,NM_001322382,NM_001322383,NM_001322384,NM_001322385,NM_001322386,NM_001322387,NM_001322388,NM_001322390,NM_001322391,NM_001322392,NM_001322393,NM_001322394,NM_001322396,NM_001322397,NM_001322378,NM_001322389,NM_001322395,NM_001322398	0,0,0,52585,52585,52585,52585,52585,52585,52585,52585,52585,52585,52585,52585,52585,52585,52585,52585,52585,52585,52585,52585,52585,52585,52585,52585	ABHD12,ENTPD6,PYGB
8_929_H3K27ac_broad_peak_39865_lociStitched	chr5	131399046	131453518	8	39602	56024.5	7124.94	227	1	NM_000758,NM_000588,NM_001205250,NM_001205248,NM_001205251	0,151,51286,51440,51440	ACSL6,CSF2,IL3
929_H3K27ac_broad_peak_3167	chr1	160707904	160715927	929	8024	52131.8	3348	228	1	NM_001282588,NM_001282589,NM_001282590,NM_001282591,NM_001282592,NM_001282593,NM_001282594,NM_001282595,NM_001282596,NM_021181	0,0,0,0,0,0,0,0,0,0	SLAMF7
4_929_H3K27ac_broad_peak_26297_lociStitched	chr2	86215860	86230305	4	10581	50980.7	2204.31	229	1	NM_015425,NR_110569,NM_001354223,NM_001354224,NM_001354226,NM_001354227,NM_001354229,NM_001354233,NM_003896	17034,96486,99704,99704,99704,99704,99704,99704,99704	POLR1A,ST3GAL5,ST3GAL5-AS1
4_929_H3K27ac_broad_peak_4717_lociStitched	chr1	230238793	230277928	4	21811	53873.2	5161.91	230	1	NM_001291866,NM_004481,NR_120373,NR_135116,NM_001258311	0,0,11017,95885,179464	GALNT2,LINC01736,PGBD5
6_929_H3K27ac_broad_peak_2991_lociStitched	chr1	156059399	156100580	6	20318	60457.8	11827.2	231	1	NM_001282625,NM_005572,NM_001282626,NM_170707,NM_170708,NM_001282624,NM_001257374	0,0,0,0,0,0,0	LMNA
5_929_H3K27ac_broad_peak_17248_lociStitched	chr15	101722765	101751485	5	14410	52178.5	3549.79	232	1	NM_014918,NM_203472,NM_018445,NM_003090,NR_135506,NR_135507,NR_135508	0,59629,60902,70230,70230,70230,70230	CHSY1,SELENOS,SNRPA1
5_929_H3K27ac_broad_peak_38129_lociStitched	chr5	6704268	6738911	5	26353	52834	4226.45	233	1	NR_103771,NM_001171805,NM_006999,NM_001171806,NM_001047,NM_001324322,NM_001324323,NR_136739	0,0,0,7190,34594,34594,34594,34594	LINC02102,PAPD7,SRD5A1
10_929_H3K27ac_broad_peak_16619_lociStitched	chr15	75318744	75362360	10	20066	53891.9	5294.98	234	1	NM_001301101,NM_001301102,NM_001301103,NM_021823,NR_125369,NM_001301104,NM_001301105	0,0,0,0,0,0,0	PPCDC
5_929_H3K27ac_broad_peak_20204_lociStitched	chr17	37906588	37937678	5	19587	52688.2	4215.8	235	1	NM_001284516,NM_001257408,NM_001257409,NM_001257410,NM_001257411,NM_001257412,NM_001257413,NM_001257414,NM_001284514,NM_001284515,NM_012481,NM_183228,NM_183229,NM_183230,NM_183231,NM_183232	0,0,0,0,0,0,0,0,0,0,0,0,0,0,0,0	IKZF3
3_929_H3K27ac_broad_peak_6983_lociStitched	chr10	111640430	111676088	3	26776	53244.5	4853.05	236	1	NM_001324136,NM_001167604,NM_001324128,NM_001324131,NM_001324132,NM_001324133,NM_001324134,NM_001324135,NM_020383	0,0,0,0,0,0,0,0,0	XPNPEP1
4_929_H3K27ac_broad_peak_52399_lociStitched	chrX	45608981	45657514	4	33779	51163.5	3237.15	237	1	NR_029636,NR_029635,NR_102268,NR_125365,NR_104644	2452,3288,17736,49995,222498	LINC01204,LOC392452,LOC401585,MIR221,MIR222
929_H3K27ac_broad_peak_41499	chr6	26355047	26371379	929	16333	50085.3	2244.02	238	1	NM_001197247,NM_001197248,NM_001197249,NM_007047,NM_001197246	0,0,0,0,0	BTN3A2
8_929_H3K27ac_broad_peak_25609_lociStitched	chr2	46761784	46805045	8	30132	53262.9	5481.17	239	1	NM_001318063,NM_012249,NR_104182,NM_002643,NM_173074	0,0,0,3368,3368	ATP6V1E2,LOC100506142,PIGF,RHOQ
7_929_H3K27ac_broad_peak_29437_lociStitched	chr20	31251608	31292677	7	21199	53410.2	6000.18	240	1	NM_182584,NM_001099339,NM_053041,NR_034152,NM_001207055,NM_001207056,NM_006892,NM_175848,NM_175849	0,0,0,54915,57514,57514,57514,57514,57514	C20orf203,COMMD7,DNMT3B,NOL4L-DT
6_929_H3K27ac_broad_peak_51343_lociStitched	chr9	123630317	123666902	6	20493	51687.3	4404.83	241	1	NM_001286842,NR_104601,NM_015651,NM_001286840,NM_001009936,NM_001286843,NM_001190947,NM_005658,NM_001190945	0,0,0,0,0,0,0,0,0	PHF19,TRAF1
5_929_H3K27ac_broad_peak_10080_lociStitched	chr11	132207274	132244061	5	16310	54558.8	7313.26	242	1	NM_001048209,NM_001352001,NM_001352003,NM_001352005,NM_001352006,NM_001352007,NR_147848,NM_001352009,NR_147849,NR_147850,NM_001144058,NM_001352002,NM_001352004,NM_001352008,NM_016522,NR_147851,NR_147852,NR_147853,NR_147854	559,559,559,559,559,559,559,559,559,559,559,559,559,559,559,559,559,559,559	NTM
9_929_H3K27ac_broad_peak_16600_lociStitched	chr15	75061153	75092953	9	18635	51290.2	4092.66	243	1	NM_001127190,NM_004383,NM_001354988,NR_039738,NM_000761	0,0,0,0,12213	CSK,CYP1A2,MIR4513
929_H3K27ac_broad_peak_23110	chr19	10521113	10539520	929	18408	50391	3285.65	244	1	NM_001243121,NM_001111307,NM_001111308,NM_001111309,NM_007065	0,0,2001,3591,6843	CDC37,PDE4A
8_929_H3K27ac_broad_peak_11039_lociStitched	chr12	51706472	51737577	8	17251	51149.1	4105.86	245	1	NM_001290008,NM_001290009,NM_016293,NM_001290007,NM_001971	0,0,0,0,0	BIN2,CELA1
5_929_H3K27ac_broad_peak_23218_lociStitched	chr19	12888133	12907433	5	12400	50004.4	2993.43	246	1	NR_049864,NM_002229,NM_005809,NM_001100176,NM_013312	0,0,201,1700,1700	HOOK2,JUNB,MIR5684,PRDX2
2_929_H3K27ac_broad_peak_47430_lociStitched	chr8	29083419	29111800	2	16393	52082	5165.34	247	1	NM_015254,NM_057158,NM_001394,NM_001135726,NM_001324383,NM_001324385,NM_001324386,NM_001324387,NM_001324389,NM_001324391,NM_001324393,NM_001324394,NM_001324395,NM_001330498,NR_136757,NR_136758,NM_001324384,NM_001324390,NM_001324392,NM_024567,NM_001324382,NM_001324388	0,78779,78779,172633,172633,172633,172633,172633,172633,172633,172633,172633,172633,172633,172633,172633,172633,172633,172633,172633,172633,172633	DUSP4,HMBOX1,KIF13B
3_929_H3K27ac_broad_peak_36054_lociStitched	chr4	40180211	40210883	3	20990	50458.5	3545.68	248	1	NM_001278368,NM_001278364,NM_001278365,NM_001278366,NM_001278367,NM_001278369,NM_001278359,NM_001278360,NM_001278361,NM_001278362,NM_001278363,NM_004310	0,0,0,0,0,0,0,0,0,0,0,0	RHOH
10_929_H3K27ac_broad_peak_32673_lociStitched	chr3	45593162	45657834	10	30725	52979.3	6195.58	249	1	NM_014240,NM_015340,NR_048543,NR_033947,NM_001319072,NM_001319073,NM_014016	0,2835,42126,61823,72899,72899,72899	LARS2,LARS2-AS1,LIMD1,LIMD1-AS1,SACM1L
4_929_H3K27ac_broad_peak_18133_lociStitched	chr16	30193389	30223783	4	16009	50931.2	4239.96	250	1	NM_001193333,NM_007074,NR_002454,NR_135304,NM_001031827,NM_001039182,NM_001320579,NM_001320607,NM_001014999,NM_001015000,NM_024044,NM_178044,NR_037608,NR_037609,NM_001017390,NM_177552,NR_002556,NR_002557	0,0,0,0,0,0,0,0,0,0,0,0,0,0,0,0,0,0	BOLA2,BOLA2B,CORO1A,LOC388242,LOC606724,LOC613038,SLX1A,SLX1A-SULT1A3,SLX1B,SLX1B-SULT1A4,SULT1A3,SULT1A4
3_929_H3K27ac_broad_peak_3106_lociStitched	chr1	158978295	159001393	3	9792	53314.8	6636.06	251	1	NM_001206567,NM_005531,NM_001320010,NM_001348247,NM_004833	0,0,8194,30881,30881	AIM2,IFI16,PYDC5
6_929_H3K27ac_broad_peak_12446_lociStitched	chr12	123402632	123437601	6	17741	50789	4220.76	252	1	NM_001243014,NM_203444,NM_001243013,NM_019624,NM_019625	0,0,0,0,0	ABCB9
929_H3K27ac_broad_peak_24026	chr19	42363284	42377840	929	14557	48654.9	2337.69	253	1	NM_001022,NM_001321485,NM_001321484,NM_001321483,NR_106855	0,0,0,0,0	MIR6797,RPS19
929_H3K27ac_broad_peak_19345	chr17	4841837	4855521	929	13685	48245.7	2149.76	254	1	NM_001165417,NM_001165418,NM_003562,NM_001320356,NM_001320357,NM_001320358,NM_001320359,NM_001320360,NM_001320361,NM_001320362,NM_001320363,NM_001320364,NM_001320365,NM_015528,NM_005022,NM_001193503,NM_001976,NM_053013	0,0,0,0,0,0,0,0,0,0,0,0,0,0,0,0,0,0	ENO3,PFN1,RNF167,SLC25A11
5_929_H3K27ac_broad_peak_8771_lociStitched	chr11	67030113	67058335	5	15292	49346.2	3270.93	255	1	NM_001619,NM_001347901,NM_207354,NM_012308,NR_027473,NM_001256405	0,0,0,4564,4564,4564	ANKRD13D,GRK2,KDM2A
929_H3K27ac_broad_peak_8656	chr11	65259351	65278671	929	19321	49279.5	3243.83	256	1	NR_002819,NR_144567,NR_144568,NR_145459,NR_144569	0,0,0,0,0	MALAT1,MASCRNA,TALAM1
1_929_H3K27ac_broad_peak_30184_lociStitched	chr20	55964065	55975612	1	11548	48015.9	2189.31	257	1	NR_149006,NM_001291780,NM_017495,NM_183425,NM_003610,NM_001015885	0,0,0,0,10547,10547	LOC100291105,RAE1,RBM38
7_929_H3K27ac_broad_peak_20627_lociStitched	chr17	48204919	48241715	7	14874	49641.5	4242.58	258	1	NM_001257359,NM_174920,NM_032595,NM_000023,NM_001135697,NR_135553	0,0,0,1631,1631,1631	PPP1R9B,SAMD14,SGCA
5_929_H3K27ac_broad_peak_15784_lociStitched	chr15	40328240	40362799	5	20570	49737.3	4444.29	259	1	NM_001309434,NM_003134,NR_040061,NR_040062,NR_040059,NR_040060	0,0,0,0,0,0	SRP14,SRP14-AS1
4_929_H3K27ac_broad_peak_30297_lociStitched	chr20	61272746	61300063	4	18097	48889.2	3624.97	260	1	NM_016354,NR_024470,NM_002531,NM_001302812,NM_178463	0,0,40126,104776,104776	MIR1-1HG,NTSR1,SLCO4A1,SLCO4A1-AS1
12_929_H3K27ac_broad_peak_8709_lociStitched	chr11	65881837	65946628	12	28809	53608.1	8856.93	261	1	NM_018026,NM_006842,NR_145738,NM_033036,NM_001134775	0,45456,61139,65187,78137	GAL3ST3,KLC2,PACS1,SF3B2,SNORD13F
8_929_H3K27ac_broad_peak_17032_lociStitched	chr15	90683084	90736571	8	19464	50823.3	6156.35	262	1	NM_001324029,NM_001324030,NM_020210,NM_001324031,NR_149130	0,0,0,0,6281	IDH2-DT,SEMA4B
3_929_H3K27ac_broad_peak_12052_lociStitched	chr12	109010561	109031746	3	14032	47528.5	2898.11	263	1	NM_001206609,NM_003006,NR_039717,NM_001105237,NM_001276471,NM_014325	0,0,0,7139,7139,7139	CORO1C,MIR4496,SELPLG
929_H3K27ac_broad_peak_2979	chr1	155908205	155919361	929	11157	48332.3	3790.81	264	1	NM_181885,NM_001350111,NM_004723,NM_001162383,NM_001162384,NM_001350110,NM_001350112	0,0,0,0,0,0,0	ARHGEF2,RXFP4
3_929_H3K27ac_broad_peak_94_lociStitched	chr1	2454163	2481128	3	14900	46975.7	2440.33	265	1	NM_018216,NM_001010926,NR_037844,NM_001297605,NM_003820	0,0,231,6676,6676	HES5,PANK4,TNFRSF14,TNFRSF14-AS1
3_929_H3K27ac_broad_peak_37851_lociStitched	chr4	185184194	185210460	3	17314	47433.8	2986.44	266	1	NM_153343,NR_040108,NR_125933,NR_125934,NM_002199	45081,51724,76254,76254,98416	ENPP6,IRF2,LINC02362,LINC02363
1_929_H3K27ac_broad_peak_25524_lociStitched	chr2	43444524	43456731	1	12208	46386.6	1953.12	267	1	NM_006887,NR_027251,NM_001083953,NM_001345923,NM_001345924,NM_001345925,NM_022065,NR_073394,NR_144316	0,0,1244,1244,1244,1244,1244,1244,1244	LINC01126,THADA,ZFP36L2
2_929_H3K27ac_broad_peak_23495_lociStitched	chr19	19046072	19063073	2	14271	46271.6	1936.41	268	1	NM_001145724,NR_027297,NM_001145722,NM_001145721,NM_004838,NR_134912,NR_134913	0,0,0,0,0,0,0	HOMER3,HOMER3-AS1
4_929_H3K27ac_broad_peak_33076_lociStitched	chr3	61545740	61570092	4	18351	47493.7	3457.98	269	1	NM_002841,NM_001166243,NM_001320899,NM_001320900,NM_001354589,NM_001354590,NM_002012,NR_148921,NR_148922	0,308606,308606,308606,308606,308606,308606,308606,308606	FHIT,PTPRG
2_929_H3K27ac_broad_peak_32034_lociStitched	chr3	5222893	5247166	2	21718	46713.4	2699.16	270	1	NM_014674,NM_018184,NR_039953,NM_003670,NR_037903,NR_125915,NR_125916	0,293,44696,196029,201248,201248,201248	ARL8B,BHLHE40,BHLHE40-AS1,EDEM1,MIR4790
3_929_H3K27ac_broad_peak_5153_lociStitched	chr10	5929986	5952989	3	19181	47029.6	3137.61	271	1	NM_019046,NM_001009941,NM_001009943,NM_001258452,NM_001258453,NM_178150,NM_032807	0,0,0,0,0,0,0	ANKRD16,FBH1
7_929_H3K27ac_broad_peak_41883_lociStitched	chr6	36081276	36116161	7	16565	48204.1	4329.23	272	1	NM_002754,NR_072996,NM_001315,NM_139012,NM_139014	0,0,2264,2264,2264	MAPK13,MAPK14
3_929_H3K27ac_broad_peak_8940_lociStitched	chr11	72850347	72870139	3	15338	46816	3113.28	273	1	NM_014824,NM_002564,NM_176072,NM_176071,NM_001277205,NM_176796,NM_176797	0,59204,59204,59363,105411,105411,105411	FCHSD2,P2RY2,P2RY6
5_929_H3K27ac_broad_peak_10064_lociStitched	chr11	130695204	130732402	5	18424	50938.9	7346.6	274	1	NR_125383,NR_125382,NM_001301089,NM_001347918,NM_001347919,NM_001347922,NM_001347923,NM_001347924,NM_001347925,NM_001347926,NM_001347927,NM_014758,NR_144939	0,3742,13364,13364,13364,13364,13364,13364,13364,13364,13364,13364,13364	LINC02551,LOC103611081,SNX19
9_929_H3K27ac_broad_peak_12607_lociStitched	chr12	131555942	131617003	9	15641	49557.1	6014.51	275	1	NM_001330497,NM_198827,NR_026670,NR_131950,NR_131951	0,0,32553,77422,77422	ADGRD1,ADGRD1-AS1,LINC01257
4_929_H3K27ac_broad_peak_41145_lociStitched	chr6	7958105	7994654	4	17872	49417.9	5913.63	276	1	NR_037616,NR_027712,NM_001199322,NM_001199323,NM_201280,NR_037618	0,0,19146,19146,19146,19146	BLOC1S5,BLOC1S5-TXNDC5,EEF1E1-BLOC1S5,PIP5K1P1
929_H3K27ac_broad_peak_10410	chr12	12865835	12881126	929	15292	44657.4	1373.13	277	1	NM_004064,NM_001130415,NM_006143,NR_030344,NM_030817	0,0,16715,36457,57415	APOLD1,CDKN1B,GPR19,MIR613
8_929_H3K27ac_broad_peak_5528_lociStitched	chr10	24695680	24756424	8	29425	50915.6	7696.26	278	1	NM_001098500,NM_001282767,NM_001282768,NM_019590,NM_001282769,NM_001321681,NM_001282770	0,0,0,0,0,0,0	KIAA1217
12_929_H3K27ac_broad_peak_14767_lociStitched	chr14	74195305	74264421	12	31802	47717.7	4665.33	279	1	NM_194278,NM_001043318,NR_039727,NR_109995,NM_006029	0,0,0,0,14178	ELMSAN1,LOC100506476,MIR4505,PNMA1
929_H3K27ac_broad_peak_22234	chr18	47832594	47843696	929	11103	45537.1	2834.34	280	1	NM_001101654,NM_014593,NM_001204139,NM_001204141,NM_001323951,NM_001323953,NM_001204136,NM_001204142,NM_001204151,NM_001323942,NM_001323947,NM_001323949,NM_001323950,NM_001323952,NM_001323954,NM_002384,NM_015844,NM_015845,NM_015846,NM_015847,NM_001204137,NM_001204138,NM_001204140	17903,17903,24451,24451,24451,24451,24451,24451,24451,24451,24451,24451,24451,24451,24451,24451,24451,24451,24451,24451,24451,24451,24451	CXXC1,MBD1
1_929_H3K27ac_broad_peak_40045_lociStitched	chr5	138719776	138730576	1	10801	44359.9	1658.88	281	1	NM_016459,NM_001161546,NM_005847,NM_152685,NM_194296	0,0,738,738,1880	MZB1,PROB1,SLC23A1,SPATA24
5_929_H3K27ac_broad_peak_24382_lociStitched	chr19	49945839	49974545	5	16926	46222.4	3556.67	282	1	NM_017916,NM_001145396,NM_153329,NM_020309,NM_001204502,NM_001278637,NM_001278638,NM_001459	0,0,0,1032,2921,2921,2921,2921	ALDH16A1,FLT3LG,PIH1D1,SLC17A7
6_929_H3K27ac_broad_peak_18438_lociStitched	chr16	56944351	56985199	6	20409	47735	5142.76	283	1	NM_000339,NM_001126107,NM_001126108,NM_001010989,NM_001272103,NM_014685	0,0,0,0,0,0	HERPUD1,SLC12A3
7_929_H3K27ac_broad_peak_31844_lociStitched	chr22	45621469	45665712	7	25218	46782.5	4207.51	284	1	NM_001009880,NM_015264,NM_001167574,NM_006953,NR_031651	0,13123,15156,15156,24570	KIAA0930,MIR1249,UPK3A
6_929_H3K27ac_broad_peak_1232_lociStitched	chr1	44279278	44332212	6	18228	49038.1	6463.24	285	1	NM_001270461,NM_001270462,NM_001270463,NM_001270464,NM_001270465,NM_001270466,NM_001350619,NM_001350620,NM_001350621,NM_006279,NM_174963,NM_174964,NM_174965,NM_174966,NM_174967,NM_174968,NM_174969,NM_174970,NM_174971,NR_073016,NR_073017,NR_073018,NR_073019,NR_073020,NR_073021,NR_073023,NR_146867,NM_001270459,NM_001270460,NR_106727	0,0,0,0,0,0,0,0,0,0,0,0,0,0,0,0,0,0,0,0,0,0,0,0,0,0,0,0,0,0	MIR6079,ST3GAL3
4_929_H3K27ac_broad_peak_794_lociStitched	chr1	28561627	28591811	4	19440	45698.6	3181.39	286	1	NM_016311,NM_178190,NM_178191,NM_031459,NM_014280	0,0,0,0,2086	ATP5IF1,DNAJC8,SESN2
3_929_H3K27ac_broad_peak_48976_lociStitched	chr8	119560134	119582005	3	11302	45865.7	3722.44	287	1	NR_146234,NM_001101676,NM_001349811,NR_109794,NM_207506	0,0,0,0,0	SAMD12
6_929_H3K27ac_broad_peak_49813_lociStitched	chr9	20413961	20445013	6	19124	46866.8	4785.11	288	1	NM_001286691,NM_004529,NR_039684,NR_039685,NM_017794	0,0,2726,57250,213295	FOCAD,MIR4473,MIR4474,MLLT3
12_929_H3K27ac_broad_peak_43041_lociStitched	chr6	108862964	108949958	12	29412	52935.8	10856.9	289	1	NM_201559,NM_001455,NM_001323005,NM_145315,NR_136553	0,0,15978,15978,15978	AFG1L,FOXO3
5_929_H3K27ac_broad_peak_38403_lociStitched	chr5	32205369	32236063	5	15436	45921.3	3882.79	290	1	NM_001040446,NM_001294343,NM_001294344,NM_022130,NM_178140	0,0,0,30945,94332	GOLPH3,MTMR12,PDZD2
4_929_H3K27ac_broad_peak_2858_lociStitched	chr1	153755391	153778966	4	11414	49403.8	7367.19	291	1	NR_126565,NM_020699,NM_001317929,NM_024330,NR_145826	0,0,2756,2756,2756	GATAD2B,LOC343052,SLC27A3
2_929_H3K27ac_broad_peak_48833_lociStitched	chr8	107668864	107683559	2	13816	45395.8	3456.26	292	1	NM_001198533,NM_018002,NM_001198532,NM_181354,NM_001198534,NM_001198535	0,0,0,0,54776,54776	OXR1
4_929_H3K27ac_broad_peak_52004_lociStitched	chrX	10049980	10092582	4	24686	44736.4	2986.4	293	1	NM_015691,NM_001256944,NM_001830,NM_001195081,NM_001649,NM_001320663,NM_001320664	0,32403,32403,113939,132498,132498,132498	CLCN4,CLDN34,SHROOM2,WWC3
6_929_H3K27ac_broad_peak_29829_lociStitched	chr20	43587092	43622544	6	17438	47679.4	6076.47	294	1	NR_134985,NR_134986,NM_006809,NR_038341,NR_147975,NR_147974,NM_001352385,NM_006282	0,0,0,0,0,0,0,0	PABPC1L,STK4,STK4-AS1,TOMM34
3_929_H3K27ac_broad_peak_20234_lociStitched	chr17	38463101	38495892	3	19961	45740.2	4305.46	295	1	NM_000964,NM_001145301,NM_001145302,NR_110861,NM_001024809	0,0,0,1227,2379	RARA,RARA-AS1
6_929_H3K27ac_broad_peak_18945_lociStitched	chr16	81829175	81872815	6	22949	46498.4	5075.33	296	1	NM_002661,NM_198390,NM_030629,NR_045112,NM_145168	0,83809,83809,128297,158436	CMIP,LOC100129617,PLCG2,SDR42E1
5_929_H3K27ac_broad_peak_52881_lociStitched	chrX	81333179	81384058	5	32516	45058.4	3678.55	297	1	NM_003022,NM_030763,NM_153252,NM_000307,NM_001170574,NM_152630	779134,875739,1267947,1379211,1632370,1632370	BRWD3,FAM46D,HMGN5,POU3F4,SH3BGRL
6_929_H3K27ac_broad_peak_4166_lociStitched	chr1	206718086	206760900	6	14384	46628.7	5407.41	298	1	NM_182663,NM_182664,NM_182665,NM_001201478,NM_006893	0,0,0,4074,4074	EIF2D,RASSF5
2_929_H3K27ac_broad_peak_12934_lociStitched	chr13	35718326	35755434	2	25497	44028.6	2861.03	299	1	NM_015678,NM_005584,NM_001204197,NR_047036,NR_132116	0,292492,295452,503505,516227	LINC00445,LINC00457,MAB21L1,NBEA
2_929_H3K27ac_broad_peak_41915_lociStitched	chr6	36717829	36737959	2	9841	43474.8	2351.18	300	1	NM_001314018,NM_001314019,NM_001314020,NM_020939,NM_001257357	0,0,0,0,16870	CPNE5,RAB44
3_929_H3K27ac_broad_peak_16124_lociStitched	chr15	55547588	55583204	3	17652	45520.8	4530.36	301	1	NM_183234,NM_004580,NM_183236,NM_183235,NM_001308421,NM_001308422,NM_001308423	0,0,0,0,26178,26178,26178	PIGBOS1,RAB27A
5_929_H3K27ac_broad_peak_23954_lociStitched	chr19	40645528	40671635	5	12893	44282.7	3297.31	302	1	NM_002446,NM_001142579,NM_001142577,NM_001142578,NM_001010880	26016,48684,48684,48684,48719	MAP3K10,ZNF780A
1_929_H3K27ac_broad_peak_19962_lociStitched	chr17	29634547	29649214	1	14668	43175.2	2483.12	303	1	NM_000267,NM_001042492,NM_006495,NM_001003927,NM_014210	0,0,0,0,0	EVI2A,EVI2B,NF1
4_929_H3K27ac_broad_peak_15086_lociStitched	chr14	94405985	94447963	4	26115	43972	3341.45	304	1	NM_016150,NM_001202429,NR_039728,NM_001207071,NM_138344,NM_001207074,NM_001207073,NM_001207072	0,0,0,10032,10032,10032,10032,10032	ASB2,FAM181A,MIR4506
8_929_H3K27ac_broad_peak_9940_lociStitched	chr11	126308773	126351517	8	19171	47112.4	6552.66	305	1	NM_001301097,NM_032531,NM_001161707,NM_001254757,NM_001348396,NM_001348398,NM_001348400,NR_145671,NM_001348397,NM_001348399,NM_006278,NM_001254758,NM_001254759	0,0,0,24238,24238,24238,24238,24238,24238,24238,24238,24238,24238	KIRREL3,ST3GAL4
3_929_H3K27ac_broad_peak_29141_lociStitched	chr20	9484892	9504384	3	17365	41806.4	1265.03	306	1	NR_109957,NM_001199897,NM_012261,NM_020341,NM_177990	0,0,0,13653,13653	LAMP5,LAMP5-AS1,PAK5
7_929_H3K27ac_broad_peak_35757_lociStitched	chr4	18204999	18262492	7	22005	48190.6	7773.05	307	1	NM_153686,NR_136669,NM_001166139,NM_022346,NR_073124	181502,181502,181502,358513,358513	LCORL,NCAPG
7_929_H3K27ac_broad_peak_26025_lociStitched	chr2	70295847	70343971	7	14983	45737	5457.26	308	1	NR_033872,NM_006196,NR_024444,NM_001348758,NM_001348763,NM_001348764,NR_145971,NR_145972,NM_001348760,NM_001348761,NM_001348762,NR_145970,NM_001348759,NM_017880,NR_145967,NR_145968,NR_145969	0,0,7197,33041,33041,33041,33041,33041,33041,33041,33041,33041,33041,33041,33041,33041,33041	C2orf42,LINC01816,PCBP1,PCBP1-AS1
4_929_H3K27ac_broad_peak_4099_lociStitched	chr1	203705062	203738912	4	21418	44661.7	4549.44	309	1	NM_001001396,NM_001684,NM_001136190,NM_017773,NM_001282878	0,0,0,0,0	ATP2B4,LAX1
10_929_H3K27ac_broad_peak_45917_lociStitched	chr7	104738926	104782470	10	19183	45590.6	5538.8	310	1	NM_018682,NM_182931,NM_001350739,NM_001350744,NM_001350745,NM_182691,NM_001278273,NM_001350738,NM_001350741,NM_001350743,NM_182692,NM_001350740,NM_001350742,NM_001350746	0,0,0,0,0,0,0,0,0,0,0,0,0,0	KMT2E,SRPK2
10_929_H3K27ac_broad_peak_26661_lociStitched	chr2	109799037	109877377	10	28787	49213.2	9345.96	311	1	NM_001099289,NR_036223,NR_029193,NR_036224,NM_022336	0,40994,52463,52650,193210	EDAR,MIR4265,MIR4266,SH3RF3,SH3RF3-AS1
1_929_H3K27ac_broad_peak_51641_lociStitched	chr9	132646260	132655629	1	9370	41682.7	1900.97	312	1	NM_015033,NM_001008563,NM_001110303,NM_006676,NR_106914	0,2144,2144,2144,14311	FNBP1,MIR6855,USP20
3_929_H3K27ac_broad_peak_41720_lociStitched	chr6	31740851	31764463	3	17301	42723.6	2960.94	313	1	NM_025258,NM_006295,NM_021177,NR_126423,NR_037846,NM_001039651	0,0,706,7487,8228,8228	LSM2,MSH5-SAPCD1,SAPCD1,SAPCD1-AS1,VARS,VWA7
6_929_H3K27ac_broad_peak_9845_lociStitched	chr11	122587391	122622919	6	17618	46634.1	6991.91	314	1	NM_032873,NM_019604,NM_001304782,NM_199124,NM_024806	0,86287,110100,130317,130317	CRTAM,JHY,UBASH3B
3_929_H3K27ac_broad_peak_24304_lociStitched	chr19	48812358	48838387	3	14845	43124.8	3503.5	315	1	NM_144577,NM_001425,NM_001313905,NM_001303538,NM_001303539,NM_001303540,NM_018273,NR_130317	0,0,0,0,0,0,0,0	CCDC114,EMP3,TMEM143
5_929_H3K27ac_broad_peak_22768_lociStitched	chr19	2026166	2062758	5	14166	43844.5	4453.25	316	1	NM_017572,NM_199054,NM_130807,NM_017797,NM_001031735,NM_001039846	0,0,8277,10465,34110,34110	BTBD2,IZUMO4,MKNK2,MOB3A
2_929_H3K27ac_broad_peak_13912_lociStitched	chr13	114863565	114877858	2	12630	40888	1503.62	317	1	NM_001320821,NM_007368,NM_001320822,NM_001078645,NM_001318517,NM_001318518,NM_001330101,NM_001330104,NM_001330105,NM_003903	0,0,20112,122462,122462,122462,122462,122462,122462,122462	CDC16,RASA3
2_929_H3K27ac_broad_peak_51462_lociStitched	chr9	127620750	127638736	2	13024	41779.7	2428.11	318	1	NM_007209,NM_030978,NM_001045476,NM_001276374,NM_001276375,NM_001276376	0,0,581,581,581,581	ARPC5L,RPL35,WDR38
7_929_H3K27ac_broad_peak_4557_lociStitched	chr1	226107285	226140669	7	12849	43699.7	4446.75	319	1	NM_001271681,NM_013328,NR_106799,NM_001172425,NM_003240	0,0,0,0,0	LEFTY2,MIR6741,PYCR2
929_H3K27ac_broad_peak_21318	chr17	76121496	76131301	929	9806	40392.7	1163.85	320	1	NM_001127198,NM_001321185,NM_007267,NM_152468,NM_001163075	0,0,0,0,11133	C17orf99,TMC6,TMC8
3_929_H3K27ac_broad_peak_2766_lociStitched	chr1	150846707	150863874	3	12019	44411	5477.99	321	1	NM_001197325,NM_001286035,NM_001286036,NM_001350224,NM_001350225,NM_001350226,NM_001668,NM_178427,NR_148929	0,0,0,0,0,0,0,0,0	ARNT,CTXND2
2_929_H3K27ac_broad_peak_28478_lociStitched	chr2	219081024	219096724	2	13263	41303.6	2391.11	322	1	NM_152862,NM_005731,NM_001321950,NM_001077191,NM_001077194,NM_170699	0,0,27495,29014,29014,29014	ARPC2,GPBAR1
9_929_H3K27ac_broad_peak_38402_lociStitched	chr5	32136366	32184584	9	19208	44919.9	6075.47	323	1	NM_022130,NM_178140,NM_001040446,NM_001294343,NM_001294344	0,25329,42529,42529,42529	GOLPH3,MTMR12,PDZD2
5_929_H3K27ac_broad_peak_19319_lociStitched	chr17	4268004	4300721	5	15789	42725.1	3965.3	324	1	NM_003342,NM_001320449,NM_182538,NR_110982,NM_001330063,NM_016376,NR_047571	0,36498,36498,92816,100715,100715,100715	ANKFY1,LOC103021295,SPNS3,UBE2G1
6_929_H3K27ac_broad_peak_22795_lociStitched	chr19	2461256	2495885	6	13353	43345.1	4640.29	325	1	NR_134931,NM_015675,NM_032737,NM_052847,NR_106958	0,0,4291,15333,26259	GADD45B,GNG7,LINC01775,LMNB2,MIR7108
1_929_H3K27ac_broad_peak_24243_lociStitched	chr19	47285290	47292412	1	7123	39948	1294.78	326	1	NM_001145145,NM_001145144,NM_005628,NM_001039885,NM_024301	0,0,0,23459,23459	FKRP,SLC1A5
6_929_H3K27ac_broad_peak_24920_lociStitched	chr2	11618280	11655782	6	18702	43461.1	4826.51	327	1	NM_001278275,NM_001278276,NM_001278277,NM_001278278,NM_198256,NM_212540,NR_103490	11978,11978,11978,11978,11978,11978,11978	E2F6
9_929_H3K27ac_broad_peak_12306_lociStitched	chr12	120516652	120596360	9	25601	46541.5	7962.83	328	1	NM_207311,NR_147892,NR_147893,NR_147894,NM_001167606,NM_006861,NM_006836,NR_039719	0,0,0,0,0,0,0,0	BICDL1,GCN1,MIR4498,RAB35
9_929_H3K27ac_broad_peak_8760_lociStitched	chr11	66840853	66891735	9	18024	44486.1	5948.11	329	1	NM_012308,NR_027473,NM_001300886,NM_014578,NM_001177880,NM_001318773,NM_001318775,NM_177963	0,0,1366,1366,22520,22520,22520,22520	KDM2A,RHOD,SYT12
2_929_H3K27ac_broad_peak_28759_lociStitched	chr2	232569609	232582886	2	11782	40433.8	1906.58	330	1	NM_001099285,NM_002823,NR_036052,NR_036262,NR_036263,NR_128710	0,0,0,0,0,0	MIR1244-1,MIR1244-2,MIR1244-3,MIR1244-4,PTMA
3_929_H3K27ac_broad_peak_11246_lociStitched	chr12	57621397	57638008	3	11427	40823.2	2368.73	331	1	NM_001166356,NM_005412,NR_029417,NM_001166358,NR_029416,NM_001166359,NR_029415,NM_001166357,NR_048562,NM_020142,NM_001286256,NM_001286257,NM_145064,NR_104422	0,0,0,0,0,0,0,0,0,0,0,0,0,0	NDUFA4L2,SHMT2,STAC3
929_H3K27ac_broad_peak_24355	chr19	49464804	49472141	929	7338	39618.3	1176.85	332	1	NM_001291428,NM_001291431,NM_138761,NM_138763,NM_138764,NR_027882,NM_000146,NM_001161587,NM_002103,NR_027763	0,0,0,0,0,0,0,0,0,0	BAX,FTL,GYS1
6_929_H3K27ac_broad_peak_22027_lociStitched	chr18	34998258	35032937	6	25308	42384.7	4133.74	333	1	NM_001353756,NM_001353757,NM_001353758,NM_001353759,NM_001353760,NM_001353761,NM_001025087,NM_001025088,NM_001025089,NM_001330603,NM_001353695,NM_001353696,NM_001353697,NM_001353698,NM_001353699,NM_001353700,NM_001353702,NM_001353703,NM_001353705,NM_001353706,NM_001353707,NM_001353708,NM_001353709,NM_001353710,NM_001353711,NM_001353712,NM_001353713,NM_001353714,NM_001353715,NM_001353716,NM_001353…	0,0,0,0,0,0,0,0,0,0,0,0,0,0,0,0,0,0,0,0,0,0,0,0,0,0,0,0,0,0,0,0,0,0,0,0,0,0,0,0,0,0,0,0,0,0,0,0,0,0,0,0,0,0,0,0,0,0,0,0,0,0,0,0,0,0,0,0,0,0,0,0,0,0,0,0,0,0,0,0,0	CELF4
5_929_H3K27ac_broad_peak_8850_lociStitched	chr11	69044985	69069564	5	9412	41032.2	2897.86	334	1	NM_001293291,NM_001293294,NM_001293296,NM_001300923,NM_001300924,NM_138768	0,0,0,0,0,0	MYEOV
5_929_H3K27ac_broad_peak_614_lociStitched	chr1	24503865	24532636	5	17542	40814.5	2710.23	335	1	NM_170743,NM_173064,NM_173065,NR_027087,NM_021258	0,0,0,0,34091	IFNLR1,IL22RA1,LOC284632
3_929_H3K27ac_broad_peak_49404_lociStitched	chr8	142124887	142154048	3	13108	40822.5	2720.72	336	1	NM_001352891,NM_001352890,NM_014957,NR_148197,NM_001080431,NM_001286646	0,0,0,0,63217,63217	DENND3,SLC45A4
4_929_H3K27ac_broad_peak_30044_lociStitched	chr20	50003175	50034703	4	13955	42679.5	4577.87	337	1	NM_001258296,NM_001258297,NM_012340,NM_173091,NM_001136021,NM_001258292,NM_001258294,NM_001258295	0,0,0,0,0,0,0,0	NFATC2
6_929_H3K27ac_broad_peak_7006_lociStitched	chr10	112093731	112130400	6	13975	42349	4268.27	338	1	NM_005871,NM_130439,NM_001008541,NM_005962,NM_004419	29025,46609,46609,46609,127225	DUSP5,MXI1,SMNDC1
2_929_H3K27ac_broad_peak_35848_lociStitched	chr4	24108046	24125358	2	9732	40747.3	2752.61	339	1	NM_001330751,NM_001330752,NM_001354825,NM_001354826,NM_001354827,NR_148981,NR_148982,NR_148983,NR_148985,NR_148986,NR_148987	0,0,0,0,0,0,0,0,0,0,0	PPARGC1A
3_929_H3K27ac_broad_peak_13137_lociStitched	chr13	49060645	49084795	3	17497	40586.5	2615.45	340	1	NM_001268,NM_001286830,NM_001286831,NM_001286832,NM_001352424,NM_001352425,NM_001352426,NM_001352427,NM_001352428,NR_147985,NM_001352429	0,0,0,0,0,0,0,0,0,0,0	RCBTB2
11_929_H3K27ac_broad_peak_50756_lociStitched	chr9	93676925	93739195	11	26717	45376.1	7472.4	341	1	NM_001135052,NM_003177,NM_001174168,NM_001174167,NR_033912	16084,16084,16084,16084,86381	LOC100129316,SYK
2_929_H3K27ac_broad_peak_21549_lociStitched	chr18	2635740	2659913	2	13408	41207.7	3347.96	342	1	NR_033754,NM_015295,NM_006101,NM_001308401,NM_022840	0,0,19107,64239,64239	CBX3P2,METTL4,NDC80,SMCHD1
10_929_H3K27ac_broad_peak_11460_lociStitched	chr12	69180150	69223239	10	25538	43545.7	5756.69	343	1	NR_073494,NM_001145339,NM_002392,NM_001145337,NM_001145340,NM_001278462	0,0,0,0,0,0	LOC100130075,MDM2
1_929_H3K27ac_broad_peak_2751_lociStitched	chr1	150335533	150340059	1	4527	39736.9	2002.3	344	1	NM_001297673,NM_001297674,NM_015203,NM_001350529,NM_004698,NR_146766,NR_146767,NR_146768,NR_146769	0,0,0,9830,9830,9830,9830,9830,9830	PRPF3,RPRD2
1_929_H3K27ac_broad_peak_40227_lociStitched	chr5	142774282	142786008	1	11727	39545.9	1830.43	345	1	NM_000176,NM_001020825,NM_001024094,NM_001204258,NM_001204259,NM_001204260,NM_001204261,NM_001204262,NM_001204263,NM_001204264,NM_001018076,NM_001018074,NM_001018075,NM_001018077,NM_001204265	0,0,0,0,0,0,0,0,0,0,0,0,0,0,0	NR3C1
4_929_H3K27ac_broad_peak_30881_lociStitched	chr21	43923470	43958279	4	13194	41690.7	4079.61	346	1	NM_018964,NM_001320537,NR_135518,NM_001286506,NM_080860	0,0,5918,7007,7007	LOC101930094,RSPH1,SLC37A1
929_H3K27ac_broad_peak_4656	chr1	228672647	228679952	929	7306	38744.3	1135.93	347	1	NM_001010858,NM_001287262,NR_039812,NM_175055,NM_033445	0,18108,22795,26389,27088	BTNL10,HIST3H2A,HIST3H2BB,MIR4666A,RNF187
4_929_H3K27ac_broad_peak_38697_lociStitched	chr5	53811140	53838568	4	15551	41013.1	3527.24	348	1	NM_001145427,NM_052870,NM_001102575,NM_006308,NR_126379	0,0,0,58927,100186	HSPB3,LINC01033,SNX18
2_929_H3K27ac_broad_peak_679_lociStitched	chr1	25869627	25889686	2	18807	39708.8	2228.55	349	1	NM_015627,NM_001282564,NM_018202,NM_001289010,NM_020379	0,42930,42930,54273,54273	LDLRAP1,MACO1,MAN1C1
3_929_H3K27ac_broad_peak_20532_lociStitched	chr17	46123772	46142055	3	14244	39803.9	2561.45	350	1	NM_001330261,NM_001330262,NM_003204,NM_006807,NM_001127228	0,0,0,5359,5359	CBX1,NFE2L1
2_929_H3K27ac_broad_peak_11254_lociStitched	chr12	57845701	57856972	2	10598	39342.6	2218.13	351	1	NM_005538,NM_031479,NM_001160045,NM_001167609,NM_005269	0,0,0,0,0	GLI1,INHBC,INHBE
4_929_H3K27ac_broad_peak_27704_lociStitched	chr2	175442417	175468399	4	18880	40622.9	3512.77	352	1	NM_003387,NM_001077269,NR_125730,NM_001033045,NM_001267050,NM_001267051,NM_152529	0,0,19618,90602,90602,90602,90602	GPR155,RNU6-2,WIPF1
7_929_H3K27ac_broad_peak_31688_lociStitched	chr22	39823152	39867165	7	18159	40509.6	3428.61	353	1	NM_006116,NM_153497,NR_040535,NM_002409,NR_126469	0,0,0,0,4647	LOC100506472,MGAT3,MGAT3-AS1,TAB1
3_929_H3K27ac_broad_peak_39561_lociStitched	chr5	109023988	109040361	3	13637	39637.4	2645.88	354	1	NM_002372,NR_033175,NM_014819,NR_149040,NM_005246,NM_001308028,NR_146155,NM_001308031	0,178522,278314,361919,491448,491448,491448,491448	FER,LINC01848,LOC285638,MAN2A1,PJA2
8_929_H3K27ac_broad_peak_33562_lociStitched	chr3	99782586	99837812	8	17568	43959.9	7052.36	355	1	NM_032359,NM_182909,NM_001042459,NM_001167924,NR_031662	0,0,0,0,65528	CMSS1,FILIP1L,MIR548G
8_929_H3K27ac_broad_peak_40794_lociStitched	chr5	173484132	173528237	8	23895	42287.9	5469.02	356	1	NM_015980,NM_001144954,NM_001308189,NM_001308191,NM_030627,NM_001308192,NM_001308193	0,50990,96139,96139,96139,96139,96139	C5orf47,CPEB4,NSG2
5_929_H3K27ac_broad_peak_7026_lociStitched	chr10	112247791	112273202	5	19766	40075.7	3278.02	357	1	NM_004419,NM_005445,NM_001134363,NM_005871,NM_130439,NM_001008541,NM_005962	0,54247,130953,183085,200669,200669,200669	DUSP5,MXI1,RBM20,SMC3,SMNDC1
5_929_H3K27ac_broad_peak_7578_lociStitched	chr11	3874242	3909845	5	15929	41110.8	4407.65	358	1	NM_001277961,NM_001277962,NM_003156,NR_039835,NM_001665	0,0,0,0,12030	MIR4687,RHOG,STIM1
4_929_H3K27ac_broad_peak_39244_lociStitched	chr5	88100676	88128926	4	25289	40886.2	4189.48	359	1	NM_001193348,NM_001193349,NM_001308002,NM_001193350,NM_002397,NM_001131005,NM_001193347	0,0,0,0,0,0,0	MEF2C
3_929_H3K27ac_broad_peak_29415_lociStitched	chr20	30918876	30948484	3	11499	40998.2	4373.1	360	1	NM_004798,NM_001164603,NM_015338,NM_001351680,NM_080616,NM_001256798	0,0,0,82378,82378,82378	ASXL1,KIF3B,NOL4L
1_929_H3K27ac_broad_peak_10240_lociStitched	chr12	4378032	4390336	1	12305	38410.6	1792.69	361	1	NR_149145,NR_149146,NR_125790,NM_001759,NM_020375	0,0,0,0,40023	CCND2,CCND2-AS1,TIGAR
6_929_H3K27ac_broad_peak_9265_lociStitched	chr11	93252563	93277258	6	20908	41420.9	4825.4	362	1	NM_020179,NM_181645,NM_033395,NR_002569,NR_146090,NR_146091	0,80928,117558,177422,186102,186102	CEP295,DEUP1,SCARNA9,SMCO4,TAF1D
5_929_H3K27ac_broad_peak_29782_lociStitched	chr20	42565061	42593661	5	17351	41232.6	4656.08	363	1	NM_001098797,NM_001098796,NM_032883,NM_001098798,NR_134577	0,0,0,0,40952	LINC01728,TOX2
4_929_H3K27ac_broad_peak_47452_lociStitched	chr8	29385448	29420580	4	12476	42197	5628.15	364	1	NR_026765,NM_001394,NM_057158,NR_125816,NR_125814,NR_125815	158196,177182,179127,185245,185245,185245	DUSP4,LINC00589,LINC02099
10_929_H3K27ac_broad_peak_29922_lociStitched	chr20	46078335	46132698	10	22428	43925.3	7415.11	365	1	NM_001174087,NM_001174088,NM_006534,NM_181659,NR_146496	0,0,0,0,37448	LINC01754,NCOA3
4_929_H3K27ac_broad_peak_4597_lociStitched	chr1	226837775	226875792	4	16442	41275.1	4839.56	366	1	NM_002221,NR_103784,NM_001003665,NM_000447,NM_012486	0,0,40861,182481,182481	ITPKB,ITPKB-IT1,PSEN2,STUM
2_929_H3K27ac_broad_peak_21265_lociStitched	chr17	74774181	74790292	2	15418	38452.1	2092.82	367	1	NM_001242534,NM_001353017,NR_148229,NR_148230,NR_148231,NM_001242532,NM_001242533,NM_001242535,NM_001242536,NM_001242537,NM_001353018,NM_001353019,NM_024311,NR_148232,NR_148233,NR_148234,NR_148235,NR_148236,NR_148237,NR_148238,NR_148239,NR_148240,NR_148242	0,0,0,0,0,0,0,0,0,0,0,0,0,0,0,0,0,0,0,0,0,0,0	MFSD11
3_929_H3K27ac_broad_peak_32701_lociStitched	chr3	46120300	46154170	3	23558	40027.6	3671.51	368	1	NM_001024644,NM_005283,NM_024513,NM_001295,NM_001164680,NM_001837,NM_178328,NM_178329	51322,51322,82985,89030,129702,129702,129702,129702	CCR1,CCR3,FYCO1,XCR1
1_929_H3K27ac_broad_peak_41669_lociStitched	chr6	30646713	30656530	1	9818	37663.9	1343.95	369	1	NM_001134870,NM_133471,NR_073072,NM_001270707,NM_001270708,NM_001270709,NM_001270710,NR_073065,NR_073066,NM_007243	0,0,0,0,0,0,0,0,0,0	NRM,PPP1R18
3_929_H3K27ac_broad_peak_47404_lociStitched	chr8	27929707	27945724	3	12799	39222.4	3016	370	1	NM_001010906,NM_001284222,NM_001284220,NM_001284224,NM_001284225,NM_001284226,NM_018091	0,2024,4860,4860,4860,4860,4860	ELP3,NUGGC
4_929_H3K27ac_broad_peak_49137_lociStitched	chr8	126430218	126453135	4	11920	38518.9	2328.37	371	1	NM_025195,NM_001282985,NM_001349485,NM_001349486,NM_173685,NR_146191	0,0,50852,50852,50852,50852	NSMCE2,TRIB1
1_929_H3K27ac_broad_peak_22090_lociStitched	chr18	42258513	42266696	1	8184	37826.7	1657.06	372	1	NM_001130110,NM_015559,NR_131768,NR_110792,NR_036203	0,0,124646,146852,283351	LINC01478,LINC01601,MIR4319,SETBP1
7_929_H3K27ac_broad_peak_19667_lociStitched	chr17	17711871	17758418	7	21223	41128.9	5031.73	373	1	NM_030665,NM_001005291,NM_004176,NM_001321096,NR_106835,NR_030361,NM_001033551,NM_001082968,NM_001288786,NM_001288787,NM_001288788,NM_001288789,NM_001350331,NM_001350332,NM_001350333	0,0,0,0,0,0,0,0,0,0,0,0,0,0,0	MIR33B,MIR6777,RAI1,SREBF1,TOM1L2
3_929_H3K27ac_broad_peak_29886_lociStitched	chr20	45171526	45197403	3	20617	40298.3	4251.59	374	1	NM_080721,NM_001193339,NM_001193342,NM_022829,NM_001011554,NM_001193340	0,0,0,0,0,0	OCSTAMP,SLC13A3
5_929_H3K27ac_broad_peak_29512_lociStitched	chr20	32973233	33006063	5	16245	41113	5137.9	375	1	NM_001257137,NM_001257138,NM_001324197,NM_001324198,NM_031483	0,0,0,0,0	ITCH
2_929_H3K27ac_broad_peak_4575_lociStitched	chr1	226297240	226317586	2	12131	38698.1	2746.71	376	1	NM_022735,NR_146443,NR_146920,NM_002107,NR_002315	14794,18118,19251,37538,37538	ACBD3,ACBD3-AS1,H3F3A,H3F3AP4,LINC01703
4_929_H3K27ac_broad_peak_25625_lociStitched	chr2	47528034	47562063	4	14398	40004.5	4171.96	377	1	NR_110208,NR_110207,NM_002354,NR_030286,NM_000251,NM_001258281	0,0,34224,42751,68143,68143	EPCAM,LOC101927043,MIR559,MSH2
4_929_H3K27ac_broad_peak_17253_lociStitched	chr15	101782027	101818144	4	17889	39996	4222.08	378	1	NM_014918,NM_203472,NM_018445,NM_003090,NR_135506,NR_135507,NR_135508	0,0,0,3571,3571,3571,3571	CHSY1,SELENOS,SNRPA1
4_929_H3K27ac_broad_peak_52654_lociStitched	chrX	64886615	64927419	4	34916	38551.6	2811.4	379	1	NM_002444,NR_033742,NM_001170649,NM_001170650,NM_031206	0,114315,131930,131930,131930	FRMD8P1,LAS1L,MSN
4_929_H3K27ac_broad_peak_52318_lociStitched	chrX	39943747	39971370	4	14632	37285.5	1555.17	380	1	NM_001123385,NM_017745,NM_001123383,NM_001123384,NR_110386	0,0,0,0,150800	BCOR,LOC101927476
5_929_H3K27ac_broad_peak_10160_lociStitched	chr12	1090054	1118147	5	17149	38998.7	3326.21	381	1	NM_001297419,NM_178039,NM_178040,NR_027946,NR_027948,NR_027949	0,0,0,0,0,0	ERC1,RAD52
2_929_H3K27ac_broad_peak_19437_lociStitched	chr17	7736784	7755646	2	13818	38335.1	2672.75	382	1	NM_020877,NM_001348716,NM_001080424,NM_001319941,NM_203411	0,0,0,2738,2738	DNAH2,KDM6B,TMEM88
3_929_H3K27ac_broad_peak_25392_lociStitched	chr2	37871635	37909977	3	19676	40554.3	5018.97	383	1	NM_001270437,NM_001270438,NM_006449,NM_001270436,NR_110011,NR_110012	0,0,0,0,143413,143413	CDC42EP3,LINC00211
6_929_H3K27ac_broad_peak_37477_lociStitched	chr4	153548453	153602291	6	28535	41202.2	5685.29	384	1	NM_152680,NR_033797,NM_145720,NR_039658,NM_001349798	0,88039,88215,90786,91207	FBXW7,MIR4453,MIR4453HG,TIGD4,TMEM154
5_929_H3K27ac_broad_peak_8947_lociStitched	chr11	72977239	73003784	5	21888	39207	3777.35	385	1	NM_001277205,NM_176796,NM_176797,NM_001277207,NM_001277206,NM_176798,NM_001277204,NM_001277208	0,0,0,0,0,0,0,0	P2RY6
6_929_H3K27ac_broad_peak_34005_lociStitched	chr3	124480325	124520023	6	19622	39896.5	4493.81	386	1	NM_002213,NM_000373,NR_033434,NR_033437,NR_036088	0,12207,12207,12207,28963	ITGB5,MIR544B,UMPS
2_929_H3K27ac_broad_peak_2759_lociStitched	chr1	150581268	150595745	2	10039	39781.3	4390.87	387	1	NM_207045,NM_207046,NM_004436,NM_207042,NM_207047,NM_207043,NM_207044	0,0,0,0,9,9,9	ENSA
8_929_H3K27ac_broad_peak_3067_lociStitched	chr1	157456045	157495599	8	16217	47100.9	11787.1	388	1	NM_001195388,NM_031281,NM_031282,NM_001320333,NR_135214,NR_135215,NR_135216,NR_135217	0,0,47940,150672,150672,150672,150672,150672	FCRL3,FCRL4,FCRL5
8_929_H3K27ac_broad_peak_22190_lociStitched	chr18	46281197	46341509	8	17255	44136.3	8920.14	389	1	NM_001142397,NM_014772,NR_039897,NM_001190823,NM_001190822,NM_001190821,NM_005904	0,0,84159,104714,104714,104714,104714	CTIF,MIR4743,SMAD7
929_H3K27ac_broad_peak_24411	chr19	50423869	50434915	929	11047	36814.1	1607.19	390	1	NM_001258017,NM_001258018,NM_172374,NR_047577,NM_012346,NM_153718,NM_153719,NM_001193357,NM_016553,NM_012068,NM_001193646,NM_001290746	0,0,0,0,0,0,0,0,0,0,0,0	ATF5,IL4I1,NUP62
3_929_H3K27ac_broad_peak_24933_lociStitched	chr2	11878933	11895729	3	11886	37421.5	2282.58	391	1	NM_001261428,NM_001349207,NM_001349208,NM_001261427,NM_001349199,NM_001349200,NM_001349201,NM_001349202,NM_001349203,NM_001349204,NM_001349206,NM_145693,NR_146080,NM_001349205	0,0,0,0,0,0,0,0,0,0,0,0,0,0	LPIN1
2_929_H3K27ac_broad_peak_13140_lociStitched	chr13	49099302	49117438	2	9982	37079.1	2085.64	392	1	NM_001268,NM_001286830,NM_001286831,NM_001286832,NM_001352424,NM_001352425,NM_001352426,NM_001352427,NM_001352428,NR_147985,NM_001352429,NM_001352430,NM_001352431	0,0,0,0,0,0,0,0,0,0,0,0,0	RCBTB2
3_929_H3K27ac_broad_peak_34542_lociStitched	chr3	152036320	152056532	3	17847	37897.5	2944.89	393	1	NM_001314057,NM_021038,NM_207292,NM_207293,NM_207294,NM_207295,NM_207296,NM_207297	0,0,0,0,0,0,0,0	MBNL1
12_929_H3K27ac_broad_peak_3514_lociStitched	chr1	175143122	175215659	12	18783	47765.6	12824.5	394	1	NM_001162895,NM_001319231,NM_014656,NM_001162893,NM_001162894,NM_001319230	0,0,0,0,0,0	KIAA0040
2_929_H3K27ac_broad_peak_2405_lociStitched	chr1	115288358	115301436	2	10273	37106.2	2172.26	395	1	NM_001007553,NM_001130523,NM_001242891,NM_001242892,NM_001242893,NM_007158	0,0,0,0,0,0	CSDE1
2_929_H3K27ac_broad_peak_11812_lociStitched	chr12	94583194	94604024	2	11921	37923.1	3001.6	396	1	NM_005761,NR_037687,NM_001346457,NM_001042399,NM_001346458,NM_001346459,NM_016122	0,52273,96146,98032,98032,98032,98032	CEP83,PLXNC1
5_929_H3K27ac_broad_peak_5385_lociStitched	chr10	17241232	17281751	5	12804	39858.5	4979.79	397	1	NM_001321006,NM_001321007,NM_001351219,NM_001351221,NM_004412,NM_001351220,NM_001351222,NM_001351223,NR_108060,NR_108061,NM_003380	0,0,0,0,0,0,0,0,0,0,0	TRDMT1,VIM,VIM-AS1
929_H3K27ac_broad_peak_44552	chr7	29710214	29726375	929	16162	36997.4	2142.95	398	1	NR_024278,NR_039600,NR_027347,NR_036482,NM_001329996,NM_175887,NM_001329997	0,0,0,0,103304,103304,103304	DPY19L2P3,LOC646762,MIR550A3,PRR15,ZNRF2P2
929_H3K27ac_broad_peak_2882	chr1	154190814	154195174	929	4361	36774.4	1924.94	399	1	NM_001098616,NM_001297717,NM_001297718,NM_001297720,NM_015449,NM_138740,NM_001297721,NM_001297723,NM_001127320,NM_001287815,NM_014847,NM_001287816,NM_001330730	0,0,0,0,0,0,0,0,0,0,0,0,0	C1orf43,UBAP2L
2_929_H3K27ac_broad_peak_45915_lociStitched	chr7	104649861	104665647	2	9824	37075	2241.61	400	1	NR_024586,NM_018682,NM_182931,NR_039981,NR_027374	0,0,0,18250,82770	KMT2E,KMT2E-AS1,LHFPL3-AS2,LINC01004
6_929_H3K27ac_broad_peak_18720_lociStitched	chr16	70429167	70474223	6	19561	39577.2	4839.01	401	1	NM_006927,NM_145059,NM_001320522,NM_001320525,NM_001320526,NM_001320527,NM_018332,NR_135296	0,14275,21882,21882,21882,21882,21882,21882	DDX19A,FUK,ST3GAL2
7_929_H3K27ac_broad_peak_26604_lociStitched	chr2	106398924	106434052	7	14508	38883.2	4289.13	402	1	NM_001004722,NM_003581,NM_001004720,NR_038891,NM_032411	0,0,34152,171909,248061	C2orf40,LOC285000,NCK2
1_929_H3K27ac_broad_peak_33649_lociStitched	chr3	104228341	104243153	1	14813	36564.9	2164.03	403	1	NR_030330,NM_001243283,NM_001243281,NM_001243280,NM_001627	282237,842404,842404,842404,842404	ALCAM,MIR548A3
10_929_H3K27ac_broad_peak_5202_lociStitched	chr10	7509331	7576885	10	25669	42572.5	8234.83	404	1	NM_032817,NM_030569,NM_001001851,NM_001029880,NM_001018039	24347,24347,36483,55884,58029	ITIH5,SFMBT2
1_929_H3K27ac_broad_peak_41718_lociStitched	chr6	31700524	31709089	1	8566	35662.9	1363.55	405	1	NM_001287594,NM_001288,NM_001287593,NM_002441,NM_025259,NM_172165,NM_172166,NR_037846	0,0,0,0,0,0,0,0	CLIC1,MSH5,MSH5-SAPCD1
9_929_H3K27ac_broad_peak_9961_lociStitched	chr11	126568876	126629032	9	18525	45008.7	10864.2	406	1	NM_001301097,NM_032531,NM_001161707,NR_120533,NR_120532	0,0,0,16878,16879	KIRREL3,LOC101929427
2_929_H3K27ac_broad_peak_51665_lociStitched	chr9	134112335	134133566	2	9512	36899.5	2815.23	407	1	NM_033387,NM_001318324,NM_005085,NM_001318325,NM_032728	0,2279,2279,2279,31515	FAM78A,NUP214,PLPP7
4_929_H3K27ac_broad_peak_51749_lociStitched	chr9	137282380	137300131	4	12440	36460.6	2435.44	408	1	NM_002957,NM_001291920,NM_001291921,NR_039816,NR_146518	0,0,0,11063,95138	LINC02247,MIR4669,RXRA
7_929_H3K27ac_broad_peak_12402_lociStitched	chr12	122492023	122527188	7	13114	37957.1	3945.51	409	1	NM_001024808,NM_020993,NR_135044,NM_014938,NM_144668	0,0,0,0,50192	BCL7A,LOC100506691,MLXIP,WDR66
1_929_H3K27ac_broad_peak_29410_lociStitched	chr20	30790436	30797334	1	6899	35613	1607.92	410	1	NM_002657,NM_172236,NM_015352,NR_002781,NR_031726	0,0,0,12274,28264	MIR1825,PLAGL2,POFUT1,TSPY26P
2_929_H3K27ac_broad_peak_30196_lociStitched	chr20	56191007	56209953	2	8357	36971.2	2982.1	411	1	NM_001160417,NM_001160418,NM_030776,NR_136660,NM_001160419,NM_001323966	0,0,0,0,0,0	ZBP1
5_929_H3K27ac_broad_peak_984_lociStitched	chr1	36834857	36867818	5	16459	37783.2	3830.07	412	1	NM_001282546,NM_001282547,NM_032017,NM_032881,NM_001330493,NM_145047	0,0,0,0,15689,15689	LSM10,OSCP1,STK40
1_929_H3K27ac_broad_peak_6521_lociStitched	chr10	89619616	89631235	1	11620	35503	1631.31	413	1	NM_001126049,NM_000314,NM_001304717,NM_001304718,NR_028492	0,0,0,0,14248	CFL1P1,KLLN,PTEN
3_929_H3K27ac_broad_peak_9807_lociStitched	chr11	120561105	120582445	3	8282	37701.4	3971.37	414	1	NM_014619,NM_001282473,NM_001282470,NR_133008,NR_132790	0,0,0,99609,156197	GRIK4,LOC101929227,LOC105369532
9_929_H3K27ac_broad_peak_19680_lociStitched	chr17	17793996	17847464	9	23124	40042.2	6341.3	415	1	NM_001033551,NM_001082968,NM_001288786,NM_001288787,NM_001288788,NM_001288789,NM_001350331,NM_001350332,NM_001350333	0,0,0,0,0,0,0,0,0	TOM1L2
4_929_H3K27ac_broad_peak_29629_lociStitched	chr20	35698869	35725245	4	12707	37419.6	3748.03	416	1	NM_001323281,NM_001323282,NM_002895,NM_183404,NM_152503	0,0,0,0,4384	MROH8,RBL1
6_929_H3K27ac_broad_peak_42166_lociStitched	chr6	45671863	45710020	6	23449	39057.5	5395.4	417	1	NM_001015051,NM_001024630,NM_001278478,NR_045672,NR_045673,NM_016929,NM_001114086	153045,153045,153045,156170,156170,156170,156170	CLIC5,RUNX2
929_H3K27ac_broad_peak_42757	chr6	89975874	89984401	929	8528	34867.8	1219.36	418	1	NM_002043,NM_001267582,NM_001256703,NM_001256704,NM_002042	0,34868,48379,48379,48379	GABRR1,GABRR2
3_929_H3K27ac_broad_peak_24843_lociStitched	chr2	8650887	8685659	3	23777	38089.2	4447.34	419	1	NR_110257,NR_110154,NR_110153,NM_002166,NM_001348738,NM_001348739,NM_001348740,NM_001348741,NM_001348742,NM_001348743,NR_145964,NR_145965	14304,125455,134280,136454,175605,175605,175605,175605,175605,175605,175605,175605	ID2,ID2-AS1,KIDINS220,LINC01814
6_929_H3K27ac_broad_peak_24789_lociStitched	chr2	6054838	6085710	6	15473	37571.2	3939.27	420	1	NR_026832,NR_106980,NR_026833,NR_146954,NM_003108	0,29084,36400,102111,213322	LINC01105,LINC01810,LOC400940,MIR7158,SOX11
1_929_H3K27ac_broad_peak_51580_lociStitched	chr9	131445302	131453778	1	8477	35355.1	1755.38	421	1	NM_001122821,NM_001248000,NM_003011,NM_001248001,NM_001317926,NM_013355	0,0,0,0,11005,11005	PKN3,SET
[truncated: 974 more rows]

## Sheet: U266
#U266_H3K27ac_peaks Enhancers
REGION_ID	CHROM	START	STOP	NUM_LOCI	CONSTITUENT_SIZE	U266.sort.bam	U266.IP.sort.bam	enhancerRank	isSuper	annotation	gene name	closest refseq	relative distance
[truncated: 963 more rows]

## Sheet: RPMI-8226
#RPMI-8226_peaks Enhancers
[truncated: 577 more rows]

[truncated: 2 more sheets: KMS28BM, JJN3]
