# Supplementary material for: Myeloma-specific superenhancers affect genes of biological and clinical relevance in myeloma
Source: Blood Cancer J. 2021 Feb 12;11(2):32. doi: 10.1038/s41408-021-00421-7 (PMC7881003; doi:10.1038/s41408-021-00421-7)
Supplement: Supplementary file 12 — Supplementary Table 5 [file 41408_2021_421_MOESM12_ESM.xlsx]

## Sheet: MM1
#50_peaks	Enhancers
REGION_ID	CHROM	START	STOP	NUM_LOCI	CONSTITUENT_SIZE	X50.sort.bam	X50_IP.sort.bam	enhancerRank	isSuper	RefSeq_ID	distance	GeneName
54_50_peak_25857_lociStitched	chr3	171752765	172041948	54	204252	134586	36176.8	1	1	NM_022763,NM_001135095,NM_198407,NM_004122,NR_046852	0,0,119133,123385,134236	FNDC3B,GHSR,TMEM212-AS1
12_50_peak_25445_lociStitched	chr3	141079595	141171391	12	78667	84085.1	11483.7	2	1	NM_001080412,NM_001350099,NM_001350100,NM_001303245,NM_001303246,NM_006506	0,0,0,34498,34498,34498	RASA2,ZBTB38
11_50_peak_30243_lociStitched	chr6	287027	361652	11	64140	76319	14992.2	3	1	NM_001286555,NM_020185,NR_104473,NR_104474,NR_104475	0,0,0,0,0	DUSP22
15_50_peak_3226_lociStitched	chr1	203236601	203309316	15	43393	68613.9	10027.4	4	1	NR_117097,NR_117098,NR_034150,NR_034151,NM_006763	0,0,0,0,0	BTG2,LINC01136,LINC01353
16_50_peak_22442_lociStitched	chr21	44686407	44804073	16	44029	71752.7	13225.7	5	1	NR_103713,NR_131902,NM_001320643,NM_173354,NR_026960	0,0,30290,30326,65831	#N/A,LINC00322,LINC01679,SIK1,SIK1B
56_50_peak_30722_lociStitched	chr6	25277047	25490883	56	113589	85448.9	26922	6	1	NM_001173977,NM_017640,NR_110862,NR_110863,NR_027626	0,0,15413,15413,138428	CARMIL1,CMAHP,LOC101928663
9_50_peak_1792_lociStitched	chr1	118137234	118237557	9	81877	64778.6	8537.49	7	1	NR_121626,NM_017709,NM_006699,NM_017686,NM_001135589	0,0,65743,168550,181777	FAM46C,GDAP2,LOC100996263,MAN1A2
8_50_peak_2009_lociStitched	chr1	150532224	150597671	8	38605	62528.1	8737.17	8	1	NM_001288607,NM_001288608,NM_019032,NR_104133,NM_001197320,NM_021960,NM_182763,NM_207045,NM_207046,NM_004436,NM_207042,NM_207047,NM_207043,NM_207044	0,0,0,0,0,0,0,0,0,0,0,0,0,0	ADAMTSL4,ADAMTSL4-AS1,ENSA,MCL1
32_50_peak_31951_lociStitched	chr6	108878501	109060129	32	121877	66966.2	15293.1	9	1	NM_201559,NM_001455,NR_033376,NM_001323005,NM_145315,NR_136553	0,0,12728,31515,31515,31515	AFG1L,FOXO3,LINC00222
14_50_peak_11145_lociStitched	chr14	91777088	91885673	14	88181	59591.4	8773.67	10	1	NM_001080414,NM_001284280,NM_001284281,NM_001348437,NM_003485	0,38152,38152,56865,56865	CCDC88C,GPR68,PPP4R3A
14_50_peak_30411_lociStitched	chr6	7842212	7941590	14	56247	61614.4	12163.9	11	1	NM_001718,NR_037616,NM_001145549,NM_030810,NR_027712	0,0,0,0,44745	BLOC1S5-TXNDC5,BMP6,PIP5K1P1,TXNDC5
36_50_peak_26193_lociStitched	chr3	186667022	186849025	36	80488	71472.6	22422.8	12	1	NM_173216,NM_173217,NM_003032,NM_001353916,NM_052969	0,0,0,0,0	RPL39L,ST6GAL1
11_50_peak_17055_lociStitched	chr19	16427293	16510430	11	32631	59908.5	13077.5	13	1	NM_016270,NM_001258374,NR_047665,NM_001258375,NM_021235,NR_047666	0,0,0,0,0,0	EPS15L1,KLF2
16_50_peak_19349_lociStitched	chr2	99054763	99179771	16	89379	52578.4	10075.6	14	1	NM_001351424,NM_001566,NM_001134224,NM_001134225,NM_001351425,NM_004027,NM_001351426,NM_001351427,NM_001351428,NM_001351429	0,0,0,0,0,0,0,0,0,0	INPP4A
14_50_peak_22670_lociStitched	chr22	23190171	23298035	14	58600	51052	9567.54	15	1	NR_049835,NM_001178126,NM_001256296,NR_030755,NM_014433	0,0,0,24807,103558	IGLL5,MIR5571,MIR650,RSPH14
13_50_peak_31409_lociStitched	chr6	52355743	52442846	13	69066	51643.4	11157.9	16	1	NM_018100,NR_033327,NM_001172420,NM_012288,NR_103446,NR_103447	0,0,0,0,0,0	EFHC1,TRAM2,TRAM2-AS1
12_50_peak_19253_lociStitched	chr2	89094782	89186746	12	53761	47729.3	7908.9	17	1	NR_015424,NR_039635,NM_144563,NR_135540,NM_004836	0,0,44331,163440,167689	ANKRD36BP2,EIF2AK3,LOC101928403,MIR4436A,RPIA
14_50_peak_33510_lociStitched	chr7	55531515	55642797	14	76732	48140.6	9269.79	18	1	NM_001321251,NM_001321242,NM_001284284,NM_001284283,NM_001284282,NM_001321248,NM_001321250,NM_001321249,NM_001321243,NM_001321244,NM_001321246,NM_001321247,NM_030796	0,0,0,0,0,0,0,0,0,0,0,0,0	VOPP1
27_50_peak_11936_lociStitched	chr15	52874832	52985436	27	43356	56596.1	18216.5	19	1	NM_001286495,NM_019600,NR_104457,NM_001306191,NM_001306195	0,0,0,13190,13415	ARPP19,FAM214A
37_50_peak_34469_lociStitched	chr7	137535799	137717750	37	88986	52602	15374.9	20	1	NM_001318246,NM_194071,NM_001253775,NM_001243523,NM_001321708,NM_001321710,NM_004717	0,0,0,0,4190,4190,4190	CREB3L2,DGKI,LOC100130880
27_50_peak_34980_lociStitched	chr8	27177650	27300400	27	90454	46829.1	10004.1	21	1	NM_173174,NM_004103,NM_173176,NM_173175,NR_106901	0,0,0,0,0	MIR6842,PTK2B
3_50_peak_11781_lociStitched	chr15	45001940	45024852	3	20569	40868.1	4053.13	22	1	NM_004048,NR_125376,NM_001301144,NM_001301145,NM_001301146,NM_080745,NM_182985	0,0,3708,3708,3708,3708,3708	B2M,LOC100419583,TRIM69
21_50_peak_7340_lociStitched	chr11	128555952	128645846	21	58853	47724.7	11146.9	23	1	NR_135072,NM_001271012,NR_038908,NM_001167681,NM_001271010,NM_002017	0,0,0,0,0,0	FLI1,LOC101929538,SENCR
23_50_peak_12892_lociStitched	chr15	94765236	94869749	23	50815	52078.8	16492.2	24	1	NM_001159643,NM_018349,NM_001159644,NR_120320,NR_120323	0,0,29415,114070,237858	LINC01580,LINC01581,MCTP2
8_50_peak_22457_lociStitched	chr21	44818093	44879283	8	33132	41884.6	7171.47	25	1	NM_001320643,NM_173354,NR_026960,NR_136540,NR_026863	0,0,0,2557,2691	#N/A,LINC00313,LINC01669,SIK1,SIK1B
9_50_peak_2279_lociStitched	chr1	156426192	156478710	9	33890	41568	7457.56	26	1	NM_001271629,NM_005920,NM_178229,NM_001320453,NM_006365,NR_135260,NR_135261,NR_135262,NR_135263,NR_135264	0,0,16487,26853,26853,26853,26853,26853,26853,26853	C1orf61,IQGAP3,MEF2D
16_50_peak_29569_lociStitched	chr5	131745580	131836773	16	56120	41556.7	7596.38	27	1	NM_001207001,NR_045116,NM_001354924,NM_001354925,NM_002198,NR_149068,NR_149069	0,0,0,0,0,0,0	,C5orf56,IRF1
5_50_peak_6358_lociStitched	chr11	65170908	65223051	5	21584	40087.5	6418.8	28	1	NM_001300832,NM_001300833,NM_031904,NR_028272,NR_131012,NR_030343	0,0,0,0,0,0	FRMD8,MIR612,NEAT1
8_50_peak_12747_lociStitched	chr15	89164549	89200807	8	25928	39358.1	5826.66	29	1	NM_022767,NM_001303233,NM_001303234,NM_001303235,NR_130134,NM_001303236,NM_001303237,NM_002201	0,0,0,0,0,0,0,0	AEN,ISG20
21_50_peak_37522_lociStitched	chr9	112809916	112934599	21	57502	49349.5	16084.1	30	1	NM_007203,NM_147150,NM_001004065,NM_001198656,NM_001136562	0,0,0,0,0	AKAP2,PALM2-AKAP2
16_50_peak_17170_lociStitched	chr19	18539357	18639381	16	53184	47331.4	14173.4	31	1	NM_001009998,NM_032627,NM_001253389,NR_045574,NM_001170938,NM_016368,NR_045573,NM_006532	0,0,0,0,0,0,0,0	ELL,ISYNA1,SSBP4
21_50_peak_12801_lociStitched	chr15	90541981	90646404	21	39014	48389.6	15778.3	32	1	NM_198526,NR_036135,NR_146321,NM_001289910,NM_001290114,NM_002168,NR_149130	0,0,0,0,0,0,0	IDH2,IDH2-DT,MIR3174,ZNF710,ZNF710-AS1
26_50_peak_32969_lociStitched	chr7	7999736	8133856	26	76602	43696.3	11225.8	33	1	NR_110018,NM_138426,NM_001350820,NM_001350824,NM_001350825,NM_001350829,NM_022307,NM_001136020,NM_001350819,NM_001350821,NM_001350823,NM_001350827,NM_001350828,NM_001350830,NM_001350832,NM_001350833,NM_001350834,NM_001350836,NM_001350837,NM_001350838,NR_146926,NR_146927,NR_146928,NR_146929,NM_001276478,NM_001350826,NM_001350831,NM_001350835,NM_004968	0,0,18959,18959,18959,18959,18959,18959,18959,18959,18959,18959,18959,18959,18959,18959,18959,18959,18959,18959,18959,18959,18959,18959,18959,18959,18959,18959,18959	GLCCI1,ICA1,LOC100505921
18_50_peak_12107_lociStitched	chr15	63765199	63871987	18	39015	50019.5	17673.4	34	1	NM_001256702,NM_006537,NR_046341,NR_046342,NR_034080	0,0,0,0,7922	USP3,USP3-AS1
14_50_peak_12461_lociStitched	chr15	75291049	75365998	14	45363	43807.7	11722	35	1	NM_001178111,NM_001178112,NM_138967,NR_033660,NM_001301101,NM_001301102,NM_001301103,NM_021823,NR_125369,NM_001301104,NM_001301105	0,0,0,0,0,0,0,0,0,0,0	PPCDC,SCAMP5
25_50_peak_35542_lociStitched	chr8	80947412	81084289	25	73988	43362.6	11292.4	36	1	NM_001025252,NM_001287140,NM_001287142,NM_001287143,NR_105033,NR_105036,NR_105037,NM_001025253,NM_001287144,NM_005079,NR_105034,NR_105035	0,0,0,0,0,0,0,0,0,0,0,0	TPD52
26_50_peak_6777_lociStitched	chr11	82670777	82793569	26	52122	45838.3	14759.6	37	1	NM_001286059,NM_001286061,NM_001286060,NM_014488,NR_033347,NR_038903	0,0,0,0,0,0	RAB30,RAB30-AS1,SNORA70E
11_50_peak_29706_lociStitched	chr5	138991735	139091549	11	51678	39276.8	8554.06	38	1	NM_003339,NM_181838,NM_001317201,NM_001317202,NM_001317199,NM_016463,NM_001317200,NM_001317203,NM_001317204,NR_149086,NM_001317205,NM_001317206,NM_001317207,NM_001317208,NM_001317209,NM_001317210,NM_001317211	0,0,0,0,0,0,0,0,0,0,0,0,0,0,0,0,0	CXXC5,CXXC5-AS1,UBE2D2
23_50_peak_27713_lociStitched	chr4	144256879	144366425	23	57798	39798.1	9278.55	39	1	NM_002039,NM_207123,NR_036091,NM_003601,NR_104027	0,0,0,68191,68200	GAB1,MIR3139,SMARCA5,SMARCA5-AS1
24_50_peak_15068_lociStitched	chr17	44159100	44272460	24	58128	43870.3	13705.2	40	1	NM_001193466,NM_015443,NM_001193465,NR_034172,NM_001123066,NM_001123067,NM_001203251,NM_001203252,NM_005910,NM_016834,NM_016835,NM_016841	0,0,0,0,53402,53402,53402,53402,53402,53402,53402,53402	KANSL1,KANSL1-AS1,MAPT
10_50_peak_12873_lociStitched	chr15	93346548	93396839	10	21321	37899.3	7759.9	41	1	NR_033769,NR_037600,NR_037601,NR_037602,NM_001042572,NM_001271	6211,29234,29234,29687,46712,46712	ASB9P1,CHD2,LINC01578
12_50_peak_2353_lociStitched	chr1	158967886	159059519	12	31507	42920.9	13030.2	42	1	NM_001320010,NM_001206567,NM_005531,NM_001348247,NM_004833	0,0,0,0,0	AIM2,IFI16,PYDC5
16_50_peak_5427_lociStitched	chr10	125762973	125867395	16	61481	38375.1	8593.93	43	1	NM_015892,NM_001270764,NM_014863,NM_001270765,NM_198148	0,0,0,0,111474	CHST15,CPXM2
8_50_peak_36809_lociStitched	chr9	33109094	33172873	8	48488	36647.4	7545.06	44	1	NM_001497,NR_108109,NR_108110,NR_108108,NM_018225	0,0,0,0,32381	B4GALT1,B4GALT1-AS1,SMU1
36_50_peak_27670_lociStitched	chr4	141542162	141683251	36	75486	40746.5	11724.5	45	1	NM_015130,NR_077215,NM_021833,NM_153702,NM_020724	0,0,52204,67239,103474	ELMOD2,RNF150,TBC1D9,TNRC18P1,UCP1
11_50_peak_24972_lociStitched	chr3	114097230	114180583	11	32141	39342.6	10377.4	46	1	NM_001164342,NM_001164347,NM_001164346,NM_001164344,NM_001164345,NR_121662,NM_001164343,NM_001348804,NM_001348805,NM_001348800,NM_001348801,NM_001348802,NM_001348803,NM_015642,NR_038993,NR_121661	0,0,0,0,0,0,0,0,0,0,0,0,0,0,0,0	ZBTB20,ZBTB20-AS1,ZBTB20-AS5
13_50_peak_24717_lociStitched	chr3	98428639	98507989	13	48025	38508.6	10021.9	47	1	NR_046683,NM_001271142,NM_001271146,NM_001271147,NM_001271148,NM_001323352,NM_001323353,NM_001323358,NM_001323359,NM_001323360,NM_001323362,NM_001271145,NM_001323363,NM_001323364,NM_006100,NM_001323365,NM_001323366,NM_001323367,NM_001323368	0,0,0,0,0,0,0,0,0,0,0,0,0,0,0,0,0,0,0	ST3GAL6,ST3GAL6-AS1
8_50_peak_16549_lociStitched	chr19	2652421	2703414	8	29937	35817.5	7455.18	48	1	NM_052847,NM_145173,NR_107004,NM_144564,NM_213568	0,11151,21631,29109,31110	DIRAS1,GNG7,MIR7850,SLC39A3
7_50_peak_6367_lociStitched	chr11	65238629	65278347	7	19498	33244	4885.31	49	1	NR_002819,NR_144567,NR_144568,NR_145459,NR_144569	0,0,0,0,0	MALAT1,MASCRNA,TALAM1
21_50_peak_28130_lociStitched	chr4	185302665	185435997	21	52953	41052.9	12919.9	50	1	NR_125933,NR_125934,NM_002199,NR_147158,NR_040108	0,0,0,0,27536	IRF2,LINC02362,LINC02363,LINC02427
4_50_peak_4200_lociStitched	chr10	22585654	22629926	4	23761	31937.8	3829.53	51	1	NM_012071,NM_001204062,NM_005180,NM_001253854,NM_001253855,NM_012443,NM_172242	0,0,0,4448,4448,4448,4448	BMI1,COMMD3,COMMD3-BMI1,SPAG6
20_50_peak_29093_lociStitched	chr5	95194402	95298692	20	67424	37127.2	9187.95	52	1	NR_026936,NM_012081,NR_130776,NM_001118890,NM_001243658,NM_001243659,NM_002064	0,0,0,35826,35826,35826,35826	ELL2,GLRX,LINC01554,LOC101929710
5_50_peak_24331_lociStitched	chr3	53181160	53233141	5	34216	33865.6	6435.25	53	1	NM_001354679,NM_001354680,NM_006254,NM_212539,NM_001316327,NM_001354676,NM_001354678	0,0,0,0,0,0,0	PRKCD
7_50_peak_16917_lociStitched	chr19	12877063	12907437	7	14677	32324	4950.96	54	1	NM_001100176,NM_013312,NR_049864,NM_002229,NM_005809	0,0,0,0,197	HOOK2,JUNB,MIR5684,PRDX2
24_50_peak_20162_lociStitched	chr2	173344805	173477282	24	58959	38405.1	11035.3	55	1	NM_001316306,NM_000210,NM_001079818,NR_103731,NM_001278549,NM_002610,NR_103729	0,0,0,0,0,0,0	ITGA6,PDK1
17_50_peak_3612_lociStitched	chr1	226270833	226375026	17	36186	39364.1	12242.7	56	1	NR_146920,NM_022735,NR_146443,NM_002107,NR_002315	0,0,0,11131,11131	ACBD3,ACBD3-AS1,H3F3A,H3F3AP4,LINC01703
13_50_peak_19215_lociStitched	chr2	87742547	87823273	13	51807	34042.2	6966.65	57	1	NR_024204,NR_024205,NR_024206,NR_146461,NR_146460	0,0,0,0,0	CYTOR
10_50_peak_30102_lociStitched	chr5	173309910	173400768	10	63640	34898.6	8004.59	58	1	NM_001308189,NM_001308191,NM_030627,NM_001308192,NM_001308193	0,0,0,0,0	CPEB4
2_50_peak_9315_lociStitched	chr12	123345044	123388304	2	42426	30610.8	3754.97	59	1	NM_003959,NM_024667,NM_001303099,NM_001303097,NM_001243014	0,0,2598,2598,17194	ABCB9,HIP1R,VPS37B
6_50_peak_13261_lociStitched	chr16	11764130	11842587	6	63165	33006.9	6198.1	60	1	NM_003498,NM_001303447,NM_001324022,NM_001324024,NM_001324025,NM_015914,NR_136671,NR_136672,NR_136673,NR_136674	0,0,0,0,0,0,0,0,0,0	SNN,TXNDC11
18_50_peak_34024_lociStitched	chr7	104617837	104697616	18	37210	33379.5	6637.61	61	1	NR_039981,NR_024586,NM_018682,NM_182931,NR_027374	0,0,0,0,50746	KMT2E,KMT2E-AS1,LHFPL3-AS2,LINC01004
19_50_peak_17297_lociStitched	chr19	23934843	24007951	19	47043	37643.3	11090.5	62	1	NM_138286,NM_001355283,NM_001355287,NR_149350,NR_149351,NR_149352,NR_003662	0,0,0,0,0,0,0	,RPSAP58,ZNF681
10_50_peak_11522_lociStitched	chr15	31616033	31671445	10	42101	30338.1	4316.59	63	1	NM_015995,NM_001302461,NM_001243538,NM_130901,NR_135834	0,0,92980,96156,98824	KLF13,LINC02352,LOC283710,OTUD7A
7_50_peak_12619_lociStitched	chr15	81576551	81631460	7	35418	35273.5	9515.73	64	1	NM_001172128,NM_001352684,NM_001352685,NM_172217,NR_148035,NM_001352686,NM_004513,NM_181900,NR_135013,NR_120365,NM_001080532	0,0,0,0,0,0,0,0,0,0,0	IL16,STARD5,TMC3,TMC3-AS1
5_50_peak_23466_lociStitched	chr3	13023011	13064247	5	27694	30708.4	5010.17	65	1	NM_001134382,NM_001330619,NM_014869,NR_136189,NM_000994,NM_001007073	0,0,13814,96302,139931,139931	IQSEC1,LINC02022,RPL32
17_50_peak_18896_lociStitched	chr2	64415952	64517233	17	44908	34384.9	8720.29	66	1	NR_033837,NR_120420,NM_020651,NR_106995,NR_039632	0,0,44348,50648,50660	LINC00309,LOC100507006,MIR4433A,MIR4433B,PELI1
9_50_peak_15390_lociStitched	chr17	62131996	62210295	9	60991	31734.6	6350.05	67	1	NM_001433,NR_132278,NR_004380,NR_002995,NM_001288733,NM_001288732,NM_018469	0,13035,13143,13404,14498,14498,14498	ERN1,SNHG25,SNORA50C,SNORD104,TEX2
16_50_peak_37478_lociStitched	chr9	108004729	108101021	16	39714	37775.4	12402.4	68	1	NM_001330731,NM_001286730,NM_080546,NM_031919,NM_001145313,NM_001287191,NM_001287192,NM_001330739	0,0,0,109294,109294,109294,109294,109294	FSD1L,SLC44A1
15_50_peak_12705_lociStitched	chr15	85255288	85335157	15	31712	36763.7	11397.3	69	1	NM_001271918,NM_001271919,NM_001271920,NM_001271921,NM_001271922,NM_014300,NR_073518,NM_014630	0,0,0,0,0,0,0,0	SEC11A,ZNF592
1_50_peak_3788_lociStitched	chr1	234734341	234749185	1	14845	27258	1977.22	70	1	NM_001077397,NM_182972,NR_033927,NR_125944,NR_038426	0,0,15872,32850,66817	IRF2BP2,LINC00184,LINC01354,LOC101927787
13_50_peak_23372_lociStitched	chr3	5178642	5258910	13	28904	34780.1	9608.08	71	1	NM_018184,NM_014674,NR_039953,NM_003670,NR_037903,NR_125915,NR_125916	0,0,32952,151778,156997,156997,156997	ARL8B,BHLHE40,BHLHE40-AS1,EDEM1,MIR4790
11_50_peak_6665_lociStitched	chr11	74617479	74696232	11	40608	34997.8	10048.9	72	1	NM_001270380,NM_001270381,NM_182969,NM_014752,NM_006656	0,0,0,0,3718	NEU3,SPCS2,XRRA1
21_50_peak_12301_lociStitched	chr15	68333458	68450565	21	37748	42802.6	18011.1	73	1	NM_016166,NM_001320687,NM_001031733,NM_001286694,NM_001286695,NM_033429,NR_104583	0,0,32478,32478,32478,32478,32478	CALML4,PIAS1
8_50_peak_16469_lociStitched	chr19	1604235	1669509	8	23472	34902	10124	74	1	NM_006830,NM_001136139,NM_001351778,NM_001351779,NM_003200	0,0,0,0,0	TCF3,UQCR11
13_50_peak_24784_lociStitched	chr3	101487081	101577026	13	35514	35753.1	11162.2	75	1	NM_001303401,NM_024548,NM_001348992,NM_001348993,NM_001348994,NM_001348995,NM_001348997,NM_145037,NR_145993,NM_001134456,NM_001348990,NM_001348991,NM_001348996,NM_001348998,NM_001005474,NM_031419	0,0,0,0,0,0,0,0,0,0,0,0,0,0,0,0	CEP97,NFKBIZ,NXPE3
18_50_peak_30353_lociStitched	chr6	7107438	7203481	18	36573	36198.6	11861.3	76	1	NM_001168344,NM_001003698,NM_001003699,NM_001003700,NM_001292008,NM_003144,NR_120448	0,0,0,0,77895,77895,77895	RREB1,SSR1
5_50_peak_7094_lociStitched	chr11	111218562	111260271	5	28548	29596.7	5301.21	77	1	NM_006235,NR_039712,NR_046085,NM_001271458,NM_001271457,NM_001136105	0,16,24696,39103,39103,39103	COLCA2,LOC100132078,MIR4491,POU2AF1
14_50_peak_28064_lociStitched	chr4	177228803	177305268	14	42277	30983.6	6690.69	78	1	NM_021928,NM_080874,NM_144644,NM_001350727,NM_170710,NM_181265	0,38431,111982,124825,124825,124825	ASB5,SPATA4,SPCS3,WDR17
22_50_peak_16266_lociStitched	chr18	52888910	53004878	22	49661	30256.1	6041.93	79	1	NM_001243236,NM_001348216,NM_001348215,NM_001243234,NM_001243235,NM_001348214,NM_001330605,NM_001243232,NM_001306208,NM_001243233,NM_001348212,NM_001348213,NM_001243231,NM_001348211,NM_001306207,NM_001348217,NM_001348218,NM_001348219,NM_001348220,NM_001083962,NM_001243230,NM_001330604,NM_003199,NM_001243227,NM_001243228,NM_001243226	0,0,0,0,0,0,0,0,0,0,0,0,0,0,0,0,0,0,0,0,0,0,0,0,0,0	TCF4
20_50_peak_22265_lociStitched	chr21	34659479	34786018	20	34812	39024.6	14918.9	80	1	NM_000628,NM_000629,NM_001329128,NM_005534,NR_040016	0,0,0,0,18775	IFNAR1,IFNGR2,IL10RB,TMEM50B
21_50_peak_37259_lociStitched	chr9	94536761	94645795	21	48050	37420.5	13400.3	81	1	NM_004560,NM_001318204,NR_037472,NR_037489,NM_001281303,NM_006415	0,0,138119,138135,147621,147621	MIR3910-1,MIR3910-2,ROR2,SPTLC1
4_50_peak_12441_lociStitched	chr15	75065666	75096102	4	25647	29124.2	5219.77	82	1	NM_001127190,NM_004383,NM_001354988,NR_039738,NM_021819	0,0,0,0,9092	CSK,LMAN1L,MIR4513
10_50_peak_19240_lociStitched	chr2	88860031	88928720	10	47477	30188.8	6298.78	83	1	NR_110236,NM_001313915,NM_004836,NR_135540,NM_152670	0,0,0,0,30929	EIF2AK3,LOC101928371,LOC101928403,TEX37
18_50_peak_16824_lociStitched	chr19	10823341	10899629	18	47347	34527.9	10695.6	84	1	NM_031209,NM_001005360,NM_001005361,NM_001005362,NM_001190716,NM_004945,NR_030368,NR_039903	0,0,0,0,0,0,0,0	DNM2,MIR4748,MIR638,QTRT1
8_50_peak_22778_lociStitched	chr22	29178664	29226368	8	34522	27568.1	3821.09	85	1	NM_001284263,NM_001284264,NM_173510,NM_001284265,NM_001079539,NM_005080	0,0,0,0,0,0	CCDC117,XBP1
16_50_peak_15701_lociStitched	chr17	76689794	76779182	16	47661	31312.6	7571.16	86	1	NM_001292019,NM_001292018,NM_004762,NM_017456,NM_001321291	0,0,0,0,12552	CYTH1,USP36
18_50_peak_3264_lociStitched	chr1	204462864	204574926	18	31184	38874.3	15195.6	87	1	NM_001204171,NM_001204172,NM_001278516,NM_001278517,NM_001278518,NM_001278519,NM_002393	0,0,0,0,0,0,0	MDM4
27_50_peak_27472_lociStitched	chr4	121613400	121745206	27	53507	34375	10834.5	88	1	NM_001300823,NM_001300824,NM_018699,NM_024574,NM_024873,NM_001128843,NM_001244764	0,0,0,211576,307358,307358,307358	NDNF,PRDM5,TNIP3
7_50_peak_18590_lociStitched	chr2	46761529	46819754	7	46228	28466.2	4984.06	89	1	NM_001318063,NM_012249,NR_104182,NM_002643,NM_173074	0,0,0,0,0	ATP6V1E2,LOC100506142,PIGF,RHOQ
30_50_peak_23741_lociStitched	chr3	31571959	31690373	30	43145	37667.5	14268.9	90	1	NM_178862,NM_001174060,NM_017784,NR_049771,NM_001137674	0,11944,11944,55332,332893	OSBPL10,OSBPL10-AS1,STT3B,ZNF860
23_50_peak_6602_lociStitched	chr11	72728113	72869232	23	35507	40233	16835.5	91	1	NM_014824,NM_002564,NM_176072,NM_176071,NM_001277205,NM_176796,NM_176797	0,60111,60111,60270,106318,106318,106318	FCHSD2,P2RY2,P2RY6
8_50_peak_12201_lociStitched	chr15	65183174	65243473	8	17712	32790.6	9448.85	92	1	NM_182703,NM_001127889,NM_001127890,NM_016630,NM_001195059,NM_025201	0,11889,11889,11889,22974,22974	ANKDD1A,PLEKHO2,SPG21
15_50_peak_18717_lociStitched	chr2	54776925	54866562	15	56441	30790.3	7484.69	93	1	NM_003128,NM_178313,NR_002229,NM_001039753,NM_001100396	0,0,19948,85587,188212	C2orf73,EML6,RPL23AP32,SPTBN1
14_50_peak_2908_lociStitched	chr1	182991427	183074050	14	39752	34354.6	11178.9	94	1	NM_002293,NR_149048,NM_001345928,NM_030933,NM_018891,NM_005562	0,33488,68768,68768,81124,81124	LAMC1,LAMC1-AS1,LAMC2,SHCBP1L
16_50_peak_2736_lociStitched	chr1	175124946	175207815	16	38826	34589.5	11626.5	95	1	NM_001162895,NM_001319231,NM_014656,NM_001162893,NM_001162894,NM_001319230	0,0,0,0,0,0	KIAA0040
16_50_peak_11281_lociStitched	chr14	102275561	102365473	16	33941	30021.6	7148	96	1	NM_001352914,NM_001161725,NM_001161726,NM_001352913,NM_001352915,NM_178587,NM_001352916,NM_002719,NM_178586,NM_001352912	0,0,0,0,0,0,0,0,0,0	PPP2R5C
11_50_peak_6475_lociStitched	chr11	67001156	67060240	11	29335	29784.2	7066.45	97	1	NM_012308,NR_027473,NM_001256405,NM_001619,NM_001347901,NM_207354	0,0,0,0,0,0	ANKRD13D,GRK2,KDM2A
50_peak_12880	chr15	93442685	93453955	50	11271	24959.7	2273.16	98	1	NM_001042572,NM_001271,NR_036136,NR_037600,NR_037601,NR_037602	0,0,0,709,709,709	CHD2,LINC01578,MIR3175
16_50_peak_35669_lociStitched	chr8	95917750	96010315	16	41193	29991.1	7395.94	99	1	NR_148903,NR_148904,NR_148905,NR_148906,NM_001354514,NM_001354515,NM_001354516,NM_001354522,NM_001354524,NM_001354525,NM_001354534,NM_001135733,NM_033285,NR_148907,NR_148908,NR_148909	0,0,0,0,0,0,0,0,0,0,0,0,0,0,0,0	NDUFAF6,TP53INP1
15_50_peak_34530_lociStitched	chr7	139404552	139478589	15	43680	28830	6263.53	100	1	NM_001113239,NM_022740,NM_001130966,NM_001166254,NM_001061,NM_001166253,NM_001314028,NM_030984	0,0,0,0,50363,50363,50363,50363	HIPK2,TBXAS1
17_50_peak_17005_lociStitched	chr19	15361457	15445327	17	32393	35057.7	12496.6	101	1	NM_058243,NM_014299,NM_001330384,NM_001142886,NM_024794	0,0,0,17600,18227	BRD4,EPHX3
12_50_peak_14487_lociStitched	chr17	16838695	16895269	12	41307	27008.4	4480.66	102	1	NM_012452,NR_148948,NR_146886,NR_147084,NM_015134,NM_201274	0,0,0,2206,50805,50805	LINC02090,LOC284191,MPRIP,TBC1D27P,TNFRSF13B
7_50_peak_31895_lociStitched	chr6	106531690	106596960	7	37576	28203.2	5724.18	103	1	NM_001198,NM_182907,NR_104402,NR_104403,NM_001286106,NM_001286107,NM_001286108,NM_001286111,NM_004849	0,0,35392,35392,35392,35392,35392,35392,35392	ATG5,PRDM1
10_50_peak_22243_lociStitched	chr21	34587581	34646688	10	29169	29258	6880.05	104	1	NM_000874,NM_207584,NM_001289125,NM_001289126,NM_001289128,NM_207585,NR_038974,NM_000628	0,0,0,0,0,0,0,0	IFNAR2,IL10RB,IL10RB-DT
18_50_peak_26074_lociStitched	chr3	183201407	183274045	18	43171	31103.6	8731.09	105	1	NM_130446,NR_046687,NR_038302,NR_038301,NR_145763	0,0,27608,27608,29674	KLHL6,KLHL6-AS1,LINC00888,SNORA63E
5_50_peak_16959_lociStitched	chr19	14089102	14127052	5	11479	27942.6	5665.94	106	1	NM_002918,NM_001311197,NM_080864,NM_004843,NM_138353	0,11908,11908,15500,16842	DCAF15,IL27RA,RFX1,RLN3
13_50_peak_3351_lociStitched	chr1	206850070	206907874	13	41106	29930.9	7705.27	107	1	NM_004759,NM_032960,NM_001004023,NM_003582,NM_000572	0,0,27529,27529,33074	DYRK3,IL10,MAPKAPK2
12_50_peak_12292_lociStitched	chr15	68193999	68261907	12	27024	32949	10817.7	108	1	NR_125730,NR_120345,NM_001258024,NM_016166,NM_001320687	61617,62783,67826,84610,85007	LOC101929076,PIAS1,RNU6-2,SKOR1
3_50_peak_12392_lociStitched	chr15	72753836	72779946	3	7563	26214.4	4138.44	109	1	NR_135678,NM_005744,NM_001080462,NR_148418,NR_148419	0,0,53129,53129,53129	ARIH1,TMEM202,TMEM202-AS1
5_50_peak_31298_lociStitched	chr6	42738178	42759949	5	13298	24808.1	2854.18	110	1	NM_001318819,NR_134654,NM_003192,NM_015349,NR_037141	0,0,24295,28845,42247	ATP6V0CP3,BICRAL,LOC401261,TBCC
4_50_peak_31000_lociStitched	chr6	32934793	32950788	4	10992	24267.6	2352.86	111	1	NM_005104,NM_001113182,NM_001291986,NM_001199455,NM_001199456	0,0,0,0,0	BRD2
24_50_peak_2534_lociStitched	chr1	165795841	165897477	24	38527	35684.4	13893.6	112	1	NM_012474,NR_037431,NR_125374,NM_001256164,NM_001256165,NM_019026,NR_045818	0,0,51157,57683,57683,57683,57683	LOC100147773,MIR3658,TMCO1,UCK2
23_50_peak_29172_lociStitched	chr5	100110687	100240993	23	38135	33058.6	11375.7	113	1	NM_005668,NR_031686,NM_175052,NM_198507,NR_027503	0,0,0,188244,386730	FAM174A,LOC100133050,MIR548P,ST8SIA4
15_50_peak_28608_lociStitched	chr5	56087366	56182823	15	48943	29820.8	8180.66	114	1	NM_005921,NM_001323019,NR_136558,NM_001323022,NM_153706,NR_136556,NM_001171990,NR_136555	0,22264,22264,22264,22264,22264,22264,22264	MAP3K1,SETD9
10_50_peak_23818_lociStitched	chr3	32435448	32493159	10	30070	28457.3	6873.38	115	1	NM_138410,NM_181472,NM_001320308,NM_178868,NM_017801	0,0,23632,23632,29645	CMTM6,CMTM7,CMTM8
9_50_peak_20587_lociStitched	chr2	201977466	202034284	9	29261	26284	4801.12	116	1	NM_001308043,NM_001127184,NR_147241,NM_001202516,NM_001202517,NM_001202519,NM_001351590,NM_003879,NR_147242,NR_147243,NR_147244,NR_147245,NR_147246,NR_147247,NR_147248,NR_147249,NR_147250,NR_147251,NR_147252,NM_001351591,NR_147255,NM_001127183,NM_001351593,NM_001351594,NR_147253,NM_001351592,NM_001308042,NM_001202518,NM_001202515,NR_040030	0,0,0,0,0,0,0,0,0,0,0,0,0,0,0,0,0,0,0,0,0,0,0,0,0,0,0,0,0,0	CFLAR,CFLAR-AS1
3_50_peak_19884_lociStitched	chr2	157188346	157207661	3	8951	22760.8	1635.98	117	1	NM_006186,NR_147695,NR_110249,NR_110250,NM_001083112	0,0,76904,76904,84304	FLJ46875,GPD2,LINC01876,NR4A2
50_peak_7621	chr12	12865696	12879856	50	14161	22044.3	1196.52	118	1	NM_004064,NM_001130415,NM_006143,NR_030344,NM_030817	0,0,16576,37727,58685	APOLD1,CDKN1B,GPR19,MIR613
25_50_peak_26119_lociStitched	chr3	184760912	184871496	25	38076	34048.8	13203.7	119	1	NM_001009921,NM_001349292,NM_001349293,NM_001349294,NM_001349296,NM_001349297,NM_001349298,NM_015303,NR_146113,NM_001349295,NM_001025266	0,0,0,0,0,0,0,0,0,0,0	C3orf70,VPS8
19_50_peak_472_lociStitched	chr1	27018462	27095705	19	42201	27112.3	6357.1	120	1	NR_135804,NM_006015,NM_139135,NM_017837,NM_001202554	0,0,0,18749,18974	ARID1A,LOC101928728,PIGV
15_50_peak_10287_lociStitched	chr13	115017568	115108555	15	36610	28133.2	7451.84	121	1	NM_001078645,NM_001318517,NM_001318518,NM_001330101,NM_001330104,NM_001330105,NM_003903,NR_039724,NM_001353651,NM_001353652,NR_148483,NM_001353644,NM_023011,NM_080687,NR_148482,NR_148484,NR_148485,NM_001353645,NM_001353646,NM_001353647,NM_001353649,NM_001353650,NR_148486,NR_148487,NR_148488,NR_148489,NR_148490,NR_148491,NR_148492,NR_148493,NR_148494,NR_148495,NR_148496,NM_001353648,NM_001164144,N…	0,0,0,0,0,0,0,0,0,0,0,0,0,0,0,0,0,0,0,0,0,0,0,0,0,0,0,0,0,0,0,0,0,0,0,0,0,0	CDC16,CHAMP1,LINC01054,MIR4502,UPF3A
8_50_peak_15851_lociStitched	chr18	2634469	2689208	8	18602	27364	6727.42	122	1	NR_033754,NM_015295,NM_006101,NM_001308401,NM_022840	0,0,17836,62968,62968	CBX3P2,METTL4,NDC80,SMCHD1
4_50_peak_9374_lociStitched	chr12	125391268	125425610	4	17497	23143.1	3025.53	123	1	NM_021009,NR_049820,NM_032656,NM_001082959,NM_005505	0,0,5760,42750,42750	DHX37,MIR5188,SCARB1,UBC
6_50_peak_22140_lociStitched	chr21	19151983	19193935	6	28593	25397.7	5361.47	124	1	NR_038870,NR_038871,NM_001100420,NM_001100421,NM_017447	0,0,0,0,0	C21orf91,C21orf91-OT1
41_50_peak_36119_lociStitched	chr8	128800754	128961956	41	51993	32450	12702.7	125	1	NR_003367,NR_031609,NR_103558,NR_031610,NM_001354870,NM_002467	0,0,0,10923,45558,45558	MIR1204,MIR1205,MYC,PVT1,TMEM75
11_50_peak_35694_lociStitched	chr8	98629363	98703099	11	35545	25527.4	5817.77	126	1	NM_178812,NM_018407,NR_125390,NM_001317748,NM_002380,NM_030583	0,84710,170639,178150,178150,178150	LAPTM4B,LOC101927066,MATN2,MTDH
14_50_peak_3392_lociStitched	chr1	209236227	209308490	14	34333	29035.3	9466.45	127	1	NR_146915,NR_135085,NR_146491,NR_145433,NR_145434,NR_145435,NR_145436,NR_145437	87576,190311,236910,293675,293675,293675,293675,293675	LINC01696,LINC01698,LINC01774,MIR205HG
6_50_peak_16596_lociStitched	chr19	4042014	4087038	6	15187	26046.4	6501.47	128	1	NM_001317990,NM_015898,NM_015897,NM_030662,NR_031672	0,0,2631,3282,54583	MAP2K2,MIR1268A,PIAS4,ZBTB7A
30_50_peak_29355_lociStitched	chr5	112482221	112631099	30	47639	31279.3	11761.4	129	1	NM_002387,NM_001085377,NM_001242377,NM_152624,NR_038352	0,0,124330,124330,124330	DCP2,MCC
8_50_peak_8090_lociStitched	chr12	48170151	48231557	8	26961	24482.6	4967.75	130	1	NM_017842,NM_001098416,NM_001308090,NM_015401,NM_000376,NM_001017535,NM_001017536	0,0,0,0,3763,3763,3763	HDAC7,SLC48A1,VDR
21_50_peak_23798_lociStitched	chr3	31940966	32028008	21	38293	29446.3	9966.31	131	1	NM_001174060,NM_017784,NM_001137674,NM_015141,NR_049771	0,0,0,119995,177889	GPD1L,OSBPL10,OSBPL10-AS1,ZNF860
13_50_peak_25795_lociStitched	chr3	169755282	169826664	13	26250	27767.6	8687.19	132	1	NM_014373,NM_001308116,NM_024947,NM_003262,NR_027622,NR_024409	0,0,0,39122,70761,70761	GPR160,LOC100128164,PHC3,SEC62
3_50_peak_11600_lociStitched	chr15	40216768	40240529	3	12606	22877.1	4003.73	133	1	NM_001013703,NM_001271854,NM_007223,NM_001309434,NM_003134	0,3676,3676,87362,87362	EIF2AK4,GPR176,SRP14
11_50_peak_15952_lociStitched	chr18	12819183	12886187	11	30960	26748	8033.78	134	1	NM_001207013,NM_080422,NM_080423,NM_001308287,NM_002828	0,0,0,0,0	PTPN2
2_50_peak_7782_lociStitched	chr12	26266244	26283816	2	14512	20060.2	1519.98	135	1	NM_030762,NM_007211,NM_001164748,NM_001164747,NM_001164746	0,33420,40438,40438,40438	BHLHE41,RASSF8
10_50_peak_35473_lociStitched	chr8	71477690	71538522	10	31425	23475.1	5134.22	136	1	NM_001317805,NM_001317804,NM_014294,NR_038881,NM_016027	0,0,0,0,10979	LACTB2,LACTB2-AS1,TRAM1
17_50_peak_16339_lociStitched	chr18	60798768	60903589	17	31005	23144.5	4811.28	137	1	NM_000633,NM_000657,NM_002035,NM_194449,NM_004869	0,81598,91382,151093,152836	BCL2,KDSR,PHLPP1,VPS4B
7_50_peak_2414_lociStitched	chr1	161011177	161040667	7	15784	22126.3	3892.68	138	1	NM_001276373,NM_007122,NM_207005,NM_001025598,NM_001287600,NM_001287602,NM_181720	0,0,0,0,0,0,0	ARHGAP30,USF1
7_50_peak_2770_lociStitched	chr1	178521871	178577910	7	17023	25486.5	7346.71	139	1	NR_033186,NM_001170722,NM_001170724,NM_032126,NM_001170723	3848,29237,29237,30083,30926	C1orf220,TEX35
2_50_peak_12488_lociStitched	chr15	75739217	75748845	2	7193	19729.7	1604.99	140	1	NM_015477,NM_001145358,NM_001145357,NM_002833,NM_001256494,NM_001256495,NM_001256496,NM_006715	0,0,0,10617,78250,78250,78250,78250	MAN2C1,PTPN9,SIN3A
3_50_peak_29000_lociStitched	chr5	88165785	88201529	3	26933	21139	3199.09	141	1	NM_001193350,NM_002397,NM_001131005,NM_001193347,NR_109941,NR_136218,NR_136219,NR_109940,NR_104031,NR_136217,NR_136222,NR_136220,NR_136221	0,0,0,0,0,0,0,0,0,0,0,0,0	MEF2C,MEF2C-AS1
14_50_peak_12758_lociStitched	chr15	89630874	89685272	14	26241	26475.5	8622.08	142	1	NM_007011,NM_152924,NM_000326,NM_001113378,NM_018193	0,0,67826,101922,101922	ABHD2,FANCI,RLBP1
17_50_peak_3743_lociStitched	chr1	230208627	230306642	17	28910	29698.5	11850	143	1	NM_001291866,NR_120373,NM_004481,NR_135116,NM_001258311	0,0,0,65719,150750	GALNT2,LINC01736,PGBD5
5_50_peak_31154_lociStitched	chr6	36559952	36597228	5	22556	22634	4972.62	144	1	NM_003017,NR_036610,NR_037491,NR_109836,NM_001305102,NM_007271	0,0,0,44170,44660,44660	MIR3925,PANDAR,SRSF3,STK38
13_50_peak_36275_lociStitched	chr8	142125396	142194721	13	28327	23036.7	5421.22	145	1	NM_001352891,NM_001352890,NM_014957,NR_148197,NM_001080431,NM_001286646	0,0,0,0,22544,22544	DENND3,SLC45A4
13_50_peak_30700_lociStitched	chr6	25105916	25179918	13	23813	26448.3	8961.64	146	1	NR_002174,NR_027626,NM_001286446,NR_110862,NR_110863	0,0,63401,65228,65228	CMAHP,LOC101928663,RIPOR2
3_50_peak_18181_lociStitched	chr2	20391379	20426311	3	25312	20288.5	2892.37	147	1	NM_002997,NM_001006946,NM_001282790,NM_001282791,NM_001352917,NM_001352919,NM_001352923,NM_001352928,NM_001282752,NM_001352927,NM_001352929,NM_001352930,NM_015317,NM_001352918,NM_001352926,NM_001352920,NM_001352925	0,0,22141,22141,22141,22141,22141,22141,22141,22141,22141,22141,22141,22141,22141,22141,22141	PUM2,SDC1
3_50_peak_14421_lociStitched	chr17	7737245	7755105	3	13186	19024.5	1696.7	148	1	NM_001348716,NM_001080424,NM_020877,NM_001319941,NM_203411	0,0,184,3279,3279	DNAH2,KDM6B,TMEM88
13_50_peak_12324_lociStitched	chr15	68467991	68531462	13	29121	27229.1	9907.82	149	1	NM_016166,NM_001320687,NM_001031733,NM_001286694,NM_001286695,NM_033429,NR_104583,NM_017882	0,0,0,0,0,0,0,0	CALML4,CLN6,PIAS1
12_50_peak_20594_lociStitched	chr2	202047352	202104831	12	37022	21957	4793.75	150	1	NM_001306083,NM_001206524,NM_001230,NM_032976,NM_032977,NM_001206542,NM_032974,NM_033358,NM_001080124,NM_001228,NM_033355	0,0,0,0,0,0,0,0,0,0,0	CASP10,CASP8
7_50_peak_6165_lociStitched	chr11	58330114	58382260	7	13022	23919.4	6784.19	151	1	NM_004811,NM_001143995,NM_001307951,NM_001197051,NM_053023,NR_024091	0,0,0,0,0,0	LPXN,ZFP91,ZFP91-CNTF
6_50_peak_25684_lociStitched	chr3	156845706	156879306	6	15787	21833.3	4704	152	1	NM_001308185,NM_020307,NR_034007,NR_034008,NR_135546	0,0,4916,26783,39371	CCNL1,LINC00880,LINC00881,LINC02029
15_50_peak_11051_lociStitched	chr14	81930801	82000215	15	39290	22795.6	5844.66	153	1	NM_005065,NM_001244984,NR_109999,NM_001256430,NM_033104	0,0,14301,37054,37246	LINC02308,SEL1L,STON2
5_50_peak_7274_lociStitched	chr11	122925456	122959153	5	19134	20969.6	4033.53	154	1	NM_006597,NM_153201,NM_024769,NR_027288,NM_001098169	0,0,0,35138,73078	BSX,CLMP,HSPA8,LOC341056
15_50_peak_15980_lociStitched	chr18	13408877	13500191	15	24378	27631.6	10711.1	155	1	NM_181482,NM_181481,NR_040031,NR_049822,NR_039752	0,0,0,0,110922	LDLRAD4,LDLRAD4-AS1,MIR4526,MIR5190
50_peak_31763	chr6	90050949	90071234	50	20286	18773.8	1886.51	156	1	NM_016021,NM_021244,NM_002043,NM_001242809,NM_001242813,NM_014942	0,3101,25932,71663,71663,71663	ANKRD6,GABRR2,RRAGD,UBE2J1
12_50_peak_2316_lociStitched	chr1	157475040	157532733	12	21518	25102.2	8215.48	157	1	NM_001195388,NM_031281,NM_031282,NM_001320333,NR_135214,NR_135215,NR_135216,NR_135217	0,0,10806,113538,113538,113538,113538,113538	FCRL3,FCRL4,FCRL5
9_50_peak_2478_lociStitched	chr1	162530518	162565439	9	24929	21699.9	4881.96	158	1	NM_001324115,NM_001324116,NM_001324117,NM_003115,NM_001324113,NM_001324114	0,0,0,0,0,0	UAP1
13_50_peak_19493_lociStitched	chr2	112183980	112264934	13	43618	23371.4	6597.75	159	1	NR_136162,NR_136163,NR_136164,NR_015395,NR_136161,NR_136165,NR_136166,NR_024373	0,0,0,0,0,0,0,0	MIR4435-2HG
7_50_peak_12274_lociStitched	chr15	67796631	67841057	7	14385	23883.4	7117.05	160	1	NR_040051,NR_040052,NR_040055,NR_040056,NR_040054,NM_001143936,NM_002757,NM_145160	0,0,0,0,0,0,0,0	C15orf61,IQCH-AS1,MAP2K5
50_peak_12876	chr15	93424723	93432085	50	7363	18123	1421.6	161	1	NR_037600,NR_037601,NR_037602,NM_001042572,NM_001271	0,0,0,11466,11466	CHD2,LINC01578
25_50_peak_14333_lociStitched	chr17	4199725	4316583	25	28568	26106.1	9500.56	162	1	NM_003342,NM_001320449,NM_182538,NR_110982,NM_001330063,NM_016376,NR_047571	0,20636,20636,24537,32436,32436,32436	ANKFY1,LOC103021295,SPNS3,UBE2G1
50_peak_16953	chr19	13946940	13955987	50	9048	18107.6	1632.08	163	1	NR_036515,NR_029497,NR_029501,NR_029495,NM_023072	0,0,0,0,3897	LOC284454,MIR23A,MIR24-2,MIR27A,ZSWIM4
7_50_peak_3299_lociStitched	chr1	205244345	205291187	7	22398	22278.1	5813.09	164	1	NM_030952,NM_014858,NM_001242925,NM_001297611,NM_001297613,NM_001331034	0,1875,1875,1875,1875,1875	NUAK2,TMCC2
15_50_peak_9701_lociStitched	chr13	41535158	41593920	15	32223	21530.4	5071.16	165	1	NM_001145353,NM_172373,NR_003365,NR_038258,NR_038259	0,0,39249,39273,39273	ELF1,SUGT1P3,TPTE2P5
5_50_peak_8042_lociStitched	chr12	46749928	46785069	5	22862	19425.9	2986.99	166	1	NM_001307936,NM_018976,NR_125377,NR_125378,NR_125379,NR_125380,NR_125381	0,0,0,0,0,0,0	LOC100288798,SLC38A2
2_50_peak_17491_lociStitched	chr19	39887544	39903419	2	14239	17765.7	1354.14	167	1	NM_001317770,NM_017592,NR_133915,NM_003407,NR_039755	0,0,0,0,0	MED29,MIR4530,ZFP36
6_50_peak_24257_lociStitched	chr3	50625226	50661904	6	20733	21001.8	4639.77	168	1	NM_013324,NM_145071,NM_001243926,NM_001243925,NM_004635	0,0,0,0,0	CISH,MAPKAPK3
13_50_peak_2781_lociStitched	chr1	178693612	178775539	13	21610	27052.3	10691.5	169	1	NM_001286247,NM_152663,NM_004673,NR_039622,NR_033186	0,0,43131,46644,175589	ANGPTL1,C1orf220,MIR4424,RALGPS2
8_50_peak_11398_lociStitched	chr14	106145302	106178684	8	24179	18543.7	2189.86	170	1	NR_046211,NR_107038,NR_107059,NR_107038,NR_107059	6159,38734,38734,57786,57786	ELK2AP,MIR8071-1,MIR8071-2
3_50_peak_37726_lociStitched	chr9	127621153	127643657	3	17573	19535.7	3191.07	171	1	NM_007209,NM_030978,NM_002077,NM_001045476,NM_001276374,NM_001276375,NM_001276376	0,0,0,984,984,984,984	ARPC5L,GOLGA1,RPL35,WDR38
10_50_peak_4610_lociStitched	chr10	63800846	63845013	10	23897	20047.4	3710.03	172	1	NM_032199,NM_001244638,NM_145307,NM_001282941,NR_104162	0,0,107832,152896,254334	ARID5B,LOC283045,RTKN2
15_50_peak_25803_lociStitched	chr3	169845909	169900098	15	26125	22434.2	6182.96	173	1	NM_001308116,NM_024947,NM_002740,NM_014373,NM_003262	0,0,40122,42727,129749	GPR160,PHC3,PRKCI,SEC62
4_50_peak_29044_lociStitched	chr5	90663693	90688256	4	11959	18481.2	2259.8	174	1	NM_001329670,NM_001329671,NR_138071,NM_001329672,NM_020801,NR_138072,NR_027435	0,0,0,0,0,0,0	ARRDC3,ARRDC3-AS1
5_50_peak_37601_lociStitched	chr9	117349450	117383910	5	20155	20424.4	4214.46	175	1	NM_004888,NM_001330760,NM_153045,NM_001354645,NM_001199233,NR_133056,NR_144867	0,0,0,34674,44804,44804,44804	ATP6V1G1,TEX48,TEX53,TMEM268
5_50_peak_3013_lociStitched	chr1	190433016	190478409	5	32832	22156.3	5955.56	176	1	NM_001317188,NM_199051,NR_110716,NR_110717,NR_033922	0,0,0,0,115611	BRINP3,LINC01351,LINC01720
16_50_peak_2842_lociStitched	chr1	179922873	180009256	16	24606	27504.3	11368	177	1	NM_014810,NM_001267578,NM_015602,NM_001199260,NM_001349934,NM_001349935,NM_001349936,NM_001349937,NM_145034,NM_001349931,NM_022347	0,33662,33662,75933,75933,75933,75933,75933,75933,75933,75933	CEP350,TOR1AIP1,TOR1AIP2
6_50_peak_13794_lociStitched	chr16	56944415	56985438	6	22647	19785.4	3659.25	178	1	NM_000339,NM_001126107,NM_001126108,NM_001010989,NM_001272103,NM_014685	0,0,0,0,0,0	HERPUD1,SLC12A3
13_50_peak_5978_lociStitched	chr11	34072457	34124430	13	19127	22525.1	6403.07	179	1	NM_203364,NM_005898,NM_001144030,NM_024662,NM_145804	0,0,2681,2681,48104	ABTB2,CAPRIN1,NAT10
11_50_peak_36528_lociStitched	chr9	5608842	5670520	11	19841	23431.5	7321.18	180	1	NM_001135920,NM_001206557,NM_020829,NM_025239,NM_024896	0,0,0,37561,114052	ERMP1,PDCD1LG2,RIC1
3_50_peak_12434_lociStitched	chr15	74906667	74924222	3	14977	18938.3	2829.87	181	1	NM_003992,NM_001130028,NM_001142443,NM_001142444,NM_001351378,NM_001351379,NM_025083	0,0,0,0,0,0,0	CLK3,EDC3
10_50_peak_31484_lociStitched	chr6	56654843	56709024	10	21280	22696.4	6610.08	182	1	NM_183380,NM_001144770,NM_001144769,NR_125866,NM_001318539,NM_152731	0,0,0,0,110749,110749	BEND6,DST,LOC101930010
12_50_peak_2500_lociStitched	chr1	165693054	165735883	12	21421	21907	5854.72	183	1	NM_001256164,NM_001256165,NM_019026,NR_045818,NR_125374	0,0,0,0,2283	LOC100147773,TMCO1
7_50_peak_23561_lociStitched	chr3	15829655	15860777	7	14972	20114.1	4189.02	184	1	NM_001195098,NM_001349277,NM_001349278,NM_001349280,NM_001349281,NM_001349282,NM_001349283,NR_146111,NR_146112,NM_001349279,NM_015199,NM_001349284,NM_001349285	0,0,0,0,0,0,0,0,0,0,0,0,0	ANKRD28
50_peak_3686	chr1	228268934	228282092	50	13159	17621.2	1707.91	185	1	NM_001024226,NM_001658,NM_001024227,NM_001024228,NR_037415	0,0,0,0,2872	ARF1,MIR3620
5_50_peak_2432_lociStitched	chr1	161133247	161158376	5	17204	19351.8	3455.24	186	1	NM_001014443,NM_001319847,NM_001319848,NM_012475,NM_000309,NM_001122764,NM_001350128,NM_001350129,NM_001350130,NM_001350131,NM_001199873,NM_001199874,NM_003779	0,0,0,0,0,0,0,0,0,0,0,0,0	B4GALT3,PPOX,USP21
14_50_peak_4231_lociStitched	chr10	24737117	24814185	14	33742	21995.2	6126.91	187	1	NM_001098500,NM_001282767,NM_001282768,NM_019590,NM_001282769,NM_001321681,NM_001282770	0,0,0,0,0,0,0	KIAA1217
2_50_peak_24801_lociStitched	chr3	104228431	104246606	2	16097	18356.8	2528.14	188	1	NR_030330,NM_001243283,NM_001243281,NM_001243280,NM_001627	282327,838951,838951,838951,838951	ALCAM,MIR548A3
8_50_peak_7561_lociStitched	chr12	9858965	9896693	8	23107	19048.9	3240.84	189	1	NM_001253750,NM_001267701,NM_172004,NM_001004419,NM_001197317,NM_001197318,NM_001197319,NM_013269,NR_036693	0,0,0,6815,6815,6815,6815,6815,6815	CLEC2D,CLECL1
4_50_peak_37432_lociStitched	chr9	101982237	102002052	4	13071	18768.8	3021.79	190	1	NM_033087,NR_024532,NM_006808,NM_001130916,NM_001306210,NM_004612	0,0,0,65765,65765,65765	ALG2,SEC61B,TGFBR1
5_50_peak_22498_lociStitched	chr21	45552462	45580136	5	17001	19048	3304.28	191	1	NM_001320383,NM_001320384,NM_004649,NM_198155,NR_135220,NR_146631	0,0,0,0,0,0	GATD3A,LINC01678
8_50_peak_23689_lociStitched	chr3	25788472	25834887	8	18759	21466.9	5746.18	192	1	NM_001145293,NM_001145295,NM_018297,NM_001145294,NM_001145391,NM_017897,NR_026937	0,0,0,0,0,0,0	NGLY1,OXSM
32_50_peak_30376_lociStitched	chr6	7721959	7828953	32	33203	28995.4	13342.2	193	1	NM_001718,NR_037616,NM_001145549,NM_030810,NM_152551	0,52530,52794,52794,109760	BLOC1S5-TXNDC5,BMP6,SNRNP48,TXNDC5
50_peak_3375	chr1	207992939	208000492	50	7554	16897.6	1287.79	194	1	NR_135298,NR_135299,NR_026817,NR_029518,NR_029832	0,0,0,17072,17656	LOC148696,MIR29B2,MIR29B2CHG,MIR29C
13_50_peak_6956_lociStitched	chr11	100727196	100812094	13	21678	25800.5	10289.6	195	1	NM_152432,NR_145747,NM_001202474,NM_001271161,NR_073141,NR_073142,NR_073143,NM_001271162,NM_000926	0,0,88261,88261,88261,88261,88261,88261,88261	ARHGAP42,PGR,SNORD13I
6_50_peak_35991_lociStitched	chr8	124028234	124057869	6	21808	17947	2471.56	196	1	NM_001134671,NM_001330601,NM_024295,NM_001330606,NM_001145088,NM_145647	0,0,0,26990,27051,27051	DERL1,TBC1D31
9_50_peak_12592_lociStitched	chr15	80348352	80408994	9	16917	25051.2	9587.5	197	1	NM_001242911,NM_001242912,NM_001242917,NM_001242918,NM_019006,NM_001242913,NM_001242914,NM_001242915,NM_001242916,NM_001242919	0,0,0,0,0,0,0,0,0,0	ZFAND6
15_50_peak_21807_lociStitched	chr20	46349423	46415600	15	41195	20653.8	5261.07	198	1	NM_018837,NM_001161841,NM_198596,NM_001174087,NM_001174088,NM_006534,NM_181659	0,0,0,63803,63803,63803,63803	NCOA3,SULF2
4_50_peak_2245_lociStitched	chr1	155915153	155954211	4	24529	20466.4	5097.07	199	1	NM_001350111,NM_004723,NM_001162383,NM_001162384,NM_001350110,NM_001350112,NR_106796	0,0,0,0,0,0,0	ARHGEF2,MIR6738
4_50_peak_12334_lociStitched	chr15	68569307	68603126	4	21351	20788.5	5431.33	200	1	NM_015322,NM_001004439,NM_017882,NM_001031733,NM_001286694,NM_001286695,NM_033429,NR_104583	0,0,47228,70860,70860,70860,70860,70860	CALML4,CLN6,FEM1B,ITGA11
5_50_peak_7200_lociStitched	chr11	118625843	118664214	5	14019	19649.8	4297.55	201	1	NM_001257191,NM_004397,NM_001301065,NM_007180,NM_001716	0,0,75463,75463,90261	CXCR5,DDX6,TREH
3_50_peak_22377_lociStitched	chr21	38737900	38753112	3	11044	17150	1799.58	202	1	NM_001396,NM_001347722,NM_001347721,NM_001347723,NM_101395	0,0,0,0,0	DYRK1A
9_50_peak_37403_lociStitched	chr9	100742394	100782172	9	17818	20453.8	5107.5	203	1	NM_006401,NM_018437,NM_018946,NM_197978,NM_001330725,NM_016481	0,35198,36787,41720,57543,57543	ANP32B,HEMGN,NANS,TRMO
7_50_peak_11385_lociStitched	chr14	106024857	106056650	7	21371	17584.7	2270.02	204	1	NR_135205,NM_025268,NM_001331238,NR_107038,NR_107059	24204,28319,28319,30803,30803	LOC105370697,MIR8071-1,MIR8071-2,TMEM121
13_50_peak_4438_lociStitched	chr10	45904113	45966076	13	29039	20323.9	5031.4	205	1	NM_000698,NM_001256153,NM_001256154,NM_001320861,NM_001320862,NR_120674,NM_001002266,NM_001282866,NM_145021	0,0,0,0,0,0,0,0,0	ALOX5,LOC102724323,MARCH8
5_50_peak_30550_lociStitched	chr6	15244985	15267335	5	14801	17940.3	2699.88	206	1	NM_004973,NR_120502,NM_001267040,NM_032122,NM_001271667,NM_001271668,NM_001271669	0,0,0,255697,255704,255704,255704	DTNBP1,JARID2,JARID2-AS1
13_50_peak_23389_lociStitched	chr3	9424596	9475228	13	16964	21508.5	6298.62	207	1	NM_001114092,NM_015453,NR_132781,NR_027007,NR_132780,NM_001080517,NM_001292043,NM_001349451	0,0,0,0,0,0,0,0	SETD5,THUMPD3,THUMPD3-AS1
8_50_peak_17185_lociStitched	chr19	18942437	18981562	8	24035	21143.2	5982.21	208	1	NM_002911,NM_001297549,NM_001492,NM_021267,NM_198207,NM_001290265	0,0,0,0,7156,7156	CERS1,GDF1,UPF1
7_50_peak_3322_lociStitched	chr1	206272289	206307464	7	17012	20373.4	5269.22	209	1	NM_001007544,NM_001317331,NM_001910,NM_148964,NM_000707	0,9995,9995,9995,37896	AVPR1B,CTSE,RHEX
11_50_peak_2159_lociStitched	chr1	154374537	154415830	11	24215	20708.4	5653.01	210	1	NR_147855,NM_001206866,NM_000565,NM_181359,NM_001010846	0,0,0,0,36124	IL6R,IL6R-AS1,SHE
7_50_peak_16539_lociStitched	chr19	2607635	2636665	7	15198	19659.1	4618.67	211	1	NM_052847,NR_107004,NM_145173,NM_144564,NM_213568	0,0,77900,95858,97859	DIRAS1,GNG7,MIR7850,SLC39A3
11_50_peak_18448_lociStitched	chr2	39287058	39369326	11	24520	21628.3	6622.57	212	1	NM_005633,NR_144521,NM_001009565,NM_001346911,NR_144520	0,25860,36362,36362,36362	CDKL4,SOS1
12_50_peak_25574_lociStitched	chr3	150295511	150342023	12	22793	20576.9	5581.44	213	1	NM_001319043,NM_001319044,NM_001319045,NM_001319046,NM_032025,NM_016275	0,0,0,0,0,0	EIF2A,SELENOT
7_50_peak_33036_lociStitched	chr7	18534385	18569338	7	21514	18350.3	3435.88	214	1	NM_001204144,NM_001321869,NM_001321870,NM_001321871,NM_001321872,NM_001321873,NM_001321868,NM_001321896,NR_135835,NM_001204145,NM_001204146,NM_001321874,NM_001321875,NM_001321876,NM_001321878,NM_001321879,NM_001321884,NM_001321885,NM_001321886,NM_001321887,NM_001321888,NM_001321889,NM_001321890,NM_001321891,NM_001321893,NM_001321894,NM_001321895,NM_001321898,NM_001321899,NM_001321900,NM_001321901…	0,0,0,0,0,0,0,0,0,0,0,0,0,0,0,0,0,0,0,0,0,0,0,0,0,0,0,0,0,0,0,0,0,0,0,0,0,0,0,0	HDAC9
10_50_peak_30509_lociStitched	chr6	13249380	13314223	10	23187	22818.3	7910.85	215	1	NM_001242648,NM_001322308,NM_030948,NM_001322309,NM_001322310,NM_001322311,NM_001322312,NM_001322313,NM_001322314,NM_001318809,NR_134859,NR_134872,NM_001242698,NM_001143964,NM_001143965,NM_001143966,NM_001258457,NM_001318805,NM_016495	0,0,0,0,0,0,0,0,0,0,0,0,0,0,0,0,0,0,0	LOC100130357,PHACTR1,TBC1D7,TBC1D7-LOC100130357
20_50_peak_33409_lociStitched	chr7	47468189	47544129	20	29807	20967	6082.79	216	1	NM_022748,NR_145813,NR_108090,NM_001123065,NR_038407	0,0,117408,150713,256945	C7orf65,LINC00525,LINC01447,SNORD151,TNS3
3_50_peak_31167_lociStitched	chr6	36705460	36727305	3	18267	17545.9	2728.44	217	1	NM_001314018,NM_001314019,NM_001314020,NM_020939,NM_001257357	0,0,0,0,4501	CPNE5,RAB44
11_50_peak_30203_lociStitched	chr5	180213082	180274392	11	21404	19870.6	5058.07	218	1	NM_002406,NM_001114619,NM_001114620,NM_001114618,NM_001114617,NR_045680,NR_027183,NR_045678,NR_045679	0,0,0,0,0,0,0,0,0	HEIH,LINC00847,MGAT1
5_50_peak_4410_lociStitched	chr10	43883101	43917054	5	18858	17580.9	2770.56	219	1	NM_001098208,NM_001098207,NM_001098206,NM_001098205,NM_004966,NM_001098204,NR_145740	0,0,0,0,0,0,0	HNRNPF,SNORD3J
3_50_peak_29803_lociStitched	chr5	142755905	142785491	3	15691	17491.2	2683.45	220	1	NM_000176,NM_001020825,NM_001024094,NM_001204258,NM_001204259,NM_001204260,NM_001204261,NM_001204262,NM_001204263,NM_001204264,NM_001018076,NM_001018074,NM_001018075,NM_001018077,NM_001204265	0,0,0,0,0,0,0,0,0,0,0,0,0,0,0	NR3C1
2_50_peak_25590_lociStitched	chr3	151910806	151923694	2	11780	16572.7	1800.45	221	1	NR_136178,NR_027037,NR_027038,NM_001314057,NM_021038,NM_207292	0,56711,56711,62563,62563,62563	LOC101928166,MBNL1,MBNL1-AS1
5_50_peak_11615_lociStitched	chr15	40385413	40408418	5	13377	18636.4	3906.25	222	1	NM_001003943,NM_001003942,NM_033503,NM_001003940,NR_040059,NR_040060	0,0,0,0,25704,25704	BMF,SRP14-AS1
12_50_peak_37065_lociStitched	chr9	71501663	71568594	12	30836	22910.5	8239.21	223	1	NM_001278253,NM_003558,NR_110647,NM_002732,NM_000144,NM_181425,NM_001161706	0,0,0,58855,81885,81885,81885	#N/A,FXN,LOC101927069,PIP5K1B,PRKACG
14_50_peak_2107_lociStitched	chr1	153797970	153861643	14	26251	23164.2	8493.98	224	1	NM_020699,NR_126565,NM_014856,NM_001317929,NM_024330,NR_145826	0,29193,40334,45335,45335,45335	DENND4B,GATAD2B,LOC343052,SLC27A3
8_50_peak_18605_lociStitched	chr2	47167056	47214612	8	28379	18523.1	3909.1	225	1	NM_001171508,NM_001171511,NM_001288953,NM_001288951,NM_001288955,NM_020458	0,0,0,0,0,0	MCFD2,TTC7A
6_50_peak_29409_lociStitched	chr5	118658117	118706342	6	34817	18610	4026.79	226	1	NM_001077654,NM_001286815,NM_001286817,NM_001286814,NM_001286813,NM_014350	0,0,0,0,0,0	TNFAIP8
13_50_peak_32649_lociStitched	chr6	157129196	157212530	13	30008	21075.2	6516.72	227	1	NM_001346813,NM_017519,NM_020732,NR_039676,NR_145751	0,0,0,28332,429240	ARID1B,MIR4466,SNORD28B
13_50_peak_32333_lociStitched	chr6	137033454	137114859	13	27917	21279.3	6732.19	228	1	NM_005923,NR_134635,NM_000288,NR_125858,NM_001008783	0,0,28843,64119,128520	LOC101928429,LOC101928461,MAP3K5,PEX7,SLC35D3
15_50_peak_32123_lociStitched	chr6	119622222	119676918	15	26422	19302.2	4780.43	229	1	NM_005907,NR_046100,NM_001100411,NM_001288576,NR_134600	0,96794,151865,151865,194055	FAM184A,LOC105377975,LOC285762,MAN1A1
8_50_peak_338_lociStitched	chr1	22085922	22119411	8	17528	17005.7	2498.28	230	1	NM_001330394,NM_001350164,NM_001350166,NM_001350167,NM_001350168,NM_032236,NM_001032730	0,0,0,0,0,0,0	USP48
14_50_peak_21393_lociStitched	chr20	30251682	30311774	14	35234	19331.6	4837.41	231	1	NR_134257,NM_001322242,NM_001191,NM_001317919,NM_001317920,NM_001317921,NM_001322239,NM_001322240,NM_138578,NR_131907	0,0,0,0,0,0,0,0,0,0	ABALON,BCL2L1
8_50_peak_19896_lociStitched	chr2	158268563	158310927	8	20465	18191.1	3702.61	232	1	NM_004288,NM_001111031,NM_001111032,NM_001111033,NM_145259	0,72352,72352,72352,72352	ACVR1C,CYTIP
7_50_peak_31989_lociStitched	chr6	109186748	109228491	7	27597	17836.8	3351.96	233	1	NM_001286609,NM_032131,NR_104137,NM_001199934,NM_001199933,NM_014454	0,0,852,79149,79149,79149	ARMC2,ARMC2-AS1,SESN1
4_50_peak_17030_lociStitched	chr19	16180876	16205989	4	7080	18528.4	4058.26	234	1	NM_001145160,NM_003290,NR_146442,NM_005370,NR_024335,NR_110321	0,0,3764,16501,27932,27932	LINC00905,LINC01855,RAB8A,TPM4
17_50_peak_28328_lociStitched	chr5	32116317	32193914	17	22329	20345.9	5889.61	235	1	NM_022130,NM_178140,NM_001040446,NM_001294343,NM_001294344	0,5280,33199,33199,33199	GOLPH3,MTMR12,PDZD2
5_50_peak_33452_lociStitched	chr7	50340210	50370609	5	20255	17035.6	2629.51	236	1	NM_001291839,NM_001291845,NM_001291846,NM_001220765,NM_006060,NM_001291847,NM_001291837,NM_001291838,NM_001220767,NM_001220768,NM_001220770,NM_001220771,NM_001291840,NM_001291841,NM_001291842,NM_001291843,NM_001291844	0,0,0,0,0,0,0,0,0,0,0,0,0,0,0,0,0	IKZF1
3_50_peak_7528_lociStitched	chr12	7045100	7071806	3	20934	16904.9	2502.35	237	1	NM_001007026,NM_001940,NM_001301836,NM_001301834,NM_001301837,NM_001301838,NM_138425,NR_126035,NM_080548,NM_002831,NM_080549	0,0,0,0,0,0,0,0,0,0,0	ATN1,C12orf57,PTPN6
19_50_peak_27960_lociStitched	chr4	160023258	160110136	19	24954	21789	7393.32	238	1	NM_001351724,NR_037459,NR_039963,NM_001351726,NM_001351725	0,0,0,38648,39499	MIR3688-1,MIR3688-2,RAPGEF2
7_50_peak_31619_lociStitched	chr6	79747899	79794197	7	17098	18422	4051.07	239	1	NM_017934,NM_001201362,NM_001201363,NM_001318884,NM_001318885,NM_001318886,NM_001318887,NM_001318888,NM_004242,NM_138730	0,116765,116765,116765,116765,116765,116765,116765,116765,116765	HMGN3,PHIP
11_50_peak_7904_lociStitched	chr12	31709533	31757819	11	30103	18155.5	3795.28	240	1	NM_001308339,NM_144973,NR_046909,NM_001135864,NM_173802	0,0,0,42275,54302	DENND5B,DENND5B-AS1,ETFBKMT
50_peak_17147	chr19	18389075	18393944	50	4870	15219	860.839	241	1	NM_001286968,NM_005354,NR_036155,NM_001145304,NM_001145305,NM_025249	0,0,0,3757,3757,3757	IQCN,JUND,MIR3188
4_50_peak_23306_lociStitched	chr22	50967314	50983492	4	10748	15924	1566.03	242	1	NM_001113755,NM_001113756,NM_001257988,NM_001257989,NM_001953,NM_001014440	0,0,0,0,0,0	ODF3B,TYMP
9_50_peak_12809_lociStitched	chr15	90721840	90760699	9	17648	19720.9	5393.63	243	1	NM_001324029,NM_001324030,NM_020210,NM_001324031,NM_001324032,NM_001324033,NM_001324034,NM_198925	0,0,0,0,0,0,0,0	SEMA4B
4_50_peak_16905_lociStitched	chr19	12714065	12734133	4	11550	17471.2	3144.66	244	1	NM_020714,NM_153358,NM_000528,NM_001173498,NM_001099737,NR_029375	0,0,23189,23189,43485,43485	MAN2B1,WDR83,ZNF490,ZNF791
10_50_peak_12253_lociStitched	chr15	67357552	67399789	10	22653	20962.2	6656.55	245	1	NM_005902,NR_135686,NM_001145102,NM_001145103,NM_001145104	0,1033,18265,30570,58704	LOC102723493,SMAD3
5_50_peak_3285_lociStitched	chr1	204642936	204686012	5	18892	19961.4	5716.19	246	1	NM_006338,NM_201630,NM_001005389,NM_001160333,NM_001005388,NM_001160332,NM_015090	0,0,111770,111770,111770,111770,111770	LRRN2,NFASC
5_50_peak_36819_lociStitched	chr9	33283173	33305349	5	14076	16953.6	2709.91	247	1	NM_147134,NM_001318758,NM_002504,NM_001195536,NM_016410	0,0,0,1107,1107	CHMP5,NFX1
14_50_peak_8851_lociStitched	chr12	96707107	96815255	14	24767	23024.7	8846.51	248	1	NM_001170464,NM_002595,NM_005230,NM_001303511,NM_001306084	0,0,43495,43495,68094	CDK17,CFAP54,ELK3
14_50_peak_37693_lociStitched	chr9	125978838	126038034	14	26133	21683.5	7517.89	249	1	NM_018387,NR_033234,NM_001171137,NM_173689,NR_104603	0,0,0,80412,93024	CRB2,STRBP
4_50_peak_2803_lociStitched	chr1	179049023	179066488	4	14407	16607.5	2446.85	250	1	NM_022371,NM_001136000,NM_001168239,NM_005158,NM_001168236,NM_001168237,NM_001168238,NM_007314	0,1974,1974,1974,1974,1974,1974,1974	ABL2,TOR3A
9_50_peak_33701_lociStitched	chr7	81372755	81433548	9	32458	19247.1	5100.53	251	1	NM_000601,NM_001010932,NM_001010931,NM_001010933,NM_001010934	0,0,0,0,0	HGF
14_50_peak_35223_lociStitched	chr8	52756744	52815321	14	25495	18750.5	4604.15	252	1	NM_001286782,NM_001286783,NM_052937,NM_144651,NM_001352856,NM_001352857,NM_001352869,NM_001352851,NM_001352852,NM_001352853,NM_001352854,NM_001352855,NM_001352868,NM_001352875,NM_001352878,NM_001352839,NM_001352840,NM_001352841,NM_001352842,NM_001352843,NM_001352844,NM_001352845,NM_001352846,NM_001352847,NM_001352848,NM_001352849,NM_001352850,NM_001352859,NM_001352860,NM_001352864,NM_001352865,NM…	0,0,0,34740,208071,208071,208071,208071,208071,208071,208071,208071,208071,208071,208071,208071,208071,208071,208071,208071,208071,208071,208071,208071,208071,208071,208071,208071,208071,208071,208071,208071,208071,208071,208071,208071,208071,208071,208071,208071,208071,208071,208071,208071,208071,208071,208071,208071,208071,208071,208071,208071,208071,208071,208071,208071,208071,208071	PCMTD1,PXDNL,ST18
14_50_peak_33466_lociStitched	chr7	50414108	50485308	14	33513	19893.3	5774.32	253	1	NM_001291839,NM_001291845,NM_001291846,NM_001220765,NM_006060,NM_001291847,NM_001291837,NM_001291838,NM_001220767,NM_001220768,NM_001220770,NM_001220771,NM_001291840,NM_001291841,NM_001291842,NM_001291843,NM_001291844	0,0,0,0,0,0,0,0,0,0,0,0,0,0,0,0,0	IKZF1
10_50_peak_21261_lociStitched	chr20	17608720	17663418	10	31395	18526.2	4419.6	254	1	NM_001042576,NM_004587,NM_001159495,NM_001014977,NM_178477	0,0,10902,17175,17175	BANF2,RRBP1
21_50_peak_2585_lociStitched	chr1	167585971	167657124	21	29044	23494.7	9413.54	255	1	NR_136519,NM_001322923,NM_001322924,NM_052862,NM_001146191,NM_003953,NM_024569	0,0,0,0,34063,34063,34063	MPZL1,RCSD1
14_50_peak_22972_lociStitched	chr22	38624465	38714589	14	29070	21161.1	7083.75	256	1	NM_001195071,NM_001195072,NM_012264,NM_152221,NM_001894,NM_001289912	0,0,0,0,0,0	CSNK1E,LOC400927-CSNK1E,TMEM184B
6_50_peak_2913_lociStitched	chr1	183438956	183467862	6	12048	17829.2	3780.9	257	1	NR_040063,NM_001174061,NM_001331007,NM_001350219,NM_001350220,NM_001350221,NM_001350222,NM_173156,NM_201568,NM_201569	0,0,0,0,0,0,0,0,0,0	SMG7,SMG7-AS1
5_50_peak_30266_lociStitched	chr6	2217788	2247125	5	16874	17728.3	3687.66	258	1	NM_001500,NR_046229,NM_001253846,NR_131168,NR_149118,NR_149119	0,0,41564,375022,387609,387609	GMDS,GMDS-DT,LINC01600,LINC02521
11_50_peak_31801_lociStitched	chr6	90945275	91007255	11	23499	19220	5193.92	259	1	NM_001170794,NM_021813,NR_039671,NM_003188,NM_145331,NM_145332,NM_145333	0,0,15206,216037,216037,216037,216037	BACH2,MAP3K7,MIR4464
50_peak_15645	chr17	75135691	75152146	50	16456	15518.7	1503.99	260	1	NM_001204408,NM_001204410,NM_001039573,NM_001143998,NM_001143999,NM_003003	0,0,0,0,0,0	SEC14L1
21_50_peak_34889_lociStitched	chr8	19494342	19569074	21	31706	20005.8	6053.29	261	1	NM_018371,NR_024040,NM_001354490,NM_001354483,NM_001354484,NM_001354485,NM_001354487,NM_001354488,NM_001354489,NR_148899,NR_148900,NM_001354475,NM_001354476,NM_001354477,NM_001354480,NM_001354481,NR_148897,NR_148898	0,0,0,0,0,0,0,0,0,0,0,0,0,0,0,0,0,0	CSGALNACT1
5_50_peak_33144_lociStitched	chr7	25980396	26011486	5	14295	16567.9	2642.65	262	1	NR_029597,NM_004289,NM_002137,NM_031243,NM_007276	0,180361,218070,218070,229345	CBX3,HNRNPA2B1,MIR148A,NFE2L3
7_50_peak_26710_lociStitched	chr4	38664599	38713347	7	20997	17919.8	3997.34	263	1	NR_026804,NM_016531,NM_001017388,NM_001195106,NM_001195107,NM_001195108,NM_030956	0,0,60513,60513,60513,60513,60513	KLF3,KLF3-AS1,TLR10
3_50_peak_17033_lociStitched	chr19	16222017	16237948	3	13377	16386.6	2521.88	264	1	NM_005370,NR_111904,NM_001291274,NM_032855,NR_111903	0,6890,6890,6890,6890	HSH2D,RAB8A
5_50_peak_37078_lociStitched	chr9	73010226	73035890	5	11077	17300.1	3436.41	265	1	NM_001206,NM_015110,NM_020952,NM_024971,NM_206944,NM_206945,NM_206946,NM_206947,NM_001007471	0,40438,114076,114076,114076,114076,114076,114076,114076	KLF9,SMC5,TRPM3
5_50_peak_16802_lociStitched	chr19	10763281	10781254	5	12488	16650.2	2810.98	266	1	NR_024333,NM_001137673,NM_004516,NM_153464,NM_012218,NM_017620	0,0,0,0,0,0	ILF3,ILF3-DT
19_50_peak_4575_lociStitched	chr10	61575008	61668415	19	31885	21371.5	7537.94	267	1	NM_005436,NR_024340,NM_001304731,NM_001304732,NM_001323977	0,49560,61806,61806,105172	CCDC6,LINC01553,MRLN,SLC16A9
16_50_peak_25932_lociStitched	chr3	176841943	176920081	16	15293	23121	9298.42	268	1	NM_001321193,NM_001321195,NM_001321194,NM_024665,NR_047465	0,0,0,0,92149	LINC00501,TBL1XR1
5_50_peak_2971_lociStitched	chr1	186372575	186399836	5	15452	17662.4	3873.79	269	1	NM_001164245,NM_001164246,NM_017847,NM_022375,NR_126002	0,0,0,1989,4457	LOC102724919,OCLM,ODR4
13_50_peak_18879_lociStitched	chr2	64317053	64372315	13	33242	18971.4	5211.21	270	1	NM_020651,NR_033837,NM_001005739,NM_016516,NR_120420	0,39898,70840,70840,83220	LINC00309,LOC100507006,PELI1,VPS54
9_50_peak_3318_lociStitched	chr1	206083062	206138815	9	20928	20762.4	7002.58	271	1	NM_001317901,NM_001287385,NM_001123168,NR_134239,NM_000707	0,0,0,0,85466	AVPR1B,FAM72A,FAM72C
12_50_peak_30538_lociStitched	chr6	13648947	13713092	12	17230	21296.1	7562.7	272	1	NM_005493,NM_001317724,NM_016167,NM_001193267,NM_001242827,NM_012241	0,16246,27004,33558,33558,33558	NOL7,RANBP9,SIRT5
9_50_peak_26036_lociStitched	chr3	182505714	182551209	9	16654	19453.7	5732.37	273	1	NM_014616,NM_020640,NM_001308101,NR_120640,NM_001293273,NM_020166,NR_120639	0,104737,104737,181797,181797,181797,181797	ATP11B,DCUN1D1,MCCC1
50_peak_19040	chr2	70309924	70317842	50	7919	14481.2	764.087	274	1	NR_033872,NM_006196,NR_024444,NM_001348758,NM_001348763,NM_001348764,NR_145971,NR_145972,NM_001348760,NM_001348761,NM_001348762,NR_145970,NM_001348759,NM_017880,NR_145967,NR_145968,NR_145969	0,0,33326,59170,59170,59170,59170,59170,59170,59170,59170,59170,59170,59170,59170,59170,59170	C2orf42,LINC01816,PCBP1,PCBP1-AS1
5_50_peak_32752_lociStitched	chr6	159429885	159466646	5	16766	17027.7	3326.87	275	1	NM_001278733,NM_054114,NM_152133,NM_138810,NM_001346418,NM_031924,NR_144434	0,0,0,0,8667,8667,8667	RSPH3,TAGAP
14_50_peak_37916_lociStitched	chr9	134498288	134555226	14	23612	20605.9	6986.29	276	1	NM_198679,NM_005312,NM_001304275,NM_001135954,NM_001261450,NM_001261451,NM_001318519,NM_031432,NR_134666,NR_134667	0,0,0,91627,91627,91627,91627,91627,91627,91627	RAPGEF1,UCK1
17_50_peak_18975_lociStitched	chr2	68410343	68483339	17	23597	19438.8	5832.38	277	1	NM_000945,NM_001329916,NM_020143,NR_138146,NM_001329917	0,6974,6974,6974,17338	PNO1,PPP3R1
3_50_peak_16398_lociStitched	chr19	641833	663996	3	8647	16597.9	3029.68	278	1	NM_001300812,NM_020637,NM_194460,NM_005035,NM_005860	0,0,0,8266,12393	FGF22,FSTL3,POLRMT,RNF126
3_50_peak_37161_lociStitched	chr9	86313968	86324029	3	7973	14996.9	1432.69	279	1	NM_013438,NM_053067,NR_135839,NR_135840,NM_001135953,NM_025211	0,0,0,0,30307,30307	GKAP1,LOC105376114,UBQLN1
3_50_peak_3101_lociStitched	chr1	197730369	197752086	3	13240	16439.8	2886.19	280	1	NM_001195215,NR_125340,NM_001300858,NM_144977,NM_001195216	0,0,0,0,0	DENND1B
15_50_peak_16100_lociStitched	chr18	23963893	24061585	15	18278	25292.5	11771.9	281	1	NM_001293725,NM_005640,NR_121653,NR_110762,NM_001142730,NM_001136205,NM_001351443,NM_001258221,NM_198991,NM_001258222	0,0,0,0,0,0,0,0,0,0	KCTD1,LINC01543,TAF4B
6_50_peak_23974_lociStitched	chr3	43320851	43369417	6	19932	19712.9	6197.02	282	1	NM_001100594,NM_001330750,NM_017719,NR_046757,NM_001346466,NM_001346467,NM_001204831,NM_001204832,NM_001204833,NM_001204834,NM_001346463,NM_001346464,NM_001346465,NM_018075,NM_001346468,NM_001346469	0,0,0,18994,38401,38401,38401,38401,38401,38401,38401,38401,38401,38401,38401,38401	ANO10,SNRK,SNRK-AS1
4_50_peak_27304_lociStitched	chr4	103730413	103750655	4	13510	15398.1	1916.92	283	1	NM_001300795,NM_181892,NM_181887,NM_003340,NM_181886,NM_181888,NM_181891,NM_181889,NM_181890,NM_181893,NR_131186,NR_131185	0,0,0,0,0,0,0,0,0,0,0,0	LOC105377348,UBE2D3
5_50_peak_13420_lociStitched	chr16	21496347	21532084	5	18865	17579	4102.61	284	1	NR_027155,NR_037451,NR_049833,NR_002594,NR_024456	0,0,0,0,50572	LOC100190986,MIR3680-1,MIR3680-2,SLC7A5P2,SMG1P3
50_peak_17071	chr19	16691815	16701078	50	9264	15156.1	1686.79	285	1	NM_004831,NM_024881,NM_006387,NM_024104,NM_032207	0,8623,38553,55881,59636	C19orf44,CHERP,MED26,SLC35E1,SMIM7
11_50_peak_32732_lociStitched	chr6	159194031	159240929	11	21596	17596.1	4173.92	286	1	NM_003379,NM_001111077,NR_102425,NM_001009991,NM_001242384,NM_001242394,NM_001242395,NM_001318745	0,0,0,8124,8124,8124,8124,8124	EZR,EZR-AS1,SYTL3
50_peak_30972	chr6	31937441	31942024	50	4584	13973.1	555.001	287	1	NM_006929,NM_005510,NR_026717,NM_004197,NM_032454	0,0,0,0,0	DXO,SKIV2L,STK19
5_50_peak_21986_lociStitched	chr20	57461741	57487837	5	15388	15571.5	2163.36	288	1	NM_016592,NM_001309861,NM_001309883,NM_001077490,NM_080425,NR_126334,NR_132273,NM_001309840,NM_001309842,NM_000516,NM_001077488,NM_001077489,NM_080426,NR_132272	0,0,0,0,0,0,0,0,0,0,0,0,0,0	GNAS,LOC101927932
11_50_peak_12983_lociStitched	chr15	101458481	101507463	11	21147	21140.6	7744.05	289	1	NR_135827,NR_135828,NR_135831,NM_024652,NM_000693,NM_001293815	0,0,0,0,1652,1652	ALDH1A3,LOC101927751,LRRK1
12_50_peak_21349_lociStitched	chr20	24978147	25040524	12	28225	18276.5	4890.36	290	1	NM_001252676,NM_001252675,NM_001252677,NM_032501,NM_020531	0,0,0,0,4723	ACSS1,APMAP
8_50_peak_5255_lociStitched	chr10	106060101	106112094	8	18402	17890.8	4512.99	291	1	NM_001272012,NM_033397,NM_001272013,NR_120622,NR_108036	0,0,0,0,0	CFAP58-DT,ITPRIP,LOC101927472
4_50_peak_25346_lociStitched	chr3	133290875	133312323	4	13799	16274.7	2910.49	292	1	NM_001134422,NM_001282762,NM_017548,NM_001134423,NM_001282763,NM_001282764,NM_001282765	0,0,0,0,0,0,0	CDV3
13_50_peak_1055_lociStitched	chr1	54807922	54875947	13	22305	18904.1	5571.25	293	1	NM_001009955,NM_018070,NM_145716,NR_103541,NM_001330602	0,0,0,103187,116761	MRPL37,SSBP3,SSBP3-AS1
1_50_peak_36986_lociStitched	chr9	66454664	66459192	1	4529	16235.1	2930.07	294	1	NR_121647,NR_135128,NR_024496,NR_135010,NR_122076	0,30880,35077,37277,54488	LINC01410,LOC100132249,LOC403323,PTGER4P2-CDK2AP2P2
17_50_peak_24091_lociStitched	chr3	46966592	47032598	17	25130	21088.9	7801.91	295	1	NR_102269,NM_001277074,NM_144716,NM_015175,NR_024046	0,0,0,0,20434	CCDC12,NBEAL2,NRADDP
2_50_peak_30249_lociStitched	chr6	389218	411646	2	21743	16329.8	3054.69	296	1	NM_001195286,NM_002460,NR_046000,NM_001286555,NM_020185,NR_104473,NR_104474,NR_104475	0,0,0,37864,37864,37864,37864,37864	DUSP22,IRF4
10_50_peak_1679_lociStitched	chr1	111161769	111220468	10	27523	18308.2	5089.2	297	1	NM_001204269,NR_109846,NR_109845,NM_002232,NM_004974	0,0,0,0,12795	KCNA2,KCNA3
7_50_peak_3987_lociStitched	chr10	6788885	6836884	7	22519	16948.4	3734.32	298	1	NR_108074,NR_038291,NR_138480,NR_120634,NR_039659	0,0,7985,107143,111803	LINC00706,LINC00707,LINP1,LOC101928150,MIR4454
7_50_peak_2143_lociStitched	chr1	154297182	154325795	7	11522	17396.7	4197.53	299	1	NM_080429,NM_001005855,NM_020452,NM_001018837,NM_006118	0,0,0,48828,48828	AQP10,ATP8B2,HAX1
2_50_peak_6305_lociStitched	chr11	64004730	64014967	2	9436	14565.2	1378.92	300	1	NM_001243733,NM_003377,NM_004470,NM_001135208,NM_057092,NM_138689,NR_135087,NR_135086	0,0,0,0,0,0,0,0	FKBP2,LOC105369340,PPP1R14B,VEGFB
5_50_peak_23656_lociStitched	chr3	23846978	23878844	5	12967	17398.8	4225.43	301	1	NR_046652,NM_003341,NM_182666,NM_001202476,NM_020345	0,0,0,0,54728	NKIRAS1,UBE2E1,UBE2E1-AS1
50_peak_6374	chr11	65335673	65345274	50	9602	14483.1	1313.42	302	1	NR_038923,NM_001303024,NM_006396,NM_001098784,NM_001098785,NM_152832,NM_001099409,NM_001351087	0,0,0,0,0,0,0,0	EHBP1L1,FAM89B,SSSCA1,SSSCA1-AS1
4_50_peak_17236_lociStitched	chr19	19756034	19775311	4	6978	15830.3	2664.08	303	1	NM_020410,NM_001288998,NM_001288999,NM_016573,NM_001300949	0,1559,1559,1559,3651	ATP13A1,GMIP,ZNF101
13_50_peak_15278_lociStitched	chr17	55676453	55753156	13	25823	19636	6535.1	304	1	NM_001322250,NM_001322251,NM_138962,NM_170721,NR_110807	0,0,0,0,0	LOC101927539,MSI2
6_50_peak_3337_lociStitched	chr1	206728729	206762049	6	21254	17283.1	4208.32	305	1	NM_182663,NM_182664,NM_182665,NM_001201478,NM_006893	0,0,0,2925,2925	EIF2D,RASSF5
50_peak_2293	chr1	156709506	156722402	50	12897	14875.5	1833.81	306	1	NM_024540,NM_145729,NM_001319187,NM_001319188,NM_004494,NM_001126051,NM_001126050,NM_001319186,NR_135008	0,0,0,0,0,0,0,0,0	HDGF,MRPL24
2_50_peak_30627_lociStitched	chr6	16758558	16766813	2	5814	14335.6	1294.38	307	1	NM_000332,NM_001128164,NR_136240,NM_001190766,NM_006877	0,0,0,335676,462779	ATXN1,GMPR,LOC101928433,STMND1
1_50_peak_36475_lociStitched	chr9	3522092	3529090	1	6999	14068.1	1033.6	308	1	NM_001282116,NM_134428,NM_001282117,NM_002919,NR_121586	0,0,32606,126497,138996	RFX3,RFX3-AS1
17_50_peak_4070_lociStitched	chr10	12390409	12477105	17	30392	19454.6	6424.17	309	1	NM_020397,NM_153498,NM_001351032,NM_006023,NR_039700	0,0,0,97821,143647	CAMK1D,CDC123,MIR4480
18_50_peak_35977_lociStitched	chr8	120889532	120974825	18	23850	19515	6490.8	310	1	NM_001283012,NM_022783,NM_024094,NM_003184,NM_021110	0,0,21363,44459,162522	COL14A1,DEPTOR,DSCC1,TAF2
50_peak_30784	chr6	26121630	26143640	50	22011	15809.8	2804.07	311	1	NM_003526,NM_003512,NM_005321,NM_005323,NM_021063,NM_138720	0,0,12919,13267,14709,14709	HIST1H1E,HIST1H1T,HIST1H2AC,HIST1H2BC,HIST1H2BD
11_50_peak_28366_lociStitched	chr5	32572648	32611893	11	22048	16082.6	3167.07	312	1	NM_006713,NM_001204376,NM_000908,NM_001204375,NM_016107,NR_144318	0,98850,99545,99545,127782,127782	NPR3,SUB1,ZFR
9_50_peak_21744_lociStitched	chr20	45956870	45989951	9	17102	15739.9	2825.12	313	1	NM_001281771,NM_001281772,NM_001281773,NM_001281774,NM_001281775,NM_001281776,NM_001281777,NM_001281778,NM_001281779,NM_001281780,NM_001281781,NM_001281782,NM_001281783,NM_001281784,NM_012408,NM_183047,NM_183048,NM_001281769,NR_134501	0,0,0,0,0,0,0,0,0,0,0,0,0,0,0,0,0,0,0	LOC101927377,ZMYND8
9_50_peak_4125_lociStitched	chr10	15825006	15873977	9	18202	16988	4118.46	314	1	NM_001318330,NM_024948,NM_001291494,NM_003638,NM_001010924	0,0,62673,62673,411949	FAM171A1,ITGA8,MINDY3
7_50_peak_37885_lociStitched	chr9	134113189	134154145	7	23085	17733.9	4881.96	315	1	NM_033387,NM_001318324,NM_005085,NM_001318325,NM_032728	0,3133,3133,3133,10936	FAM78A,NUP214,PLPP7
12_50_peak_28559_lociStitched	chr5	55259646	55323178	12	28348	17827.1	4980.91	316	1	NM_001190981,NM_002184,NM_175767,NR_120480,NR_102755	0,0,0,0,0	FLJ31104,IL6ST
7_50_peak_32453_lociStitched	chr6	143228170	143269611	7	13162	16684.1	3845.72	317	1	NM_006734,NR_038987,NM_001286587,NM_001286588,NM_001286589,NM_016108	0,17948,110889,112368,112368,112368	AIG1,HIVEP2,LINC01277
3_50_peak_37389_lociStitched	chr9	100378499	100400145	3	7021	15637.1	2831.3	318	1	NM_139246,NM_001351504,NM_001351505,NM_001351506,NM_001351507,NM_002486	0,0,0,0,0,0	NCBP1,TSTD2
1_50_peak_30491_lociStitched	chr6	12008182	12014092	1	5911	13624.9	828.582	319	1	NM_002114,NR_125853,NM_001143948,NM_032744,NM_001168319,NM_001955	0,6706,228903,228903,276437,276437	ADTRP,EDN1,HIVEP1,LOC101928253
4_50_peak_9006_lociStitched	chr12	109010693	109031906	4	17800	14736.7	1943.11	320	1	NM_001206609,NM_003006,NR_039717,NM_001105237,NM_001276471,NM_014325	0,0,0,6979,6979,6979	CORO1C,MIR4496,SELPLG
12_50_peak_37281_lociStitched	chr9	94658512	94713239	12	24985	19493.8	6704.06	321	1	NM_004560,NM_001318204,NM_001281303,NM_006415,NM_178324	0,0,80177,80177,128104	ROR2,SPTLC1
2_50_peak_30899_lociStitched	chr6	30574948	30587071	2	10186	14219.1	1455.97	322	1	NM_002714,NR_072994,NM_014046,NM_001254952,NM_001318762,NM_001318763,NM_024909,NR_033823	0,0,0,7548,7548,7548,7548,7548	ATAT1,MRPS18B,PPP1R10
6_50_peak_3967_lociStitched	chr10	5930048	5965651	6	22158	15814.9	3058.3	323	1	NM_019046,NM_001009941,NM_001009943,NM_001258452,NM_001258453,NM_178150,NM_032807	0,0,0,0,0,0,0	ANKRD16,FBH1
5_50_peak_15905_lociStitched	chr18	9135544	9153588	5	10719	15157	2401.66	324	1	NR_110771,NR_110772,NM_001083625,NM_015208,NM_001204056	0,0,0,0,0	ANKRD12,NDUFV2-AS1
9_50_peak_20124_lociStitched	chr2	172167458	172218091	9	27901	17362.1	4632.92	325	1	NM_001321154,NM_001321155,NM_001321156,NM_001321159,NM_001321160,NM_001321162,NM_001321157,NM_001321158,NM_001321161,NM_024770,NR_135568	0,0,0,0,0,0,0,0,0,0,0	METTL8
11_50_peak_14074_lociStitched	chr16	81817126	81875509	11	28298	14841	2183.52	326	1	NM_002661,NM_198390,NM_030629,NR_045112,NM_145168	0,71760,71760,116248,155742	CMIP,LOC100129617,PLCG2,SDR42E1
3_50_peak_30683_lociStitched	chr6	24717334	24725813	3	6224	13823.3	1170.95	327	1	NM_030939,NM_001160094,NM_018473,NM_001251989,NM_001251990,NM_015895	0,12040,12040,49346,49346,49346	ACOT13,C6orf62,GMNN
5_50_peak_26277_lociStitched	chr3	195253749	195277714	5	13018	15872	3220.9	328	1	NM_001291504,NM_001291505,NM_001316325,NM_006241,NR_133014	0,0,0,0,0	PPP1R2
6_50_peak_9833_lociStitched	chr13	49549210	49572969	6	11440	14678.3	2062.28	329	1	NM_001079673,NM_001278438,NR_103528,NM_014923,NM_001507	0,0,0,111470,221505	FNDC3A,MLNR
2_50_peak_36070_lociStitched	chr8	126435127	126451267	2	10209	14124.1	1518.77	330	1	NM_025195,NM_001282985,NM_001349485,NM_001349486,NM_173685,NR_146191	0,0,55761,55761,55761,55761	NSMCE2,TRIB1
4_50_peak_22434_lociStitched	chr21	44580803	44609188	4	12570	15824.6	3306.85	331	1	NM_000394,NM_001314050,NM_001320719,NR_133677,NR_133678	0,0,0,19602,19602	CRYAA,CRYAA2,FRGCA,LOC106780825
3_50_peak_260_lociStitched	chr1	16160244	16184012	3	10649	14643.5	2143.87	332	1	NR_024279,NM_015001,NR_039973,NM_001089591,NM_001350151,NM_001024216,NM_017556	0,0,13632,26051,47156,47156,47156	FBLIM1,FLJ37453,MIR5096,SPEN,UQCRHL
6_50_peak_26521_lociStitched	chr4	14154712	14192444	6	21001	15639.9	3260.04	333	1	NR_033931,NR_121681,NR_126435,NR_049814,NM_148894	13037,221861,279646,525132,525385	BOD1L1,LINC00504,LINC01085,LINC01182,MIR5091
9_50_peak_25581_lociStitched	chr3	150456885	150484362	9	11870	15672.9	3313.73	334	1	NM_005067,NR_121657,NR_121675,NR_121674,NM_001308234,NM_152394	0,114,18953,18953,35128,35128	ERICH6,ERICH6-AS1,LOC101928105,SIAH2
12_50_peak_27500_lociStitched	chr4	121953795	121995800	12	21522	16016.5	3671.24	335	1	NM_024574,NM_024873,NM_001128843,NM_001244764,NM_001300823,NM_001300824,NM_018699	0,56764,56764,56764,109775,109775,109775	NDNF,PRDM5,TNIP3
11_50_peak_17208_lociStitched	chr19	19173218	19216922	11	20858	18814.6	6472.56	336	1	NM_001321544,NM_178526,NM_001199196,NM_033415,NM_001256766,NM_017814	0,0,4232,4232,13503,13503	ARMC6,SLC25A42,TMEM161A
2_50_peak_10852_lociStitched	chr14	69255620	69263502	2	6970	13101.5	770.86	337	1	NM_001244698,NM_004926,NM_001244701,NM_001102,NM_001130004,NM_001130005	0,0,0,77338,77338,77338	ACTN1,ZFP36L1
50_peak_25732	chr3	160116399	160124433	50	8035	13667.4	1344.89	338	1	NR_148401,NM_001190241,NM_020800,NR_148402,NR_148403,NM_001002800,NM_001288753,NM_005496,NR_029663,NR_029525	0,0,0,0,0,0,0,0,0,0	IFT80,MIR15B,MIR16-2,SMC4,TRIM59-IFT80
8_50_peak_28211_lociStitched	chr5	1312488	1346051	8	21490	15492.7	3175.06	339	1	NM_030782,NR_039662,NM_001193376,NM_198253,NR_149162,NR_149163	0,2997,17327,17327,17327,17327	CLPTM1L,MIR4457,TERT
18_50_peak_4273_lociStitched	chr10	27064850	27150460	18	26950	19210.9	6917.29	340	1	NM_001012750,NM_001012751,NM_001012752,NM_001178116,NM_001178119,NM_001178120,NM_001178121,NM_001178122,NM_001178123,NM_001178124,NM_001178125,NM_001348029,NM_001348030,NM_001348031,NM_001348032,NM_001348033,NM_001348034,NM_005470,NR_145410	0,0,0,0,0,0,0,0,0,0,0,0,0,0,0,0,0,0,0	ABI1
4_50_peak_34381_lociStitched	chr7	130776043	130810099	4	13751	15284.3	2993.52	341	1	NR_109855,NR_024153,NR_015431,NR_109850,NR_109851,NR_109852,NR_109853,NR_109854,NM_001145354	0,0,0,0,0,0,0,0,0	LINC-PINT,MKLN1
26_50_peak_11856_lociStitched	chr15	49467166	49605333	26	23947	32994.3	20711.2	342	1	NM_001001556,NM_001352048,NM_001289030,NM_001289031,NM_001352047,NM_002044,NR_147895	0,0,0,0,0,0,0	GALK2
4_50_peak_5900_lociStitched	chr11	26903763	26938424	4	15697	16557.6	4311.83	343	1	NM_203371,NM_003986,NR_125768,NR_125766,NR_125767	77204,124085,130309,146106,146106	BBOX1,BBOX1-AS1,FIBIN
2_50_peak_14734_lociStitched	chr17	29630215	29649757	2	16141	14039	1825.22	344	1	NM_000267,NM_001042492,NM_006495,NM_001003927,NM_014210	0,0,0,0,0	EVI2A,EVI2B,NF1
5_50_peak_31741_lociStitched	chr6	89788834	89808711	5	9726	13739	1546.43	345	1	NM_006813,NM_080743,NM_001010853,NM_001256703,NM_001256704,NM_002042,NM_001267582	0,0,47058,78512,78512,78512,78512	GABRR1,PM20D2,PNRC1,SRSF12
50_peak_3868	chr1	245020719	245028979	50	8261	13314.3	1172.09	346	1	NM_004501,NM_031844,NR_132782,NM_001312871,NM_198076,NM_001312872,NM_001312873,NM_001312874,NR_132419,NR_132420,NR_132421	0,0,3201,12355,12355,12355,12355,12355,12355,12355,12355	COX20,HNRNPU,SNORA100
10_50_peak_6934_lociStitched	chr11	100541978	100591920	10	20633	18024.1	5893.16	347	1	NR_133571,NM_152432,NR_145747,NM_001202474,NM_001271161,NR_073141,NR_073142,NR_073143,NM_001271162,NM_000926	0,0,213085,308435,308435,308435,308435,308435,308435,308435	ARHGAP42,LOC100128386,PGR,SNORD13I
6_50_peak_22319_lociStitched	chr21	36234240	36262857	6	12803	15590.5	3505.58	348	1	NM_001001890,NM_001754,NM_001122607,NR_038885,NR_038886	0,0,0,77073,113577	LINC01426,RUNX1
9_50_peak_10655_lociStitched	chr14	55517847	55571110	9	13118	16415.7	4340.93	349	1	NM_144578,NM_080867,NM_199421,NM_001008396,NM_007086	0,1642,1642,24029,24029	MAPK1IP1L,SOCS4,WDHD1
19_50_peak_20107_lociStitched	chr2	171939011	172020135	19	22565	18634.2	6571.04	350	1	NM_012290,NM_001136554,NM_001136555,NM_001201428,NM_015530	0,0,15529,115369,115369	GORASP2,TLK1
9_50_peak_25661_lociStitched	chr3	156382167	156426364	9	24360	17687.6	5626.28	351	1	NR_027954,NM_015508,NM_001184717,NM_001184718,NR_038387	0,0,0,0,38768	LINC00886,TIPARP,TIPARP-AS1
13_50_peak_30461_lociStitched	chr6	11310436	11388190	13	19645	21452.3	9392.68	352	1	NM_001142393,NR_073131,NM_001271033,NM_006403,NM_182966	0,0,77522,77522,77522	NEDD9
10_50_peak_35765_lociStitched	chr8	102179192	102219760	10	17088	15261.7	3221.1	353	1	NM_001042510,NM_001267708,NM_016096,NM_001267709,NR_033962	0,0,0,0,90714	FLJ42969,ZNF706
5_50_peak_6459_lociStitched	chr11	66867498	66891489	5	12259	14860	2838.14	354	1	NM_012308,NR_027473,NM_001300886,NM_014578,NM_001177880,NM_001318773,NM_001318775,NM_177963	0,0,28011,28011,49165,49165,49165,49165	KDM2A,RHOD,SYT12
2_50_peak_17702_lociStitched	chr19	47598267	47617776	2	9254	13394.9	1404.65	355	1	NM_015168,NM_001145713,NM_001145714,NM_005500,NR_027280	0,16304,16304,16304,16339	SAE1,ZC3H4
13_50_peak_19498_lociStitched	chr2	112655366	112711500	13	29226	16385.5	4412.13	356	1	NM_006343,NM_022662,NM_001329914,NM_032824,NR_039928,NR_039929	0,13626,101300,101300,126656,126656	ANAPC1,MERTK,MIR4771-1,MIR4771-2,TMEM87B
6_50_peak_2829_lociStitched	chr1	179836767	179865367	6	7667	16296.3	4344.34	357	1	NM_001199260,NM_001349934,NM_001349935,NM_001349936,NM_001349937,NM_145034,NM_001349933,NM_001349931,NM_022347,NM_001267578,NM_015602	0,0,0,0,0,0,0,0,0,0,0	TOR1AIP1,TOR1AIP2
50_peak_16496	chr19	2081131	2090839	50	9709	13408.7	1459.11	358	1	NM_130807,NM_001031735,NM_001039846,NM_001261826,NM_003938	0,6029,6029,10148,10148	AP3D1,IZUMO4,MOB3A
4_50_peak_12577_lociStitched	chr15	79164682	79185398	4	6662	15222.1	3308.35	359	1	NM_001265603,NM_006791,NM_206839,NM_001265604,NM_001265605	0,0,0,0,0	MORF4L1
12_50_peak_23125_lociStitched	chr22	42140992	42187745	12	24790	15681	3772.97	360	1	NM_152513,NM_001304797,NM_024821,NM_004599,NR_103834	0,8881,8881,41338,41338	CCDC134,MEI1,SREBF2
6_50_peak_35584_lociStitched	chr8	86088737	86123244	6	15643	14613.7	2712.25	361	1	NR_134311,NM_001083588,NM_001951,NM_001083589,NM_001099670,NM_001099671,NM_001099672,NM_001099673,NM_001293320	0,0,0,0,3044,3044,3044,3044,3044	C8orf59,E2F5,LOC102723322
5_50_peak_22095_lociStitched	chr21	15889042	15918950	5	18870	15887.1	3992.72	362	1	NM_001286523,NM_022136,NM_001256370,NR_046512,NM_001256579	0,0,0,35573,44763	LOC388813,SAMSN1,SAMSN1-AS1
12_50_peak_20201_lociStitched	chr2	174783537	174831193	12	21597	15683.6	3793.42	363	1	NM_001017371,NM_001172712,NM_003111,NR_136175,NM_001011708,NM_001328688,NM_013341	0,0,0,58815,105982,105982,105982	LINC01960,OLA1,SP3
6_50_peak_25654_lociStitched	chr3	156234889	156279644	6	22098	17830.4	5961.37	364	1	NM_001308217,NM_172160,NM_003471,NM_172159,NM_001308222,NM_001308205,NM_001308204,NM_001308197,NM_007107	0,0,0,0,0,0,0,0,0	KCNAB1,SSR3
3_50_peak_25017_lociStitched	chr3	114855818	114879823	3	11748	15094.3	3228.67	365	1	NM_001348800,NM_001348801,NM_001348802,NM_001348803,NM_015642	0,0,0,0,0	ZBTB20
3_50_peak_3872_lociStitched	chr1	245108456	245135773	3	4783	15054.4	3193.36	366	1	NR_111907,NM_032328,NM_001290327,NM_001143943,NR_026587	0,0,0,0,0	EFCAB2,LOC101928068
3_50_peak_37798_lociStitched	chr9	130665751	130681654	3	12327	14056.7	2199.38	367	1	NM_001287002,NR_104629,NM_175039,NM_175040,NM_173492,NM_001135219	0,0,0,0,2154,2154	PIP5KL1,ST6GALNAC4,ST6GALNAC6
1_50_peak_23919_lociStitched	chr3	39186819	39195585	1	8767	13161.3	1315.78	368	1	NM_001320559,NM_033027,NM_001320560,NM_001105513,NM_145755	0,0,0,6426,6426	CSRNP1,TTC21A
3_50_peak_12154_lociStitched	chr15	64379930	64403137	3	12101	15523.2	3685.27	369	1	NM_001014812,NM_001289108,NM_032231,NR_110310,NM_001242933,NM_003099,NM_148955	0,0,0,0,0,0,0	FAM96A,SNX1
8_50_peak_13459_lociStitched	chr16	22185793	22222278	8	16022	14889.5	3123.12	370	1	NM_013302,NM_173615,NM_001258033,NM_001258034,NM_001258035,NM_001258036,NM_018119,NR_047581	0,17507,86418,86418,86418,86418,86418,86418	EEF2K,POLR3E,VWA3A
11_50_peak_3553_lociStitched	chr1	223899850	223940836	11	20839	16869.8	5115.05	371	1	NM_001146068,NM_001748,NM_001031685,NM_005426,NM_001143962	0,0,26759,26759,46415	CAPN2,CAPN8,TP53BP2
8_50_peak_30085_lociStitched	chr5	173146635	173175580	8	16391	14122.3	2379.28	372	1	NR_108027,NR_146727,NR_108028,NM_001159651,NM_138369	0,13784,38213,102970,102970	BOD1,LINC01484,LINC01485,LINC01942
6_50_peak_3598_lociStitched	chr1	226168587	226190776	6	13214	14693.6	2975.54	373	1	NM_152608,NM_001172425,NM_003240,NM_001271681,NM_013328	0,39396,39396,56548,56548	LEFTY2,PYCR2,SDE2
3_50_peak_287_lociStitched	chr1	17221849	17241023	3	4569	15251	3545.27	374	1	NR_135058,NR_135059,NR_135056,NR_135057,NM_014675	5689,5689,5877,5877,7422	CROCC,LOC105376805
7_50_peak_23034_lociStitched	chr22	39885885	39926054	7	20664	15420.9	3735.72	375	1	NM_002409,NM_001098270,NM_001304564,NR_130790,NM_019008,NR_130789,NM_001675,NM_182810,NM_194326,NR_130151	0,0,0,0,0,0,0,0,0,0	ATF4,MGAT3,MIEF1,RPS19BP1
6_50_peak_38564_lociStitched	chrX	106942539	106986352	6	15525	13428.7	1743.76	376	1	NM_001015881,NM_004089,NM_198057,NM_001318468,NM_001318470	0,0,0,0,0	TSC22D3
6_50_peak_31438_lociStitched	chr6	53190524	53224930	6	9721	15899	4214.73	377	1	NM_001301856,NM_001242828,NM_001242830,NM_021814,NM_001242831,NR_046241	0,0,0,0,0,0	ELOVL5,RPS16P5
3_50_peak_28109_lociStitched	chr4	185184898	185210357	3	15275	14280	2647.74	378	1	NM_153343,NR_040108,NR_125933,NR_125934,NM_002199	45785,51827,76357,76357,98519	ENPP6,IRF2,LINC02362,LINC02363
12_50_peak_12037_lociStitched	chr15	58987220	59042781	12	14683	20252	8639.74	379	1	NM_001110,NM_001320570,NR_073415,NR_135474,NM_001040450	0,0,1415,17490,20610	ADAM10,HSP90AB4P,LOC101928725,MINDY2
7_50_peak_37898_lociStitched	chr9	134248242	134299404	7	14001	17589.5	6016.65	380	1	NM_013318,NR_002914,NR_003050,NM_032728,NR_002914,NR_003050	6073,61648,61648,63594,66469,66469	PLPP7,PRRC2B,SNORD62A,SNORD62B
10_50_peak_4975_lociStitched	chr10	92950002	92984450	10	20853	14447.5	2893.63	381	1	NR_046435,NM_001257101,NM_001256549,NR_046310,NM_032373	0,0,0,0,0	PCGF5
13_50_peak_10791_lociStitched	chr14	65748558	65803993	13	23562	16098.3	4545.67	382	1	NR_039857,NR_103769,NM_004480,NM_178155,NM_178156,NR_038167	0,59494,73317,73317,73317,73317	FUT8,LINC02324,MIR4708
10_50_peak_4186_lociStitched	chr10	22232473	22295195	10	20188	16728	5180.84	383	1	NM_022365,NM_001324297,NM_004641,NR_136736,NM_001195626	0,199915,199915,199915,199915	DNAJC1,MLLT10
7_50_peak_20252_lociStitched	chr2	178071943	178111147	7	10307	14795.6	3289.22	384	1	NM_001330247,NM_001330248,NM_001330249,NM_001330250,NM_001330251,NM_194247,NR_138470,NR_039646,NR_049831,NM_001145412,NM_001145413,NM_001313900,NM_001313901,NM_001313904,NM_001313902,NM_001313903,NM_006164	0,0,0,0,0,0,0,0,0,0,0,0,0,0,0,0,0	HNRNPA3,MIR4444-1,MIR4444-2,NFE2L2
5_50_peak_25365_lociStitched	chr3	135882700	135917225	5	12313	15453.4	3960.02	385	1	NM_001145417,NM_018133,NM_001190447,NM_002718,NM_181897	0,0,15949,15949,15949	MSL2,PPP2R3A
6_50_peak_20225_lociStitched	chr2	175433300	175466118	6	18475	14118.3	2625.44	386	1	NM_003387,NM_001077269,NR_125730,NM_001033045,NM_001267050,NM_001267051,NM_152529	0,0,10501,81485,81485,81485,81485	GPR155,RNU6-2,WIPF1
50_peak_16445	chr19	1247933	1254569	50	6637	12647.6	1158.65	387	1	NM_177401,NM_001001975,NM_001687,NM_152769,NR_027271	0,3110,3110,9944,12901	ATP5F1D,CBARP,CIRBP-AS1,MIDN
4_50_peak_6801_lociStitched	chr11	82866739	82893700	4	12969	15057.7	3572.33	388	1	NM_001346413,NM_001346414,NM_001346415,NM_015885,NR_149009	0,0,0,0,1833	LOC100506282,PCF11
9_50_peak_13643_lociStitched	chr16	30194106	30240251	9	19881	16644.5	5182.08	389	1	NM_001193333,NM_007074,NR_002454,NR_135304,NM_001031827,NM_001039182,NM_001320579,NM_001320607,NM_001014999,NM_001015000,NM_024044,NM_178044,NR_037608,NR_037609,NM_001017390,NM_177552,NR_002556,NR_002557,NM_001321892,NM_001355401	0,0,0,0,0,0,0,0,0,0,0,0,0,0,0,0,0,0,0,0	BOLA2,BOLA2B,CORO1A,LOC388242,LOC606724,LOC613038,NPIPB12,NPIPB13,SLX1A,SLX1A-SULT1A3,SLX1B,SLX1B-SULT1A4,SULT1A3,SULT1A4
9_50_peak_34916_lociStitched	chr8	22297678	22333576	9	17437	14251.5	2796.45	390	1	NM_001243974,NM_001243975,NM_005605,NM_001135154,NM_001128431,NM_001351655,NM_001351656,NM_001351657,NM_001351658,NM_015359,NM_001135153,NM_001351659,NM_001351660	0,0,0,6039,17430,17430,17430,17430,17430,17430,17430,17430,17430	PPP3CC,SLC39A14
50_peak_25274	chr3	128994996	129006467	50	11472	12987.5	1533.67	391	1	NM_016128,NM_020187,NM_001006109,NR_106884,NM_006026	0,0,0,3911,27147	COPG1,H1FX,HMCES,MIR6826
8_50_peak_4721_lociStitched	chr10	73473402	73533706	8	17906	16378.6	4926.84	392	1	NM_001171930,NM_022124,NM_001164375,NM_001168390,NM_022153	0,0,0,0,0	C10orf105,CDH23,VSIR
13_50_peak_21208_lociStitched	chr20	9437835	9512143	13	31242	17603.6	6160.13	393	1	NM_001172646,NM_182797,NM_000933,NR_109957,NM_001199897,NM_012261	0,0,0,0,0,0	LAMP5,LAMP5-AS1,PLCB4
2_50_peak_15014_lociStitched	chr17	43297780	43310845	2	12165	12628.6	1212.43	394	1	NR_147507,NM_005892,NR_024434,NR_110325,NR_110326	0,0,14447,14447,14447	FMNL1,LOC339192,MAP3K14-AS1
4_50_peak_5646_lociStitched	chr11	7532555	7556089	4	12209	14231	2821.73	395	1	NM_198474,NM_001351853,NM_001351854,NM_001351855,NM_001351856,NM_001351862,NM_003621,NR_147792	0,0,0,0,0,0,0,0	OLFML1,PPFIBP2
7_50_peak_37698_lociStitched	chr9	126080077	126106625	7	9039	14890.8	3512.3	396	1	NM_173689,NR_104603,NM_001352964,NM_001352965,NM_020946	11821,24433,35308,35308,35308	CRB2,DENND1A
3_50_peak_9284_lociStitched	chr12	122232108	122250739	3	12440	12913.1	1559.41	397	1	NR_002809,NM_001353345,NM_019034,NM_001080825,NM_002150,NM_001171993	0,0,515,12135,26694,26694	HPD,LINC01089,RHOF,SETD1B,TMEM120B
3_50_peak_12344_lociStitched	chr15	69104598	69126807	3	6737	14844.5	3504.58	398	1	NM_006305,NR_031680,NR_026808,NR_036197,NM_001324014,NM_006091,NM_001190456,NM_001190457,NM_001324015	0,0,5159,10335,84455,84455,84455,84455,84455	ANP32A,ANP32A-IT1,CORO2B,MIR4312,MIR548H4
12_50_peak_12190_lociStitched	chr15	65107132	65170503	12	21807	20570.2	9239.49	399	1	NM_001286496,NM_001286497,NM_001286499,NM_025049,NM_001195059,NM_025201	0,0,0,0,0,0	PIF1,PLEKHO2
7_50_peak_22334_lociStitched	chr21	36577005	36608641	7	14190	15340.3	4027.26	400	1	NR_073512,NM_001754,NR_026812,NM_001001890,NM_001122607	136164,155411,165283,316019,316019	LOC100506403,RUNX1,RUNX1-IT1
1_50_peak_5534_lociStitched	chr11	502466	507804	1	5339	11957.7	650.702	401	1	NM_002939,NM_203383,NM_203384,NM_203385,NM_203386,NM_203387,NM_203388,NM_203389	0,0,0,0,0,0,0,0	RNH1
14_50_peak_31125_lociStitched	chr6	35591637	35657320	14	14722	18700	7428.75	402	1	NM_001145776,NM_004117,NM_001145775,NM_001145777,NR_049873	0,0,0,0,0	FKBP5,MIR5690
3_50_peak_32327_lociStitched	chr6	136603455	136612424	3	5920	12069.6	808.107	403	1	NM_001077440,NM_001077441,NM_001301038,NM_014739,NM_001099286,NM_001318738,NM_138419	0,0,0,0,31983,31983,31983	BCLAF1,MTFR2
8_50_peak_36058_lociStitched	chr8	126266273	126308327	8	18545	14891.3	3637.67	404	1	NM_001349485,NM_001349486,NM_173685,NR_146191,NM_001349487,NR_146192	0,0,0,0,71460,71460	NSMCE2
11_50_peak_21764_lociStitched	chr20	46096740	46145608	11	21626	14938.9	3704.19	405	1	NM_001174087,NM_001174088,NM_006534,NM_181659,NR_146496	0,0,0,0,55853	LINC01754,NCOA3
5_50_peak_24539_lociStitched	chr3	69130591	69155625	5	19032	14184.3	2951.51	406	1	NM_006407,NM_003968,NM_198195,NM_001304418,NM_198271	0,1068,1068,2198,2198	ARL6IP5,LMOD3,UBA3
9_50_peak_29928_lociStitched	chr5	154132975	154172861	9	21668	14283.2	3055.27	407	1	NM_015315,NM_032385,NR_039667,NM_001301083,NM_001301082	0,25191,36157,64948,65216	CNOT8,FAXDC2,LARP1,MIR378H
6_50_peak_37197_lociStitched	chr9	88932363	88969987	6	14671	16095.5	4876.07	408	1	NM_001330718,NM_001185059,NM_001185074,NM_024617,NM_030940	0,0,0,0,34874	ISCA1,ZCCHC6
14_50_peak_31720_lociStitched	chr6	88331482	88412892	14	20812	17991.6	6781.45	409	1	NM_001197259,NM_012381,NM_181837,NM_018064,NM_001318785,NM_001350505,NM_001350506,NM_001350507,NM_001350508,NM_001350509,NM_001350510,NM_001350511,NM_020320,NR_134857,NR_146738,NR_146739,NR_146740,NR_146741,NR_146742,NR_146743,NR_146744,NR_146745,NR_146746,NR_146747,NR_146748,NR_146749,NR_146750,NR_146751,NR_146752,NR_146753,NR_146754,NR_146755,NR_146756,NR_146757,NR_146758,NR_146759	0,0,0,0,31733,31733,31733,31733,31733,31733,31733,31733,31733,31733,31733,31733,31733,31733,31733,31733,31733,31733,31733,31733,31733,31733,31733,31733,31733,31733,31733,31733,31733,31733,31733,31733	AKIRIN2,ORC3,RARS2
4_50_peak_7766_lociStitched	chr12	25504978	25540920	4	8739	14222.2	3019.13	410	1	NM_001145728,NM_001256266,NM_152590,NM_004985,NM_033360	88096,88096,88096,101114,101114	KRAS,LMNTD1
4_50_peak_2135_lociStitched	chr1	154180264	154197366	4	10474	13498.6	2296.8	411	1	NM_001098616,NM_001297717,NM_001297718,NM_001297720,NM_015449,NM_138740,NM_001297721,NM_001297723,NM_001127320,NM_001287815,NM_014847,NM_001287816,NM_001330730	0,0,0,0,0,0,0,0,0,0,0,0,0	C1orf43,UBAP2L
4_50_peak_27047_lociStitched	chr4	78721930	78748778	4	12875	13496.5	2311.61	412	1	NM_001286790,NM_144571,NM_020236,NM_006419,NM_001166133,NM_025074	0,0,35027,188943,229946,229946	CNOT6L,CXCL13,FRAS1,MRPL1
5_50_peak_24384_lociStitched	chr3	57562556	57585178	5	9036	13921.6	2744.05	413	1	NM_001322176,NM_001660,NR_132369,NR_132370,NM_001322177,NM_177966	0,0,0,0,13283,13283	ARF4,ARF4-AS1,PDE12
3_50_peak_438_lociStitched	chr1	26436547	26454539	3	16649	12738.3	1565.3	414	1	NM_001243532,NM_001243533,NM_152835,NM_024869,NM_015871	0,0,0,30972,41849	FAM110D,PDIK1L,ZNF593
1_50_peak_34346_lociStitched	chr7	129586540	129592817	1	6278	11719.2	574.346	415	1	NM_001202498,NM_003344,NM_182697,NM_001282190,NM_001282191,NM_016478	0,0,0,65309,65309,65309	UBE2H,ZC3HC1
11_50_peak_18403_lociStitched	chr2	37518587	37588158	11	19596	16954.5	5816.14	416	1	NM_005813,NM_012413,NR_146402,NR_146405,NR_146409	0,0,20080,20080,29105	NDUFAF7,PRKD3,QPCT
8_50_peak_23581_lociStitched	chr3	16925649	16970792	8	18366	16725.5	5611.27	417	1	NM_001144382,NM_015184,NR_037465,NM_001134381,NM_014744,NM_001349073,NM_001349074,NM_001349075,NM_001349076,NM_001349077,NM_001349078,NM_001349079,NM_001349080,NM_001349081,NM_001349082,NM_001349083,NM_001349084,NM_001349085,NM_001349086,NM_001349087,NM_001349088,NM_001349089,NM_001349090,NM_001349091	0,3790,3896,227862,227862,227862,227862,227862,227862,227862,227862,227862,227862,227862,227862,227862,227862,227862,227862,227862,227862,227862,227862,227862	MIR3714,PLCL2,TBC1D5
4_50_peak_21863_lociStitched	chr20	49121211	49143580	4	14214	13164.2	2051.24	418	1	NM_001278618,NM_002827,NR_030375,NM_080829,NM_001290268,NR_110890	0,0,58743,59065,59065,59065	MIR645,PTPN1,RIPOR3
1_50_peak_20301_lociStitched	chr2	182168717	182180272	1	11556	12181.3	1088.48	419	1	NR_130784,NR_039637,NM_001316312,NM_000885,NM_001030311,NM_001030312,NM_001030313,NM_001160277,NM_201548,NR_027689,NR_027690	0,0,141347,141347,221129,221129,221129,221129,221129,221129,221129	CERKL,ITGA4,LINC01934,MIR4437
3_50_peak_7155_lociStitched	chr11	115090316	115109837	3	7216	13815	2732.94	420	1	NM_001098517,NM_001301043,NM_001301044,NM_001301045,NM_014333	0,0,0,0,0	CADM1
4_50_peak_16852_lociStitched	chr19	11196080	11208755	4	8221	13343	2263.76	421	1	NM_000527,NM_001195798,NM_001195799,NM_001195800,NM_001195803	0,0,0,0,0	LDLR
5_50_peak_15974_lociStitched	chr18	13353002	13390036	5	16804	15587.6	4544.07	422	1	NM_181482,NM_181481,NR_040031,NR_049822,NR_146617	0,0,29462,69910,110928	C18orf15,LDLRAD4,LDLRAD4-AS1,MIR5190
12_50_peak_32482_lociStitched	chr6	144626671	144685880	12	22304	16016	5020.92	423	1	NM_007124,NR_132778,NM_003764,NM_031287,NM_001080951,NM_001080955,NM_001289037,NM_001289038,NM_001289039,NM_001289040,NM_001289042,NM_001289043,NM_001289044	0,40911,113596,209918,240936,240936,240936,240936,240936,240936,240936,240936,240936	PLAGL1,SF3B5,SNORA98,STX11,UTRN
11_50_peak_1861_lociStitched	chr1	143913719	143967879	11	15343	18165.3	7203.28	424	1	NM_001345942,NR_144320,NM_001346067,NR_144349,NM_001287385,NM_001346070,NM_001346071,NM_001346068	0,0,0,0,560,560,560,560	FAM72C,FAM72D
4_50_peak_6591_lociStitched	chr11	72523030	72547658	4	14159	14084.8	3125.29	425	1	NM_001318766,NM_033388,NM_014824,NM_006645,NR_039841	0,0,132,18281,28394	ATG16L2,FCHSD2,MIR4692,STARD10
3_50_peak_23627_lociStitched	chr3	20080569	20102977	3	14429	13704.7	2771.87	426	1	NM_003884,NR_027694,NM_001252657,NM_001292048,NM_004162	0,26805,26805,53903,53903	KAT2B,PP2D1,RAB5A
7_50_peak_17116_lociStitched	chr19	17480469	17519405	7	10202	17003.4	6074.02	427	1	NM_031310,NM_004335,NR_130765,NR_130766,NM_001304547	0,0,0,0,0	BISPR,BST2,MVB12A,PLVAP
50_peak_2400	chr1	160707966	160723846	50	15881	13197.9	2269.25	428	1	NM_001282588,NM_001282589,NM_001282590,NM_001282591,NM_001282592,NM_001282593,NM_001282594,NM_001282595,NM_001282596,NM_021181	0,0,0,0,0,0,0,0,0,0	SLAMF7
9_50_peak_4334_lociStitched	chr10	32595265	32636875	9	15126	14567.7	3640.88	429	1	NM_001272019,NM_001272004,NM_025209,NM_001282391,NR_104159,NR_104160,NR_104163	0,0,0,0,0,0,0	EPC1,LOC102031319
3_50_peak_16402_lociStitched	chr19	872012	893823	3	4624	14809.7	3888.9	430	1	NM_005481,NR_125730,NM_138774,NM_001317335,NM_001928	0,0,2680,8444,8444	CFD,MED16,R3HDM4,RNU6-2
5_50_peak_9521_lociStitched	chr13	27998230	28034133	5	14494	15416.7	4516.6	431	1	NM_002097,NM_001166262,NM_001166261,NM_001166263,NM_152912	0,0,0,0,0	GTF3A,MTIF3
3_50_peak_28453_lociStitched	chr5	42991441	43021108	3	11649	13329.4	2432.69	432	1	NR_104643,NR_034086,NR_104649,NR_104650,NR_104651,NR_034085	0,0,0,0,0,0	FLJ32255,LOC648987
5_50_peak_21175_lociStitched	chr20	5566829	5592233	5	18012	12900.2	2004.38	433	1	NM_019593,NR_109860,NR_015406,NR_029405,NM_001303479,NM_001303477,NM_001303478,NM_152504	0,76182,81588,109050,138800,138800,138800,138800	C20orf196,GPCPD1,LINC00654,LINC01729,LOC643406
5_50_peak_25477_lociStitched	chr3	142126744	142167450	5	8245	15509	4620.13	434	1	NM_001282857,NM_019001,NM_001282859,NM_001184,NM_001354579	0,0,0,627,627	ATR,XRN1
50_peak_16954	chr19	13956632	13958934	50	2303	11275.2	393.412	435	1	NR_029495,NR_029501,NR_029497,NR_036515,NM_023072	9160,9302,9460,9530,13589	LOC284454,MIR23A,MIR24-2,MIR27A,ZSWIM4
5_50_peak_31030_lociStitched	chr6	33538134	33558715	5	10258	13241.8	2364.76	436	1	NM_001188,NR_028361,NR_027908,NM_002224,NR_134628	0,0,0,30441,40306	BAK1,GGNBP1,ITPR3,LINC00336,LOC101929188
3_50_peak_3260_lociStitched	chr1	204367287	204381797	3	8187	13011.1	2156.19	437	1	NM_032833,NM_002646,NR_027022,NM_014935,NM_001204171,NM_001204172,NM_001278516,NM_001278517,NM_001278518,NM_001278519,NM_002393	0,9961,28441,38231,103710,103710,103710,103710,103710,103710,103710	LINC00628,MDM4,PIK3C2B,PLEKHA6,PPP1R15B
1_50_peak_29282_lociStitched	chr5	109024243	109041103	1	16861	12245.4	1392.64	438	1	NM_002372,NR_033175,NM_014819,NR_149040,NM_005246,NM_001308028,NR_146155,NM_001308031	0,177780,278569,362174,491703,491703,491703,491703	FER,LINC01848,LOC285638,MAN2A1,PJA2
1_50_peak_20931_lociStitched	chr2	232570699	232579992	1	9294	11603.2	768.531	439	1	NM_001099285,NM_002823,NR_036052,NR_036262,NR_036263,NR_128710	0,0,0,0,0,0	MIR1244-1,MIR1244-2,MIR1244-3,MIR1244-4,PTMA
6_50_peak_33771_lociStitched	chr7	90329964	90379136	6	18519	14845	4017.35	440	1	NM_001287135,NM_012395,NM_001287136,NM_001287137,NM_001185072,NM_001185073,NM_012129	0,0,0,0,284697,284697,284697	CDK14,CLDN12
3_50_peak_12481_lociStitched	chr15	75491356	75512597	3	17577	14184.7	3360.33	441	1	NM_015492,NM_001321990,NM_001164404,NM_001145224,NM_001284377,NM_001284378,NM_001321845,NM_001321846,NM_001321847,NM_017828,NR_104313,NR_104312	0,6497,38302,62585,115740,115740,115740,115740,115740,115740,115740,115740	C15orf39,COMMD4,GOLGA6C,GOLGA6D,LOC105376731
7_50_peak_22931_lociStitched	chr22	37614243	37642145	7	21069	13387.4	2566.98	442	1	NM_002872,NM_001051,NM_001278687,NM_031910,NM_182486	0,5828,7515,29914,29914	C1QTNF6,RAC2,SSTR3
4_50_peak_18372_lociStitched	chr2	33700365	33725298	4	17862	12808.1	2024.56	443	1	NM_001349975,NM_001349978,NM_170672,NM_001349979,NM_001139488,NM_001349976,NM_001349977,NM_001349980,NM_001349981	0,0,0,0,0,0,0,0,0	RASGRP3
4_50_peak_34012_lociStitched	chr7	104563111	104587071	4	10172	12811.4	2031.81	444	1	NR_027374,NM_199000,NR_039981,NR_024586,NM_018682,NM_182931	0,14109,35123,63918,67566,67566	KMT2E,KMT2E-AS1,LHFPL3,LHFPL3-AS2,LINC01004
11_50_peak_15139_lociStitched	chr17	47710292	47755767	11	17343	14524.7	3747.14	445	1	NM_001007226,NM_001007227,NM_001007228,NM_001007229,NM_001007230,NM_003563	0,0,0,0,0,0	SPOP
1_50_peak_16453_lociStitched	chr19	1406439	1416774	1	10336	12318.3	1541.98	446	1	NM_001352033,NM_001352034,NM_001352035,NM_018959,NM_170711	0,0,0,0,0	DAZAP1
1_50_peak_12069_lociStitched	chr15	59976485	59982705	1	6221	11872.7	1096.59	447	1	NM_001320675,NM_001320674,NM_004330,NM_001320930,NM_004492	0,0,0,26746,26749	BNIP2,GTF2A2
50_peak_6342	chr11	64892561	64903569	50	11009	12002	1231.8	448	1	NR_037567,NM_004927,NR_037568,NM_032431,NM_172230,NR_106809	0,0,0,0,0,0	MIR6751,MRPL49,SYVN1
15_50_peak_21631_lociStitched	chr20	39656753	39710012	15	21860	14891.2	4122.25	449	1	NM_003286,NR_145524,NR_145525,NR_109889,NM_002660,NM_182811	0,2718,2718,16622,56149,56149	LOC100128988,PLCG1,PLCG1-AS1,TOP1
13_50_peak_19969_lociStitched	chr2	161181920	161232868	13	26764	14958.3	4198.12	450	1	NM_002897,NM_016836,NR_039946,NR_103775,NM_000888,NM_001282353,NM_001282354,NM_001282355,NM_001282388,NM_001282389,NM_001282390	0,0,31453,53515,125097,125097,125097,125097,125097,125097,125097	ITGB6,LINC02478,MIR4785,RBMS1
4_50_peak_21329_lociStitched	chr20	23330058	23347527	4	9141	12240.5	1497.09	451	1	NM_013248,NR_109884,NM_001317012,NM_022482,NM_001317019	0,0,0,0,0	GZF1,LINC01431,NXT1
1_50_peak_8550_lociStitched	chr12	72079251	72089943	1	10693	11663.9	934.481	452	1	NM_018279,NM_031435,NM_144982,NM_014999,NM_001277226,NM_001277227,NM_003667,NR_110596	0,4824,21503,58700,99164,99164,99164,99164	LGR5,RAB21,THAP2,TMEM19,ZFC3H1
8_50_peak_31823_lociStitched	chr6	96023803	96050013	8	14440	12633.2	1908.09	453	1	NR_104136,NR_047502,NM_024641,NM_006581,NM_015323	0,0,0,413832,919689	FUT9,MANEA,MANEA-DT,UFL1
6_50_peak_31089_lociStitched	chr6	35265124	35300361	6	14138	14986.3	4274.25	454	1	NM_022047,NM_001292032,NM_003427,NM_177435,NM_001171818,NM_001171819,NM_001171820,NM_006238	0,1361,1361,9974,9974,9974,9974,9974	DEF6,PPARD,ZNF76
2_50_peak_37032_lociStitched	chr9	70486162	70498189	2	10965	12735.4	2048.2	455	1	NM_001330668,NM_001024916,NM_001286835,NM_001286836,NR_104600	0,0,0,0,0	CBWD5
8_50_peak_28139_lociStitched	chr4	185537297	185571508	8	17803	14197.6	3516.89	456	1	NR_131967,NR_131965,NR_131966,NM_001354777,NM_001354778,NM_001354779,NM_001354780,NM_001354781,NM_001354782,NM_001354783,NM_001354784,NM_004346,NM_032991,NM_001300767,NM_001300768,NM_001345891,NM_001345892,NM_001345893,NM_001345894,NM_001345895,NM_001345896,NM_001345897,NM_001345898,NM_001345899,NM_001345900,NM_001345901,NM_152683,NR_144312,NR_144313,NR_144314	0,0,0,0,0,0,0,0,0,0,0,0,0,0,0,0,0,0,0,0,0,0,0,0,0,0,0,0,0,0	CASP3,LINC02365,PRIMPOL
4_50_peak_14187_lociStitched	chr16	89542763	89558149	4	9959	11816.4	1164.72	457	1	NM_001256182,NM_001256183,NM_013275,NR_045839,NM_199367,NM_003119	0,0,0,0,16647,16647	ANKRD11,SPG7
10_50_peak_35859_lociStitched	chr8	107669264	107717590	10	15995	14860.2	4223.69	458	1	NM_001198533,NM_018002,NM_001198532,NM_181354,NM_001198534,NM_001198535	0,0,0,0,20745,20745	OXR1
7_50_peak_24197_lociStitched	chr3	49423299	49454019	7	9906	13894.7	3274.75	459	1	NM_001313941,NM_001313943,NM_001313944,NM_001313945,NM_001313946,NM_001313947,NM_001664,NM_022171	0,0,0,0,0,0,0,0	RHOA,TCTA
9_50_peak_10260_lociStitched	chr13	114519772	114567781	9	21475	14273.1	3663.09	460	1	NR_044995,NM_000820,NR_044993,NM_001348663,NM_182614	0,0,0,4557,4557	GAS6,GAS6-AS1,GAS6-AS2,TMEM255B
6_50_peak_15485_lociStitched	chr17	66427506	66459281	6	20489	13472.6	2875.64	461	1	NM_001352905,NM_001352909,NM_001352910,NM_001278433,NM_001320772,NM_017983,NR_135470,NR_135471	0,0,0,0,0,0,0,0	ARSG,PRKAR1A,WIPI1
9_50_peak_10943_lociStitched	chr14	74207358	74254759	9	22134	14722.8	4133.37	462	1	NM_194278,NM_001043318,NR_039727,NR_109995,NM_006029	0,0,0,0,26231	ELMSAN1,LOC100506476,MIR4505,PNMA1
10_50_peak_34501_lociStitched	chr7	138744220	138795483	10	20177	14856	4285.59	463	1	NM_020119,NM_024625,NM_001321742,NM_001144920,NM_001144923,NM_001287512,NM_001287513,NM_001318333,NM_001321740,NM_001321741,NM_024926	0,0,23007,23007,23007,23007,23007,23007,23007,23007,23007	TTC26,ZC3HAV1
3_50_peak_34795_lociStitched	chr8	12607368	12624799	3	9986	11999.5	1450.26	464	1	NM_001329976,NM_152271,NR_138255,NR_138256,NR_015383	0,0,0,0,0	LOC340357,LONRF1
4_50_peak_37648_lociStitched	chr9	125023979	125049133	4	7357	13708.9	3176.95	465	1	NM_033117,NR_027125,NR_027126,NM_001173512,NM_001346339,NM_001346341,NM_001346343,NM_001346345,NM_001346347,NM_138777,NM_199177,NR_144421	0,0,0,0,0,0,0,0,0,0,0,0	MRRF,RBM18
7_50_peak_5302_lociStitched	chr10	112601084	112642352	7	16063	14043.5	3520.16	466	1	NR_026932,NM_001199492,NM_014456,NM_145341,NM_001134363	0,0,0,0,1856	PDCD4,PDCD4-AS1,RBM20
50_peak_2182	chr1	154908062	154911853	50	3792	11140.6	617.554	467	1	NM_001323011,NM_001348696,NM_006556,NM_001323012,NM_001317734,NM_001317735,NM_020524	0,0,0,0,4706,4706,4706	PBXIP1,PMVK
6_50_peak_35751_lociStitched	chr8	101936903	101966236	6	9366	13041.5	2540.24	468	1	NM_001135702,NM_001135700,NM_001135701,NM_145690,NM_001135699,NM_003406	0,0,0,0,0,0	YWHAZ
1_50_peak_14401_lociStitched	chr17	7209845	7219580	1	9736	11319.9	821.634	469	1	NM_001143760,NM_001970,NM_001143761,NM_001143762,NM_004489,NM_001005408,NM_032442	0,0,0,0,0,0,0	EIF5A,GPS2,NEURL4
50_peak_3243	chr1	203731160	203747938	50	16779	12570.1	2073.76	470	1	NM_001136190,NM_017773,NM_001282878,NM_001319238,NM_001319239,NM_001350261,NM_001350262,NM_001350263,NM_001350264,NM_001350265,NM_001350266,NM_014827	0,0,0,16727,16727,16727,16727,16727,16727,16727,16727,16727	LAX1,ZC3H11A
2_50_peak_24952_lociStitched	chr3	113454930	113468960	2	10329	12398.3	1934.74	471	1	NM_001308445,NM_025146,NM_001690,NM_001009899,NR_111981	0,0,0,39438,39438	ATP6V1A,NAA50,USF3
2_50_peak_15611_lociStitched	chr17	74257830	74272270	2	11943	11798.9	1351.58	472	1	NM_182565,NM_032134,NR_130649,NM_001330501,NM_052916	0,0,0,21439,21441	QRICH2,RNF157,UBALD2
4_50_peak_37019_lociStitched	chr9	69240311	69270320	4	8494	15034.5	4588.38	473	1	NM_001085457,NM_001286836,NM_001085476,NR_147036,NR_147037	0,0,38108,42269,58153	CBWD5,CBWD6,FOXD4L6,LOC440896
8_50_peak_22161_lociStitched	chr21	27104151	27131036	8	9895	13609.2	3167.05	474	1	NM_001003696,NM_001003697,NM_001003701,NM_001003703,NM_001320266,NM_001320267,NM_001685,NM_001197297,NM_002040	0,0,0,0,0,0,0,0,0	ATP5PF,GABPA
2_50_peak_17731_lociStitched	chr19	48823900	48837632	2	9312	11771.1	1348.48	475	1	NM_001425,NM_001313905,NM_001303538,NM_001303539,NM_001303540,NM_018273,NR_130317	0,0,0,0,0,0,0	EMP3,TMEM143
3_50_peak_22277_lociStitched	chr21	34909778	34918933	3	6577	11505.1	1094.94	476	1	NM_000819,NM_001136005,NM_001136006,NM_175085,NM_001291411,NM_032195,NM_001291412,NM_138927,NR_103797	0,0,0,0,0,0,0,0,0	GART,SON
3_50_peak_25177_lociStitched	chr3	122279515	122292905	3	10265	12089.8	1681.78	477	1	NM_001146102,NM_001146105,NM_001146104,NM_001146103,NM_031458,NM_001146106,NM_138287	0,0,0,0,0,0,0	DTX3L,PARP9
6_50_peak_27139_lociStitched	chr4	87851795	87883761	6	16394	12955.8	2573.26	478	1	NR_038841,NM_001166693,NM_144645,NM_001313959,NM_001313960	0,0,38221,44379,44379	AFF1,AFF1-AS1,C4orf36
9_50_peak_21681_lociStitched	chr20	43583948	43626891	9	16767	13883.5	3504.15	479	1	NR_134985,NR_134986,NM_006809,NR_038341,NR_147975,NR_147974,NM_001352385,NM_006282	0,0,0,0,0,0,0,0	PABPC1L,STK4,STK4-AS1,TOMM34
5_50_peak_35301_lociStitched	chr8	59956200	59997669	5	24337	14058	3682.45	480	1	NM_014729,NR_149030,NR_149031,NM_003580,NM_001144772	0,34100,34100,383797,384235	LOC100505501,NSMAF,TOX
4_50_peak_19252_lociStitched	chr2	89039321	89070272	4	18828	12977.8	2606.07	481	1	NM_144563,NR_015424,NR_039635,NR_135540,NM_004836	0,0,41612,107979,112228	ANKRD36BP2,EIF2AK3,LOC101928403,MIR4436A,RPIA
2_50_peak_12962_lociStitched	chr15	100104268	100112536	2	6248	12111.8	1771.01	482	1	NM_001352617,NM_001130926,NM_001130927,NM_001171894,NM_001319206,NM_001352614,NM_001352615,NM_001352618,NM_005587,NM_001352616	0,0,0,0,0,0,0,0,0,0	MEF2A
6_50_peak_37637_lociStitched	chr9	124104556	124136055	6	15669	14587.2	4261.81	483	1	NM_001270526,NM_001270527,NM_004099,NM_198194,NR_073037	0,0,0,0,0	STOM
5_50_peak_24293_lociStitched	chr3	52286809	52313588	5	16251	13700.1	3376.83	484	1	NM_025222,NR_029660,NM_144641,NM_001122870,NM_001144951,NM_145262,NR_026699,NR_026700,NR_026701,NR_026702	0,0,2195,2195,8248,8248,8248,8248,8248,8248	GLYCTK,MIRLET7G,PPM1M,WDR82
3_50_peak_5205_lociStitched	chr10	104401420	104434032	3	13633	12995.9	2729.62	485	1	NM_001345950,NM_030912,NR_144321,NM_004311,NM_016169	0,0,0,0,8207	ARL3,SUFU,TRIM8
11_50_peak_25455_lociStitched	chr3	141193981	141249535	11	14240	17082.9	6822.03	486	1	NM_001303245,NM_001303246,NM_006506,NM_001080412,NM_001350099,NM_001350100	0,0,0,25350,25350,25350	RASA2,ZBTB38
6_50_peak_16746_lociStitched	chr19	8509148	8553139	6	13639	16659.4	6400.69	487	1	NM_001297418,NM_005968,NM_031203,NM_032152,NM_001005415,NM_001005416,NM_016496	0,0,0,1801,5250,5250,5250	HNRNPM,MARCH2,PRAM1
8_50_peak_3128_lociStitched	chr1	198866156	198906974	8	18032	15698.6	5461.45	488	1	NR_040073,NR_029626,NR_029612,NR_110525,NR_126351	0,37875,38046,54744,78288	LINC01221,LINC01222,MIR181A1,MIR181A1HG,MIR181B1
14_50_peak_5388_lociStitched	chr10	121112686	121177044	14	23912	15291.5	5058.54	489	1	NM_005308,NR_039829,NM_002925,NM_001005339,NM_001033925,NM_001323964,NM_001323965,NM_001323967,NM_001323968,NM_001323969,NM_001323970,NM_003252,NR_136661,NR_136662,NR_136663	0,0,82295,82295,155934,155934,155934,155934,155934,155934,155934,155934,155934,155934,155934	GRK5,MIR4681,RGS10,TIAL1
6_50_peak_28758_lociStitched	chr5	68650876	68684938	6	14459	13076.4	2844.18	490	1	NM_016283,NM_001015891,NM_003187,NM_001015892,NM_133343,NM_133342,NM_133338,NM_133344,NM_001278622,NM_002873,NM_133340,NM_133341,NM_133339	0,0,0,0,0,0,0,0,0,0,0,0,0	AK6,RAD17,TAF9
3_50_peak_2193_lociStitched	chr1	154971280	154990695	3	11104	13039.1	2824.88	491	1	NM_001252406,NM_001256455,NR_045515,NR_046206,NR_049765	0,0,0,0,0	ZBTB7B
5_50_peak_24842_lociStitched	chr3	107907697	107943629	5	12735	14671	4459.16	492	1	NM_018010,NR_110030,NR_110028,NM_001282556,NM_001282558,NM_001282559	0,50241,50241,71708,71708,71708	HHLA2,IFT57,LINC01215
1_50_peak_8028_lociStitched	chr12	46119158	46127452	1	8295	11001.2	789.589	493	1	NR_028408,NM_001347839,NM_152641,NM_004719,NM_001142679	0,0,0,185462,284972	ANO6,ARID2,LINC00938,SCAF11
9_50_peak_30610_lociStitched	chr6	16470000	16533359	9	22633	17651.8	7457.35	494	1	NM_000332,NM_001128164,NM_006877,NR_136240,NM_013262	0,0,174221,228010,321523	ATXN1,GMPR,LOC101928433,MYLIP
4_50_peak_29083_lociStitched	chr5	95142277	95172663	4	18468	12683.1	2491.65	495	1	NM_001118890,NM_001243658,NM_001243659,NM_002064,NM_014899	0,0,0,0,10207	GLRX,RHOBTB3
2_50_peak_2166_lociStitched	chr1	154571525	154582634	2	10440	11681.1	1497.49	496	1	NM_001193495,NM_001111,NM_015840,NM_015841,NM_001025107	0,0,0,0,0	ADAR
9_50_peak_14872_lociStitched	chr17	37909588	37957194	9	22430	14158	3979.86	497	1	NM_001284516,NM_001257408,NM_001257409,NM_001257410,NM_001257411,NM_001257412,NM_001257413,NM_001257414,NM_001284514,NM_001284515,NM_012481,NM_183228,NM_183229,NM_183230,NM_183231,NM_183232	0,0,0,0,0,0,0,0,0,0,0,0,0,0,0,0	IKZF3
3_50_peak_31012_lociStitched	chr6	33265110	33283604	3	8816	12337.3	2171.2	498	1	NM_001243738,NM_004761,NM_003190,NM_172209,NM_172208,NM_005453,NM_001145338	0,0,0,0,0,0,0	RGL2,TAPBP,ZBTB22
3_50_peak_16832_lociStitched	chr19	10978385	10990693	3	8915	12278.5	2118.21	499	1	NM_001136482,NM_199141,NM_006858,NR_104015,NM_001005360,NM_001005361,NM_001005362,NM_001190716,NM_004945	0,0,31403,31970,35800,35800,35800,35800,35800	C19orf38,CARM1,DNM2,TMED1
50_peak_16514	chr19	2255190	2262189	50	7000	11199.1	1050.55	500	1	NM_144616,NM_000479,NR_036207,NM_007165,NM_001301020,NM_004152	0,3119,4474,6513,7296,7296	AMH,JSRP1,MIR4321,OAZ1,SF3A2
3_50_peak_12234_lociStitched	chr15	66068624	66085748	3	4528	13060.5	2914.5	501	1	NM_001144823,NM_001320835,NM_005848,NR_039736,NM_001206836,NM_004663	0,0,0,56955,76049,76049	DENND4A,MIR4511,RAB11A
13_50_peak_33422_lociStitched	chr7	47558698	47641070	13	20658	16540.3	6400.3	502	1	NM_022748,NR_108090,NM_001123065,NR_145813,NR_038407	0,20467,53772,54298,160004	C7orf65,LINC00525,LINC01447,SNORD151,TNS3
1_50_peak_31581_lociStitched	chr6	74224156	74233993	1	9838	11048.9	917.792	503	1	NM_001402,NR_132980,NR_132981,NM_001123226,NM_012123,NM_133645	0,0,0,12978,12978,12978	EEF1A1,MTO1,SNORD141A,SNORD141B
19_50_peak_16693_lociStitched	chr19	7215029	7291696	19	13007	20677.1	10564.7	504	1	NM_000208,NM_001079817,NM_001044387,NM_001044388,NM_024341	0,0,127052,127052,127052	INSR,ZNF557
3_50_peak_23222_lociStitched	chr22	46446598	46468671	3	12621	11928.2	1816.61	505	1	NM_018280,NR_027034,NR_148973,NR_027036,NR_027033,NR_110479	0,0,0,5851,13206,13206	LINC00899,LOC642648,MIRLET7BHG,PRR34,PRR34-AS1
50_peak_16933	chr19	13048634	13058566	50	9933	11783.3	1686.45	506	1	NM_004343,NR_106770,NM_001270362,NM_001270363,NM_005053,NR_072976	0,0,0,0,0,0	CALR,MIR6515,RAD23A
7_50_peak_16970_lociStitched	chr19	14211378	14239724	7	13204	14266.5	4172.53	507	1	NM_001304349,NM_207518,NM_002730,NM_018154,NR_045214	0,0,0,0,8240	ASF1B,LOC100507373,PRKACA
4_50_peak_17542_lociStitched	chr19	41801485	41816932	4	11146	11389.1	1337.71	508	1	NM_144732,NM_007040,NM_001321208,NM_001301016,NM_001321211,NM_052848,NM_001346100	0,0,0,0,0,0,0	CCDC97,HNRNPUL1
6_50_peak_26233_lociStitched	chr3	191046533	191078979	6	16454	14156.2	4133.62	509	1	NM_198152,NM_174908,NM_178335,NM_198184,NR_120606	0,0,0,63131,64334	CCDC50,LINCR-0002,OSTN,UTS2B
8_50_peak_5814_lociStitched	chr11	18334621	18360553	8	13316	13030.8	3034.04	510	1	NM_007216,NM_181507,NM_181508,NM_001142307,NM_005316	0,0,0,0,0	GTF2H1,HPS5
6_50_peak_14881_lociStitched	chr17	37990294	38024436	6	17588	12642.8	2652.83	511	1	NM_001257408,NM_001257409,NM_001257410,NM_001257411,NM_001257412,NM_001257413,NM_001257414,NM_001284514,NM_001284515,NM_012481,NM_183228,NM_183229,NM_183230,NM_183231,NM_183232	0,0,0,0,0,0,0,0,0,0,0,0,0,0,0	IKZF3
4_50_peak_30647_lociStitched	chr6	20402109	20428931	4	14001	12979.2	3004.06	512	1	NM_001949,NM_001243076,NM_017774,NM_001080480,NR_073465	0,0,105757,189415,189415	CDKAL1,E2F3,MBOAT1
5_50_peak_5527_lociStitched	chr11	310159	333318	5	11584	12976	3008.35	513	1	NM_003641,NM_021034,NR_049759,NM_006435,NM_001025295	0,0,0,750,10634	IFITM1,IFITM2,IFITM3,IFITM5
7_50_peak_13265_lociStitched	chr16	11860262	11904837	7	15947	13368	3414.45	514	1	NM_014153,NR_131216,NR_131217,NR_131222,NR_024049,NR_024050	0,8854,8854,8854,8855,8855	BCAR4,ZC3H7A
3_50_peak_25267_lociStitched	chr3	128891045	128908469	3	14274	12073.1	2125.73	515	1	NM_001127192,NM_001127193,NM_001127194,NM_001127195,NM_001127196,NM_003418	0,0,0,0,0,0	CNBP
9_50_peak_1836_lociStitched	chr1	120784381	120839423	9	15998	16760.3	6819.7	516	1	NM_001100910,NM_001320149,NR_027337,NM_001004340,NM_001017986,NR_045213	0,0,66611,86705,86705,86705	FAM72B,FCGR1B,HIST2H2BA
4_50_peak_37039_lociStitched	chr9	70849179	70862540	4	9717	12145.1	2209.91	517	1	NM_001286836,NM_001291821,NM_201453,NM_199135,NR_015423,NR_121191,NR_121192	0,0,0,55243,107540,107540,107540	CBWD3,CBWD5,FOXD4L3,PGM5-AS1
3_50_peak_26562_lociStitched	chr4	17577062	17597669	3	7131	11494.6	1559.95	518	1	NM_015907,NM_025205,NM_015688,NM_001079827,NM_000320,NM_001306140	0,18582,36040,48336,63206,63206	CLRN2,FAM184B,LAP3,MED28,QDPR
2_50_peak_15586_lociStitched	chr17	73772581	73782698	2	8334	10814.1	886.249	519	1	NM_005324,NR_039892,NR_038131,NM_001080419,NM_000154	0,0,0,0,11302	GALK1,H3F3B,MIR4738,UNK
2_50_peak_18503_lociStitched	chr2	43444828	43468276	2	12446	11787.3	1868.81	520	1	NM_006887,NR_027251,NM_001083953,NM_001345923,NM_001345924,NM_001345925,NM_022065,NR_073394,NR_144316	0,0,0,0,0,0,0,0,0	LINC01126,THADA,ZFP36L2
3_50_peak_21724_lociStitched	chr20	45522959	45539052	3	9516	11305.3	1404.92	521	1	NM_005244,NM_172110,NM_030777,NM_033550,NM_001011554,NM_001193340	0,0,157975,204684,209836,209836	EYA2,SLC13A3,SLC2A10,TP53RK
4_50_peak_6517_lociStitched	chr11	68025923	68050138	4	13192	12780.7	2886.43	522	1	NM_001300913,NM_022338,NM_001291902,NM_002335,NM_001300908,NM_001300909	0,0,29939,29939,44685,44685	C11orf24,KMT5B,LRP5
50_peak_16517	chr19	2268999	2274265	50	5267	10806.9	921.023	523	1	NM_001301020,NM_004152,NM_198532,NM_144616,NM_001101391	0,0,366,12578,15509	JSRP1,LINGO3,OAZ1,PEAK3
2_50_peak_35305_lociStitched	chr8	60017883	60032616	2	11695	11163.2	1281.77	524	1	NM_014729,NR_149030,NR_149031,NM_003580,NM_001144772	0,0,0,445480,445918	LOC100505501,NSMAF,TOX
2_50_peak_26164_lociStitched	chr3	185644444	185661355	2	12318	12233.4	2352.32	525	1	NM_001243879,NM_004593,NR_151491,NR_033752,NM_001007225,NM_001291869,NM_006548,NR_138486	0,0,16377,16403,101601,101601,101601,101601	,IGF2BP2,NMRAL2P,TRA2B
3_50_peak_30814_lociStitched	chr6	26532264	26556048	3	10294	13043.1	3168.03	526	1	NM_006353,NR_026790,NR_134611,NM_001732,NM_013375	0,4653,13504,21613,41123	ABT1,BTN1A1,HCG11,HMGN4,LOC105374988
3_50_peak_22985_lociStitched	chr22	38878717	38903317	3	6728	11805.5	1938.48	527	1	NM_006855,NM_001098504,NM_006386,NM_016657,NM_001278208,NM_007068	0,0,0,1081,11637,11637	DDX17,DMC1,KDELR3
5_50_peak_9001_lociStitched	chr12	108933111	108970109	5	17608	12964.1	3104.13	528	1	NM_014706,NM_001301140,NM_001301141,NM_001320042,NM_014301,NM_213595,NR_135127	0,0,0,0,0,0,0	ISCU,SART3
8_50_peak_37302_lociStitched	chr9	95473340	95528237	8	16293	16540.5	6746.84	529	1	NM_001003800,NM_015250,NR_136301,NM_022755,NR_026868	0,0,39430,40794,43656	ANKRD19P,BICD2,IPPK,LOC101929748
8_50_peak_33960_lociStitched	chr7	101917670	101960926	8	20978	13059	3274.48	530	1	NM_001202544,NM_001202545,NM_001913,NM_181500,NM_001202546,NM_020979,NR_036245	0,0,0,0,0,0,0	CUX1,MIR4285,SH2B2
2_50_peak_15934_lociStitched	chr18	10946507	10958282	2	8917	11324	1540.17	531	1	NM_022068,NR_106846,NR_110777,NR_146509,NM_003826	0,186861,279624,320091,393742	LINC01887,LOC101927410,MIR6788,NAPG,PIEZO2
11_50_peak_10860_lociStitched	chr14	70077483	70121341	11	20984	13481.9	3706	532	1	NM_014734,NM_001271507,NM_001161498,NR_029378,NM_001320214,NM_006925	0,35884,82269,111659,112463,112463	CCDC177,LOC100289511,PLEKHD1,SRSF5,SUSD6
50_peak_27867	chr4	153444908	153461609	50	16702	11313.3	1548.18	533	1	NM_033632,NM_001349798,NM_001257069,NR_033797,NR_039658	0,0,0,0,0	FBXW7,MIR4453,MIR4453HG
3_50_peak_15966_lociStitched	chr18	13216540	13246197	3	15464	12942.3	3185.16	534	1	NM_181482,NR_146617,NM_181481,NM_032142,NR_040031	0,0,31907,91490,173301	C18orf15,CEP192,LDLRAD4,LDLRAD4-AS1
8_50_peak_12548_lociStitched	chr15	78324158	78361919	8	16675	15935.1	6181.48	535	1	NM_015079,NM_144572,NM_001101404,NM_001271888,NM_001271889,NM_001301224,NM_006383,NR_125435	0,0,23008,35029,35029,35029,35029,35029	CIB2,SH2D7,TBC1D2B
5_50_peak_17575_lociStitched	chr19	42612570	42637887	5	18427	12159.8	2415.24	536	1	NM_001207025,NM_001247994,NM_002698,NM_001207026,NR_038332,NR_036208	0,0,0,0,0,0	LOC100505622,MIR4323,POU2F2
4_50_peak_26338_lociStitched	chr3	197454355	197474157	4	9018	11841.6	2099.01	537	1	NM_001346873,NM_014687,NM_001145642,NM_001011537,NM_032288	0,0,0,2267,2467	FYTTD1,RUBCN
6_50_peak_9917_lociStitched	chr13	53016987	53055640	6	10731	12813.5	3084.51	538	1	NM_001282169,NM_001282168,NM_016075,NM_001286687,NM_001098525,NM_018204,NM_001286686	0,0,0,0,0,0,0	CKAP2,VPS36
13_50_peak_6110_lociStitched	chr11	47519918	47575194	13	21182	16124	6400.96	539	1	NM_001330272,NM_001172639,NM_006560,NM_198700,NM_001025596,NM_001172640	0,0,0,3846,9343,9343	CELF1
10_50_peak_16501_lociStitched	chr19	2145184	2190395	10	13029	15787.7	6067.32	540	1	NM_001261826,NM_003938,NM_032482,NM_001300836,NM_018049	0,0,0,39556,42754	AP3D1,DOT1L,PLEKHJ1
2_50_peak_31344_lociStitched	chr6	43737453	43744326	2	6156	10840.8	1151.91	541	1	NM_001025366,NM_001025367,NM_001025368,NM_001025369,NM_001025370,NM_001033756,NM_001171622,NM_001171623,NM_001171624,NM_001171625,NM_001171626,NM_001171627,NM_001171628,NM_001171629,NM_001171630,NM_001204384,NM_001204385,NM_001317010,NM_003376,NM_001287044	0,0,0,0,0,0,0,0,0,0,0,0,0,0,0,0,0,0,0,0	VEGFA
2_50_peak_16433_lociStitched	chr19	1129486	1137009	2	5772	11006.9	1326.3	542	1	NM_001100122,NM_014963,NM_001039847,NM_002085,NM_001039848	0,0,22699,22699,22699	GPX4,SBNO2
2_50_peak_12157_lociStitched	chr15	64443756	64459471	2	14980	12168.1	2501.83	543	1	NM_024798,NR_073534,NM_000942,NM_001329605,NM_001329606,NM_001329607,NM_022048	0,0,0,0,0,0,0	CSNK1G1,PPIB,SNX22
8_50_peak_33355_lociStitched	chr7	44654175	44686566	8	20196	12237.3	2594.52	544	1	NM_001003941,NM_001165036,NM_002541,NM_001303059,NM_001303061,NM_001303062,NM_182547,NM_001303058,NM_001303060	0,0,0,32282,32282,32282,32282,32282,32282	OGDH,TMED4
6_50_peak_2636_lociStitched	chr1	171453711	171486710	6	8297	14199.5	4563.76	545	1	NM_015172,NM_000261,NM_002022,NR_002719,NM_001185127,NM_003762,NR_033704	0,117847,142489,143249,182586,182586,182586	FMO4,MYOC,PRRC2C,TOP1P1,VAMP4
7_50_peak_6816_lociStitched	chr11	85751266	85781652	7	10934	13248.3	3622.01	546	1	NM_001008660,NM_001206946,NM_007166,NM_001206947,NM_001286159,NM_173556	0,0,0,0,120204,120204	CCDC83,PICALM
50_peak_16418	chr19	1016442	1022772	50	6331	10723.7	1120.41	547	1	NM_001033026,NM_033420,NR_125730,NM_001303499,NM_001303501,NM_004368,NM_201277	0,0,0,3502,3502,3502,3502	CNN2,RNU6-2,TMEM259
5_50_peak_17017_lociStitched	chr19	15468889	15493185	5	7449	13107.7	3505.91	548	1	NM_005858,NM_001291478,NM_014371,NR_111971,NM_001330384	0,0,0,0,25536	AKAP8,AKAP8L,BRD4
5_50_peak_24508_lociStitched	chr3	67040316	67082988	5	12769	15127.2	5530.29	549	1	NM_032505,NR_036234,NR_135533,NM_001177599,NM_003848	0,192900,251557,327896,342153	KBTBD8,LOC105377143,MIR4272,SUCLG2
6_50_peak_36438_lociStitched	chr9	1086811	1129435	6	14949	14811.8	5225.7	550	1	NM_006557,NM_001130865,NM_181872,NR_110643,NM_021240	29258,29258,29258,38172,95080	DMRT2,DMRT3,LINC01230
8_50_peak_17551_lociStitched	chr19	42022782	42070140	8	14989	13980.1	4394.82	551	1	NR_110724,NM_001288773,NM_001098506,NM_001290113,NM_033543	0,0,12391,12391,12391	CEACAM21,LINC01480
50_peak_1914	chr1	145434508	145445296	50	10789	11233.5	1654.88	552	1	NM_001278267,NM_001351365,NM_001039703,NM_001302371,NM_006472,NM_001313972	0,0,0,0,0,0	NBPF10,NBPF19,NBPF20,TXNIP
3_50_peak_21542_lociStitched	chr20	34318529	34332420	3	8645	10722.5	1144.62	553	1	NM_001242599,NM_001242600,NM_001323422,NM_001323423,NM_001323424,NM_004902,NM_184234,NR_040722,NR_040723,NR_040724,NR_136587	0,0,0,0,0,0,0,0,0,0,0	RBM39
2_50_peak_9872_lociStitched	chr13	50648831	50666352	2	9112	11111.8	1536.59	554	1	NR_002612,NR_002605,NR_109973,NR_109974,NR_029485	0,0,0,0,25495	#N/A,DLEU1,MIR15A
4_50_peak_17478_lociStitched	chr19	39338178	39360948	4	7278	11396.4	1862.59	555	1	NM_001533,NM_001005335,NM_001195833,NM_198445,NR_034146,NM_012237,NM_001193286,NM_030593	0,0,0,0,8247,8247,8247,8247	HNRNPL,RINL,SIRT2
7_50_peak_35733_lociStitched	chr8	101294122	101338795	7	16677	13241.1	3721.26	556	1	NM_001353837,NM_015435,NM_001353838,NM_183419,NM_001280539	0,0,0,0,0	RNF19A
2_50_peak_11976_lociStitched	chr15	55681492	55701384	2	7937	12537.9	3021.59	557	1	NM_004748,NM_001204450,NM_001204451,NM_020739,NR_037923,NM_001198784	0,0,0,0,0,0	C15orf65,CCPG1,DNAAF4-CCPG1
2_50_peak_1891_lociStitched	chr1	144921744	144935769	2	12934	13046.1	3539.91	558	1	NM_001278267,NM_001351365,NM_001277444,NR_144516,NR_144517,NM_001350520,NM_001198834,NM_014644,NM_001198832,NM_001350522,NM_001350523,NM_001350521,NM_001002811,NM_001002812	0,0,0,0,0,0,0,0,0,0,0,0,0,0	LOC100996724,NBPF19,NBPF20,NBPF9,PDE4DIP
1_50_peak_6650_lociStitched	chr11	73683743	73695060	1	11318	10926.6	1423.68	559	1	NM_003355,NM_153614,NM_003356,NM_022803,NM_001286577	0,2412,16266,18752,28699	C2CD3,DNAJB13,UCP2,UCP3
6_50_peak_37131_lociStitched	chr9	82180122	82208174	6	8838	13063.8	3568.21	560	1	NM_001282748,NM_001282749,NM_001282753,NM_001282760,NM_001351541,NM_001351542,NM_001351550,NM_001351552,NM_001351558,NM_001351562,NM_001351564,NM_007005,NR_104239,NM_001351543,NM_001351546,NM_001351547,NM_001351556,NM_001351560,NM_001351563	0,0,0,0,0,0,0,0,0,0,0,0,0,0,0,0,0,0,0	TLE4
1_50_peak_26534_lociStitched	chr4	15002713	15008412	1	5700	9980.66	488.974	561	1	NR_038857,NM_001177381,NM_001177382,NM_001177383,NM_001177384,NM_182485,NM_182646,NR_125911	0,0,0,0,0,0,0,0	CPEB2,CPEB2-DT,LOC101929095
50_peak_15412	chr17	62497003	62504798	50	7796	10262.1	784.177	562	1	NM_001320597,NM_004396,NM_001320596,NM_001320595,NR_039969,NM_001316990,NM_138363,NR_133644	0,0,0,0,0,0,0,0	CEP95,DDX5,MIR5047
5_50_peak_5841_lociStitched	chr11	20214204	20236272	5	12329	12302.9	2844.57	563	1	NM_001029865,NM_001111018,NM_001244963,NM_145117,NM_182964,NM_001111019	32335,71058,71058,71058,71058,71058	DBX1,NAV2
5_50_peak_34361_lociStitched	chr7	130620627	130647387	5	17289	11656.7	2215.73	564	1	NR_109855,NR_024153,NR_015431,NR_109850,NR_109851,NR_109852,NR_109853,NR_109854	0,0,0,0,0,0,0,0	LINC-PINT
2_50_peak_16588_lociStitched	chr19	3983327	3990295	2	5863	10744.7	1307.2	565	1	NR_031672,NM_001961,NR_002602,NM_001348,NM_015897	0,0,758,12207,17301	DAPK3,EEF2,MIR1268A,PIAS4,SNORD37
3_50_peak_9854_lociStitched	chr13	50017244	50043818	3	11942	11878.6	2442.15	566	1	NM_001079670,NM_001287337,NM_001160308,NM_001320699,NM_031915,NM_001320727,NR_135324	0,0,0,0,0,0,0	CAB39L,SETDB2,SETDB2-PHF11
9_50_peak_15794_lociStitched	chr17	80387087	80426634	9	15450	12338.7	2910.66	567	1	NM_001330542,NM_173620,NM_001193655,NM_001033046,NM_001100407,NM_001100408,NM_001193653,NM_001193654,NM_001193657,NR_036514,NR_036516,NR_036517,NR_036518,NR_036519,NM_001038618,NM_001083608,NM_012336,NM_031968	0,0,0,0,0,0,0,0,0,0,0,0,0,0,0,0,0,0	CYBC1,HEXDC,NARF
5_50_peak_6582_lociStitched	chr11	72410985	72434267	5	15213	12353.4	2926.55	568	1	NM_001135190,NM_015242,NM_001040118,NR_146780,NM_002599	0,0,0,0,25489	ARAP1,ARAP1-AS2,PDE2A
12_50_peak_13810_lociStitched	chr16	57022526	57083980	12	16715	14638.3	5217.44	569	1	NM_001330552,NM_032206,NM_000078,NM_001286085,NM_152727	0,0,4771,4771,42475	CETP,CPNE2,NLRC5
50_peak_37335	chr9	96927821	96933839	50	6019	10180.7	780.535	570	1	NR_029476,NR_029483,NR_046163,NR_046165,NR_029481	4400,4790,5013,5013,7277	MIRLET7A1,MIRLET7D,MIRLET7DHG,MIRLET7F1
6_50_peak_13888_lociStitched	chr16	67578968	67622505	6	14745	12926.1	3530.85	571	1	NM_024519,NM_001193522,NM_001193523,NM_001193524,NM_001191022,NM_006565	0,0,0,0,0,0	CTCF,RIPOR1
6_50_peak_20496_lociStitched	chr2	197007374	197047974	6	17455	12845.8	3483.48	572	1	NM_004226,NM_001304840,NM_020760,NM_001348768,NM_018897	0,11120,11120,11120,73839	DNAH7,HECW2,STK17B
14_50_peak_28986_lociStitched	chr5	88081403	88138827	14	20601	14246.9	4898.27	573	1	NM_001193348,NM_001193349,NM_001308002,NM_001193350,NM_002397,NM_001131005,NM_001193347	0,0,0,0,0,0,0	MEF2C
8_50_peak_36565_lociStitched	chr9	6615961	6657256	8	18300	14180.7	4839.77	574	1	NM_000170,NM_001146696,NM_001304341,NR_130707,NM_001146695,NM_001353998,NM_001304339,NM_001304340,NM_001353997,NM_001353999,NM_001354000,NM_001354001,NM_015061,NR_148677,NR_148678,NR_148679,NR_148680	0,63607,100094,100094,100094,100094,100094,100094,100094,100094,100094,100094,100094,100094,100094,100094,100094	GLDC,KDM4C
4_50_peak_1184_lociStitched	chr1	66797005	66818394	4	15977	11092.3	1762.45	575	1	NM_001037341,NM_001297440,NM_002600,NM_001297441,NM_001037340,NM_001037339	0,0,0,0,0,0	PDE4B
7_50_peak_1894_lociStitched	chr1	144954733	144999227	7	9831	21535.1	12218.1	576	1	NM_001278267,NM_001351365,NM_001277444,NR_144516,NR_144517,NM_001198834,NM_014644,NM_001198832,NM_001350522,NM_001350523,NM_001350521,NM_001002812,NM_001002810,NM_001195261,NM_001195260,NM_022359	0,0,0,0,0,0,0,0,0,0,0,0,0,0,0,0	LOC100996724,NBPF19,NBPF20,NBPF9,PDE4DIP
9_50_peak_18918_lociStitched	chr2	64860856	64894805	9	13136	12214.9	2902.64	577	1	NM_014755,NR_034023,NM_001002243,NM_017657,NM_203437	0,17241,40719,40719,40719	AFTPH,LINC02579,SERTAD2
5_50_peak_29886_lociStitched	chr5	150500414	150537858	5	22747	12311.6	3014.24	578	1	NM_001193544,NM_001155,NM_015621,NM_001252390,NM_001252391,NM_001252392	0,0,22755,33194,33668,33668	ANXA6,CCDC69,TNIP1
7_50_peak_10353_lociStitched	chr14	23024834	23059059	7	15453	12091.7	2803.03	579	1	NR_146543,NM_001344,NM_022060,NM_001348233,NR_148361	0,0,8088,43412,72887	ABHD4,DAD1,LINC02332,LOC105370401,OR6J1
8_50_peak_31070_lociStitched	chr6	34616372	34659140	8	14348	14190.4	4905.49	580	1	NM_022758,NM_024294,NR_134625,NR_134626,NM_003093,NR_029472	0,0,4791,5582,65731,65731	C6orf106,LOC101929243,SNRPC
6_50_peak_28426_lociStitched	chr5	39048876	39077824	6	9893	11729.7	2466.37	581	1	NM_001285439,NM_001285440,NM_152756,NM_001349333,NM_001465,NM_199335,NM_001243093	0,0,0,27530,27530,27530,27530	FYB1,RICTOR
50_peak_37212	chr9	91924821	91930293	50	5473	10053.2	792.893	582	1	NM_001827,NR_036108,NM_001282688,NM_001282689,NM_001354696,NM_001354697,NM_001354698,NM_001354702,NM_024077	0,0,3095,3095,3095,3095,3095,3095,3095	CKS2,MIR3153,SECISBP2
3_50_peak_25087_lociStitched	chr3	119807871	119822886	3	7114	11154.6	1894.89	583	1	NM_001146156,NM_001354596,NM_002093,NM_001168271,NM_153002	0,0,0,61442,61442	GPR156,GSK3B
2_50_peak_18076_lociStitched	chr2	11886320	11898885	2	11941	10329.7	1070.54	584	1	NM_001261428,NM_001349207,NM_001349208,NM_001261427,NM_001349199,NM_001349200,NM_001349201,NM_001349202,NM_001349203,NM_001349204,NM_001349206,NM_145693,NR_146080,NM_001349205	0,0,0,0,0,0,0,0,0,0,0,0,0,0	LPIN1
11_50_peak_21953_lociStitched	chr20	56232194	56294042	11	22165	13934.4	4681.89	585	1	NM_001255976,NM_020182,NM_199169,NM_199170,NM_199171,NR_131157	0,0,0,0,0,0	NKILA,PMEPA1
8_50_peak_24915_lociStitched	chr3	112178305	112218781	8	19036	14130.2	4881.41	586	1	NM_001085357,NM_181780,NM_001278712,NM_022488,NM_001348906	0,0,32573,32573,61386	ATG3,BTLA,SLC35A5
1_50_peak_37092_lociStitched	chr9	74976001	74981457	1	5457	10026.5	785.118	587	1	NM_001278243,NM_001278244,NM_001278245,NM_001102420,NM_001102421,NM_006007	0,0,0,0,0,0	ZFAND5
6_50_peak_22400_lociStitched	chr21	43281587	43305952	6	10929	12445.6	3208.87	588	1	NR_104260,NM_001040424,NM_001282934,NR_104257,NR_104258,NR_135464,NM_022115,NM_199050,NM_015500	0,0,0,0,0,0,0,0,0	C2CD2,PRDM15
7_50_peak_17281_lociStitched	chr19	23844935	23882676	7	14927	14783.1	5551.7	589	1	NM_138330,NM_138286,NM_001355283,NM_001355287,NR_149350,NR_149351,NR_149352	0,39321,63070,63070,63070,63070,63070	RPSAP58,ZNF675,ZNF681
7_50_peak_4037_lociStitched	chr10	11634936	11674952	7	17704	12445	3221.29	590	1	NM_014688,NR_125732,NM_001080491,NM_024693,NM_153256	0,0,60658,109404,190445	ECHDC3,PROSER2,USP6NL
2_50_peak_36706_lociStitched	chr9	21986604	21996466	2	7893	10559.2	1344.19	591	1	NM_058195,NR_047533,NR_047539,NR_047540,NR_047541,NR_047542,NR_003529,NR_047532,NR_047534,NR_047535,NR_047536,NR_047537,NR_047538,NR_047543,NR_120536	0,0,0,0,0,0,0,0,0,0,0,0,0,0,0	CDKN2A,CDKN2B-AS1
11_50_peak_29997_lociStitched	chr5	157245934	157291596	11	21562	13004.5	3803.64	592	1	NM_001195555,NM_001195556,NM_014666,NM_173491,NM_001317824,NM_001317825,NM_017872,NM_001317826	0,0,0,58218,77480,77480,77480,77480	CLINT1,LSM11,THG1L
3_50_peak_11640_lociStitched	chr15	40833972	40852175	3	16647	11992.1	2797.8	593	1	NM_001289132,NM_001080791,NM_001080792,NM_052849,NR_002208	0,0,0,0,9224	CCDC32,MRPL42P5
5_50_peak_27028_lociStitched	chr4	77109976	77137361	5	13848	11403.1	2226.4	594	1	NM_001204255,NM_005506,NM_001242936,NM_001136570,NM_001242939	0,0,0,35492,35492	FAM47E,FAM47E-STBD1,SCARB2
7_50_peak_15833_lociStitched	chr18	786022	813350	7	11829	12606.4	3437.86	595	1	NM_005433,NR_148706,NR_148707,NR_148708,NR_148709,NR_148710,NR_148711,NR_148712,NM_001318760,NM_001354065,NM_001354066,NM_001354067,NM_001354068,NM_017512,NM_202758	0,73359,73359,73359,73359,73359,73359,73359,73359,73359,73359,73359,73359,73359,73359	ENOSF1,YES1
4_50_peak_20523_lociStitched	chr2	198151291	198176751	4	17099	11283.9	2120.82	596	1	NM_001195144,NM_153697,NR_046837,NM_012433,NR_135584	0,0,0,79947,87295	ANKRD44,ANKRD44-IT1,LOC101927596,SF3B1
50_peak_16489	chr19	2040133	2045828	50	5696	10135.4	972.706	597	1	NM_017572,NM_199054,NM_017797,NM_130807,NM_001031735,NM_001039846	0,0,24432,25207,51040,51040	BTBD2,IZUMO4,MKNK2,MOB3A
4_50_peak_19739_lociStitched	chr2	136870627	136898221	4	15359	11611.6	2450.35	598	1	NM_001008540,NM_001348060,NM_001348056,NM_001348059,NM_003467	0,0,0,0,0	CXCR4
4_50_peak_19627_lociStitched	chr2	127402801	127434738	4	16784	11752.8	2602.87	599	1	NM_001256584,NM_002101,NM_016815,NM_001322244,NR_136239	0,0,0,221724,221724	GYPC,TEX51
5_50_peak_34754_lociStitched	chr8	6263008	6290575	5	19729	11396.2	2246.71	600	1	NR_040040,NM_001172574,NM_001172575,NM_001322043,NR_136159,NM_001322042,NM_024596,NM_001322045	0,0,0,0,0,0,0,0	LOC100287015,MCPH1
6_50_peak_33970_lociStitched	chr7	102063720	102091739	6	13399	11272	2143.45	601	1	NR_038967,NM_024653,NM_001126340,NM_001271818,NM_001271819,NM_032831	0,0,0,0,0,0	LOC100630923,ORAI2,PRKRIP1
2_50_peak_37359_lociStitched	chr9	98256015	98273702	2	8727	11482.4	2362.98	602	1	NM_001083607,NM_001083606,NM_001083604,NM_001083605,NM_000264,NM_001354918,NR_149061,NM_001083603,NM_001083602,NM_001354919	0,0,0,0,0,0,0,0,0,0	PTCH1
50_peak_17708	chr19	47728493	47735167	50	6675	9730.02	614.675	603	1	NM_014417,NM_001127240,NM_001127241,NM_001127242,NR_036158,NR_036159	0,0,0,0,0,0	BBC3,MIR3190,MIR3191
4_50_peak_17916_lociStitched	chr19	57780363	57799911	4	11041	10683	1571.66	604	1	NR_136528,NR_136529,NM_001330622,NM_006635,NM_001023563,NM_001145078	0,0,0,0,6258,6258	ZNF460,ZNF460-AS1,ZNF805
5_50_peak_32590_lociStitched	chr6	152127960	152154587	5	17607	11417.7	2308.56	605	1	NM_001122742,NM_001122741,NM_001291230,NM_001291241,NM_001122740,NM_000125,NM_001328100	0,0,0,0,0,0,0	ESR1
50_peak_37213	chr9	91932070	91936483	50	4414	9656.53	590.018	606	1	NM_001282688,NM_001282689,NM_001354696,NM_001354697,NM_001354698,NM_001354702,NM_024077,NM_001282690	0,0,0,0,0,0,0,0	SECISBP2
2_50_peak_18328_lociStitched	chr2	30361703	30375145	2	7684	10186.3	1134.5	607	1	NM_001127399,NM_001127400,NM_001127401,NM_016061,NR_145719	0,0,0,0,35155	SNORA10B,YPEL5
6_50_peak_1154_lociStitched	chr1	65404940	65432945	6	15914	11482	2433.63	608	1	NM_001321855,NM_001321857,NM_002227,NM_001320923,NM_001321856,NM_001321852,NM_001321853,NM_001321854	0,0,0,0,0,0,0,0	JAK1
11_50_peak_2932_lociStitched	chr1	184422886	184486875	11	15701	17597	8548.93	609	1	NM_030806,NM_001319960,NM_025191,NR_135118,NM_052966	0,172750,172750,172750,273284	C1orf21,EDEM3,FAM129A
7_50_peak_787_lociStitched	chr1	40842208	40869803	7	18102	11319.5	2279.35	610	1	NM_022733,NM_001198978,NM_001198979,NM_001198980,NM_023070	0,0,0,0,46534	SMAP2,ZFP69B
10_50_peak_7809_lociStitched	chr12	26950324	27024474	10	15941	15349	6332.41	611	1	NM_002223,NM_018164,NM_001171888,NM_001171887,NM_015633	0,33638,66831,66831,66831	FGFR1OP2,INTS13,ITPR2
5_50_peak_37103_lociStitched	chr9	77686616	77706560	5	5958	11615.4	2602.69	612	1	NM_001330678,NM_001330679,NM_001127603,NM_017881,NM_012383	0,0,0,0,0	NMRK1,OSTF1
9_50_peak_29884_lociStitched	chr5	150431589	150465918	9	15739	11613.5	2605.57	613	1	NM_001258455,NM_001258456,NM_001252385,NM_001252386,NM_001252393,NM_006058,NM_001258454,NM_001252391,NM_001252392,NM_001252390	0,0,0,0,0,0,0,0,0,0	TNIP1
5_50_peak_34696_lociStitched	chr7	155507435	155549889	5	23106	12570.6	3566.14	614	1	NM_053043,NM_001310462,NR_132318,NR_132319,NM_000193	0,42789,42789,42789,45045	RBM33,SHH
1_50_peak_21915_lociStitched	chr20	52195636	52212116	1	16481	10389	1389.26	615	1	NM_006526,NR_110051,NR_134576,NM_173485,NM_001193421	0,3790,12777,83768,83768	LOC101927770,LOC105372672,TSHZ2,ZNF217
10_50_peak_31037_lociStitched	chr6	33587937	33641192	10	19587	15044.5	6049.77	616	1	NM_002224,NR_134628,NM_032340,NR_037498,NR_027908	0,0,23346,24713,26823	ITPR3,LINC00336,LOC101929188,MIR3934,UQCC2
2_50_peak_330_lociStitched	chr1	21611150	21623917	2	10186	10000.4	1008.59	617	1	NM_001113349,NM_001397,NM_001113348,NR_038404,NM_001113347	0,0,0,0,4968	ECE1,LOC100506801
2_50_peak_2599_lociStitched	chr1	167891175	167908243	2	5056	11387.8	2415.12	618	1	NR_026550,NM_001143674,NM_015415,NM_001349774,NM_001349778,NM_001349773,NM_001349775,NM_001349776,NM_001349777,NM_001349779,NM_001349780,NR_146228,NR_146229,NR_146230,NM_001017977,NM_001198956,NM_001198957,NM_018442	0,0,0,0,0,0,0,0,0,0,0,0,0,0,0,0,0,0	DCAF6,MPC2
8_50_peak_13003_lociStitched	chr15	101661784	101708356	8	10403	18242.3	9272.49	619	1	NM_014918,NM_024652,NM_203472,NM_018445,NM_003090,NR_135506,NR_135507,NR_135508	7572,48691,102758,104031,113359,113359,113359,113359	CHSY1,LRRK1,SELENOS,SNRPA1
5_50_peak_34645_lociStitched	chr7	150054017	150084194	5	15348	11216.8	2248.19	620	1	NM_001099695,NM_001099696,NM_013400,NM_014374,NM_173680	0,0,0,0,0	REPIN1,ZNF775
6_50_peak_1488_lociStitched	chr1	93409925	93441691	6	15073	11480.2	2519.04	621	1	NM_001252273,NM_001006605,NM_001252269,NM_001252270,NM_001252271	0,0,0,0,67219	FAM69A
8_50_peak_20309_lociStitched	chr2	182321039	182370217	8	19991	13292.8	4342.42	622	1	NM_001316312,NM_000885,NM_001030311,NM_001030312,NM_001030313,NM_001160277,NM_201548,NR_027689,NR_027690	0,0,31184,31184,31184,31184,31184,31184,31184	CERKL,ITGA4
12_50_peak_32011_lociStitched	chr6	109347380	109442840	12	16695	17125.5	8190.47	623	1	NM_014454,NM_001350665,NM_001350666,NR_146888,NR_146889,NM_001083535,NM_001271852,NM_001271853,NM_001350652,NM_001350653,NM_001350654,NM_001350655,NM_001350656,NM_001350657,NM_001350658,NM_001350659,NM_001350660,NM_001350661,NM_001350662,NM_001350663,NM_001350664	0,0,0,0,0,0,0,0,0,0,0,0,0,0,0,0,0,0,0,0,0	CEP57L1,SESN1
2_50_peak_22679_lociStitched	chr22	23478274	23502893	2	15726	11014.5	2090.15	624	1	NM_014433,NM_001349877,NM_001349878,NM_004914,NR_146295	0,0,0,0,0	RAB36,RSPH14
3_50_peak_684_lociStitched	chr1	36614149	36642515	3	10518	11187.6	2266.44	625	1	NM_001270894,NM_001270896,NM_001270897,NM_014408,NR_073097,NR_073098,NM_001270895,NM_001286365,NM_001286366,NM_018067	0,0,0,0,0,0,0,0,0,0	MAP7D1,TRAPPC3
4_50_peak_32348_lociStitched	chr6	137518422	137541266	4	13461	10814.3	1893.77	626	1	NM_000416,NM_052962,NM_181309,NM_181310,NM_001278723,NM_001278724,NM_014432	0,23638,23638,23638,152106,152106,152106	IFNGR1,IL20RA,IL22RA2
4_50_peak_25680_lociStitched	chr3	156805051	156825004	4	10112	11668.5	2761.5	627	1	NR_034007,NR_135546,NR_034008,NM_001308185,NM_020307	0,0,0,39287,40341	CCNL1,LINC00880,LINC00881,LINC02029
9_50_peak_9370_lociStitched	chr12	125014747	125053868	9	15719	11877.1	2981.02	628	1	NM_001077261,NM_001206654,NM_006312,NR_106940,NM_001082959,NM_005505	0,0,0,192960,208306,208306	MIR6880,NCOR2,SCARB1
3_50_peak_23944_lociStitched	chr3	42053874	42068408	3	5744	10824.9	1930.12	629	1	NM_001322501,NM_017886,NR_136342,NM_001322500,NM_001349245,NR_146089	49943,49943,49943,49943,60284,60284	TRAK1,ULK4
2_50_peak_31237_lociStitched	chr6	41038916	41048630	2	6280	10324	1433.79	630	1	NM_001329688,NM_001329696,NM_001329685,NM_001329686,NM_001329689,NM_001329691,NM_001329692,NM_001329693,NM_001329694,NM_001329695,NM_145063,NM_001329684,NM_001329690,NR_138080,NM_002505,NM_021705	0,0,0,0,0,0,0,0,0,0,0,0,0,0,0,0	NFYA,OARD1
4_50_peak_12367_lociStitched	chr15	70368510	70393752	4	9711	13012.3	4139.69	631	1	NM_001282982,NM_001282981,NM_001105192,NM_001282979,NM_001282980,NM_005078,NM_020908,NR_030714	0,0,0,0,0,0,0,0	MIR629,TLE3
3_50_peak_16638_lociStitched	chr19	5620110	5632201	3	8709	10979.8	2112.3	632	1	NM_014649,NM_001201338,NM_001201339,NM_001201340,NM_001320571,NM_001320572,NM_002967	0,0,0,0,0,0,0	SAFB,SAFB2
17_50_peak_21475_lociStitched	chr20	32953513	33025770	17	20031	14299.7	5440.95	633	1	NM_001257137,NM_001257138,NM_001324197,NM_001324198,NM_031483	0,0,0,0,0	ITCH
3_50_peak_17625_lociStitched	chr19	45250033	45273487	3	11170	10666.9	1810.65	634	1	NM_005178,NR_107052,NM_001130852,NM_012116,NM_001039213	0,0,7639,7639,36048	BCL3,CBLC,CEACAM16,MIR8085
9_50_peak_3626_lociStitched	chr1	226407575	226438313	9	13523	12657.9	3802.29	635	1	NM_001282402,NM_031944,NM_001270409,NM_173083,NM_001270410	0,0,0,0,0	LIN9,MIXL1
2_50_peak_2548_lociStitched	chr1	167177322	167192576	2	5245	10934.1	2080.65	636	1	NM_001198786,NM_002697,NR_037163,NR_110811,NM_001080426	0,0,0,12281,78957	DUSP27,LINC01363,POU2F1
4_50_peak_23681_lociStitched	chr3	25689517	25707636	4	8678	11141.4	2288.43	637	1	NM_001068,NM_001330700,NR_039644,NM_001290216,NM_001290300,NM_000965,NM_001290266,NM_001290276,NM_001290277,NM_016152,NR_110892,NR_110893,NM_001290217	0,0,0,50096,50096,50096,50096,50096,50096,50096,50096,50096,50096	MIR4442,RARB,TOP2B
7_50_peak_20682_lociStitched	chr2	207998213	208037014	7	8995	11966.2	3123.48	638	1	NM_001270944,NM_003709,NR_073108,NM_001270942,NM_001270943,NR_106999	0,0,0,0,0,0	KLF7,MIR7845
10_50_peak_20152_lociStitched	chr2	173291561	173328814	10	17642	11958.2	3118.08	639	1	NM_001316306,NM_000210,NM_001079818,NR_103731,NM_001278549,NM_002610,NR_103729	0,0,0,91287,91883,91883,91883	ITGA6,PDK1
4_50_peak_25816_lociStitched	chr3	170068609	170092939	4	7141	11853.6	3031.52	640	1	NM_001145098,NM_005414,NM_001145097,NM_001248008,NM_005602	0,0,0,0,43714	CLDN11,SKIL
8_50_peak_13226_lociStitched	chr16	9018481	9058346	8	17991	11808	2989.88	641	1	NM_001286457,NM_001286458,NR_135826,NM_001321858,NM_003470	0,0,0,0,0	USP7
6_50_peak_6770_lociStitched	chr11	82606844	82641581	6	10774	13297.3	4481.07	642	1	NM_005040,NM_199418,NM_001319214,NM_145018,NM_001286059,NM_001286061,NM_001286060,NM_014488	0,0,0,0,42594,42594,42594,42594	DDIAS,PRCP,RAB30
6_50_peak_22701_lociStitched	chr22	24162772	24191261	6	14374	11153.4	2344.64	643	1	NM_001007468,NM_001317946,NM_003073,NM_001002862,NM_001135751,NM_198440	0,0,0,0,0,0	DERL3,SMARCB1
9_50_peak_8491_lociStitched	chr12	69003710	69042534	9	13684	12159.7	3358.28	644	1	NM_001010942,NM_001251917,NM_001251918,NM_001251921,NM_001251922,NM_015646,NR_033335	0,0,0,0,0,0,0	RAP1B,SNORA70G
5_50_peak_7329_lociStitched	chr11	128474029	128500978	5	9366	12048.9	3252.74	645	1	NM_001143820,NR_135072,NM_001271012,NR_038908,NM_001167681,NM_001271010,NM_002017	16577,50157,55452,60589,62833,62833,62833	ETS1,FLI1,LOC101929538,SENCR
9_50_peak_10470_lociStitched	chr14	32655153	32694886	9	10016	12090.8	3305.79	646	1	NR_125730,NR_125730,NM_001030055,NM_001173,NM_004274	0,0,26220,26220,103593	AKAP6,ARHGAP5,RNU6-2
5_50_peak_10079_lociStitched	chr13	79954743	79981302	5	18006	11075.1	2297.35	647	1	NM_001286631,NM_001286632,NM_022118,NR_038991,NR_046685	0,0,0,0,70197	NDFIP2-AS1,RBM26,RBM26-AS1
9_50_peak_35114_lociStitched	chr8	38122467	38161185	9	12982	12103.2	3333.62	648	1	NM_001102559,NM_001354452,NM_001354456,NM_001354458,NM_001354459,NR_148893,NM_032483,NM_001354454,NM_001102560,NM_001354457,NR_148894,NM_023034	0,0,0,0,0,0,0,0,0,0,0,0	NSD3,PLPP5
2_50_peak_25561_lociStitched	chr3	150260701	150269680	2	6367	9965.79	1196.9	649	1	NM_014445,NM_001319043,NM_001319044,NM_001319045,NM_001319046,NM_032025	0,0,0,0,0,0	EIF2A,SERP1
9_50_peak_36415_lociStitched	chr9	613824	660723	9	14152	14308.9	5543.46	650	1	NM_001256876,NM_001256877,NM_001354331,NM_001354332,NM_001354333,NM_001354334,NM_015158	0,0,0,0,0,0,0	KANK1
7_50_peak_36329_lociStitched	chr8	145002710	145037582	7	12597	11302	2538.68	651	1	NM_201384,NM_201383,NM_201382,NM_201381,NM_201380,NM_201379,NM_201378,NM_000445,NR_030383	0,0,0,0,0,0,0,0,0	MIR661,PLEC
2_50_peak_24347_lociStitched	chr3	53920610	53926714	2	5308	9579.01	819.767	652	1	NM_021237,NM_022899,NM_018725,NM_018397,NM_000720,NM_001128839,NM_001128840	0,4382,20784,40191,74119,74119,74119	ACTR8,CACNA1D,CHDH,IL17RB,SELENOK
9_50_peak_2751_lociStitched	chr1	176145776	176177656	9	11168	13042.1	4284.67	653	1	NM_001001740,NM_001286644,NM_022457,NR_002998,NM_021936,NM_020318	0,0,0,208101,254651,254651	COP1,PAPPA2,SCARNA3
4_50_peak_10375_lociStitched	chr14	23377971	23399934	4	10119	10746.5	1994.24	654	1	NM_001077351,NM_001077352,NM_001308044,NM_001352762,NM_001352763,NM_001352764,NM_001352765,NM_001352766,NM_018107,NR_120599,NR_120600,NM_001039619,NM_001282953,NM_001282954,NM_001282955,NM_001282956,NM_006109,NR_110002	0,0,0,0,0,0,0,0,0,0,0,0,0,0,0,0,0,0	LOC101926933,PRMT5,PRMT5-AS1,RBM23
2_50_peak_37011_lociStitched	chr9	68408345	68416312	2	7017	14503.9	5753.77	655	1	NR_146625,NR_146626,NR_039688,NR_039689,NR_033907	0,0,0,0,11472	FRG1JP,LINC00537,MIR4477A,MIR4477B
50_peak_16408	chr19	923788	928428	50	4641	9577.89	831.952	656	1	NM_005224,NM_032551,NM_138774,NR_125730,NM_005481	0,2774,10564,30199,30571	ARID3A,KISS1R,MED16,R3HDM4,RNU6-2
1_50_peak_26084_lociStitched	chr3	183352587	183356237	1	3651	9235.96	506.985	657	1	NM_001349413,NM_001349414,NM_001349415,NM_001349416,NM_001349417,NM_001349418,NM_001349419,NM_001349420,NM_001349421,NM_001349422,NM_001349423,NM_001349424,NM_001349425,NM_001349426,NM_001349427,NM_001349428,NM_001349429,NM_017644,NR_146169,NR_146170	0,0,0,0,0,0,0,0,0,0,0,0,0,0,0,0,0,0,0,0	KLHL24
11_50_peak_26544_lociStitched	chr4	15772590	15813535	11	19863	11951.8	3246.94	658	1	NM_001775,NR_132660,NM_004334,NM_001145191,NM_001193534,NM_001193535,NM_012161,NR_036464	0,0,38795,80521,115556,115556,115556,115556	BST1,CD38,FAM200B,FBXL5
50_peak_6256	chr11	62596984	62604185	50	7202	9655.1	951.972	659	1	NM_001244666,NM_001330294,NM_003164,NR_135084,NM_001307977,NM_018093	0,0,0,0,0,0	LOC105369332,STX5,WDR74
1_50_peak_3562_lociStitched	chr1	224617165	224624165	1	7001	9622.9	946.4	660	1	NM_001115113,NM_025160,NR_136288,NR_136289,NR_136290,NM_001322302,NM_001322303,NM_001322304,NR_136291,NR_136292,NR_136293,NR_136294,NR_136295,NR_136296,NR_136297	0,0,0,0,0,0,0,0,0,0,0,0,0,0,0	CNIH3,WDR26
5_50_peak_8310_lociStitched	chr12	57064999	57083542	5	10165	10252.4	1576.15	661	1	NR_104219,NM_001282601,NM_001282602,NM_001282603,NM_001282604,NM_001282605,NM_006601	0,0,0,0,0,0,0	PTGES3
1_50_peak_25560_lociStitched	chr3	150125070	150131859	1	6790	9552.12	877.139	662	1	NM_001303264,NM_014779,NR_130136,NR_110186,NR_110187	0,0,0,83537,83537	LINC01214,TSC22D2
3_50_peak_18906_lociStitched	chr2	64750185	64775041	3	9726	10872	2202.24	663	1	NR_136167,NM_001002243,NM_017657,NM_203437,NR_039633	0,0,0,0,0	AFTPH,LOC101927402,MIR4434
1_50_peak_11804_lociStitched	chr15	45878578	45882767	1	4190	9416.87	751.507	664	1	NM_012388,NR_132351,NR_132352,NR_132353,NR_132354,NR_132355,NM_001311255,NM_001311256,NR_132350,NR_132358,NR_132356,NR_132357,NR_132359	0,0,0,0,0,0,0,0,0,0,0,0,0	BLOC1S6
8_50_peak_2465_lociStitched	chr1	161731740	161755458	8	9441	11958.6	3299.17	665	1	NM_007348,NM_007240,NM_001002901,NM_001320241,NM_001288829,NM_001288830,NM_001288831,NM_001288832	0,4787,33808,33808,33808,33808,33808,33808	ATF6,DUSP12,FCRLB
6_50_peak_36289_lociStitched	chr8	142401655	142444577	6	16789	12181.3	3523.9	666	1	NM_007079,NM_032611,NM_207414,NR_102363,NR_102364	0,0,0,0,0	MROH5,PTP4A3
1_50_peak_26760_lociStitched	chr4	40055963	40060625	1	4663	9109.08	453.146	667	1	NR_027277,NM_001318359,NM_018177,NM_001100399,NM_001100400	0,0,0,76388,76388	LOC344967,N4BP2,PDS5A
8_50_peak_29665_lociStitched	chr5	138603533	138643142	8	17107	11835.2	3180.6	668	1	NR_003141,NR_036536,NM_001194954,NM_001282278,NM_199189,NR_145749,NR_002915,NM_018834,NM_001194955,NM_001194956	0,0,0,0,0,0,0,0,0,0	MATR3,SNHG4,SNORA74A,SNORA74D
4_50_peak_2438_lociStitched	chr1	161359315	161391924	4	4898	13099	4457.65	669	1	NM_001013625,NM_001035511,NM_001035512,NM_001035513,NM_001278172,NM_003001,NR_103459	21643,24781,24781,24781,24781,24781,24781	CFAP126,SDHC
10_50_peak_20428_lociStitched	chr2	191043951	191081576	10	17978	11663.8	3032.57	670	1	NM_001042521,NM_001042520,NM_001042519,NM_032321,NM_014362,NM_198047	0,0,0,0,0,0	C2orf88,HIBCH
7_50_peak_8061_lociStitched	chr12	47583677	47620258	7	17051	11398.6	2776.5	671	1	NM_001281429,NM_138371,NR_026544,NR_039847,NR_135024	0,0,0,2004,79442	LOC105369747,MIR4698,PCED1B,PCED1B-AS1
4_50_peak_760_lociStitched	chr1	40238829	40265862	4	14381	10742.9	2130.2	672	1	NM_001720,NR_135805,NM_022120,NM_001195007,NM_001319293,NM_203456	0,0,1810,9244,9244,9244	BMP8B,LOC101929536,OXCT2,PPIE
13_50_peak_27591_lociStitched	chr4	129724634	129775992	13	13633	12557	3954.57	673	1	NM_024900,NM_001287437,NM_199320,NM_001287439,NM_001287440,NM_001287441,NM_001287442,NM_001287443	0,0,0,0,0,0,0,0	JADE1
6_50_peak_140_lociStitched	chr1	8453670	8489238	6	15927	11538.3	2941.47	674	1	NM_001042682,NM_001042681,NM_012102,NR_125999,NM_001080397	0,0,0,0,49444	LOC102724552,RERE,SLC45A1
3_50_peak_24265_lociStitched	chr3	51421574	51446360	3	9670	11614.7	3018.93	675	1	NM_004947,NM_006010,NM_013286,NM_001171904,NM_014703,NR_146065,NM_001349168,NM_001349169,NM_001349170,NM_001349171	0,0,0,0,0,0,0,0,0,0	DCAF1,DOCK3,MANF,RBM15B
2_50_peak_10491_lociStitched	chr14	35015160	35026418	2	3451	9442.08	861.237	676	1	NM_021249,NM_152233,NM_001318916,NM_018453,NM_138288	3881,3881,6218,6218,83693	EAPP,SNX6,SPTSSA
10_50_peak_32708_lociStitched	chr6	158652647	158715971	10	13276	13424.7	4844.29	677	1	NM_001007466,NM_020245,NR_145798,NM_207118,NM_032861,NR_073096	17721,17721,28043,32272,63336,63336	GTF2H5,SERAC1,SNORA116,TULP4
3_50_peak_10768_lociStitched	chr14	64966600	64977666	3	9163	9579.84	1003.69	678	1	NM_001304508,NM_001354683,NM_001354684,NM_001354682,NM_001354686,NM_001354685,NM_006977,NM_001304507,NM_001123329,NM_014950	0,0,0,0,0,0,0,0,0,0	ZBTB1,ZBTB25
8_50_peak_23851_lociStitched	chr3	33455440	33483213	8	10957	12031.3	3457.74	679	1	NR_146123,NR_146132,NM_001128160,NM_014517,NM_001128161	0,0,0,0,0	FBXL2,UBP1
8_50_peak_21535_lociStitched	chr20	34180410	34226572	8	12019	12371.4	3799.13	680	1	NR_119376,NM_003116,NM_001317931,NM_003915,NR_037188,NM_001198863,NM_152925,NM_152926,NM_152927,NM_152928	0,0,0,0,0,0,0,0,0,0	CPNE1,FER1L4,SPAG4
10_50_peak_8804_lociStitched	chr12	95177417	95233394	10	17239	13272.1	4707.67	681	1	NR_030171,NR_036685,NM_001258338,NM_018838,NM_020698	0,0,131710,131710,133080	KRT19P2,MIR492,NDUFA12,TMCC3
2_50_peak_23884_lociStitched	chr3	37030100	37044156	2	6312	10304.5	1740.13	682	1	NM_014805,NM_000249,NM_001167617,NM_001167618,NM_001167619,NM_001258271,NM_001258273,NM_001258274,NM_001354615,NM_001354616,NM_001354617,NM_001354618,NM_001354619,NM_001354620,NM_001354621,NM_001354622,NM_001354623,NM_001354624,NM_001354625,NM_001354626,NM_001354627,NM_001354628,NM_001354629,NM_001354630	0,0,0,0,0,0,0,0,0,0,0,0,0,0,0,0,0,0,0,0,0,0,0,0	EPM2AIP1,MLH1
2_50_peak_29645_lociStitched	chr5	137875935	137881452	2	4873	9055.05	497.082	683	1	NM_001282185,NM_001291974,NM_001256302,NM_001291975,NM_004730	0,0,0,0,0	ETF1
6_50_peak_6686_lociStitched	chr11	75512379	75539140	6	14324	11919.3	3369.21	684	1	NM_001253891,NM_032564,NR_144531,NM_003369,NR_046090	0,0,0,0,32688	DGAT2,LOC100506113,LOC283214,UVRAG
3_50_peak_17659_lociStitched	chr19	45970556	45989090	3	4435	10342	1799.65	685	1	NM_001114171,NM_006732,NM_206901,NM_005619,NM_206900	0,0,0,0,0	FOSB,RTN2
3_50_peak_2365_lociStitched	chr1	160222039	160233568	3	5032	10150.1	1608.3	686	1	NR_028103,NR_028104,NM_015726,NR_028106,NR_028105,NR_147618	0,0,0,0,0,0	DCAF8,LOC100287049
2_50_peak_28617_lociStitched	chr5	56468190	56477446	2	8267	9409.65	872.841	687	1	NM_001203246,NM_001331037,NM_022913,NM_001127235,NM_001127236	0,0,0,0,32455	GPBP1
5_50_peak_13280_lociStitched	chr16	12043984	12084048	5	16392	11534.4	3004.8	688	1	NM_001355514,NM_001192,NM_032167,NM_001130007,NM_001130006,NM_002094	0,0,0,33466,34160,34160	GSPT1,NPIPB2,SNX29,TNFRSF17
1_50_peak_20577_lociStitched	chr2	201724437	201730112	1	5676	9076.59	549.908	689	1	NM_001162407,NM_004071,NR_027855,NR_027856,NM_032472,NM_130906	0,0,0,0,5567,5567	CLK1,PPIL3
10_50_peak_15566_lociStitched	chr17	73311746	73357578	10	15956	11898	3377.82	690	1	NM_002086,NM_203506,NM_001126121,NM_001126122,NM_021734	0,0,26217,26217,26217	GRB2,SLC25A19
10_50_peak_34957_lociStitched	chr8	26148588	26185186	10	15037	11422.2	2909.54	691	1	NM_002717,NM_001177591,NR_144550,NM_004331,NM_001330491	0,0,51590,55337,62720	BNIP3L,PPP2R2A,SDAD1P1
5_50_peak_37321_lociStitched	chr9	96212356	96233243	5	11639	11487.9	2978.49	692	1	NM_001322224,NR_136232,NR_136233,NR_136234,NR_136235,NR_136236,NR_136237,NR_136238,NM_198841,NR_136229,NR_136230,NR_136231,NM_001286724,NM_001286723,NM_001286722,NM_014612	0,0,0,0,0,0,0,0,0,0,0,0,0,0,0,0	FAM120A,FAM120AOS
50_peak_2191	chr1	154944831	154949301	50	4471	9129.08	636.528	693	1	NM_001130041,NM_001202859,NM_003029,NM_001826,NR_024163,NR_036212	0,0,0,0,0,0	CKS1B,MIR4258,SHC1
12_50_peak_24038_lociStitched	chr3	45729763	45783669	12	12946	14883.4	6393.25	694	1	NR_033947,NM_001319072,NM_001319073,NM_014016,NM_014240	0,0,0,0,7009	LIMD1,LIMD1-AS1,SACM1L
6_50_peak_2228_lociStitched	chr1	155655104	155693492	6	10598	13574	5094.09	695	1	NM_001198903,NM_001198904,NM_001198902,NM_139119,NM_001198900,NM_001198905,NM_018253,NM_139121,NM_001198901,NM_001198906,NM_139118,NM_001199849,NM_001199850,NM_001199851,NM_004632,NM_033657	0,0,0,0,0,0,0,0,0,0,0,0,0,0,0,0	DAP3,YY1AP1
8_50_peak_16613_lociStitched	chr19	4367881	4395651	8	17904	12163.3	3693.41	696	1	NM_001199944,NM_001199943,NM_003025,NM_005483,NM_001159846,NM_001300862,NM_032868	0,0,0,7009,7799,7799,7799	CHAF1A,MPND,SH3GL1
4_50_peak_1691_lociStitched	chr1	111413001	111438982	4	15308	10602.8	2143.43	697	1	NM_001040033,NM_000560,NM_001320638,NM_001006945,NM_018372	0,0,0,50830,50830	CD53,LRIF1
2_50_peak_5276_lociStitched	chr10	111967087	111982153	2	8183	9801.94	1351.42	698	1	NM_130439,NM_001008541,NM_005962,NM_005871,NM_001320591,NM_001320592,NM_001320593,NM_019903,NM_001121,NM_001320594,NM_016824	0,0,3609,70645,71765,71765,71765,71765,71765,71765,71765	ADD3,MXI1,SMNDC1
7_50_peak_14301_lociStitched	chr17	3808208	3839295	7	11074	11169.6	2720.11	699	1	NM_002558,NM_005173,NM_174953,NM_174954,NM_174955,NM_174956,NM_174957,NM_174958	0,0,0,0,0,0,0,0	ATP2A3,P2RX1
2_50_peak_689_lociStitched	chr1	36838215	36856617	2	8965	10091.7	1654.34	700	1	NM_001282546,NM_001282547,NM_032017,NM_032881,NM_001330493,NM_145047	0,0,0,2404,26890,26890	LSM10,OSCP1,STK40
4_50_peak_25778_lociStitched	chr3	169683314	169699255	4	7175	10530.6	2097.84	701	1	NR_027622,NR_024409,NM_003262,NM_001304366,NM_182610,NR_130713	0,0,0,26359,26359,26359	LOC100128164,SAMD7,SEC62
1_50_peak_7813_lociStitched	chr12	27088343	27098293	1	9951	9318.17	890.525	702	1	NM_018164,NM_001171888,NM_001171887,NM_015633,NM_016551	0,0,0,0,26213	FGFR1OP2,INTS13,TM7SF3
1_50_peak_16133_lociStitched	chr18	29671228	29674595	1	3368	8918.51	490.909	703	1	NM_016271,NM_001191324,NM_198128,NM_017831,NM_001308171,NM_005925	0,0,0,18075,95392,95392	MEP1B,RNF125,RNF138
2_50_peak_5520_lociStitched	chr11	266977	275764	2	6903	9555.86	1134.4	704	1	NM_001276700,NM_138329,NM_025092,NM_002817,NM_175932	2806,2806,13374,13994,13994	NLRP6,PGGHG,PSMD13
50_peak_30997	chr6	32818961	32824034	50	5074	9083.21	671.665	705	1	NM_001292022,NM_000593,NM_002800,NR_037173,NR_037174,NR_037175,NR_037176	0,0,0,4685,4685,4685,4685	PSMB8-AS1,PSMB9,TAP1
1_50_peak_31004_lociStitched	chr6	33167016	33173688	1	6673	9374.83	970.776	706	1	NM_001270401,NM_021976,NM_001291989,NM_001077516,NM_001288777,NM_006979,NM_014234	0,0,0,0,0,0,0	HSD17B8,RXRB,SLC39A7
1_50_peak_34126_lociStitched	chr7	113722230	113729641	1	7412	9029.56	626.23	707	1	NR_033766,NM_002711,NM_001172766,NM_014491,NM_148898,NM_148900,NR_033767	0,163149,325411,325411,325411,325411,325411	FOXP2,PPP1R3A
16_50_peak_9809_lociStitched	chr13	49003365	49084927	16	19177	14673	6280.27	708	1	NM_000321,NM_005767,NM_001268,NM_001286830,NM_001286831,NM_001286832,NM_001352424,NM_001352425,NM_001352426,NM_001352427,NM_001352428,NR_147985,NM_001352429	0,0,0,0,0,0,0,0,0,0,0,0,0	LPAR6,RB1,RCBTB2
50_peak_30995	chr6	32809971	32816880	50	6910	9306.42	919.588	709	1	NM_148919,NM_004159,NR_037173,NR_037174,NR_037175,NR_037176,NM_001292022,NM_000593	0,0,0,0,0,0,0,0	PSMB8,PSMB8-AS1,TAP1
1_50_peak_30842_lociStitched	chr6	27803136	27808017	1	4882	8979.09	595.97	710	1	NM_003510,NM_003520,NM_003541,NM_021968,NM_003521	0,0,3832,10879,19870	HIST1H2AK,HIST1H2BM,HIST1H2BN,HIST1H4J,HIST1H4K
12_50_peak_360_lociStitched	chr1	22366049	22429810	12	14766	13702.2	5324.04	711	1	NM_044472,NM_001039802,NM_001791,NR_023918,NR_023919,NR_109759,NR_109760,NR_109761,NR_109762	0,0,0,8333,8333,8333,8333,8333,8333	CDC42,LINC00339
4_50_peak_15619_lociStitched	chr17	74473573	74498610	4	13857	10395.4	2025.49	712	1	NM_001005498,NM_024599,NM_001166579,NM_001088,NR_110548	0,0,7375,7375,7375	AANAT,RHBDF2
7_50_peak_13938_lociStitched	chr16	68285293	68320707	7	14048	11212.1	2847.29	713	1	NM_012320,NM_001076785,NM_003983,NM_032178,NM_024939	0,0,0,13811,15158	ESRP2,PLA2G15,SLC7A6,SLC7A6OS
4_50_peak_2177_lociStitched	chr1	154808490	154834161	4	10078	12057.7	3706.89	714	1	NM_170782,NM_001204087,NM_002249,NM_001323011,NM_001348696,NM_006556,NM_001323012	0,0,0,63047,63047,63047,63047	KCNN3,PMVK
8_50_peak_21885_lociStitched	chr20	49526410	49548742	8	8702	10281.7	1938.42	715	1	NM_001282531,NM_001347511,NM_015339,NM_181442,NR_110007,NR_110008,NR_110009	0,0,0,0,0,0,0	ADNP,ADNP-AS1
8_50_peak_30420_lociStitched	chr6	7959479	7994354	8	15149	12666.6	4327.99	716	1	NR_037616,NR_027712,NM_001199322,NM_001199323,NM_201280,NR_037618	0,0,19446,19446,19446,19446	BLOC1S5,BLOC1S5-TXNDC5,EEF1E1-BLOC1S5,PIP5K1P1
2_50_peak_10140_lociStitched	chr13	97873863	97884151	2	7943	9337.39	1004.11	717	1	NM_001306070,NM_144778,NM_207304,NR_125725,NM_021033	0,0,0,41988,202324	LINC00456,MBNL2,RAP2A
50_peak_30950	chr6	31701560	31708763	50	7204	9401.36	1071.09	718	1	NM_001287594,NM_001288,NM_001287593,NM_002441,NM_025259,NM_172165,NM_172166,NR_037846	0,0,0,0,0,0,0,0	CLIC1,MSH5,MSH5-SAPCD1
1_50_peak_16486_lociStitched	chr19	1940149	1943421	1	3273	8945.98	621.68	719	1	NM_001319,NR_033400,NM_001329539,NM_001329540,NM_079834	0,9105,14134,14134,14134	CSNK1G2,CSNK1G2-AS1,SCAMP4
50_peak_25593	chr3	151985689	151994008	50	8320	9425.43	1108.92	720	1	NR_027037,NR_027038,NM_001314057,NM_021038,NM_207292	0,0,0,0,0	MBNL1,MBNL1-AS1
2_50_peak_13127_lociStitched	chr16	2556869	2567839	2	6447	9110.58	803.004	721	1	NM_001198569,NM_001694,NM_001199107,NM_020705,NM_001330449	0,0,1136,1136,2507	AMDHD2,ATP6V0C,TBC1D24
6_50_peak_8302_lociStitched	chr12	57010774	57031957	6	12333	10195.4	1900.12	722	1	NM_001300905,NM_001351156,NM_013449,NM_001686,NR_003046	0,0,0,2,5507	ATP5F1B,BAZ2A,SNORD59B
2_50_peak_38014_lociStitched	chr9	139979968	139991345	2	7390	9896.85	1604.16	723	1	NR_027447,NM_016219,NR_045720,NR_045721,NM_207309	0,0,0,0,979	MAN1B1,MAN1B1-DT,UAP1L1
4_50_peak_6195_lociStitched	chr11	60666392	60684588	4	10300	10504.6	2214.45	724	1	NM_014502,NM_024092,NM_017870,NM_178031,NM_016582,NR_027391	0,0,7325,7325,19967,19967	PRPF19,SLC15A3,TMEM109,TMEM132A
1_50_peak_46_lociStitched	chr1	1706710	1715139	1	8430	9060.33	770.411	725	1	NM_023018,NM_001353642,NM_001198993,NM_001198994,NM_001353641	0,0,0,0,0	NADK
5_50_peak_5933_lociStitched	chr11	28102463	28140633	5	6311	13035.1	4752.16	726	1	NM_031217,NM_001113528,NM_001297775,NM_152636,NR_030341	0,0,0,0,24007	KIF18A,METTL15,MIR610
4_50_peak_20841_lociStitched	chr2	227698398	227711350	4	8421	9601.32	1319.81	727	1	NM_001349069,NM_001167608,NM_001349071,NM_001349072,NM_032276	0,0,0,0,0	RHBDD1
4_50_peak_12444_lociStitched	chr15	75137363	75166275	4	9647	12435.1	4154.65	728	1	NM_001320778,NM_005697,NM_001099436,NM_001284364,NM_001284365,NR_104307,NR_104308,NR_104309	0,0,1812,1812,1812,1812,1812,1812	SCAMP2,ULK3
8_50_peak_14672_lociStitched	chr17	27252978	27280068	8	12457	10424.2	2145.53	729	1	NM_001033561,NM_001290131,NM_020889,NR_110803,NM_001098635,NM_178860,NM_001290202	0,0,0,0,1879,1879,1879	LOC101927018,PHF12,SEZ6
15_50_peak_25038_lociStitched	chr3	117291820	117364276	15	15971	17353.2	9085.98	730	1	NR_146652,NR_121607,NR_039649,NR_015391,NR_135547	33264,640736,722607,855934,862982	LINC00901,LINC02024,LOC105374060,MIR4447,TUSC7
9_50_peak_16528_lociStitched	chr19	2446190	2507199	9	12816	17180.1	8913.41	731	1	NM_032737,NR_134931,NM_015675,NM_052847,NR_106958	0,0,0,4019,11193	GADD45B,GNG7,LINC01775,LMNB2,MIR7108
7_50_peak_15032_lociStitched	chr17	43505091	43539578	7	14810	10911.7	2662.4	732	1	NM_001282290,NM_174919,NM_014798,NR_027774,NR_027782,NM_001352825	0,0,0,0,0,0	ARHGAP27,PLEKHM1
10_50_peak_3639_lociStitched	chr1	226543467	226600027	10	13859	14931.8	6685.39	733	1	NM_001618,NM_001270410,NM_001270409,NM_173083,NM_001282402,NM_031944	0,46019,46264,46264,128712,128712	LIN9,MIXL1,PARP1
4_50_peak_26400_lociStitched	chr4	2241773	2266312	4	13196	10173.9	1936.13	734	1	NM_181808,NM_001303143,NM_024511,NM_006454,NR_039964	0,0,0,0,0	HAUS3,MIR4800,MXD4,POLN

## Sheet: MM2
#58_peaks	Enhancers
REGION_ID	CHROM	START	STOP	NUM_LOCI	CONSTITUENT_SIZE	X58.sort.bam	X58_IP.sort.bam	enhancerRank	isSuper	RefSeq_ID	distance	GeneName
30_58_peak_41153_lociStitched	chr9	134440532	134616533	30	117772	116953	25854.5	1	1	NM_198679,NM_005312,NM_001304275,NM_001135954,NM_001261450,NM_001261451,NM_001318519,NM_031432,NR_134666,NR_134667	0,0,0,33871,33871,33871,33871,33871,33871,33871	RAPGEF1,UCK1
103_58_peak_7020_lociStitched	chr11	72523531	72900938	103	181433	140697	55176.9	2	1	NM_001318766,NM_033388,NM_014824,NR_039664,NM_006645	0,0,0,0,18782	ATG16L2,FCHSD2,MIR4459,STARD10
26_58_peak_20932_lociStitched	chr2	89033712	89198330	26	116948	101668	18865.2	3	1	NM_144563,NR_015424,NR_039635,NR_135540,NM_004836	0,0,0,102370,106619	ANKRD36BP2,EIF2AK3,LOC101928403,MIR4436A,RPIA
84_58_peak_7473_lociStitched	chr11	87060803	87433035	84	198336	129388	52112.5	4	1	NR_135090,NM_001168724,NM_022918,NR_033149,NR_038905	0,20928,20928,20928,348815	LOC100506368,LOC105369423,TMEM135
12_58_peak_24898_lociStitched	chr22	23180329	23298871	12	94921	91633	14794	5	1	NR_049835,NM_001178126,NM_001256296,NR_030755,NM_014433	0,0,0,14965,102722	IGLL5,MIR5571,MIR650,RSPH14
11_58_peak_2146_lociStitched	chr1	118131107	118260538	11	103800	83625.4	14535.1	6	1	NR_121626,NM_017709,NM_006699,NM_017686,NM_001135589	0,0,59616,145569,158796	FAM46C,GDAP2,LOC100996263,MAN1A2
27_58_peak_32421_lociStitched	chr5	138939966	139090843	27	91552	90556.4	22344.9	7	1	NM_003339,NM_181838,NM_001317201,NM_001317202,NM_001317199,NM_016463,NM_001317200,NM_001317203,NM_001317204,NR_149086,NM_001317205,NM_001317206,NM_001317207,NM_001317208,NM_001317209,NM_001317210,NM_001317211	0,0,0,0,0,0,0,0,0,0,0,0,0,0,0,0,0	CXXC5,CXXC5-AS1,UBE2D2
14_58_peak_32208_lociStitched	chr5	131730414	131837391	14	83494	83474.2	16784.7	8	1	NM_001308122,NM_003060,NM_001207001,NR_045116,NM_001354924,NM_001354925,NM_002198,NR_149068,NR_149069	0,0,0,0,0,0,0,0,0	,C5orf56,IRF1,SLC22A5
46_58_peak_34932_lociStitched	chr6	108863098	109130443	46	167776	93757.9	27670.2	9	1	NM_201559,NM_001455,NR_033376,NM_001323005,NM_145315,NR_136553	0,0,0,16112,16112,16112	AFG1L,FOXO3,LINC00222
17_58_peak_12200_lociStitched	chr14	91744856	91894449	17	100065	80765.3	15228.6	10	1	NM_001080414,NM_001348437,NM_003485,NM_001284280,NM_001284281	0,24633,24633,29376,29376	CCDC88C,GPR68,PPP4R3A
36_58_peak_31521_lociStitched	chr5	88012820	88197887	36	104441	93754.9	28926	11	1	NR_146284,NM_001193348,NM_001193349,NM_001308002,NM_001193350,NM_002397,NM_001131005,NM_001193347,NR_109941,NR_136218,NR_136219,NR_109940,NR_104031,NR_136217,NR_136222,NR_136220,NR_136221	0,0,0,0,0,0,0,0,0,0,0,0,0,0,0,0,0	MEF2C,MEF2C-AS1,MEF2C-AS2
47_58_peak_17932_lociStitched	chr18	60765758	60990191	47	130985	79224.8	22263.8	12	1	NM_000633,NM_000657,NM_002035,NM_004869,NM_194449	0,0,4780,66234,118083	BCL2,KDSR,PHLPP1,VPS4B
76_58_peak_40106_lociStitched	chr9	71318868	71623510	76	131832	100623	44447.3	13	1	NM_001278253,NM_003558,NM_138333,NR_110647,NM_002732	0,0,0,0,3939	FAM122A,LOC101927069,PIP5K1B,PRKACG
30_58_peak_8171_lociStitched	chr11	128556622	128702573	30	83494	77500	21878.1	14	1	NR_135072,NM_001271012,NR_038908,NM_001167681,NM_001271010,NM_002017	0,0,0,0,0,0	FLI1,LOC101929538,SENCR
86_58_peak_28042_lociStitched	chr3	171753897	172093726	86	155802	89171.1	33881	15	1	NM_022763,NM_001135095,NM_198407,NM_004122,NM_001190942,NM_003810,NR_033994	0,0,67355,71607,129572,129572,129572	FNDC3B,GHSR,TNFSF10
44_58_peak_30318_lociStitched	chr4	185227755	185460664	44	114899	79095.9	23849.9	16	1	NR_040108,NR_125933,NR_125934,NM_002199,NR_147158	0,0,0,0,0	IRF2,LINC02362,LINC02363,LINC02427
22_58_peak_36530_lociStitched	chr7	55490655	55644553	22	116389	70516.1	15805.3	17	1	NM_018697,NM_001321251,NM_001321242,NM_001284284,NM_001284283,NM_001284282,NM_001321248,NM_001321250,NM_001321249,NM_001321243,NM_001321244,NM_001321246,NM_001321247,NM_030796	0,0,0,0,0,0,0,0,0,0,0,0,0,0	LANCL2,VOPP1
23_58_peak_8192_lociStitched	chr11	129222515	129345932	23	63886	69965.1	18808.8	18	1	NM_003658,NR_145484,NR_120582,NM_001142685,NM_014715	0,69457,136084,160423,328428	ARHGAP32,BARX2,LINC01395,LOC399975
13_58_peak_27649_lociStitched	chr3	141078879	141176078	13	81057	60632.7	11226.5	19	1	NM_001080412,NM_001350099,NM_001350100,NM_001303245,NM_001303246,NM_006506	0,0,0,29811,29811,29811	RASA2,ZBTB38
28_58_peak_32791_lociStitched	chr5	156897828	157067191	28	89895	75112.5	25777	20	1	NM_001099287,NM_001172292,NM_033274,NM_007017,NM_178424,NM_001308165	0,0,0,0,0,0	ADAM19,NIPAL4,SOX30
45_58_peak_21942_lociStitched	chr2	173302656	173533167	45	139953	72564.9	24318.9	21	1	NM_001316306,NM_000210,NM_001079818,NR_103731,NM_001278549,NM_002610,NR_103729	0,0,0,0,0,0,0	ITGA6,PDK1
26_58_peak_19937_lociStitched	chr2	33666320	33825114	26	96207	63644.6	16736.9	22	1	NM_001349975,NM_001349978,NM_170672,NM_001349979,NM_001139488,NM_001349976,NM_001349977,NM_001349980,NM_001349981,NM_015376,NR_146505,NM_001304538,NM_015475	0,0,0,0,0,0,0,0,0,0,0,0,0	FAM98A,LOC105374454,RASGRP3
11_58_peak_3336_lociStitched	chr1	203236616	203309292	11	54368	54412.5	8532.16	23	1	NR_117097,NR_117098,NR_034150,NR_034151,NM_006763	0,0,0,0,0	BTG2,LINC01136,LINC01353
33_58_peak_7347_lociStitched	chr11	82670944	82831291	33	96300	68291.8	23266.3	24	1	NM_001286059,NM_001286061,NM_001286060,NM_014488,NR_033347,NR_038903	0,0,0,0,0,0	RAB30,RAB30-AS1,SNORA70E
26_58_peak_40702_lociStitched	chr9	112809120	112942859	26	101884	63927.2	19031.1	25	1	NM_007203,NM_147150,NM_001004065,NM_001198656,NM_001136562	0,0,0,0,0	AKAP2,PALM2-AKAP2
51_58_peak_33720_lociStitched	chr6	25277321	25500394	51	128525	66297.3	22775.8	26	1	NM_001173977,NM_017640,NR_110862,NR_110863,NR_027626	0,0,15687,15687,138702	CARMIL1,CMAHP,LOC101928663
25_58_peak_18153_lociStitched	chr19	2595881	2703124	25	58969	57664.6	15453.7	27	1	NM_052847,NR_107004,NM_145173,NM_144564,NM_213568	0,0,11441,29399,31400	DIRAS1,GNG7,MIR7850,SLC39A3
28_58_peak_19984_lociStitched	chr2	37487420	37624805	28	68060	56135.5	15345.9	28	1	NR_146409,NR_146402,NR_146405,NM_005813,NM_012413	0,0,0,0,0	NDUFAF7,PRKD3,QPCT
30_58_peak_38067_lociStitched	chr8	27173086	27318230	30	102818	55328.9	14688.6	29	1	NM_173174,NM_004103,NM_173176,NM_173175,NR_106901,NM_000742,NM_001282455,NM_001347705,NM_001347706,NM_001347707,NM_001347708	0,0,0,0,0,0,0,0,0,0,0	CHRNA2,MIR6842,PTK2B
29_58_peak_31618_lociStitched	chr5	95194232	95299304	29	71878	56560.3	17105.7	30	1	NR_026936,NM_012081,NR_130776,NM_001118890,NM_001243658,NM_001243659,NM_002064	0,0,0,35656,35656,35656,35656	ELL2,GLRX,LINC01554,LOC101929710
50_58_peak_37588_lociStitched	chr7	137513206	137733223	50	99785	62506.8	24223.9	31	1	NM_001321709,NM_001321708,NM_001321710,NM_004717,NM_001318246,NM_194071,NM_001253775,NM_001243523	0,0,0,0,0,0,0,0	CREB3L2,DGKI,LOC100130880
81_58_peak_23930_lociStitched	chr20	46161914	46428777	81	122450	64153.9	25939.1	32	1	NM_001174087,NM_001174088,NM_006534,NM_181659,NM_018837,NM_001161841,NM_198596	0,0,0,0,0,0,0	NCOA3,SULF2
31_58_peak_13059_lociStitched	chr15	52844918	52978961	31	58066	57209.6	19650.7	33	1	NM_001330309,NM_001306196,NM_006628,NM_001306195,NM_001306191,NM_001286495,NM_019600,NR_104457	0,0,0,0,0,0,0,0	ARPP19,FAM214A
36_58_peak_32165_lociStitched	chr5	130586406	130762287	36	72606	62842.3	25414.8	34	1	NM_001038702,NM_020240,NM_001164386,NM_001164387,NM_001164388,NM_016340	0,0,0,0,0,0	CDC42SE2,RAPGEF6
11_58_peak_12631_lociStitched	chr15	31615899	31690046	11	47951	47854.5	10714.2	35	1	NM_015995,NM_001302461,NM_130901,NM_001243538,NR_135834	0,0,77555,92846,98690	KLF13,LINC02352,LOC283710,OTUD7A
13_58_peak_41080_lociStitched	chr9	132718225	132816864	13	49135	51894	14943.8	36	1	NM_015033,NM_001287346,NM_001136557,NM_001136558,NM_020960	0,0,0,0,0	FNBP1,GPR107
28_58_peak_16157_lociStitched	chr17	37909291	38029681	28	69867	49131.2	12207.5	37	1	NM_001284516,NM_001257408,NM_001257409,NM_001257410,NM_001257411,NM_001257412,NM_001257413,NM_001257414,NM_001284514,NM_001284515,NM_012481,NM_183228,NM_183229,NM_183230,NM_183231,NM_183232,NM_198844,NM_199321	0,0,0,0,0,0,0,0,0,0,0,0,0,0,0,0,0,0	IKZF3,ZPBP2
6_58_peak_34430_lociStitched	chr6	52352790	52442996	6	79191	46420	9561.84	38	1	NM_018100,NR_033327,NM_001172420,NM_012288,NR_103446,NR_103447	0,0,0,0,0,0	EFHC1,TRAM2,TRAM2-AS1
32_58_peak_18910_lociStitched	chr19	38393711	38571050	32	63768	59337.6	23000.9	39	1	NM_001291088,NM_031951,NM_015073,NR_040015,NR_040013	0,0,0,47876,76434	LOC100631378,LOC644554,SIPA1L3,WDR87
10_58_peak_30465_lociStitched	chr5	1457508	1540328	10	44043	48068.7	12224.2	40	1	NM_024830,NR_106723,NM_001044,NR_003263,NR_003713	0,0,11966,31745,57344	LOC728613,LPCAT1,MIR6075,SDHAP3,SLC6A3
35_58_peak_7147_lociStitched	chr11	74543955	74695884	35	81397	56699.9	20859.9	41	1	NM_001098638,NM_001270380,NM_001270381,NM_182969,NM_014752	0,0,0,0,0	RNF169,SPCS2,XRRA1
36_58_peak_36006_lociStitched	chr7	18534361	18702261	36	83190	51847.5	17008.3	42	1	NM_001204144,NM_001321869,NM_001321870,NM_001321871,NM_001321872,NM_001321873,NM_001321868,NM_001321896,NR_135835,NM_001204145,NM_001204146,NM_001321874,NM_001321875,NM_001321876,NM_001321878,NM_001321879,NM_001321884,NM_001321885,NM_001321886,NM_001321887,NM_001321888,NM_001321889,NM_001321890,NM_001321891,NM_001321893,NM_001321894,NM_001321895,NM_001321898,NM_001321899,NM_001321900,NM_001321901…	0,0,0,0,0,0,0,0,0,0,0,0,0,0,0,0,0,0,0,0,0,0,0,0,0,0,0,0,0,0,0,0,0,0,0,0,0,0,0,0	HDAC9
17_58_peak_12755_lociStitched	chr15	40308595	40409609	17	40055	49900.9	15131.9	43	1	NM_001013703,NM_001309434,NM_003134,NR_040061,NR_040062,NR_040059,NR_040060,NM_001003943,NM_001003942,NM_033503,NM_001003940	0,0,0,0,0,0,0,0,0,0,0	BMF,EIF2AK4,SRP14,SRP14-AS1
16_58_peak_5706_lociStitched	chr10	125755126	125866482	16	82955	45243.9	11358.3	44	1	NM_015892,NM_001270764,NM_014863,NM_001270765,NM_198148	0,0,0,0,103627	CHST15,CPXM2
34_58_peak_14182_lociStitched	chr15	101661546	101826942	34	55064	57193.9	23519.3	45	1	NM_014918,NM_203472,NM_018445,NM_003090,NR_135506,NR_135507,NR_135508	0,0,0,0,0,0,0	CHSY1,SELENOS,SNRPA1
6_58_peak_13657_lociStitched	chr15	75063403	75100573	6	31782	39556.3	6125.62	46	1	NM_001127190,NM_004383,NM_001354988,NR_039738,NM_021819	0,0,0,0,4621	CSK,LMAN1L,MIR4513
40_58_peak_32540_lociStitched	chr5	142651020	142785923	40	57289	53543	20181.5	47	1	NM_000176,NM_001020825,NM_001024094,NM_001204258,NM_001204259,NM_001204260,NM_001204261,NM_001204262,NM_001204263,NM_001204264,NM_001018076,NM_001018074,NM_001018075,NM_001018077,NM_001204265	0,0,0,0,0,0,0,0,0,0,0,0,0,0,0	NR3C1
33_58_peak_28386_lociStitched	chr3	186647937	186820506	33	84455	51114.9	17774.6	48	1	NM_173216,NM_173217,NM_003032,NM_001353916,NM_052969	0,0,0,0,18233	RPL39L,ST6GAL1
18_58_peak_12354_lociStitched	chr14	102273699	102380937	18	61939	43828.2	10520	49	1	NM_001352914,NM_001161725,NM_001161726,NM_001352913,NM_001352915,NM_178587,NM_001352916,NM_002719,NM_178586,NM_001352912	0,0,0,0,0,0,0,0,0,0	PPP2R5C
55_58_peak_31933_lociStitched	chr5	112357432	112553399	55	83605	60769.4	27631.3	50	1	NM_001242377,NM_152624,NR_038352,NM_002387,NM_001085377	0,0,0,0,0	DCP2,MCC
58_peak_32661	chr5	150437708	150467979	58	30272	37820.6	4779.79	51	1	NM_001258455,NM_001258456,NM_001252385,NM_001252386,NM_001252393,NM_006058,NM_001258454,NM_001252391,NM_001252392,NM_001252390	0,0,0,0,0,0,0,0,0,0	TNIP1
23_58_peak_6300_lociStitched	chr11	35126928	35255313	23	54721	51739.2	19424.7	52	1	NR_120528,NM_001202557,NM_000610,NM_001001389,NM_001001390,NM_001001391,NM_001001392,NM_001202555,NM_001202556,NR_145794	0,0,0,0,0,0,0,0,0,0	CD44,LOC100507144,SNORD164
67_58_peak_25710_lociStitched	chr22	48154140	48401123	67	102771	55348.9	23735.1	53	1	NR_122046,NR_033377,NR_036172,NR_109967,NR_144462	0,126823,269053,271281,384850	LINC00898,LINC01644,LOC284930,LOC339685,MIR3201
14_58_peak_19147_lociStitched	chr19	45921120	45989132	14	19668	42487.1	11215.2	54	1	NM_001166049,NM_001983,NM_202001,NR_106736,NM_001114171,NM_006732,NM_206901,NM_005619,NM_206900	0,0,0,0,0,0,0,0,0	ERCC1,FOSB,MIR6088,RTN2
22_58_peak_16759_lociStitched	chr17	62092135	62209556	22	71971	43574.9	12340.9	55	1	NM_001099786,NM_001099787,NM_001099788,NM_001099789,NM_001433	0,0,0,0,0	ERN1,ICAM2
39_58_peak_11855_lociStitched	chr14	70347940	70503254	39	114615	45972.9	15143.1	56	1	NM_001034852,NM_022137,NR_145786,NM_001130417,NM_182936,NM_033262,NM_058240,NM_182932,NM_183002,NR_104122	0,0,0,7680,7680,7680,7680,7680,7680,7680	SLC8A3,SMOC1,SNORD169
9_58_peak_19012_lociStitched	chr19	41770245	41841635	9	25039	41177.8	10822.7	57	1	NM_144732,NM_007040,NM_001321208,NM_001301016,NM_001321211,NM_052848,NM_001346100,NM_000660	0,0,0,0,0,0,0,0	CCDC97,HNRNPUL1,TGFB1
26_58_peak_37031_lociStitched	chr7	104617211	104713770	26	36195	39483	9511.06	58	1	NR_039981,NR_024586,NM_018682,NM_182931,NM_001350739,NM_001350744,NM_001350745,NM_182691,NM_001278273,NM_001350738,NM_001350741,NM_001350743,NM_182692,NM_001350740,NM_001350742,NM_001350746	0,0,0,0,43051,43051,43051,43051,43051,43051,43051,43051,43051,43051,43051,43051	KMT2E,KMT2E-AS1,LINC01004,SRPK2
13_58_peak_18636_lociStitched	chr19	16680485	16743227	13	29920	38743.2	8796.43	59	1	NM_024881,NM_004831,NM_024104,NM_001300925,NM_006387	0,0,13732,19940,27223	CHERP,MED26,SLC35E1,SMIM7
18_58_peak_23413_lociStitched	chr20	32399150	32506785	18	62881	40416.9	10655.9	60	1	NM_176812,NR_110623,NM_001282933,NM_001282935,NM_032819,NR_104259	0,246,19076,19076,19076,19076	CHMP4B,ZNF341,ZNF341-AS1
7_58_peak_17174_lociStitched	chr17	75421291	75472812	7	41583	35230.1	5523.05	61	1	NM_001113491,NM_001293695,NM_001113492,NM_006640,NM_001113493,NM_001113494,NM_001293696,NM_001113496,NM_001293697,NM_001293698,NM_001113495	0,0,0,0,0,0,0,0,0,0,0	43352
22_58_peak_5931_lociStitched	chr11	6933268	7037613	22	33093	44461.4	14775.3	62	1	NM_001004684,NM_001354853,NM_001354855,NM_001354856,NM_001354857,NM_001354858,NM_001354859,NM_001354860,NM_013250,NR_149005,NM_001354854,NM_001354830,NM_001354831,NM_001354832,NM_001354833,NM_013249,NR_148988	0,0,0,0,0,0,0,0,0,0,0,0,0,0,0,0,0	OR2D3,ZNF214,ZNF215
36_58_peak_29955_lociStitched	chr4	144256531	144403465	36	76247	44330	15295.8	63	1	NM_002039,NM_207123,NR_036091,NM_003601,NR_104027	0,0,0,31151,31160	GAB1,MIR3139,SMARCA5,SMARCA5-AS1
19_58_peak_14002_lociStitched	chr15	90544050	90646611	19	42019	43516.6	14563.7	64	1	NM_198526,NR_036135,NR_146321,NM_001289910,NM_001290114,NM_002168,NR_149130	0,0,0,0,0,0,0	IDH2,IDH2-DT,MIR3174,ZNF710,ZNF710-AS1
48_58_peak_7244_lociStitched	chr11	77369272	77532335	48	73801	51772.5	22959.3	65	1	NM_016578,NM_001316960,NM_001316961,NM_001316962,NM_024684,NM_001316957,NM_001316958,NR_133637	0,0,0,0,0,0,0,0	AAMDC,RSF1
2_58_peak_18505_lociStitched	chr19	12888358	12905515	2	14811	32054.4	3280.42	66	1	NR_049864,NM_002229,NM_001100176,NM_013312,NM_005809	0,0,1925,1925,2119	HOOK2,JUNB,MIR5684,PRDX2
9_58_peak_6834_lociStitched	chr11	67001298	67061844	9	32528	37520.4	8815.5	67	1	NM_012308,NR_027473,NM_001256405,NM_001619,NM_001347901,NM_207354	0,0,0,0,0,0	ANKRD13D,GRK2,KDM2A
6_58_peak_23341_lociStitched	chr20	30249309	30312184	6	59352	35084.2	6425.82	68	1	NR_134257,NM_001322242,NM_001191,NM_001317919,NM_001317920,NM_001317921,NM_001322239,NM_001322240,NM_138578,NR_131907	0,0,0,0,0,0,0,0,0,0	ABALON,BCL2L1
58_peak_32279	chr5	133859227	133892120	58	32894	33856.8	5226.7	69	1	NM_001308143,NM_001289984,NM_001289985,NM_015288,NR_105045	0,0,0,0,14307	JADE2,LINC01843
5_58_peak_5104_lociStitched	chr10	81000966	81057368	5	34688	34303.7	6012.45	70	1	NM_020338,NM_005729,NM_153367,NR_015429,NR_024429,NR_024431	0,49852,84715,173762,173762,173762	PPIF,ZCCHC24,ZMIZ1,ZMIZ1-AS1
3_58_peak_26769_lociStitched	chr3	53179987	53231223	3	39616	33662.1	5456.63	71	1	NM_001354679,NM_001354680,NM_006254,NM_212539,NM_001316327,NM_001354676,NM_001354678	0,0,0,0,0,0,0	PRKCD
4_58_peak_12933_lociStitched	chr15	45001616	45042789	4	28387	34754.1	6768.84	72	1	NM_004048,NR_125376,NM_001301144,NM_001301145,NM_001301146,NM_080745,NM_182985	0,0,0,0,0,0,0	B2M,LOC100419583,TRIM69
42_58_peak_26218_lociStitched	chr3	31817909	32027684	42	76640	47975.5	20054.5	73	1	NM_001174060,NM_017784,NM_001137674,NR_049771,NM_015141	0,0,0,54832,120319	GPD1L,OSBPL10,OSBPL10-AS1,ZNF860
58_peak_6675	chr11	65183589	65199991	58	16403	31068.7	3409.98	74	1	NR_028272,NR_131012,NM_001300832,NM_001300833,NM_031904	0,0,2595,2595,2595	FRMD8,NEAT1
10_58_peak_7822_lociStitched	chr11	111197291	111269871	10	39891	38692.4	11133.8	75	1	NR_039712,NM_006235,NR_046085,NM_001271458,NM_001271457,NM_001136105	0,0,15096,17832,17832,17832	COLCA2,LOC100132078,MIR4491,POU2AF1
36_58_peak_23420_lociStitched	chr20	32574632	32700801	36	81710	39957.7	12402.4	76	1	NR_109885,NR_109886,NM_007367,NM_016732,NR_039911,NM_001316363,NM_001316364,NM_003908	0,0,0,0,0,0,0,0	EIF2S2,MIR4755,RALY,RALY-AS1
26_58_peak_622_lociStitched	chr1	27018644	27127279	26	62730	38435.1	11026.5	77	1	NR_135804,NM_006015,NM_139135,NM_017837,NM_001202554	0,0,0,0,0	ARID1A,LOC101928728,PIGV
58_peak_18533	chr19	13946652	13958896	58	12245	29820.3	2483.08	78	1	NR_036515,NR_029497,NR_029501,NR_029495,NM_023072	0,0,0,0,3609	LOC284454,MIR23A,MIR24-2,MIR27A,ZSWIM4
6_58_peak_2666_lociStitched	chr1	156426222	156478784	6	32126	33150.9	5818.61	79	1	NM_001271629,NM_005920,NM_178229,NM_001320453,NM_006365,NR_135260,NR_135261,NR_135262,NR_135263,NR_135264	0,0,16413,26883,26883,26883,26883,26883,26883,26883	C1orf61,IQGAP3,MEF2D
8_58_peak_7668_lociStitched	chr11	102158652	102220887	8	36137	36569.3	9534.4	80	1	NM_001165,NM_182962,NM_001166,NM_001256166,NM_001256163	0,0,0,0,0	BIRC2,BIRC3
14_58_peak_13683_lociStitched	chr15	75290325	75364260	14	45233	37566.4	10853.7	81	1	NM_001178111,NM_001178112,NM_138967,NR_033660,NM_001301101,NM_001301102,NM_001301103,NM_021823,NR_125369,NM_001301104,NM_001301105	0,0,0,0,0,0,0,0,0,0,0	PPCDC,SCAMP5
8_58_peak_24670_lociStitched	chr21	44723521	44785921	8	31975	33053.3	6383.52	82	1	NR_103713,NR_131902,NM_001320643,NM_173354,NR_026960	0,0,48442,48478,83983	#N/A,LINC00322,LINC01679,SIK1,SIK1B
5_58_peak_13963_lociStitched	chr15	89164553	89201616	5	29778	32678.4	6074.63	83	1	NM_022767,NM_001303233,NM_001303234,NM_001303235,NR_130134,NM_001303236,NM_001303237,NM_002201	0,0,0,0,0,0,0,0	AEN,ISG20
12_58_peak_1500_lociStitched	chr1	66789971	66869220	12	52744	35257.9	8725.31	84	1	NM_001037341,NM_001297440,NM_002600,NM_001297441,NM_001037340,NM_001037339,NM_001297442	0,0,0,0,0,0,0	PDE4B
16_58_peak_15669_lociStitched	chr17	16813509	16895669	16	34810	34819.4	8355.67	85	1	NR_147084,NM_012452,NR_148948,NR_146886,NM_015134,NM_201274	0,0,0,0,50405,50405	LINC02090,LOC284191,MPRIP,TBC1D27P,TNFRSF13B
10_58_peak_41937_lociStitched	chrX	118749785	118827960	10	51458	34154.7	7903.49	86	1	NM_145800,NM_145802,NM_015129,NM_145799,NR_030413	0,0,0,0,0	MIR766,SEPT6
29_58_peak_25553_lociStitched	chr22	42125526	42243709	29	55247	37014.9	11251	87	1	NM_152513,NM_001304797,NM_024821,NM_004599,NR_103834	0,0,0,0,0	CCDC134,MEI1,SREBF2
9_58_peak_1030_lociStitched	chr1	40807177	40881154	9	39565	33519	7893.35	88	1	NM_022733,NM_001198978,NM_001198979,NM_001198980,NM_001852	0,0,0,0,24239	COL9A2,SMAP2
58_peak_18962	chr19	39891559	39904812	58	13254	28334.9	2800.36	89	1	NM_003407,NR_039755,NM_001351693,NM_022835,NM_001351694	0,0,0,0,0	MIR4530,PLEKHG2,ZFP36
23_58_peak_33014_lociStitched	chr5	173308720	173401560	23	47548	39846.9	14334.5	90	1	NM_001308189,NM_001308191,NM_030627,NM_001308192,NM_001308193	0,0,0,0,0	CPEB4
4_58_peak_18056_lociStitched	chr19	1243066	1267686	4	16171	29839.4	4328.2	91	1	NM_001001975,NM_001687,NM_177401,NR_027271,NM_001300829,NM_001300815	0,0,0,0,1579,1579	ATP5F1D,CIRBP,CIRBP-AS1,MIDN
33_58_peak_29910_lociStitched	chr4	141541886	141683346	33	66078	40401	14924	92	1	NM_015130,NR_077215,NM_021833,NM_153702,NM_020724	0,0,51928,66963,103379	ELMOD2,RNF150,TBC1D9,TNRC18P1,UCP1
22_58_peak_28275_lociStitched	chr3	183180447	183278758	22	58268	36070.3	10617.6	93	1	NM_130446,NR_046687,NR_038302,NR_038301,NR_145763	0,0,6648,6648,8714	KLHL6,KLHL6-AS1,LINC00888,SNORA63E
8_58_peak_4957_lociStitched	chr10	73454129	73533692	8	43049	33289.2	7932.43	94	1	NM_001171931,NM_001171930,NM_022124,NM_001164375,NM_001168390,NM_022153	0,0,0,0,0,0	C10orf105,CDH23,VSIR
16_58_peak_6025_lociStitched	chr11	14291227	14372503	16	54178	36931.8	11638.7	95	1	NM_001177315,NM_001102669,NM_012250,NM_001177314,NM_006108	0,0,0,0,1549	RRAS2,SPON1
24_58_peak_20287_lociStitched	chr2	54775798	54900988	24	58897	38182.9	12932.1	96	1	NM_003128,NM_178313,NR_002229,NM_001039753,NM_001100396	0,0,18821,51161,187085	C2orf73,EML6,RPL23AP32,SPTBN1
10_58_peak_30516_lociStitched	chr5	6448749	6497768	10	31365	32489.8	7421.48	97	1	NM_001145161,NM_032286,NR_024423,NR_024424,NM_001193455,NM_017755,NR_037947	0,70111,84481,85621,101584,101584,101584	LINC01018,MED10,NSUN2,UBE2QL1
5_58_peak_19092_lociStitched	chr19	44242527	44289577	5	36835	32092.8	7038.68	98	1	NM_019108,NM_002250,NM_001288763,NM_001031749,NM_182573	0,0,10502,10502,10502	KCNN4,LYPD5,SMG9
26_58_peak_25344_lociStitched	chr22	38609318	38715248	26	61707	35454.8	10476.5	99	1	NM_001161572,NM_001161574,NM_012323,NM_001161573,NM_001195071,NM_001195072,NM_012264,NR_132774,NM_152221,NM_001894,NM_001289912	0,0,0,0,0,0,0,0,0,0,0	CSNK1E,LOC400927-CSNK1E,MAFF,SNORA92,TMEM184B
3_58_peak_336_lociStitched	chr1	17221780	17240929	3	6510	28918.8	4009.8	100	1	NR_135058,NR_135059,NR_135056,NR_135057,NM_014675	5620,5620,5808,5808,7516	CROCC,LOC105376805
21_58_peak_14155_lociStitched	chr15	101457681	101549308	21	45849	38190.1	13450.8	101	1	NR_135827,NR_135828,NR_135831,NM_024652,NM_000693,NM_001293815	0,0,0,0,852,852	ALDH1A3,LOC101927751,LRRK1
12_58_peak_34857_lociStitched	chr6	106531186	106617181	12	41844	34604.4	10027	102	1	NM_001198,NM_182907,NR_104402,NR_104403,NM_001286106,NM_001286107,NM_001286108,NM_001286111,NM_004849	0,0,15171,15171,15171,15171,15171,15171,15171	ATG5,PRDM1
13_58_peak_29031_lociStitched	chr4	40182782	40256977	13	38913	32853.5	8295	103	1	NM_001278368,NM_001278364,NM_001278365,NM_001278366,NM_001278367,NM_001278369,NM_001278359,NM_001278360,NM_001278361,NM_001278362,NM_001278363,NM_004310	0,0,0,0,0,0,0,0,0,0,0,0	RHOH
25_58_peak_25192_lociStitched	chr22	34179759	34318721	25	51405	38256.2	13826.7	104	1	NM_004737,NM_133642,NR_038949,NR_038950,NR_145833	0,0,32957,32957,78854	LARGE-AS1,LARGE1,SNORA50B
12_58_peak_32997_lociStitched	chr5	173104305	173175824	12	30028	34758.2	10463.2	105	1	NR_146727,NR_108027,NR_108028,NM_001159651,NM_138369	0,0,37969,60640,60640	BOD1,LINC01484,LINC01485,LINC01942
11_58_peak_5567_lociStitched	chr10	112600226	112669295	11	38380	31806.3	7583.78	106	1	NR_026932,NM_001199492,NM_014456,NM_145341,NR_039828,NM_001195306,NM_001195304,NM_001195305,NM_001195307,NM_001243783	0,0,0,0,0,0,0,0,0,0	BBIP1,MIR4680,PDCD4,PDCD4-AS1
58_peak_32673	chr5	150507005	150538115	58	31111	28951	4815.83	107	1	NM_001193544,NM_001155,NM_015621,NM_001252390,NM_001252391,NM_001252392	0,0,22498,39785,40259,40259	ANXA6,CCDC69,TNIP1
20_58_peak_11833_lociStitched	chr14	70077383	70194244	20	60342	36250.3	12118.5	108	1	NM_014734,NM_001271507,NR_029378,NM_001320214,NM_006925	0,35784,38756,39560,39560	CCDC177,LOC100289511,SRSF5,SUSD6
42_58_peak_9769_lociStitched	chr12	104945361	105145066	42	51717	42377.4	18273	109	1	NM_001173982,NM_018413,NR_037487,NM_001352170,NM_001352171,NM_001352172,NM_032148,NM_001352169	0,0,0,51265,51265,51265,51265,51265	CHST11,MIR3922,SLC41A2
10_58_peak_19631_lociStitched	chr2	16790695	16848120	10	40968	30211.3	6236.35	110	1	NM_030797,NR_126559,NM_001293228,NM_001293231,NM_001293233,NM_005378	0,564885,703567,703567,703567,703567	FAM49A,GACAT3,MYCN
7_58_peak_13850_lociStitched	chr15	81568427	81641080	7	40164	34241.4	10745.4	111	1	NM_001172128,NM_001352684,NM_001352685,NM_172217,NR_148035,NM_001352686,NM_004513,NM_181900,NR_135013,NR_120365,NM_001080532	0,0,0,0,0,0,0,0,0,0,0	IL16,STARD5,TMC3,TMC3-AS1
7_58_peak_40615_lociStitched	chr9	101981980	102028918	7	22751	30364.2	6895.19	112	1	NM_033087,NR_024532,NM_006808,NM_001130916,NM_001306210,NM_004612	0,0,0,65508,65508,65508	ALG2,SEC61B,TGFBR1
36_58_peak_1808_lociStitched	chr1	94051648	94217063	36	63301	39534.2	16260.3	113	1	NM_001261410,NM_001261409,NM_003567,NM_001261408,NR_034091	0,0,0,0,0	BCAR3,LOC100129046
42_58_peak_37661_lociStitched	chr7	139528588	139704386	42	53662	39255.7	16015.2	114	1	NM_001130966,NM_001166254,NM_001061,NM_001166253,NM_001314028,NM_030984	0,0,0,0,0,0	TBXAS1
26_58_peak_20588_lociStitched	chr2	68942076	69065522	26	52012	36231.4	13035.9	115	1	NM_001007231,NM_001166277,NM_001166276,NM_014882,NM_014482	0,0,0,0,22526	ARHGAP25,BMP10
12_58_peak_33204_lociStitched	chr6	286240	365172	12	43835	35109	12021.3	116	1	NM_001286555,NM_020185,NR_104473,NR_104474,NR_104475	0,0,0,0,0	DUSP22
12_58_peak_39805_lociStitched	chr9	33107422	33173162	12	42198	32357.2	9506	117	1	NM_001497,NR_108109,NR_108110,NR_108108,NM_018225	0,0,0,0,30709	B4GALT1,B4GALT1-AS1,SMU1
15_58_peak_34741_lociStitched	chr6	90007577	90085714	15	51181	31247	8423.17	118	1	NM_002043,NM_016021,NM_021244,NM_001242809,NM_001242813,NM_014942	0,0,0,57183,57183,57183	ANKRD6,GABRR2,RRAGD,UBE2J1
21_58_peak_20888_lociStitched	chr2	88851458	88929577	21	49304	31278.8	8608.71	119	1	NR_110236,NM_001313915,NM_004836,NR_135540,NM_152670	0,0,0,0,22356	EIF2AK3,LOC101928371,LOC101928403,TEX37
11_58_peak_20866_lociStitched	chr2	87742500	87832602	11	43133	32499.8	10055.4	120	1	NR_024204,NR_024205,NR_024206,NR_146461,NR_146460	0,0,0,0,0	CYTOR
28_58_peak_19514_lociStitched	chr2	1632899	1749212	28	52198	32893.3	10607.7	121	1	NM_012293,NM_001329845,NM_001329848,NM_001329847,NM_001329852,NM_001329846,NM_001329851,NM_001329844,NM_001329849,NM_001303052,NM_015025	0,43673,43673,43673,43673,43673,43673,43673,43673,43673,43673	MYT1L,PXDN
7_58_peak_6496_lociStitched	chr11	58328484	58383573	7	12423	30690.1	8450.65	122	1	NM_004811,NM_001143995,NM_001307951,NM_001197051,NM_053023,NR_024091	0,0,0,0,0,0	LPXN,ZFP91,ZFP91-CNTF
13_58_peak_13292_lociStitched	chr15	63758909	63824179	13	33095	32641.5	10449.7	123	1	NM_001256702,NM_006537,NR_046341,NR_046342,NR_120375	0,0,0,0,29175	LINC02568,USP3
58_peak_22482	chr2	201978849	202000980	58	22132	24979.3	2826.13	124	1	NM_001308043,NM_001127184,NR_147241,NM_001202516,NM_001202517,NM_001202519,NM_001351590,NM_003879,NR_147242,NR_147243,NR_147244,NR_147245,NR_147246,NR_147247,NR_147248,NR_147249,NR_147250,NR_147251,NR_147252,NM_001351591,NR_147255,NM_001127183,NM_001351593,NM_001351594,NR_147253,NM_001351592,NM_001308042,NM_001202518	0,0,0,0,0,0,0,0,0,0,0,0,0,0,0,0,0,0,0,0,0,0,0,0,0,0,0,0	CFLAR
13_58_peak_1766_lociStitched	chr1	93389245	93466587	13	48089	30310.3	8175.05	125	1	NM_001252273,NM_001006605,NM_001252269,NM_001252270,NM_001252271	0,0,0,0,46539	FAM69A
18_58_peak_14464_lociStitched	chr16	11762330	11845764	18	51925	30995.7	8885.72	126	1	NM_003498,NM_001303447,NM_001324022,NM_001324024,NM_001324025,NM_015914,NR_136671,NR_136672,NR_136673,NR_136674,NM_014153	0,0,0,0,0,0,0,0,0,0,0	SNN,TXNDC11,ZC3H7A
31_58_peak_21278_lociStitched	chr2	112653262	112791911	31	67857	35397.1	13324.2	127	1	NM_006343,NM_022662,NM_001329914,NM_032824,NM_001128165,NM_153214	0,11522,20889,20889,104051,104051	ANAPC1,FBLN7,MERTK,TMEM87B
19_58_peak_19132_lociStitched	chr19	45544117	45644222	19	39020	34846.6	12793.4	128	1	NM_001278439,NM_007056,NR_103529,NM_145288,NM_001319054,NM_001007270,NM_001007269,NM_024707,NM_001319055,NR_134887,NM_019121	0,0,0,0,0,0,0,0,0,0,0	CLASRP,GEMIN7,GEMIN7-AS1,PPP1R37,ZNF296
13_58_peak_36974_lociStitched	chr7	102017643	102096664	13	32966	29877.8	7830.98	129	1	NM_001242713,NM_001347879,NM_001347880,NR_038967,NM_024653,NR_031669,NM_001126340,NM_001271818,NM_001271819,NM_032831	0,0,0,0,0,0,0,0,0,0	LOC100289561,LOC100630923,MIR548O,ORAI2,PRKRIP1
21_58_peak_4199_lociStitched	chr10	11203153	11328704	21	44578	34727.4	12680.7	130	1	NM_001326317,NM_001326318,NM_001326319,NM_001326320,NM_001326321,NM_001326323,NM_001326324,NM_001326325,NM_001326326,NM_001326327,NM_001326328,NM_001326329,NM_001326330,NM_001326331,NM_001326332,NM_001326333,NM_001326334,NM_001326335,NM_001326336,NM_001326337,NM_001025077,NM_001326338,NM_001326339,NM_001326340,NM_001326341,NM_001326342,NM_001326343,NM_006561,NM_001326344,NM_001326345,NM_001326346…	0,0,0,0,0,0,0,0,0,0,0,0,0,0,0,0,0,0,0,0,0,0,0,0,0,0,0,0,0,0,0,0,0,0,0,0	CELF2
5_58_peak_18698_lociStitched	chr19	18389039	18429274	5	16562	27806.4	5817.98	131	1	NM_001286968,NM_005354,NR_036155,NM_001252129,NM_012321	0,0,0,0,0	JUND,LSM4,MIR3188
8_58_peak_641_lociStitched	chr1	27147448	27204503	8	32226	27763	5808.2	132	1	NM_032283,NM_006142,NM_018066,NM_022078,NM_017837,NM_001202554	0,0,1370,12476,22555,22555	GPATCH3,GPN2,PIGV,SFN,ZDHHC18
19_58_peak_35328_lociStitched	chr6	138187132	138299782	19	42881	34347	12447.8	133	1	NR_049793,NM_001270507,NM_001270508,NM_006290,NR_149097	0,0,0,0,0	LINC02528,LOC100130476,TNFAIP3
22_58_peak_11733_lociStitched	chr14	65748488	65856005	22	43326	32674.4	10784	134	1	NR_039857,NM_004480,NM_178155,NM_178156,NR_038167	0,21305,21305,21305,21305	FUT8,MIR4708
3_58_peak_15588_lociStitched	chr17	7737256	7755581	3	12666	24201.8	2358.43	135	1	NM_001348716,NM_001080424,NM_020877,NM_001319941,NM_203411	0,0,195,2803,2803	DNAH2,KDM6B,TMEM88
6_58_peak_30447_lociStitched	chr5	1311394	1345982	6	26315	27372.9	5551.37	136	1	NM_030782,NR_039662,NM_001193376,NM_198253,NR_149162,NR_149163	0,1903,16233,16233,16233,16233	CLPTM1L,MIR4457,TERT
14_58_peak_37640_lociStitched	chr7	139404399	139478628	14	46039	29157.2	7408.05	137	1	NM_001113239,NM_022740,NM_001130966,NM_001166254,NM_001061,NM_001166253,NM_001314028,NM_030984	0,0,0,0,50324,50324,50324,50324	HIPK2,TBXAS1
23_58_peak_3860_lociStitched	chr1	230208655	230313023	23	56839	31915.7	10186.3	138	1	NM_001291866,NR_120373,NM_004481,NR_135116,NM_001258311	0,0,0,65747,144369	GALNT2,LINC01736,PGBD5
12_58_peak_35366_lociStitched	chr6	139540024	139617612	12	36988	29863.6	8379.5	139	1	NM_153235,NM_016217,NM_001168389,NM_001168388,NM_006079	0,38079,75780,75780,75780	CITED2,HECA,TXLNB
11_58_peak_20151_lociStitched	chr2	46761639	46821375	11	38027	27592.1	6158.78	140	1	NM_001318063,NM_012249,NR_104182,NM_002643,NM_173074	0,0,0,0,0	ATP6V1E2,LOC100506142,PIGF,RHOQ
2_58_peak_22705_lociStitched	chr2	219742051	219774184	2	21545	25417.2	3987.71	141	1	NM_025216,NR_110238,NM_006522,NM_017431,NM_003936	0,0,3098,45540,50166	CDK5R2,LINC01494,PRKAG3,WNT10A,WNT6
18_58_peak_39135_lociStitched	chr8	126265326	126383913	18	41032	33453.4	12048.4	142	1	NM_001349485,NM_001349486,NM_173685,NR_146191,NM_025195	0,0,0,0,58650	NSMCE2,TRIB1
15_58_peak_40931_lociStitched	chr9	127019964	127088592	15	39591	30566.9	9251.05	143	1	NM_001166167,NM_001145001,NM_014397,NM_001166168,NR_149024,NM_001166170,NM_001166171,NM_001166169	0,0,0,0,0,0,0,0	LOC613206,NEK6
2_58_peak_21718_lociStitched	chr2	157188298	157200762	2	9345	23088.3	1885.8	144	1	NM_006186,NR_147695,NR_110249,NR_110250,NM_001083112	0,0,76856,76856,91203	FLJ46875,GPD2,LINC01876,NR4A2
15_58_peak_13789_lociStitched	chr15	78292796	78381383	15	39870	33875.7	12756.5	145	1	NM_015079,NM_144572,NM_001101404,NR_026998,NM_001271888,NM_001271889,NM_001301224,NM_006383,NR_125435	0,0,3544,6230,15565,15565,15565,15565,15565	CIB2,LOC91450,SH2D7,TBC1D2B
40_58_peak_35960_lociStitched	chr7	8000334	8132441	40	70037	34479.9	13369.2	146	1	NR_110018,NM_138426,NM_001350820,NM_001350824,NM_001350825,NM_001350829,NM_022307,NM_001136020,NM_001350819,NM_001350821,NM_001350823,NM_001350827,NM_001350828,NM_001350830,NM_001350832,NM_001350833,NM_001350834,NM_001350836,NM_001350837,NM_001350838,NR_146926,NR_146927,NR_146928,NR_146929,NM_001276478,NM_001350826,NM_001350831,NM_001350835,NM_004968	0,0,20374,20374,20374,20374,20374,20374,20374,20374,20374,20374,20374,20374,20374,20374,20374,20374,20374,20374,20374,20374,20374,20374,20374,20374,20374,20374,20374	GLCCI1,ICA1,LOC100505921
14_58_peak_1988_lociStitched	chr1	111158879	111226022	14	38539	28502.2	7439.44	147	1	NM_001204269,NR_109846,NR_109845,NM_002232,NM_004974	0,0,0,0,9905	KCNA2,KCNA3
53_58_peak_4348_lociStitched	chr10	15598312	15767399	53	73172	37672.6	16739.6	148	1	NM_001291494,NM_003638,NM_001318330,NM_024948,NM_001010924	0,0,52769,52769,185255	FAM171A1,ITGA8,MINDY3
26_58_peak_36332_lociStitched	chr7	43622154	43740758	26	45984	32734.7	11860.4	149	1	NM_004760,NR_135580,NR_135581,NR_135582,NR_135583,NR_146940,NR_146941,NR_146942,NR_146943,NR_146944,NR_146945,NR_047701,NM_001321197,NM_001321198,NM_001321199,NM_001321200,NM_001321201,NM_001350924,NM_001350925,NM_001350926,NM_001350927,NM_001350928,NM_018224,NM_001321202,NM_001321203,NM_001321204,NM_001321205	0,0,0,0,0,0,0,0,0,0,0,0,0,0,0,0,0,0,0,0,0,0,0,0,0,0,0	COA1,STK17A
24_58_peak_38611_lociStitched	chr8	80996228	81087112	24	54259	30019	9197.46	150	1	NR_105036,NR_105037,NM_001025253,NM_001287144,NM_005079,NR_105034,NR_105035	0,0,0,0,0,0,0	TPD52
15_58_peak_24184_lociStitched	chr20	56229656	56294197	15	45016	27429.9	6854.25	151	1	NM_001255976,NM_020182,NM_199169,NM_199170,NM_199171,NR_131157	0,0,0,0,0,0	NKILA,PMEPA1
17_58_peak_39348_lociStitched	chr8	142123455	142194207	17	36876	28095.6	7528.01	152	1	NM_001352891,NM_001352890,NM_014957,NR_148197,NM_001080431,NM_001286646	0,0,0,0,23058,23058	DENND3,SLC45A4
27_58_peak_16876_lociStitched	chr17	64360117	64490234	27	50877	33479.1	12920.6	153	1	NM_002737,NR_110822,NM_000042,NM_001199165,NM_001353128,NM_001353129	0,0,134562,171769,171769,171769	APOH,CEP112,PRKCA,PRKCA-AS1
7_58_peak_25959_lociStitched	chr3	13015375	13067011	7	25615	26122.7	5752.25	154	1	NM_001134382,NM_001330619,NM_014869,NR_136189,NM_000994,NM_001007073	0,0,6178,88666,132295,132295	IQSEC1,LINC02022,RPL32
23_58_peak_31846_lociStitched	chr5	109004774	109111642	23	31618	36281.7	15944.7	155	1	NM_002372,NR_033175,NM_014819,NR_149040,NM_005246,NM_001308028,NR_146155,NM_001308031	0,107241,259100,342705,472234,472234,472234,472234	FER,LINC01848,LOC285638,MAN2A1,PJA2
5_58_peak_31607_lociStitched	chr5	95142238	95179212	5	25481	26210.9	5919.54	156	1	NM_001118890,NM_001243658,NM_001243659,NM_002064,NR_026936	0,0,0,0,8724	GLRX,LINC01554
19_58_peak_15763_lociStitched	chr17	19145210	19241470	19	43433	29340	9077.32	157	1	NM_001102664,NM_014964,NM_148921,NR_046824,NR_048576,NM_001321218,NM_001321219,NM_001243475	0,0,0,0,0,0,0,0	B9D1,EPN2,EPN2-AS1,EPN2-IT1
14_58_peak_13913_lociStitched	chr15	85268099	85348010	14	38841	30829.7	10652.1	158	1	NM_014630,NM_001271918,NM_001271919,NM_001271920,NM_001271921,NM_001271922,NM_014300,NR_073518	0,8409,8409,8409,8409,8409,8409,8409	SEC11A,ZNF592
38_58_peak_10679_lociStitched	chr13	45704744	45857627	38	54189	35239.5	15166	159	1	NM_004128,NM_198404,NR_120424,NM_001286272,NM_001286273,NM_003295	0,0,17404,49979,49979,49979	GTF2F2,KCTD4,LOC101929259,TPT1
13_58_peak_7367_lociStitched	chr11	82847564	82921253	13	25401	31126.2	11104.9	160	1	NM_001346413,NM_001346414,NM_001346415,NM_015885,NR_149009,NR_133914,NR_149008,NR_149010,NR_149011,NM_001300976,NM_001300977,NR_125355,NM_001300975,NM_182603,NM_001300972,NM_001300973	0,0,0,0,0,0,0,0,0,0,0,0,0,0,0,0	ANKRD42,LOC100506282,PCF11,PCF11-AS1
31_58_peak_21120_lociStitched	chr2	106308275	106451791	31	46994	34486.9	14480.8	161	1	NM_001004722,NM_003581,NM_001004720,NR_038891,NM_032411	0,0,16413,81260,230322	C2orf40,LOC285000,NCK2
21_58_peak_8332_lociStitched	chr12	1636355	1729081	21	42184	29440.5	9532.23	162	1	NM_152441,NM_030775,NM_032642,NR_028415,NM_178039,NM_178040,NR_027946,NR_027948,NR_027949,NM_001301248	0,0,9331,22766,31257,31257,31257,31257,31257,31257	ERC1,FBXL14,LINC00942,WNT5B
58_peak_8525	chr12	12864705	12879729	58	15025	21652.6	1861.47	163	1	NM_004064,NM_001130415,NM_006143,NR_030344,NM_030817	0,0,15585,37854,58812	APOLD1,CDKN1B,GPR19,MIR613
29_58_peak_24467_lociStitched	chr21	34668622	34814921	29	44742	34424.2	14790.8	164	1	NM_000628,NM_000629,NM_001329128,NM_005534,NR_040016	0,0,0,0,0	IFNAR1,IFNGR2,IL10RB,TMEM50B
20_58_peak_671_lociStitched	chr1	27728556	27819495	20	46356	28727.6	9166.65	165	1	NM_001201404,NM_006990,NM_005281,NM_001330448,NM_207397	0,0,6240,18734,18734	CD164L2,GPR3,WASF2
5_58_peak_35425_lociStitched	chr6	143227740	143274146	5	21654	24678.7	5132.5	166	1	NM_006734,NR_038987,NM_001286587,NM_001286588,NM_001286589,NM_016108	0,13413,106354,107833,107833,107833	AIG1,HIVEP2,LINC01277
11_58_peak_14832_lociStitched	chr16	30193594	30265470	11	22869	31841.1	12362.7	167	1	NM_001193333,NM_007074,NR_002454,NR_135304,NM_001031827,NM_001039182,NM_001320579,NM_001320607,NM_001014999,NM_001015000,NM_024044,NM_178044,NR_037608,NR_037609,NM_001017390,NM_177552,NR_002556,NR_002557,NM_001321892,NM_001355401	0,0,0,0,0,0,0,0,0,0,0,0,0,0,0,0,0,0,0,0	BOLA2,BOLA2B,CORO1A,LOC388242,LOC606724,LOC613038,NPIPB12,NPIPB13,SLX1A,SLX1A-SULT1A3,SLX1B,SLX1B-SULT1A4,SULT1A3,SULT1A4
3_58_peak_7084_lociStitched	chr11	72976826	73009325	3	28956	24315.8	4855.35	168	1	NM_001277205,NM_176796,NM_176797,NM_001277207,NM_001277206,NM_176798,NM_001277204,NM_001277208	0,0,0,0,0,0,0,0	P2RY6
58_peak_33389	chr6	7895220	7922343	58	27124	22729.1	3357.83	169	1	NR_037616,NM_001145549,NM_030810,NM_001718,NR_027712	0,0,0,13260,63992	BLOC1S5-TXNDC5,BMP6,PIP5K1P1,TXNDC5
28_58_peak_2912_lociStitched	chr1	167569567	167696188	28	48698	32225	12877.4	170	1	NR_136519,NM_001322923,NM_001322924,NM_052862,NM_001146191,NM_003953,NM_024569	0,0,0,0,0,0,0	MPZL1,RCSD1
5_58_peak_13599_lociStitched	chr15	72753681	72779785	5	8593	23169.9	3837.29	171	1	NR_135678,NM_005744,NM_001080462,NR_148418,NR_148419	0,0,52974,52974,52974	ARIH1,TMEM202,TMEM202-AS1
14_58_peak_7889_lociStitched	chr11	115062938	115136222	14	23758	30728	11410.3	172	1	NM_001098517,NM_001301043,NM_001301044,NM_001301045,NM_014333	0,0,0,0,0	CADM1
7_58_peak_31543_lociStitched	chr5	88563066	88612200	7	19632	27249.7	7969.53	173	1	NR_136218,NR_136219,NR_136217,NR_136222,NR_136220,NR_136221	0,0,0,0,0,0	MEF2C-AS1
8_58_peak_40782_lociStitched	chr9	117110805	117160790	8	21515	26447.1	7167.85	174	1	NM_001317950,NM_001317952,NM_030767,NM_001083885,NM_001173425,NM_015404	0,0,0,3570,3570,3570	AKNA,WHRN
20_58_peak_17825_lociStitched	chr18	52887612	52991536	20	47541	29826.2	10589.9	175	1	NM_001243236,NM_001348216,NM_001348215,NM_001243234,NM_001243235,NM_001348214,NM_001330605,NM_001243232,NM_001306208,NM_001243233,NM_001348212,NM_001348213,NM_001243231,NM_001348211,NM_001306207,NM_001348217,NM_001348218,NM_001348219,NM_001348220,NM_001083962,NM_001243230,NM_001330604,NM_003199,NM_001243227,NM_001243228,NM_001243226	0,0,0,0,0,0,0,0,0,0,0,0,0,0,0,0,0,0,0,0,0,0,0,0,0,0	TCF4
58_peak_6688	chr11	65260199	65276277	58	16079	22650.7	3577.36	176	1	NR_002819,NR_144567,NR_144568,NR_145459,NR_144569	0,0,0,0,0	MALAT1,MASCRNA,TALAM1
17_58_peak_33309_lociStitched	chr6	7106812	7207804	17	46433	29318	10331.5	177	1	NM_001168344,NM_001003698,NM_001003699,NM_001003700,NM_001292008,NM_003144,NR_120448	0,0,0,0,73572,73572,73572	RREB1,SSR1
6_58_peak_12467_lociStitched	chr14	106023292	106057685	6	26313	21426.8	2455.66	178	1	NR_135205,NM_025268,NM_001331238,NR_107038,NR_107059	22639,26754,26754,29768,29768	LOC105370697,MIR8071-1,MIR8071-2,TMEM121
18_58_peak_23868_lociStitched	chr20	45881744	45990352	18	34324	29226.4	10306.9	179	1	NM_001281771,NM_001281772,NM_001281773,NM_001281774,NM_001281775,NM_001281776,NM_001281777,NM_001281778,NM_001281779,NM_001281780,NM_001281781,NM_001281782,NM_001281783,NM_001281784,NM_012408,NM_183047,NM_183048,NM_001281769,NR_024594,NR_134501	0,0,0,0,0,0,0,0,0,0,0,0,0,0,0,0,0,0,0,0	LOC100131496,LOC101927377,ZMYND8
32_58_peak_29496_lociStitched	chr4	89635117	89745876	32	49297	30868.5	11973	180	1	NR_002806,NM_001015045,NM_001265578,NM_001265579,NM_001265580,NM_014883	0,0,0,0,0,0	FAM13A,FAM13A-AS1
13_58_peak_18079_lociStitched	chr19	1608850	1672303	13	19146	27487.8	8629.61	181	1	NM_001136139,NM_001351778,NM_001351779,NM_003200,NM_006830	0,0,0,0,3368	TCF3,UQCR11
19_58_peak_25834_lociStitched	chr3	3122556	3217056	19	41142	28935.9	10102	182	1	NM_000564,NM_001243099,NM_175726,NM_175725,NM_175728,NM_175724,NM_175727,NM_001302946,NM_182916,NM_001173482,NM_016302	0,0,0,0,0,0,0,0,0,0,0	CRBN,IL5RA,TRNT1
11_58_peak_21724_lociStitched	chr2	158269147	158337181	11	29567	26383.6	7558.58	183	1	NM_004288,NM_001111031,NM_001111032,NM_001111033,NM_145259	0,46098,46098,46098,46098	ACVR1C,CYTIP
48_58_peak_21990_lociStitched	chr2	173662114	173883487	48	44215	40334.2	21539.6	184	1	NM_007023,NM_001100397,NM_001282899,NM_001282900,NM_001282901	0,0,0,0,0	RAPGEF4
18_58_peak_22403_lociStitched	chr2	198100656	198189932	18	36807	28023.7	9231.14	185	1	NM_001195144,NM_153697,NR_046837,NR_135584,NM_012433	0,0,0,36660,66766	ANKRD44,ANKRD44-IT1,LOC101927596,SF3B1
9_58_peak_25858_lociStitched	chr3	5219956	5261844	9	29943	23411.2	4724.97	186	1	NM_018184,NM_014674,NR_039953,NM_003670,NR_037903,NR_125915,NR_125916	0,0,30018,193092,198311,198311,198311	ARL8B,BHLHE40,BHLHE40-AS1,EDEM1,MIR4790
2_58_peak_30305_lociStitched	chr4	185184154	185210839	2	23135	21977.8	3327.62	187	1	NM_153343,NR_040108,NR_125933,NR_125934,NM_002199	45041,51345,75875,75875,98037	ENPP6,IRF2,LINC02362,LINC02363
7_58_peak_17103_lociStitched	chr17	74222939	74272564	7	22177	23636.4	5195.74	188	1	NM_052916,NM_001330501,NM_182565,NM_032134,NR_130649	0,0,0,0,0	QRICH2,RNF157,UBALD2
19_58_peak_16056_lociStitched	chr17	31106208	31205937	19	36061	31414.6	12974.7	189	1	NM_015194,NM_001303279,NM_001303280,NM_001033504,NM_001301746,NM_015544	0,0,0,48991,48991,48991	MYO1D,TMEM98
3_58_peak_17741_lociStitched	chr18	46448389	46480707	3	31006	21779.1	3341.68	190	1	NM_001190823,NM_001190822,NM_001190821,NM_005904,NM_001142397,NM_014772	0,0,0,0,58804,58804	CTIF,SMAD7
10_58_peak_1484_lociStitched	chr1	66702881	66771785	10	31560	25804.5	7414.07	191	1	NM_001037341,NM_001297440,NM_002600,NM_001297441,NM_001037340	0,0,0,0,0	PDE4B
16_58_peak_13568_lociStitched	chr15	70326677	70392304	16	33153	28147.4	9804.67	192	1	NM_001282982,NM_001282981,NM_001105192,NM_001282979,NM_001282980,NM_005078,NM_020908,NR_030714	0,0,0,0,0,0,0,0	MIR629,TLE3
11_58_peak_6400_lociStitched	chr11	45047079	45105127	11	31248	26940.1	8614.32	193	1	NR_046338,NR_026681,NM_001256696,NM_001256695,NM_001258321,NM_001258322,NM_001258324,NM_001318385,NM_001318386	10437,47502,63767,63767,74223,74223,74223,74223,74223	#N/A,LOC221122,PRDM11,TP53I11
8_58_peak_19710_lociStitched	chr2	20386038	20428113	8	30374	22442.8	4161.22	194	1	NM_002997,NM_001006946,NM_001282790,NM_001282791,NM_001352917,NM_001352919,NM_001352923,NM_001352928,NM_001282752,NM_001352927,NM_001352929,NM_001352930,NM_015317,NM_001352918,NM_001352926,NM_001352920,NM_001352925	0,0,20339,20339,20339,20339,20339,20339,20339,20339,20339,20339,20339,20339,20339,20339,20339	PUM2,SDC1
7_58_peak_21543_lociStitched	chr2	136865265	136917581	7	23719	24018.3	5759.99	195	1	NM_001008540,NM_001348060,NM_001348056,NM_001348059,NM_003467	0,0,0,0,0	CXCR4
26_58_peak_20496_lociStitched	chr2	65204106	65324883	26	48876	29976.9	11799.9	196	1	NM_001348406,NM_001348407,NM_001193493,NM_003038,NM_001319100,NM_001319101,NM_015147,NR_134966,NM_004161,NM_015543	0,0,0,0,0,0,0,0,0,0	CEP68,RAB1A,SLC1A4
31_58_peak_23702_lociStitched	chr20	37433413	37526964	31	53886	26942.7	8821.86	197	1	NM_001172735,NM_015568,NM_030919,NM_024855,NM_001190809,NM_021931,NR_033905	0,0,27991,32325,64017,64017,64017	ACTR5,DHX35,FAM83D,PPP1R16B
9_58_peak_26983_lociStitched	chr3	98448454	98518647	9	44627	25108	6991.22	198	1	NR_046683,NM_001271142,NM_001271146,NM_001271147,NM_001271148,NM_001323352,NM_001323353,NM_001323358,NM_001323359,NM_001323360,NM_001323362,NM_001271145,NM_001323363,NM_001323364,NM_006100,NM_001323365,NM_001323366,NM_001323367,NM_001323368,NM_080927	0,0,0,0,0,0,0,0,0,0,0,0,0,0,0,0,0,0,0,0	DCBLD2,ST3GAL6,ST3GAL6-AS1
7_58_peak_19034_lociStitched	chr19	42022558	42076193	7	22480	27080.3	8983.86	199	1	NR_110724,NM_001288773,NM_001098506,NM_001290113,NM_033543	0,0,6338,6338,6338	CEACAM21,LINC01480
12_58_peak_5750_lociStitched	chr10	126367389	126438647	12	35020	25182.6	7090.17	200	1	NM_014661,NR_120630,NR_120631,NM_001304467,NM_001304468,NM_212554	0,0,0,7753,7753,7753	EEF1AKMT2,FAM53B,FAM53B-AS1
29_58_peak_26020_lociStitched	chr3	15287058	15389583	29	38706	28276.4	10191	201	1	NM_014296,NR_046084,NM_004844,NM_001018009,NR_027927	0,0,0,0,39593	CAPN7,COL6A4P1,SH3BP5,SH3BP5-AS1
4_58_peak_24353_lociStitched	chr21	19152020	19195474	4	30217	22895.9	4958.1	202	1	NR_038870,NR_038871,NM_001100420,NM_001100421,NM_017447	0,0,0,0,0	C21orf91,C21orf91-OT1
13_58_peak_15213_lociStitched	chr16	81807921	81877196	13	52004	21593	3671.57	203	1	NM_002661,NM_198390,NM_030629,NR_045112,NM_145168	0,62555,62555,107043,154055	CMIP,LOC100129617,PLCG2,SDR42E1
9_58_peak_13391_lociStitched	chr15	65133281	65191046	9	19961	25630.3	7711.63	204	1	NM_001195059,NM_025201,NM_182703,NM_001286496,NM_001286497,NM_001286499,NM_025049	0,0,13055,15415,15415,15415,15415	ANKDD1A,PIF1,PLEKHO2
26_58_peak_5648_lociStitched	chr10	121060092	121179277	26	40379	28461.4	10571.7	205	1	NM_005308,NR_039829,NM_002925,NM_001005339,NM_001302272,NM_006793,NR_126102,NR_126103,NR_126105,NR_126106	0,0,80062,80062,121716,121716,121716,121716,121716,121716	GRK5,MIR4681,PRDX3,RGS10
4_58_peak_10270_lociStitched	chr12	125395827	125425235	4	14881	21485.5	3614.24	206	1	NM_021009,NR_049820,NM_032656,NM_001082959,NM_005505	0,0,6135,47309,47309	DHX37,MIR5188,SCARB1,UBC
15_58_peak_22077_lociStitched	chr2	175433449	175501645	15	35654	25000.7	7174.22	207	1	NM_003387,NM_001077269,NR_125730,NM_001033045,NM_001267050,NM_001267051,NM_152529	0,0,10650,81634,81634,81634,81634	GPR155,RNU6-2,WIPF1
5_58_peak_36114_lociStitched	chr7	25979705	26019103	5	24207	22401.7	4621.39	208	1	NR_029597,NM_004289,NM_002137,NM_031243,NM_007276	0,172744,210453,210453,221728	CBX3,HNRNPA2B1,MIR148A,NFE2L3
6_58_peak_13648_lociStitched	chr15	74906874	74936429	6	18191	22068.7	4329.81	209	1	NM_003992,NM_001130028,NM_001142443,NM_001142444,NM_001351378,NM_001351379,NM_025083	0,0,0,0,0,0,0	CLK3,EDC3
8_58_peak_24675_lociStitched	chr21	44802601	44861272	8	20886	23703.1	6002.04	210	1	NM_001320643,NM_173354,NR_026960,NR_131902,NR_136540	0,0,8632,20373,20568	#N/A,LINC01669,LINC01679,SIK1,SIK1B
6_58_peak_24704_lociStitched	chr21	45552981	45597884	6	27081	22658.1	5002.19	211	1	NM_001320383,NM_001320384,NM_004649,NM_198155,NR_135220,NR_146631	0,0,0,0,0,0	GATD3A,LINC01678
22_58_peak_7731_lociStitched	chr11	107994414	108072147	22	39725	28971.1	11325.7	212	1	NM_000019,NM_001321307,NM_002519,NM_003478,NM_001351835,NM_000051,NM_001351834	0,0,0,15912,21412,21412,21412	ACAT1,ATM,CUL5,NPAT
10_58_peak_17793_lociStitched	chr18	48664643	48725103	10	32616	23881.7	6251.56	213	1	NM_016626,NM_005359,NM_018696,NM_001168335,NM_002396	0,53233,150154,188482,188482	ELAC1,ME2,MEX3C,SMAD4
14_58_peak_25267_lociStitched	chr22	36719097	36784597	14	42666	24300.5	6713.75	214	1	NM_002473,NR_106877,NM_001136540,NM_001136541,NM_003661,NM_145343	0,36145,55521,55521,55521,55521	APOL1,MIR6819,MYH9
14_58_peak_4839_lociStitched	chr10	63799435	63844173	14	29086	22668.7	5126.97	215	1	NM_032199,NM_001244638,NM_145307,NM_001282941,NR_104162	0,0,108672,153736,255174	ARID5B,LOC283045,RTKN2
15_58_peak_30982_lociStitched	chr5	56087130	56155157	15	30496	27653	10217.7	216	1	NM_005921,NM_001323019,NR_136558,NM_001323022,NM_153706,NR_136556,NM_001171990,NR_136555	0,49930,49930,49930,49930,49930,49930,49930	MAP3K1,SETD9
9_58_peak_5947_lociStitched	chr11	7532431	7573258	9	23540	23593.9	6311.85	217	1	NM_198474,NM_001351853,NM_001351854,NM_001351855,NM_001351856,NM_001351862,NM_003621,NR_147792	0,0,0,0,0,0,0,0	OLFML1,PPFIBP2
4_58_peak_20492_lociStitched	chr2	65130760	65174330	4	34943	21863.4	4640.2	218	1	NR_036586,NR_110224,NM_001348406,NM_001348407,NM_001193493	0,39996,41249,41249,41249	LINC01800,LINC02245,SLC1A4
10_58_peak_36374_lociStitched	chr7	44644457	44688740	10	28081	21703.1	4543.44	219	1	NM_001003941,NM_001165036,NM_002541,NM_001303059,NM_001303061,NM_001303062,NM_182547,NM_001303058,NM_001303060	0,0,0,22564,22564,22564,22564,22564,22564	OGDH,TMED4
16_58_peak_23281_lociStitched	chr20	24978383	25058656	16	40724	24443.1	7296.82	220	1	NM_001252676,NM_001252675,NM_001252677,NM_032501,NM_001256271,NM_001256272,NR_045948,NR_045951,NM_014588	0,0,0,0,0,0,0,0,0	ACSS1,VSX1
1_58_peak_8632_lociStitched	chr12	26266136	26281965	1	15830	19050.2	2079.93	221	1	NM_030762,NM_007211,NM_001164748,NM_001164747,NM_001164746	0,33312,40330,40330,40330	BHLHE41,RASSF8
43_58_peak_35074_lociStitched	chr6	119493708	119676825	43	41836	38326.4	21424.7	222	1	NM_005907,NM_001100411,NM_001288576,NM_024581,NR_046100	0,23351,23351,93897,96887	FAM184A,LOC285762,MAN1A1
12_58_peak_38234_lociStitched	chr8	38177891	38244918	12	20384	23620.3	6763.02	223	1	NM_023034,NM_017778,NM_001286821,NM_001199659,NM_001286787,NM_001286819,NM_001330515,NM_144652,NM_001199660	0,0,0,0,0,0,0,0,0	LETM2,NSD3
12_58_peak_38257_lociStitched	chr8	38756184	38823572	12	33889	23451	6597.29	224	1	NM_021623,NM_153692,NM_001024380,NM_001024381,NM_031940,NM_078473	0,8096,22755,22755,22755,22755	HTRA4,PLEKHA2,TM2D2
17_58_peak_27956_lociStitched	chr3	169647424	169718405	17	38814	24360.7	7516.89	225	1	NM_001304366,NM_182610,NR_130713,NR_027622,NR_024409,NM_003262	0,0,0,0,0,0	LOC100128164,SAMD7,SEC62
13_58_peak_30231_lociStitched	chr4	170873719	170943371	13	39571	24399.1	7647.79	226	1	NR_037878,NM_001009554,NM_001301648,NM_001301647,NM_021647	0,0,0,0,0	LINC02275,MFAP3L
2_58_peak_40999_lociStitched	chr9	130665583	130681098	2	14955	19286.7	2609.62	227	1	NM_001287002,NR_104629,NM_175039,NM_175040,NM_173492,NM_001135219	0,0,0,0,2710,2710	PIP5KL1,ST6GALNAC4,ST6GALNAC6
58_peak_20626	chr2	70307774	70319046	58	11273	18167.1	1490.16	228	1	NR_033872,NM_006196,NR_024444,NM_001348758,NM_001348763,NM_001348764,NR_145971,NR_145972,NM_001348760,NM_001348761,NM_001348762,NR_145970,NM_001348759,NM_017880,NR_145967,NR_145968,NR_145969	0,0,32122,57966,57966,57966,57966,57966,57966,57966,57966,57966,57966,57966,57966,57966,57966	C2orf42,LINC01816,PCBP1,PCBP1-AS1
7_58_peak_19193_lociStitched	chr19	47188381	47234572	7	15243	23220.2	6600.69	229	1	NM_001079882,NM_001079880,NM_001079881,NM_016457,NR_036157,NM_001039877,NM_013403	0,0,0,0,0,0,0	MIR320E,PRKD2,STRN4
8_58_peak_19608_lociStitched	chr2	11883580	11919334	8	20049	20662.2	4115.29	230	1	NM_001261428,NM_001349207,NM_001349208,NM_001261427,NM_001349199,NM_001349200,NM_001349201,NM_001349202,NM_001349203,NM_001349204,NM_001349206,NM_145693,NR_146080,NM_001349205,NR_036071	0,0,0,0,0,0,0,0,0,0,0,0,0,0,0	LPIN1,MIR548S
18_58_peak_24559_lociStitched	chr21	36297289	36429997	18	35658	29527.5	12992.1	231	1	NM_001754,NR_026812,NM_001001890,NM_001122607,NR_038885	0,0,36303,36303,140122	LINC01426,RUNX1,RUNX1-IT1
26_58_peak_30931_lociStitched	chr5	55219279	55309691	26	34202	29311.6	12820.4	232	1	NM_001190981,NM_002184,NM_175767,NR_120480,NR_102755	0,0,0,0,0	FLJ31104,IL6ST
12_58_peak_40567_lociStitched	chr9	100379654	100443717	12	13216	25631.6	9193.04	233	1	NM_139246,NM_001351504,NM_001351505,NM_001351506,NM_001351507,NM_002486,NM_000380,NM_001354975,NR_027302,NR_149091,NR_149092,NR_149093,NR_149094	0,0,0,0,0,0,0,0,0,0,0,0,0	NCBP1,TSTD2,XPA
12_58_peak_24956_lociStitched	chr22	24125878	24192176	12	33494	23270.6	6848.58	234	1	NM_005940,NR_133013,NM_001007468,NM_001317946,NM_003073,NM_001002862,NM_001135751,NM_198440	0,0,0,0,0,0,0,0	DERL3,MMP11,SMARCB1
58_peak_6696	chr11	65330926	65346399	58	15474	18918.8	2549.95	235	1	NR_038923,NM_001303024,NM_006396,NM_001098784,NM_001098785,NM_152832,NM_001099409,NM_001351087	0,0,0,0,0,0,0,0	EHBP1L1,FAM89B,SSSCA1,SSSCA1-AS1
14_58_peak_12276_lociStitched	chr14	95919132	95994110	14	31547	23573.1	7205.39	236	1	NM_152592,NR_001459,NR_003138,NR_003002,NM_016417	0,5139,5139,5582,7213	GLRX5,SCARNA13,SNHG10,SYNE3
18_58_peak_2572_lociStitched	chr1	154753869	154840127	18	34681	25109.7	8746.56	237	1	NM_170782,NM_001204087,NM_002249,NM_001323011,NM_001348696,NM_006556,NM_001323012	0,0,0,57081,57081,57081,57081	KCNN3,PMVK
11_58_peak_12390_lociStitched	chr14	103240787	103301899	11	39393	22128.7	5805.64	238	1	NM_001199427,NM_003300,NM_145725,NM_145726,NM_015156	0,0,0,0,43875	RCOR1,TRAF3
3_58_peak_757_lociStitched	chr1	31204191	31231512	3	25548	19570	3262.13	239	1	NM_006762,NR_039616,NR_034182,NM_002379,NR_146732	0,0,4599,7760,65987	LAPTM5,LINC01778,MATN1,MATN1-AS1,MIR4420
8_58_peak_34298_lociStitched	chr6	41662169	41703338	8	29087	20539.2	4314.51	240	1	NM_001271945,NM_007162,NM_001271943,NM_001271944,NM_001167827	0,0,0,0,0	TFEB
8_58_peak_35578_lociStitched	chr6	152470317	152509383	8	26742	20154.1	3957.39	241	1	NM_001347702,NM_001347701,NM_033071,NM_182961,NR_036121	0,0,0,0,0	MIR3163,SYNE1
18_58_peak_12095_lociStitched	chr14	81925647	82000588	18	50158	23703.8	7554.05	242	1	NM_005065,NM_001244984,NR_109999,NM_001256430,NM_033104	0,0,9147,31900,32092	LINC02308,SEL1L,STON2
9_58_peak_33505_lociStitched	chr6	12007849	12066629	9	20581	22213	6113.12	243	1	NM_002114,NR_125853,NM_001168319,NM_001955,NM_001143948,NM_032744	0,6373,223900,223900,228570,228570	ADTRP,EDN1,HIVEP1,LOC101928253
20_58_peak_16499_lociStitched	chr17	47675182	47755406	20	28810	23995	7926.13	244	1	NM_001007226,NM_001007227,NM_001007228,NM_001007229,NM_001007230,NM_003563	0,0,0,0,0,0	SPOP
23_58_peak_5299_lociStitched	chr10	97956227	98052908	23	45928	25688.1	9629.43	245	1	NR_138482,NM_001258440,NM_001258441,NM_001258442,NR_047680,NR_047681,NR_047682,NR_047683,NM_001114094,NM_013314	0,0,0,0,0,0,0,0,0,0	BLNK,ZNF518A
4_58_peak_11306_lociStitched	chr14	35003020	35026587	4	8091	18747.5	2714.92	246	1	NM_001318916,NM_018453,NM_021249,NM_152233,NM_138288	0,0,3712,3712,71553	EAPP,SNX6,SPTSSA
13_58_peak_13972_lociStitched	chr15	89630801	89684644	13	30541	23744.8	7721.09	247	1	NM_007011,NM_152924,NM_000326,NM_001113378,NM_018193	0,0,68454,102550,102550	ABHD2,FANCI,RLBP1
58_peak_42236	chrX	153229352	153240600	58	11249	17339.9	1331.76	248	1	NM_005334,NR_046608,NM_003492,NR_036174,NR_036175	0,0,0,5948,5949	HCFC1,HCFC1-AS1,MIR3202-1,MIR3202-2,TMEM187
1_58_peak_13712_lociStitched	chr15	75741742	75748777	1	7036	17539.7	1582.17	249	1	NM_015477,NM_001145358,NM_001145357,NM_002833,NM_001256494,NM_001256495,NM_001256496,NM_006715	0,0,0,10685,80775,80775,80775,80775	MAN2C1,PTPN9,SIN3A
58_peak_19217	chr19	47728849	47736251	58	7403	17453.2	1541.84	250	1	NM_014417,NM_001127240,NM_001127241,NM_001127242,NR_036158,NR_036159	0,0,0,0,0,0	BBC3,MIR3190,MIR3191
9_58_peak_11448_lociStitched	chr14	50426561	50488106	9	18450	22211.6	6326.83	251	1	NR_106724,NR_126497,NR_126498,NR_126499,NR_126496,NR_126500,NR_131171	0,0,0,0,0,0,0	LINC01588,LINC01599,MIR6076
16_58_peak_6183_lociStitched	chr11	26066576	26168831	16	26257	30829.9	14980.4	252	1	NM_001313726,NR_132968,NM_031418,NM_001313727,NM_001135091,NM_001135092,NM_145650	41839,138301,184847,326618,411748,411748,411748	ANO3,LOC105376599,MUC15
4_58_peak_5449_lociStitched	chr10	104144049	104163657	4	8181	17713.9	1896.09	253	1	NM_001288724,NM_001322935,NM_001077494,NM_001261403,NM_001322934,NM_002502,NR_073110,NM_002779,NM_001270966,NM_001270965	0,0,0,0,0,0,0,0,0,0	NFKB2,PSD
6_58_peak_39814_lociStitched	chr9	33286742	33311085	6	15539	19433	3712.31	254	1	NM_147134,NM_001318758,NM_002504,NM_001195536,NM_016410	0,0,0,4676,4676	CHMP5,NFX1
5_58_peak_8467_lociStitched	chr12	9860326	9896167	5	22394	19834.4	4118.13	255	1	NM_001253750,NM_001267701,NM_172004,NM_001004419,NM_001197317,NM_001197318,NM_001197319,NM_013269,NR_036693	0,0,0,8176,8176,8176,8176,8176,8176	CLEC2D,CLECL1
10_58_peak_35518_lociStitched	chr6	149766234	149839721	10	27746	23177.8	7473.63	256	1	NM_207360,NM_139126,NM_001292035,NM_001292034,NM_015093	0,0,33486,33486,33486	PPIL4,TAB2,ZC3H12D
16_58_peak_6277_lociStitched	chr11	34072398	34124746	16	28321	23614.2	7915.02	257	1	NM_203364,NM_005898,NM_001144030,NM_024662,NM_145804	0,0,2365,2365,47788	ABTB2,CAPRIN1,NAT10
58_peak_33160	chr5	180225427	180242629	58	17203	18800.1	3127.32	258	1	NM_002406,NM_001114619,NM_001114620,NM_001114618,NM_001114617	0,0,0,0,0	MGAT1
3_58_peak_19393_lociStitched	chr19	55751629	55772411	3	12847	18593.7	3025.86	259	1	NM_014931,NR_106861,NR_106860,NM_001297600,NM_001130106,NM_012267	0,0,286,1179,1180,1180	HSPBP1,MIR6802,MIR6803,PPP6R1
16_58_peak_30607_lociStitched	chr5	17216480	17283333	16	32563	25484.4	9920.99	260	1	NR_027253,NM_001271606,NM_006317,NR_033975,NR_134275	0,0,0,95682,120795	BASP1,BASP1-AS1,LINC02111,LINC02217
5_58_peak_4693_lociStitched	chr10	43878730	43917537	5	20820	19628.6	4074.74	261	1	NM_001098208,NM_001098207,NM_001098206,NM_001098205,NM_004966,NM_001098204,NR_145740	0,0,0,0,0,0,0	HNRNPF,SNORD3J
58_peak_18103	chr19	2080800	2091235	58	10436	17448.4	1928.39	262	1	NM_130807,NM_001031735,NM_001039846,NM_001261826,NM_003938	0,5633,5633,9752,9752	AP3D1,IZUMO4,MOB3A
3_58_peak_31579_lociStitched	chr5	90665044	90680720	3	8419	18455.4	2954.93	263	1	NM_001329670,NM_001329671,NR_138071,NM_001329672,NM_020801,NR_138072,NR_027435	0,0,0,0,0,0,0	ARRDC3,ARRDC3-AS1
14_58_peak_21206_lociStitched	chr2	110332834	110403595	14	36183	22756.7	7323.76	264	1	NM_001321513,NM_001321514,NM_001321515,NM_001321496,NM_001321498,NM_001321499,NM_001321500,NM_001321501,NM_001321502,NM_001321503,NM_001321504,NM_001321505,NM_001321506,NM_001321507,NM_001321508,NM_001321509,NM_001321510,NM_001321511,NM_001321512,NM_144710,NM_178584,NM_023016	0,0,0,0,0,0,0,0,0,0,0,0,0,0,0,0,0,0,0,0,0,0	SEPT10,SOWAHC
1_58_peak_3911_lociStitched	chr1	234734679	234748994	1	14316	17232.4	1813.71	265	1	NM_001077397,NM_182972,NR_033927,NR_125944,NR_038426	0,0,16063,33041,67155	IRF2BP2,LINC00184,LINC01354,LOC101927787
9_58_peak_16937_lociStitched	chr17	66223908	66260235	9	17137	19333.2	3923.32	266	1	NM_001346471,NM_001346472,NM_001346473,NM_001346480,NM_001346481,NM_001346474,NM_001346475,NM_001346485,NM_001033569,NM_001033570,NM_001033571,NM_001033572,NM_001033574,NM_001289054,NM_001289056,NM_001346476,NM_001346477,NM_001346478,NM_001346479,NM_001346482,NM_001346483,NM_001346484,NM_016627,NR_144442,NR_144443,NM_001352903,NM_014960,NM_001352904	0,0,0,0,0,0,0,0,0,0,0,0,0,0,0,0,0,0,0,0,0,0,0,0,0,0,0,0	AMZ2,ARSG
12_58_peak_28869_lociStitched	chr4	25824997	25882185	12	31850	21256.8	5896.08	267	1	NM_015187,NM_001297592,NM_001297594,NM_001145432,NM_001177998,NM_006424,NM_001177999	0,0,0,33629,144630,144630,144630	SEL1L3,SLC34A2,SMIM20
58_peak_19376	chr19	54692172	54696483	58	4312	16348.6	1046.71	268	1	NM_001146056,NM_001146083,NM_024298,NM_001146082,NM_001282333,NM_024075,NM_001282332,NM_001077446	0,0,0,0,0,0,0,0	MBOAT7,TSEN34
5_58_peak_687_lociStitched	chr1	28195571	28222504	5	21764	18290.2	3038.04	269	1	NM_001039477,NM_001105556,NM_001286113,NM_001286115,NM_004848,NM_001286076,NM_001297558,NM_001355128,NM_001355129,NM_002946	0,0,0,0,0,0,0,0,0,0	RPA2,THEMIS2
5_58_peak_1320_lociStitched	chr1	53065341	53107703	5	22052	19266.2	4062.52	270	1	NM_015696,NM_001042693,NR_135156,NR_135157,NM_023077	0,0,0,0,44311	COA7,GPX7,SHISAL2A
58_peak_18605	chr19	16222669	16240370	58	17702	17855	2669.31	271	1	NM_005370,NR_111904,NM_001291274,NM_032855,NR_111903	0,4468,4468,4468,4468	HSH2D,RAB8A
10_58_peak_12639_lociStitched	chr15	31726061	31783079	10	19198	23850.6	8666.74	272	1	NM_001302461,NM_130901,NM_001329907,NM_015995,NM_001243538	0,0,10533,55960,203008	KLF13,LOC283710,OTUD7A
9_58_peak_32945_lociStitched	chr5	171571187	171615806	9	20210	21006.6	5898.63	273	1	NM_005990,NM_001171183,NM_152277,NR_130933,NM_001308175	0,5370,20844,96795,136381	EFCAB9,LOC100288254,SH3PXD2B,STK10,UBTD2
4_58_peak_6704_lociStitched	chr11	65404241	65434233	4	13402	19851.7	4759.73	274	1	NM_032223,NM_006747,NM_153253,NR_039709,NM_001145138,NM_001243984,NM_001243985,NM_021975	0,0,0,0,0,0,0,0	MIR4489,PCNX3,RELA,SIPA1
12_58_peak_29623_lociStitched	chr4	103710278	103751422	12	15447	19436.4	4357.15	275	1	NR_125932,NM_001300795,NM_181892,NM_181887,NM_003340,NM_181886,NM_181888,NM_181891,NM_181889,NM_181890,NM_181893,NR_131186,NR_131185	0,0,0,0,0,0,0,0,0,0,0,0,0	LOC102723704,LOC105377348,UBE2D3
31_58_peak_28233_lociStitched	chr3	182505463	182643560	31	30190	28558.5	13533.5	276	1	NM_014616,NM_020640,NM_001308101,NR_120640,NM_001293273,NM_020166,NR_120639	0,12386,12386,89446,89446,89446,89446	ATP11B,DCUN1D1,MCCC1
8_58_peak_29522_lociStitched	chr4	90164633	90238979	8	31170	22422.8	7412.3	277	1	NM_198281,NM_145715,NM_014883,NM_001146054,NM_007308,NM_000345,NM_001146055	0,128582,186288,406271,406271,406271,406271	FAM13A,GPRIN3,SNCA,TIGD2
10_58_peak_35412_lociStitched	chr6	143133495	143209130	10	24510	22486.3	7495.43	278	1	NM_006734,NR_038987,NM_001286587,NM_001286588,NM_001286589,NM_016108	0,78429,171370,172849,172849,172849	AIG1,HIVEP2,LINC01277
6_58_peak_34340_lociStitched	chr6	42738321	42758872	6	13839	17182.7	2203.07	279	1	NM_001318819,NR_134654,NM_003192,NM_015349,NR_037141	0,0,24438,29922,42390	ATP6V0CP3,BICRAL,LOC401261,TBCC
5_58_peak_41867_lociStitched	chrX	106945064	106986664	5	15022	19547.8	4584.32	280	1	NM_001015881,NM_004089,NM_198057,NM_001318468,NM_001318470	0,0,0,0,0	TSC22D3
8_58_peak_4462_lociStitched	chr10	22595112	22630094	8	22747	19352	4393.74	281	1	NM_012071,NM_001204062,NM_005180,NM_001253854,NM_001253855,NM_012443,NM_172242	0,0,0,4280,4280,4280,4280	BMI1,COMMD3,COMMD3-BMI1,SPAG6
8_58_peak_40397_lociStitched	chr9	93677526	93739224	8	26282	24222.6	9279.38	282	1	NM_001135052,NM_003177,NM_001174168,NM_001174167,NR_033912	16685,16685,16685,16685,86352	LOC100129316,SYK
8_58_peak_6816_lociStitched	chr11	66866128	66913116	8	19991	21652.1	6709.89	283	1	NM_012308,NR_027473,NM_001300886,NM_014578,NM_001177880,NM_001318773,NM_001318775,NM_177963	0,0,26641,26641,47795,47795,47795,47795	KDM2A,RHOD,SYT12
3_58_peak_19208_lociStitched	chr19	47596622	47617668	3	9545	18000.6	3104.28	284	1	NM_015168,NM_001145713,NM_001145714,NM_005500,NR_027280	0,16412,16412,16412,16447	SAE1,ZC3H4
7_58_peak_27882_lociStitched	chr3	156845943	156893796	7	17987	20495.4	5603.59	285	1	NM_001308185,NM_020307,NR_034007,NR_034008,NR_135546	0,0,5153,27020,39608	CCNL1,LINC00880,LINC00881,LINC02029
12_58_peak_24074_lociStitched	chr20	49116492	49194237	12	29096	22522.7	7634.56	286	1	NM_001278618,NM_002827,NR_030375,NM_080829,NM_001290268,NR_110890	0,0,8086,8408,8408,8408	MIR645,PTPN1,RIPOR3
58_peak_25064	chr22	29179497	29199173	58	19677	16996.1	2117.14	287	1	NM_001284263,NM_001284264,NM_173510,NM_001284265,NM_001079539,NM_005080	0,0,0,0,0,0	CCDC117,XBP1
12_58_peak_17191_lociStitched	chr17	76679909	76755340	12	32414	22780.2	7927.8	288	1	NM_001292019,NM_001292018,NM_004762,NM_017456,NM_001321291	0,0,0,0,36394	CYTH1,USP36
21_58_peak_446_lociStitched	chr1	22366081	22451177	21	40490	23256.7	8415.99	289	1	NM_044472,NM_001039802,NM_001791,NM_030761,NR_023918,NR_023919,NR_109759,NR_109760,NR_109761,NR_109762	0,0,0,0,8365,8365,8365,8365,8365,8365	CDC42,LINC00339,WNT4
14_58_peak_6750_lociStitched	chr11	65879784	65991300	14	23581	29875.1	15043.5	290	1	NM_018026,NM_001134775,NM_001134776,NM_001318734,NM_022822,NM_001134774	0,33465,33791,33874,33874,33874	KLC2,PACS1
5_58_peak_8086_lociStitched	chr11	122925257	122959260	5	16626	20361	5552.69	291	1	NM_006597,NM_153201,NM_024769,NR_027288,NM_001098169	0,0,0,34939,72879	BSX,CLMP,HSPA8,LOC341056
58_peak_32300	chr5	133972929	133987934	58	15006	17126.7	2327.28	292	1	NM_001252231,NM_021982,NM_001033503,NM_016103,NM_001308143,NM_001289984,NM_001289985,NM_015288	0,0,4397,4397,54010,54010,54010,54010	JADE2,SAR1B,SEC24A
12_58_peak_17482_lociStitched	chr18	12819815	12886925	12	31238	21307.4	6596.91	293	1	NM_001207013,NM_080422,NM_080423,NM_001308287,NM_002828	0,0,0,0,0	PTPN2
9_58_peak_23660_lociStitched	chr20	35964954	36024431	9	35477	20537.4	5846.59	294	1	NM_005417,NM_198291,NM_001003897,NM_022077,NM_001184731,NM_021081	0,0,19292,19292,79644,79644	GHRH,MANBAL,SRC
2_58_peak_37173_lociStitched	chr7	114556005	114579736	2	22469	17632.1	2942.64	295	1	NM_001166346,NM_001166345,NM_199072,NR_120521,NR_126407	0,0,0,139276,183917	LINC01392,LINC01393,MDFIC
13_58_peak_421_lociStitched	chr1	22063963	22118758	13	21903	19874.1	5189.09	296	1	NM_001330394,NM_001350164,NM_001350166,NM_001350167,NM_001350168,NM_032236,NM_001032730	0,0,0,0,0,0,0	USP48
2_58_peak_2411_lociStitched	chr1	150532260	150553084	2	19882	17465.1	2788.33	297	1	NM_001288607,NM_001288608,NM_019032,NR_104133,NM_001197320,NM_021960,NM_182763	0,0,0,0,0,0,0	ADAMTSL4,ADAMTSL4-AS1,MCL1
9_58_peak_3416_lociStitched	chr1	205242581	205291249	9	29443	19423.4	4784.06	298	1	NM_030952,NM_014858,NM_001242925,NM_001297611,NM_001297613,NM_001331034	0,111,111,111,111,111	NUAK2,TMCC2
14_58_peak_2543_lociStitched	chr1	154357639	154432526	14	27867	21664.8	7039.38	299	1	NR_147855,NM_001206866,NM_000565,NM_181359,NM_001010846	0,0,0,0,19428	IL6R,IL6R-AS1,SHE
5_58_peak_9852_lociStitched	chr12	108933750	108971047	5	21827	18536.6	3972.13	300	1	NM_014706,NM_001301140,NM_001301141,NM_001320042,NM_014301,NM_213595,NR_135127	0,0,0,0,0,0,0	ISCU,SART3
15_58_peak_18713_lociStitched	chr19	18572864	18633692	15	27047	21934.6	7378.44	301	1	NM_006532,NM_001308373,NM_012181,NM_001170938,NM_016368,NR_045573	0,8870,8870,23754,23754,23754	ELL,FKBP8,ISYNA1
6_58_peak_1064_lociStitched	chr1	43389477	43425039	6	26268	18378.4	3854.92	302	1	NM_006516,NR_033967,NR_104171,NM_001242739,NM_015911	0,0,35015,71332,71332	LOC339539,SLC2A1,SLC2A1-AS1,ZNF691
58_peak_13524	chr15	68478924	68504656	58	25733	18686.6	4176.3	303	1	NM_016166,NM_001320687,NM_001031733,NM_001286694,NM_001286695,NM_033429,NR_104583,NM_017882	0,0,0,0,0,0,0,0	CALML4,CLN6,PIAS1
13_58_peak_38765_lociStitched	chr8	95939155	96000977	13	26137	20827.8	6330.57	304	1	NR_148903,NR_148904,NR_148905,NR_148906,NM_001354514,NM_001354515,NM_001354516,NM_001354522,NM_001354524,NM_001354525,NM_001354534,NM_001135733,NM_033285,NR_148907,NR_148908,NR_148909	0,0,0,0,0,0,0,0,0,0,0,0,0,0,0,0	NDUFAF6,TP53INP1
25_58_peak_33460_lociStitched	chr6	11291967	11388632	25	48405	23711.9	9231.51	305	1	NM_001142393,NR_073131,NM_001271033,NM_006403,NM_182966	0,0,59053,59053,59053	NEDD9
12_58_peak_20166_lociStitched	chr2	47166737	47214730	12	25430	19326.8	4871.29	306	1	NM_001171508,NM_001171511,NM_001288953,NM_001288951,NM_001288955,NM_020458	0,0,0,0,0,0	MCFD2,TTC7A
5_58_peak_20058_lociStitched	chr2	42324225	42356711	5	15594	18055.7	3605.95	307	1	NR_110584,NM_138370,NM_001145076,NM_019063,NM_001242815	12864,38558,39767,39767,143283	C2orf91,EML4,LOC102723824,PKDCC
13_58_peak_28556_lociStitched	chr3	197404769	197479985	13	25091	21842.7	7408.78	308	1	NM_001346873,NM_014687,NM_001145642,NM_001011537,NM_032288,NR_027840	0,0,0,0,0,0	FYTTD1,RUBCN
5_58_peak_38186_lociStitched	chr8	33396008	33425043	5	24511	17691	3260.63	309	1	NM_024787,NM_001305116,NM_001305115,NM_024025,NM_001330505	0,23805,23805,23805,25299	DUSP26,RNF122,TTI2
4_58_peak_35013_lociStitched	chr6	113946561	113971546	4	18114	17344.6	2915.75	310	1	NR_125844,NR_149098,NM_002356,NR_038863,NR_027060	0,191913,206968,217633,254005	FLJ34503,LINC01268,LINC02518,LINC02541,MARCKS
4_58_peak_32958_lociStitched	chr5	172191882	172206020	4	9052	17061.7	2655.12	311	1	NM_004417,NM_001287812,NM_001031711,NM_001142651,NM_001308177,NM_001308178	0,2318,55203,73350,73350,73350	DUSP1,ERGIC1,LOC101928093,NEURL1B
16_58_peak_23548_lociStitched	chr20	34141375	34219947	16	26172	22070.9	7668.63	312	1	NM_015966,NM_198398,NR_119376,NM_003116,NM_001317931,NM_003915,NR_037188,NM_001198863,NM_152925,NM_152926,NM_152927,NM_152928	0,0,0,0,0,0,0,0,0,0,0,0	CPNE1,ERGIC3,FER1L4,SPAG4
6_58_peak_34451_lociStitched	chr6	53193204	53226508	6	15843	18047.4	3680.09	313	1	NM_001301856,NM_001242828,NM_001242830,NM_021814,NM_001242831,NR_046241	0,0,0,0,0,0	ELOVL5,RPS16P5
7_58_peak_32606_lociStitched	chr5	148205379	148246697	7	22545	20687.9	6367.1	314	1	NM_000024,NM_024577,NM_000870,NR_104445,NM_001040169,NM_199453,NM_001040172,NM_001286410,NM_001040173	0,115016,171290,171290,188756,188756,188756,188756,188756	ADRB2,HTR4,SH3TC2
11_58_peak_10203_lociStitched	chr12	123336434	123388630	11	32166	19630.9	5318.77	315	1	NM_001303099,NM_001303097,NM_003959,NM_024667,NM_001243014	0,0,0,0,16868	ABCB9,HIP1R,VPS37B
23_58_peak_37479_lociStitched	chr7	130614781	130754107	23	32453	28088.1	13793.3	316	1	NR_109855,NR_024153,NR_015431,NR_109850,NR_109851,NR_109852,NR_109853,NR_109854	0,0,0,0,0,0,0,0	LINC-PINT
7_58_peak_24142_lociStitched	chr20	52186603	52244346	7	26081	20007.9	5739.65	317	1	NR_110051,NM_006526,NR_134576,NM_173485,NM_001193421	0,0,0,74735,74735	LOC101927770,LOC105372672,TSHZ2,ZNF217
13_58_peak_41117_lociStitched	chr9	134248063	134316752	13	20858	23155.1	8936.44	318	1	NM_013318,NR_002914,NR_003050,NR_002914,NR_003050	0,44300,44300,49121,49121	PRRC2B,SNORD62A,SNORD62B
3_58_peak_14610_lociStitched	chr16	21499157	21532076	3	21563	18391.8	4177.42	319	1	NR_027155,NR_037451,NR_049833,NR_002594,NR_024456	0,0,0,0,53382	LOC100190986,MIR3680-1,MIR3680-2,SLC7A5P2,SMG1P3
12_58_peak_36776_lociStitched	chr7	90330125	90420241	12	32097	23114.8	8921.48	320	1	NM_001287135,NM_012395,NM_001287136,NM_001287137,NM_001185072,NM_001185073,NM_012129	0,0,0,0,284858,284858,284858	CDK14,CLDN12
4_58_peak_6072_lociStitched	chr11	17406314	17430113	4	17042	18163.4	3988.71	321	1	NM_000525,NM_001166290,NM_000352,NM_001287174,NM_001351295,NM_001351296,NM_001351297,NR_147094	0,0,0,0,0,0,0,0	ABCC8,KCNJ11
6_58_peak_19051_lociStitched	chr19	42612650	42637643	6	19741	18314.9	4158.84	322	1	NM_001207025,NM_001247994,NM_002698,NM_001207026,NR_038332,NR_036208	0,0,0,0,0,0	LOC100505622,MIR4323,POU2F2
2_58_peak_37932_lociStitched	chr8	12608291	12625338	2	12995	16036.1	1888.81	323	1	NM_001329976,NM_152271,NR_138255,NR_138256,NR_015383	0,0,0,0,0	LOC340357,LONRF1
5_58_peak_300_lociStitched	chr1	16150091	16179590	5	15944	17369	3256.69	324	1	NR_024279,NM_015001,NM_001089591,NR_039973,NM_001350151,NM_001024216,NM_017556	0,0,15898,18054,37003,37003,37003	FBLIM1,FLJ37453,MIR5096,SPEN,UQCRHL
4_58_peak_25796_lociStitched	chr22	50967293	50983611	4	12226	16145	2052.8	325	1	NM_001113755,NM_001113756,NM_001257988,NM_001257989,NM_001953,NM_001014440	0,0,0,0,0,0	ODF3B,TYMP
4_58_peak_16336_lociStitched	chr17	43297473	43314967	4	13724	16022.8	1936.59	326	1	NR_147507,NM_005892,NR_024434,NR_110325,NR_110326	0,0,10325,10325,10325	FMNL1,LOC339192,MAP3K14-AS1
18_58_peak_40232_lociStitched	chr9	82179841	82255805	18	19959	24764.3	10688.1	327	1	NM_001282748,NM_001282749,NM_001282753,NM_001282760,NM_001351541,NM_001351542,NM_001351550,NM_001351552,NM_001351558,NM_001351562,NM_001351564,NM_007005,NR_104239,NM_001351543,NM_001351546,NM_001351547,NM_001351556,NM_001351560,NM_001351563	0,0,0,0,0,0,0,0,0,0,0,0,0,0,0,0,0,0,0	TLE4
7_58_peak_33822_lociStitched	chr6	26520258	26572701	7	18855	20143.4	6078.14	328	1	NR_026790,NM_006353,NR_134611,NM_001732,NM_013375	0,0,0,9607,24470	ABT1,BTN1A1,HCG11,HMGN4,LOC105374988
6_58_peak_18205_lociStitched	chr19	4051480	4094034	6	16481	19596.1	5540.53	329	1	NM_001317990,NM_015898,NM_030662,NM_015897,NM_001271995,NM_001271996,NM_001271997,NM_032607	0,0,0,12097,59564,59564,59564,59564	CREB3L3,MAP2K2,PIAS4,ZBTB7A
14_58_peak_20990_lociStitched	chr2	96863243	96928961	14	30052	20517.2	6479.79	330	1	NM_020151,NR_046322,NR_145789,NM_001193304,NM_017849	0,0,0,0,0	SNORA112,STARD7,STARD7-AS1,TMEM127
12_58_peak_31198_lociStitched	chr5	68647062	68686669	12	18652	19704.5	5671.72	331	1	NM_016283,NM_001015891,NM_003187,NM_001015892,NM_133343,NM_133342,NM_133338,NM_133344,NM_001278622,NM_002873,NM_133340,NM_133341,NM_133339	0,0,0,0,0,0,0,0,0,0,0,0,0	AK6,RAD17,TAF9
15_58_peak_13635_lociStitched	chr15	74832081	74891152	15	25920	22364.3	8340.83	332	1	NM_001307939,NM_006465,NM_003992,NM_001130028,NM_001142443,NM_001142444,NM_001351378,NM_001351379,NM_025083	0,0,9561,16183,31747,31747,31747,31747,31747	ARID3B,CLK3,EDC3
9_58_peak_2158_lociStitched	chr1	118274293	118327625	9	22533	19807.5	5855.85	333	1	NM_017686,NM_001135589,NM_017709,NR_121626,NM_006784	78482,91709,103283,125902,144747	FAM46C,GDAP2,LOC100996263,WDR3
17_58_peak_4488_lociStitched	chr10	24735697	24817501	17	32482	22038	8106.78	334	1	NM_001098500,NM_001282767,NM_001282768,NM_019590,NM_001282769,NM_001321681,NM_001282770	0,0,0,0,0,0,0	KIAA1217
4_58_peak_35701_lociStitched	chr6	159429874	159466756	4	19042	17887.8	3961.13	335	1	NM_001278733,NM_054114,NM_152133,NM_138810,NM_001346418,NM_031924,NR_144434	0,0,0,0,8656,8656,8656	RSPH3,TAGAP
6_58_peak_14474_lociStitched	chr16	11867768	11904401	6	19925	17550.9	3641.32	336	1	NM_014153,NR_131216,NR_131217,NR_131222,NR_024049,NR_024050	0,9290,9290,9290,9291,9291	BCAR4,ZC3H7A
4_58_peak_34020_lociStitched	chr6	32931337	32952793	4	11366	16613.4	2714.18	337	1	NM_005104,NM_001113182,NM_001291986,NM_001199455,NM_001199456	0,0,0,0,0	BRD2
13_58_peak_25914_lociStitched	chr3	10210432	10274373	13	30839	19732.2	5857	338	1	NM_001570,NM_000551,NM_001354723,NM_198156,NM_014760	0,15079,15079,15079,15804	IRAK2,TATDN2,VHL
4_58_peak_3451_lociStitched	chr1	206271996	206308027	4	29412	18192.1	4323.72	339	1	NM_001007544,NM_001317331,NM_001910,NM_148964,NM_000707	0,9432,9432,9432,37603	AVPR1B,CTSE,RHEX
20_58_peak_13306_lociStitched	chr15	63845649	63924692	20	26439	24716.7	10852.6	340	1	NM_001256702,NM_006537,NR_046341,NR_046342,NR_034080,NM_203373,NM_003922	0,0,0,0,0,0,0	FBXL22,HERC1,USP3,USP3-AS1
17_58_peak_10606_lociStitched	chr13	41507322	41595615	17	30250	22876.7	9067.69	341	1	NM_001145353,NM_172373,NR_003365,NR_038258,NR_038259	0,0,11413,11437,11437	ELF1,SUGT1P3,TPTE2P5
5_58_peak_3463_lociStitched	chr1	206727531	206764903	5	28473	17908.7	4114.66	342	1	NM_182663,NM_182664,NM_182665,NM_001201478,NM_006893	0,0,0,71,71	EIF2D,RASSF5
10_58_peak_34094_lociStitched	chr6	34606345	34648161	10	26833	17830.3	4060.33	343	1	NM_022758,NM_024294,NR_134625,NR_134626,NM_003093,NR_029472	0,0,15770,16561,76710,76710	C6orf106,LOC101929243,SNRPC
17_58_peak_15422_lociStitched	chr17	2096287	2171687	17	25778	21164.8	7411.82	344	1	NM_001256828,NM_001256827,NM_017575,NR_110888,NM_001304803,NM_021947	0,0,0,0,35550,35550	LOC101927839,SMG6,SRR
12_58_peak_2721_lociStitched	chr1	158967732	159059352	12	31108	23427.2	9702.56	345	1	NM_001320010,NM_001206567,NM_005531,NM_001348247,NM_004833	0,0,0,0,0	AIM2,IFI16,PYDC5
2_58_peak_32645_lociStitched	chr5	149778025	149794213	2	15600	16657.5	2933.27	346	1	NM_000356,NM_001135243,NM_001135244,NM_001135245,NM_001195141,NM_001025158,NM_001025159,NM_004355	0,0,0,0,0,0,0,0	CD74,TCOF1
23_58_peak_3107_lociStitched	chr1	179921120	180037488	23	38703	24472.2	10752.4	347	1	NM_014810,NM_001267578,NM_015602,NM_001199260,NM_001349934,NM_001349935,NM_001349936,NM_001349937,NM_145034,NM_001349931,NM_022347	0,31909,31909,74180,74180,74180,74180,74180,74180,74180,74180	CEP350,TOR1AIP1,TOR1AIP2
10_58_peak_9864_lociStitched	chr12	109007310	109062744	10	23853	19352	5637.64	348	1	NM_001206609,NM_003006,NR_039717,NM_001105237,NM_001276471,NM_014325	0,0,0,0,0,0	CORO1C,MIR4496,SELPLG
4_58_peak_13531_lociStitched	chr15	68569270	68597339	4	20587	17967	4260.87	349	1	NM_015322,NM_001004439,NM_017882,NM_001031733,NM_001286694,NM_001286695,NM_033429,NR_104583	0,0,47191,70823,70823,70823,70823,70823	CALML4,CLN6,FEM1B,ITGA11
3_58_peak_4381_lociStitched	chr10	15819784	15838212	3	15792	15892.3	2192.93	350	1	NM_001318330,NM_024948,NM_001291494,NM_003638,NM_001010924	0,0,57451,57451,406727	FAM171A1,ITGA8,MINDY3
3_58_peak_33056_lociStitched	chr5	175954340	175973362	3	15979	16676.6	3058.74	351	1	NM_014901,NM_001171976,NM_017675,NM_014613,NM_052899	0,0,2981,17266,49441	CDHR2,FAF2,GPRIN1,RNF44
8_58_peak_883_lociStitched	chr1	36838460	36879178	8	15238	17537.2	3921.14	352	1	NM_001282546,NM_001282547,NM_032017,NM_032881,NM_001330493,NM_145047	0,0,0,0,4329,4329	LSM10,OSCP1,STK40
10_58_peak_29256_lociStitched	chr4	74440496	74487288	10	29574	18351.8	4782.14	353	1	NM_001270391,NM_177532,NM_001270392,NM_201431,NR_046377	0,0,0,0,46247	LINC02499,RASSF6
8_58_peak_6711_lociStitched	chr11	65539163	65585700	8	17406	20257.6	6794.4	354	1	NM_138368,NR_031600,NM_004561,NR_108085,NM_152760	0,0,0,0,15710	AP5B1,MIR1234,OVOL1,OVOL1-AS1,SNX32
28_58_peak_22954_lociStitched	chr2	234282952	234396384	28	38994	23321.6	9868.58	355	1	NM_152879,NM_003648,NM_018218,NM_000541,NM_001190266,NM_001190267,NM_017974,NM_030803,NM_198890	0,0,0,27252,78633,78633,78633,78633,78633	ATG16L1,DGKD,SAG,USP40
5_58_peak_40943_lociStitched	chr9	127622012	127649455	5	17367	17429	3984.72	356	1	NM_007209,NM_030978,NM_002077,NM_001045476,NM_001276374,NM_001276375,NM_001276376	0,0,0,1843,1843,1843,1843	ARPC5L,GOLGA1,RPL35,WDR38
7_58_peak_9597_lociStitched	chr12	95591357	95643101	7	21765	18840	5396.9	357	1	NM_018351,NM_001352088,NM_001352089,NM_001352090,NM_001352091,NM_001352092,NM_001352093,NM_001352094,NM_001352095,NM_001352096,NM_001352097,NM_001352098,NM_001352099,NM_001352100,NM_001352101,NM_001352102,NM_001352103,NM_001352104,NM_001352105,NM_001352106,NM_001352107,NM_001352108,NM_001352109,NM_001352110,NM_001352111,NM_001352112,NM_001352113,NM_001352114,NM_001352115,NM_001352116,NM_001352117…	0,0,0,0,0,0,0,0,0,0,0,0,0,0,0,0,0,0,0,0,0,0,0,0,0,0,0,0,0,0,0,0,0,0,0,0,0,0,0,0,0,0,0,0,0,0	FGD6,VEZT
10_58_peak_23296_lociStitched	chr20	25260831	25304907	10	29610	17771.4	4332.67	358	1	NM_002862,NM_015600,NM_001042472,NM_001114089,NM_001247,NM_001317941,NM_001322379,NM_001322380,NM_001322381,NM_001322382,NM_001322383,NM_001322384,NM_001322385,NM_001322386,NM_001322387,NM_001322388,NM_001322390,NM_001322391,NM_001322392,NM_001322393,NM_001322394,NM_001322396,NM_001322397,NM_001322378,NM_001322389,NM_001322395,NM_001322398	0,0,0,52121,52121,52121,52121,52121,52121,52121,52121,52121,52121,52121,52121,52121,52121,52121,52121,52121,52121,52121,52121,52121,52121,52121,52121	ABHD12,ENTPD6,PYGB
3_58_peak_14879_lociStitched	chr16	30661453	30673046	3	7949	15496.4	2077.47	359	1	NM_001320464,NM_024031,NM_001105079,NM_001256932,NR_144637	0,0,0,35979,35979	FBRS,LOC730183,PRR14
15_58_peak_39126_lociStitched	chr8	126157259	126250870	15	34667	23196.8	9791.71	360	1	NM_001349487,NR_146192,NM_001349485,NM_001349486,NM_173685,NR_146191	0,0,0,0,0,0	NSMCE2
2_58_peak_16639_lociStitched	chr17	56406067	56423531	2	15573	15803.2	2417.02	361	1	NM_001261835,NM_004758,NM_024418,NR_038410,NR_038411,NR_038412,NR_038413,NR_029683,NR_039889,NR_038414,NR_038415,NR_038416,NR_038417,NR_038418,NM_003168,NR_073470	0,0,0,0,0,0,0,0,0,0,0,0,0,0,0,0	MIR142,MIR4736,SUPT4H1,TSPOAP1,TSPOAP1-AS1
3_58_peak_18944_lociStitched	chr19	39338312	39361098	3	7779	17043.9	3677.66	362	1	NM_001533,NM_001005335,NM_001195833,NM_198445,NR_034146,NM_012237,NM_001193286,NM_030593	0,0,0,0,8097,8097,8097,8097	HNRNPL,RINL,SIRT2
2_58_peak_32512_lociStitched	chr5	142430439	142449732	2	14577	16611.3	3250.87	363	1	NM_001135608,NM_015071,NR_146198,NM_001349547,NR_046816	0,0,0,0,122333	ARHGAP26,ARHGAP26-IT1
58_peak_34395	chr6	44222522	44234640	58	12119	14734.3	1374.18	364	1	NM_001286510,NM_001286512,NM_001286509,NM_001286513,NM_001286517,NM_001286519,NM_001286520,NM_178148,NM_001286511,NM_004556	0,0,0,0,0,0,0,0,0,0	NFKBIE,SLC35B2
8_58_peak_14059_lociStitched	chr15	93347233	93397311	8	17527	20942.6	7601.84	365	1	NR_033769,NR_037600,NR_037601,NR_037602,NM_001042572,NM_001271	6896,28762,28762,29215,46240,46240	ASB9P1,CHD2,LINC01578
3_58_peak_400_lociStitched	chr1	21610169	21626664	3	14451	15434.4	2096.51	366	1	NM_001113349,NM_001397,NM_001113348,NR_038404,NM_001113347	0,0,0,0,3987	ECE1,LOC100506801
11_58_peak_24975_lociStitched	chr22	24500666	24571911	11	28685	19549.6	6262.44	367	1	NM_001201429,NM_012295,NM_001199281,NM_019601,NM_001099781,NM_001099782,NM_001302464,NM_001302465,NM_004121	0,0,0,5533,43711,43711,43711,43711,43711	CABIN1,GGT5,SUSD2
11_58_peak_32976_lociStitched	chr5	172410488	172468376	11	24543	21152.3	7890.13	368	1	NM_003945,NR_002988,NM_001317981,NM_001317980,NM_016093,NM_001317982	0,0,13715,13715,13715,13715	ATP6V0E1,RPL26L1,SNORA74B
7_58_peak_7323_lociStitched	chr11	82606716	82658092	7	23081	21141.2	7881.08	369	1	NM_005040,NM_199418,NM_001319214,NM_145018,NM_001286059,NM_001286061,NM_001286060,NM_014488	0,0,0,0,26083,26083,26083,26083	DDIAS,PRCP,RAB30
58_peak_8435	chr12	7057819	7075275	58	17457	15380.5	2141.85	370	1	NM_080548,NM_002831,NM_080549,NR_135032,NR_029779,NR_029682,NM_001144831,NM_001267700	0,0,0,0,0,0,0,0	MIR141,MIR200C,MIR200CHG,PHB2,PTPN6
15_58_peak_3764_lociStitched	chr1	226537841	226613690	15	33185	20775	7546.98	371	1	NM_001618,NM_001270410,NM_001270409,NM_173083,NM_001003665	0,40393,40638,40638,122811	LIN9,PARP1,STUM
3_58_peak_40299_lociStitched	chr9	86313860	86324366	3	8634	15035.1	1808.08	372	1	NM_013438,NM_053067,NR_135839,NR_135840,NM_001135953,NM_025211	0,0,0,0,29970,29970	GKAP1,LOC105376114,UBQLN1
13_58_peak_24442_lociStitched	chr21	34577349	34655991	13	35737	20942.4	7761.97	373	1	NM_000874,NM_207584,NM_001289125,NM_001289126,NM_001289128,NM_207585,NR_038974,NM_000628	0,0,0,0,0,0,0,0	IFNAR2,IL10RB,IL10RB-DT
6_58_peak_33936_lociStitched	chr6	31152482	31174184	6	12891	15488.7	2309.09	374	1	NR_026791,NR_026816,NM_002701,NM_001173531,NM_001285986,NM_001285987,NM_203289	0,6807,14013,17536,17536,17536,17536	HCG27,POU5F1,PSORS1C3
10_58_peak_28013_lociStitched	chr3	170066923	170120928	10	15661	18318.5	5141.28	375	1	NM_001145098,NM_005414,NM_001145097,NM_001248008,NM_005602	0,0,0,0,15725	CLDN11,SKIL
3_58_peak_22996_lociStitched	chr2	238599685	238634178	3	15633	16453.2	3280.28	376	1	NM_001137550,NM_001137552,NM_001137553,NM_004735,NM_001137551	0,0,0,0,0	LRRFIP1
8_58_peak_29306_lociStitched	chr4	77100723	77138476	8	21284	17071.9	3899.88	377	1	NM_001204255,NM_005506,NM_001242936,NM_001278603,NM_017426,NR_103780,NR_103781,NR_103782	0,0,0,31056,31056,31056,31056,31056	FAM47E,NUP54,SCARB2
3_58_peak_18013_lociStitched	chr19	641968	663854	3	9592	15996.5	2838.61	378	1	NM_001300812,NM_020637,NM_194460,NM_005035,NM_005860	0,0,0,8401,12535	FGF22,FSTL3,POLRMT,RNF126
8_58_peak_30524_lociStitched	chr5	6711869	6742535	8	18308	17884.4	4747.1	379	1	NM_001171805,NM_006999,NM_001171806,NR_103771,NM_001047,NM_001324322,NM_001324323,NR_136739	0,0,3566,4046,42195,42195,42195,42195	LINC02102,PAPD7,SRD5A1
7_58_peak_16592_lociStitched	chr17	55427187	55486005	7	24308	19092.3	5958.26	380	1	NM_001322250,NM_001322251,NM_138962,NM_170721,NR_110808	0,0,0,0,113604	LOC101927557,MSI2
58_peak_21034	chr2	99086967	99112385	58	25419	15919.3	2801.06	381	1	NM_001351424,NM_001566,NM_001134224,NM_001134225,NM_001351425,NM_004027,NM_001351426,NM_001351427,NM_001351428,NM_001351429	0,0,0,0,0,0,0,0,0,0	INPP4A
15_58_peak_18578_lociStitched	chr19	15369214	15445362	15	21435	23369.8	10257.1	382	1	NM_058243,NM_014299,NM_001330384,NM_005858,NM_001142886	0,0,0,18970,25357	AKAP8,BRD4,EPHX3
17_58_peak_27974_lociStitched	chr3	169755312	169827435	17	33542	19812.2	6700.23	383	1	NM_014373,NM_001308116,NM_024947,NM_003262,NR_027622,NR_024409	0,0,0,39152,70791,70791	GPR160,LOC100128164,PHC3,SEC62
15_58_peak_40346_lociStitched	chr9	88899609	88969976	15	24575	23242.2	10139.9	384	1	NM_001330718,NM_001185059,NM_001185074,NM_024617,NM_030940	0,0,0,0,2120	ISCA1,ZCCHC6
15_58_peak_18279_lociStitched	chr19	7147351	7200464	15	26155	19938.6	6840.95	385	1	NM_000208,NM_001079817,NM_001044387,NM_001044388,NM_024341	0,0,59374,59374,59374	INSR,ZNF557
14_58_peak_32702_lociStitched	chr5	151119364	151179992	14	21570	21977.7	8882	386	1	NM_004045,NR_132346,NR_132345,NM_005754,NM_198395	0,0,0,0,0	ATOX1,G3BP1,LOC100652758
6_58_peak_26685_lociStitched	chr3	50625883	50661959	6	18340	17183	4127.09	387	1	NM_013324,NM_145071,NM_001243926,NM_001243925,NM_004635	0,0,0,0,0	CISH,MAPKAPK3
2_58_peak_18539_lociStitched	chr19	14114115	14126779	2	3868	15148.7	2098.42	388	1	NM_002918,NM_001311197,NM_080864,NM_004843,NM_001145028	0,12181,12181,15773,37400	IL27RA,PALM3,RFX1,RLN3
8_58_peak_269_lociStitched	chr1	15473408	15519924	8	27860	17871.4	4874.88	389	1	NR_027136,NM_001136216,NM_001136217,NM_001319665,NR_135082,NM_001136218,NM_018022,NM_001278502,NM_001278501	0,0,0,0,0,0,0,0,0	C1orf195,TMEM51,TMEM51-AS1
12_58_peak_17426_lociStitched	chr18	9102183	9158736	12	22266	19047.1	6051.17	390	1	NM_021074,NR_110771,NR_110772,NM_001083625,NM_015208,NM_001204056	0,0,0,0,0,0	ANKRD12,NDUFV2,NDUFV2-AS1
5_58_peak_39150_lociStitched	chr8	126430133	126452816	5	14663	15449.4	2476.98	391	1	NM_025195,NM_001282985,NM_001349485,NM_001349486,NM_173685,NR_146191	0,0,50767,50767,50767,50767	NSMCE2,TRIB1
4_58_peak_26874_lociStitched	chr3	69129065	69156520	4	21174	16025.5	3069.47	392	1	NM_003968,NM_198195,NM_006407,NM_001304418,NM_198271	0,0,0,1303,1303	ARL6IP5,LMOD3,UBA3
5_58_peak_16812_lociStitched	chr17	62957722	62985339	5	12125	16202.9	3261.57	393	1	NR_026903,NM_001282425,NM_006572,NM_001303255,NM_199340	0,20068,20068,42114,42114	AMZ2P1,GNA13,LRRC37A3
13_58_peak_30668_lociStitched	chr5	32121584	32175551	13	14179	20194.5	7253.16	394	1	NM_022130,NM_178140,NM_001040446,NM_001294343,NM_001294344	0,10547,51562,51562,51562	GOLPH3,MTMR12,PDZD2
11_58_peak_40467_lociStitched	chr9	95468840	95528751	11	21227	20807.1	7872.31	395	1	NM_001003800,NM_015250,NM_022755,NR_136301,NR_026868	0,0,36294,38916,43142	ANKRD19P,BICD2,IPPK,LOC101929748
6_58_peak_23798_lociStitched	chr20	43594189	43630726	6	25190	16733.9	3810.81	396	1	NR_038341,NR_147975,NR_147974,NM_001352385,NM_006282	0,0,0,0,0	STK4,STK4-AS1
58_peak_14068	chr15	93442817	93452244	58	9428	14704.2	1782.65	397	1	NM_001042572,NM_001271,NR_036136,NR_037600,NR_037601,NR_037602	0,0,0,841,841,841	CHD2,LINC01578,MIR3175
1_58_peak_10882_lociStitched	chr13	74695876	74710585	1	14710	14686.9	1775.38	398	1	NM_007249,NR_144451,NR_144452,NR_047005,NR_034024,NR_034025	0,94996,276509,282725,416395,416395	KLF12,LINC00347,LINC00381,LINC00402,LOC100288208
14_58_peak_31816_lociStitched	chr5	108682600	108748182	14	20070	21976.5	9069.99	399	1	NM_014819,NR_149040,NM_005246,NM_001308028,NR_146155,NM_001308031	0,20531,150060,150060,150060,150060	FER,LOC285638,PJA2
9_58_peak_3382_lociStitched	chr1	204461392	204516309	9	20066	18946.4	6040.87	400	1	NM_001204171,NM_001204172,NM_001278516,NM_001278517,NM_001278518,NM_001278519,NM_002393	0,0,0,0,0,0,0	MDM4
9_58_peak_25966_lociStitched	chr3	13356318	13403757	9	28455	17059.1	4179.38	401	1	NM_024923,NR_046690,NM_001330636,NM_024827,NM_001136041	0,114731,117908,117958,118087	HDAC11,HDAC11-AS1,NUP210
5_58_peak_256_lociStitched	chr1	14025974	14063699	5	11172	16885.7	4017.71	402	1	NM_001135610,NM_015866,NM_012231,NM_001007257,NM_006474,NM_198389,NM_001006624,NM_001006625	0,0,0,12177,81523,81523,81523,81523	PDPN,PRDM2
20_58_peak_528_lociStitched	chr1	25069126	25156440	20	28572	21147.5	8286.1	403	1	NM_013943,NM_001303448,NM_005839,NM_001303449,NM_004350,NM_001031680,NM_001320672	0,69355,69355,69355,69562,69562,69562	CLIC4,RUNX3,SRRM1
12_58_peak_23890_lociStitched	chr20	46095988	46145611	12	26611	17497.1	4719.15	404	1	NM_001174087,NM_001174088,NM_006534,NM_181659,NR_146496	0,0,0,0,55101	LINC01754,NCOA3
8_58_peak_9617_lociStitched	chr12	96586446	96636141	8	30164	17800.7	5034.1	405	1	NM_005230,NM_001303511,NM_001170464,NM_002595,NM_001256643,NM_001256644	0,13097,35898,35898,149149,149149	CDK17,ELK3,LTA4H
7_58_peak_17110_lociStitched	chr17	74466145	74498602	7	24387	15835.8	3167.8	406	1	NM_001166579,NM_001088,NR_110548,NM_001005498,NM_024599	0,0,0,0,0	AANAT,RHBDF2
11_58_peak_37998_lociStitched	chr8	22297497	22352431	11	22388	18188.6	5520.87	407	1	NM_001243974,NM_001243975,NM_005605,NM_001135154,NM_001128431,NM_001351655,NM_001351656,NM_001351657,NM_001351658,NM_015359,NM_001135153,NM_001351659,NM_001351660	0,0,0,5858,17249,17249,17249,17249,17249,17249,17249,17249,17249	PPP3CC,SLC39A14
58_peak_19482	chr19	59064959	59071593	58	6635	13955.3	1290.31	408	1	NM_198426,NM_014453,NM_003969,NR_027334,NM_001267033,NM_003422,NM_198055	0,0,0,0,1691,1691,1691	CHMP2A,MZF1,MZF1-AS1,UBE2M
7_58_peak_21413_lociStitched	chr2	127402143	127459211	7	21134	17508.5	4885.02	409	1	NM_001256584,NM_002101,NM_016815,NM_001322244,NR_136239	0,0,0,197251,197251	GYPC,TEX51
6_58_peak_39073_lociStitched	chr8	124023185	124055584	6	23135	16095.8	3499.09	410	1	NM_001134671,NM_001330601,NM_024295,NM_001330606,NM_001145088,NM_145647	0,0,0,29275,29336,29336	DERL1,TBC1D31
58_peak_33103	chr5	176852304	176864910	58	12607	14757.8	2228.74	411	1	NM_001004105,NM_001004106,NM_002082,NR_038915,NR_038916	0,0,0,0,0	GRK6,PRR7-AS1
8_58_peak_32095_lociStitched	chr5	126112063	126149139	8	14772	17993	5509.49	412	1	NR_134485,NM_005573,NR_134488,NM_001198557,NM_178450	0,0,0,0,54267	LMNB1,LMNB1-DT,MARCH3
10_58_peak_39687_lociStitched	chr9	20351846	20399197	10	20937	19939.5	7457.78	413	1	NM_001286691,NM_004529,NR_039684,NR_039685,NM_017794	0,0,11949,103066,259111	FOCAD,MIR4473,MIR4474,MLLT3
58_peak_18607	chr19	16242960	16262545	58	19586	15423.2	2941.67	414	1	NM_005370,NR_111904,NM_001291274,NM_032855,NR_111903,NM_001352265,NM_001352266	0,0,0,0,0,0,0	HSH2D,RAB8A
13_58_peak_25879_lociStitched	chr3	9424689	9495022	13	13499	19222	6787.13	415	1	NM_001114092,NM_015453,NR_132781,NR_027007,NR_132780,NM_001080517,NM_001292043,NM_001349451	0,0,0,0,0,0,0,0	SETD5,THUMPD3,THUMPD3-AS1
2_58_peak_31775_lociStitched	chr5	107714844	107721041	2	5548	13675.5	1253.03	416	1	NM_001163315,NR_046368,NM_005246,NM_001308038,NM_001308028,NR_146155	0,342485,362482,363587,363587,363587	FBXL17,FER,LINC01023
2_58_peak_31010_lociStitched	chr5	56468024	56476740	2	7611	14058	1637.74	417	1	NM_001203246,NM_001331037,NM_022913,NM_001127235,NM_001127236	0,0,0,0,33161	GPBP1
4_58_peak_32266_lociStitched	chr5	133535992	133563578	4	10783	16615	4195.83	418	1	NM_001355019,NR_149151,NM_002715,NR_037434,NM_006930,NM_170679	0,0,0,0,23269,23269	MIR3661,PPP2CA,SKP1
4_58_peak_36480_lociStitched	chr7	50340077	50370612	4	21423	15969.8	3563.43	419	1	NM_001291839,NM_001291845,NM_001291846,NM_001220765,NM_006060,NM_001291847,NM_001291837,NM_001291838,NM_001220767,NM_001220768,NM_001220770,NM_001220771,NM_001291840,NM_001291841,NM_001291842,NM_001291843,NM_001291844	0,0,0,0,0,0,0,0,0,0,0,0,0,0,0,0,0	IKZF1
8_58_peak_5211_lociStitched	chr10	92950357	92989292	8	20926	16999	4594.33	420	1	NR_046435,NM_001257101,NM_001256549,NR_046310,NM_032373	0,0,0,0,0	PCGF5
12_58_peak_3349_lociStitched	chr1	203706402	203747675	12	26882	16600	4197.46	421	1	NM_001001396,NM_001684,NM_001136190,NM_017773,NM_001282878	0,0,0,0,0	ATP2B4,LAX1
12_58_peak_15908_lociStitched	chr17	27449657	27508582	12	22885	18343.4	5951.43	422	1	NM_001346768,NM_001346767,NM_001346765,NM_001346766,NM_078471,NM_203318	0,0,0,0,0,0	MYO18A
23_58_peak_11508_lociStitched	chr14	52081538	52193158	23	28776	23719.2	11340.6	423	1	NM_001042481,NR_037676,NM_001267046,NM_152330,NM_001267047	0,0,0,0,0	FRMD6,FRMD6-AS1
4_58_peak_25299_lociStitched	chr22	37613948	37642295	4	26454	15469	3126.67	424	1	NM_002872,NM_001051,NM_001278687,NM_031910,NM_182486	0,5533,7220,29619,29619	C1QTNF6,RAC2,SSTR3
4_58_peak_19047_lociStitched	chr19	42579037	42598106	4	12222	15102.6	2766.91	425	1	NM_001330519,NM_022752,NM_001207025,NM_001247994,NM_002698,NM_001207026	0,0,0,0,0,0	POU2F2,ZNF574
58_peak_10150	chr12	122236650	122244893	58	8244	13347.9	1019.66	426	1	NR_002809,NM_001353345,NM_019034,NM_001080825,NM_002150,NM_001171993	0,0,5057,16677,32540,32540	HPD,LINC01089,RHOF,SETD1B,TMEM120B
16_58_peak_3045_lociStitched	chr1	175124620	175207386	16	39242	21080.5	8756.64	427	1	NM_001162895,NM_001319231,NM_014656,NM_001162893,NM_001162894,NM_001319230	0,0,0,0,0,0	KIAA0040
9_58_peak_34177_lociStitched	chr6	36558957	36598400	9	21561	16499	4224.35	428	1	NM_003017,NR_036610,NR_037491,NR_109836,NM_001305102,NM_007271	0,0,0,42998,43665,43665	MIR3925,PANDAR,SRSF3,STK38
4_58_peak_20996_lociStitched	chr2	97191797	97218647	4	16952	15038.7	2781.66	429	1	NR_135564,NM_001319085,NM_001319087,NM_001319093,NM_001319094,NM_001319096,NM_212481,NM_001319092	0,0,0,0,0,0,0,0	ARID5A,LOC105373496
9_58_peak_21264_lociStitched	chr2	112182358	112240064	9	29641	18696.7	6439.99	430	1	NR_136162,NR_136163,NR_136164,NR_015395,NR_136161,NR_136165,NR_136166,NR_024373	0,0,0,0,0,0,0,0	MIR4435-2HG
11_58_peak_16361_lociStitched	chr17	43483631	43539914	11	26281	17509.6	5273.72	431	1	NM_199282,NM_001282290,NM_174919,NM_014798,NR_027774,NR_027782,NM_001352825	0,0,0,0,0,0,0	ARHGAP27,PLEKHM1
4_58_peak_13622_lociStitched	chr15	74666249	74696618	4	11454	17298.2	5065.55	432	1	NR_146881,NM_001146030,NM_001146029,NM_003612,NM_000781	0,5007,5007,5007,6169	CYP11A1,LINC02255,SEMA7A
58_peak_18097	chr19	2040401	2053563	58	13163	14332.1	2101.97	433	1	NM_017572,NM_199054,NM_130807,NM_017797,NM_001031735,NM_001039846	0,0,17472,24700,43305,43305	BTBD2,IZUMO4,MKNK2,MOB3A
6_58_peak_6095_lociStitched	chr11	18321015	18361172	6	16310	17958.2	5750.48	434	1	NM_007216,NM_181507,NM_181508,NM_001142307,NM_005316	0,0,0,0,0	GTF2H1,HPS5
10_58_peak_22760_lociStitched	chr2	225786036	225851683	10	26280	18991.7	6794.46	435	1	NM_001290263,NM_014689,NR_039641,NM_001257197,NM_003590	0,0,23495,335923,335923	CUL3,DOCK10,MIR4439
1_58_peak_13118_lociStitched	chr15	56656748	56666782	1	10035	14170	1980.71	436	1	NM_001286449,NM_198524,NM_018365,NM_022841,NM_001002843,NM_001288588,NM_017661	0,0,54147,121266,255592,255592,255592	MNS1,RFX7,TEX9,ZNF280D
14_58_peak_39263_lociStitched	chr8	131296058	131373681	14	26541	19801.6	7614.82	437	1	NM_001247996,NM_018482,NR_002765,NR_045385,NM_001353245,NM_001353269,NM_001353270	0,0,0,199045,266684,266684,266684	ASAP1,ASAP1-IT1,ASAP1-IT2,FAM49B
5_58_peak_41106_lociStitched	chr9	134127581	134151768	5	20558	15687.7	3507.11	438	1	NM_033387,NM_032728,NM_001318324,NM_005085,NM_001318325	0,13313,17525,17525,17525	FAM78A,NUP214,PLPP7
12_58_peak_27039_lociStitched	chr3	101479056	101553124	12	26332	20050.2	7873.43	439	1	NM_001303401,NM_024548,NM_001348992,NM_001348993,NM_001348994,NM_001348995,NM_001348997,NM_145037,NR_145993,NM_001134456,NM_001348990,NM_001348991,NM_001348996,NM_001348998,NM_001005474	0,0,0,0,0,0,0,0,0,0,0,0,0,0,0	CEP97,NFKBIZ,NXPE3
19_58_peak_36489_lociStitched	chr7	50410951	50484635	19	37253	19563.1	7442.08	440	1	NM_001291839,NM_001291845,NM_001291846,NM_001220765,NM_006060,NM_001291847,NM_001291837,NM_001291838,NM_001220767,NM_001220768,NM_001220770,NM_001220771,NM_001291840,NM_001291841,NM_001291842,NM_001291843,NM_001291844	0,0,0,0,0,0,0,0,0,0,0,0,0,0,0,0,0	IKZF1
4_58_peak_32361_lociStitched	chr5	137874949	137894626	4	6078	14793.2	2689.85	441	1	NM_001282185,NM_001291974,NM_001256302,NM_001291975,NM_004730,NM_004134	0,0,0,0,0,0	ETF1,HSPA9
3_58_peak_12732_lociStitched	chr15	40217513	40236462	3	10307	15320.3	3257.33	442	1	NM_001013703,NM_001271854,NM_007223,NM_001309434,NM_003134	0,4421,4421,91429,91429	EIF2AK4,GPR176,SRP14
58_peak_15552	chr17	6915187	6922471	58	7285	13121.4	1059.09	443	1	NR_040089,NM_001004333,NR_037715,NR_037716,NR_037717,NM_001142798,NM_001142799,NM_174893,NR_038310,NR_029712,NR_030178	0,0,0,0,0,0,0,0,0,0,0	ALOX12-AS1,C17orf49,MIR195,MIR497,MIR497HG,RNASEK,RNASEK-C17orf49
6_58_peak_23603_lociStitched	chr20	35200422	35229090	6	13647	14445.8	2405.25	444	1	NR_109939,NM_001199513,NM_001199514,NM_021809,NM_001199515,NM_001199535	0,0,0,0,0,0	DLGAP4-AS1,TGIF2,TGIF2-RAB5IF
20_58_peak_25012_lociStitched	chr22	26917868	26992042	20	30429	18625.1	6586.65	445	1	NM_001008566,NM_003595,NR_031615,NM_001887,NR_144529	0,0,0,3320,7336	CRYBB1,LOC100507599,MIR548J,TPST2
1_58_peak_330_lociStitched	chr1	16839703	16841506	1	1804	12727	690.188	446	1	NR_135765,NR_135764,NR_023386,NM_001310155,NR_037446	18831,18880,20508,23713,33903	#N/A,CROCCP3,LINC01783,LOC440570,MIR3675
5_58_peak_32524_lociStitched	chr5	142538271	142569732	5	15113	16614.6	4590.16	447	1	NM_001135608,NM_015071,NR_146198,NM_001349547,NR_046816	0,0,0,0,2333	ARHGAP26,ARHGAP26-IT1
11_58_peak_15036_lociStitched	chr16	67548274	67601118	11	22275	15176.8	3154.79	448	1	NR_104656,NM_024519,NM_001193522,NM_001193523,NM_001193524,NM_001191022,NM_006565	0,0,0,0,0,0,0	CTCF,LOC100505942,RIPOR1
6_58_peak_25287_lociStitched	chr22	37297356	37350731	6	30450	17816.6	5801.86	449	1	NM_000395,NR_038954,NM_000631,NM_013416,NR_147197	0,10558,23298,23298,30872	CSF2RB,LL22NC01-81G9.3,NCF4,NCF4-AS1
3_58_peak_14824_lociStitched	chr16	30074015	30089456	3	8640	14414.2	2428.87	450	1	NM_000034,NM_001355562,NM_001355563,NM_001355564,NM_001355565,NM_184043,NM_001127617,NM_001243177,NM_184041,NM_001303503,NM_001303504,NM_001303506,NM_001303507,NM_002720	0,0,0,0,0,0,0,0,0,0,0,0,0,0	ALDOA,PPP4C
6_58_peak_18599_lociStitched	chr19	16180794	16197715	6	9608	14477.6	2500.92	451	1	NM_001145160,NM_003290,NR_146442,NM_005370,NR_024335,NR_110321	0,0,3682,24775,27850,27850	LINC00905,LINC01855,RAB8A,TPM4
2_58_peak_11814_lociStitched	chr14	69255593	69264047	2	7811	13294.8	1330.66	452	1	NM_001244698,NM_004926,NM_001244701,NM_001102,NM_001130004,NM_001130005	0,0,0,76793,76793,76793	ACTN1,ZFP36L1
21_58_peak_24505_lociStitched	chr21	35020983	35109620	21	34401	20422	8473.7	453	1	NM_001331008,NM_001331009,NM_001331011,NM_001331012,NM_001331010,NM_001001132,NM_003024	0,0,0,0,0,0,0	ITSN1
5_58_peak_23656_lociStitched	chr20	35899062	35946305	5	23574	16828	4880.2	454	1	NM_001003897,NM_022077,NM_001184731,NM_021081,NM_005417	0,0,13752,13752,26783	GHRH,MANBAL,SRC
1_58_peak_333_lociStitched	chr1	17066341	17068167	1	1827	12637.4	758.155	455	1	NM_001310138,NM_001282321,NM_001354554,NM_001271733,NR_135824	5386,5386,5386,12962,15389	#N/A,FAM231C,LOC102723383,LOC102724562,MST1L
17_58_peak_3484_lociStitched	chr1	206845479	206913261	17	31399	18755.3	6886.65	456	1	NM_004759,NM_032960,NM_001004023,NM_003582,NM_000572	0,0,22938,22938,27687	DYRK3,IL10,MAPKAPK2
13_58_peak_11180_lociStitched	chr14	23242549	23292995	13	26521	16874.2	5009.29	457	1	NR_040448,NM_001126105,NM_001126106,NM_005015,NM_001318870,NM_178336,NM_180982,NM_181304,NM_181305,NM_181306,NM_181307	0,0,0,1552,6097,6097,6097,6097,6097,6097,6097	MRPL52,OXA1L,SLC7A7
7_58_peak_11962_lociStitched	chr14	74208599	74255398	7	27359	16810.2	4946.65	458	1	NM_194278,NM_001043318,NR_039727,NR_109995,NM_006029	0,0,0,0,27472	ELMSAN1,LOC100506476,MIR4505,PNMA1
3_58_peak_19237_lociStitched	chr19	48823563	48837659	3	8455	14807.8	2944.65	459	1	NM_001425,NM_001313905,NM_001303538,NM_001303539,NM_001303540,NM_018273,NR_130317	0,0,0,0,0,0,0	EMP3,TMEM143
7_58_peak_34188_lociStitched	chr6	36618638	36663019	7	15705	16549.7	4708.82	460	1	NR_109836,NM_001220777,NM_078467,NM_001291549,NR_144384,NM_000389,NM_001220778	0,0,0,0,0,0,0	CDKN1A,DINOL,PANDAR
12_58_peak_38223_lociStitched	chr8	38118164	38161854	12	22290	16519.2	4679.2	461	1	NM_015214,NM_001164232,NM_001102559,NM_001354452,NM_001354456,NM_001354458,NM_001354459,NR_148893,NM_032483,NM_001354454,NM_001102560,NM_001354457,NR_148894,NM_023034	0,0,0,0,0,0,0,0,0,0,0,0,0,0	DDHD2,NSD3,PLPP5
2_58_peak_32905_lociStitched	chr5	162929615	162941974	2	10463	13929.8	2091.14	462	1	NM_182796,NM_013283,NR_109892,NM_001142556,NM_001142557,NM_012484,NM_012485	0,0,8552,10663,10663,10663,10663	HMMR,HMMR-AS1,MAT2B
6_58_peak_39991_lociStitched	chr9	37510390	37543324	6	9733	16341.9	4521.84	463	1	NM_012166,NM_001282766,NM_022490,NM_014872,NM_001001790,NM_001134484,NM_001134485	0,6697,6697,44984,45088,45088,45088	FBXO10,POLR1E,TOMM5,ZBTB5
6_58_peak_33216_lociStitched	chr6	379431	412334	6	21620	15322.9	3523.91	464	1	NM_001195286,NM_002460,NR_046000,NM_001286555,NM_020185,NR_104473,NR_104474,NR_104475	0,0,0,28077,28077,28077,28077,28077	DUSP22,IRF4
20_58_peak_6796_lociStitched	chr11	66515839	66608523	20	23993	24514.9	12716.2	465	1	NM_001302084,NM_024650,NM_001032279,NM_005133,NM_022172,NM_000920,NM_001040716	0,0,2360,2360,7474,7474,7474	C11orf80,PC,RCE1
8_58_peak_22108_lociStitched	chr2	178071836	178110996	8	14794	15718.8	3923.83	466	1	NM_001330247,NM_001330248,NM_001330249,NM_001330250,NM_001330251,NM_194247,NR_138470,NR_039646,NR_049831,NM_001145412,NM_001145413,NM_001313900,NM_001313901,NM_001313904,NM_001313902,NM_001313903,NM_006164	0,0,0,0,0,0,0,0,0,0,0,0,0,0,0,0,0	HNRNPA3,MIR4444-1,MIR4444-2,NFE2L2
28_58_peak_23462_lociStitched	chr20	32953447	33078629	28	41884	23722	11967.4	467	1	NM_001257137,NM_001257138,NM_001324197,NM_001324198,NM_031483,NR_030374	0,0,0,0,0,0	ITCH,MIR644A
9_58_peak_14100_lociStitched	chr15	94772309	94816549	9	20878	18602.9	6848.35	468	1	NM_001159643,NM_018349,NM_001159644,NR_120320,NR_120323	24881,24881,82615,121143,244931	LINC01580,LINC01581,MCTP2
9_58_peak_13949_lociStitched	chr15	86224694	86269220	9	18787	18228.9	6478.53	469	1	NM_006738,NM_007200,NM_001270546,NR_120366,NM_022480	0,0,0,28952,33339	AKAP13,KLHL25,LOC101929679
18_58_peak_8062_lociStitched	chr11	120897623	120963537	18	24444	21995.5	10282.6	470	1	NM_001130047,NM_152715,NM_005422,NM_014619,NM_001282470	0,0,9838,38111,38111	GRIK4,TBCEL,TECTA
13_58_peak_31382_lociStitched	chr5	78530826	78607512	13	12638	22200.6	10498.3	471	1	NM_152405,NM_001277077,NM_001277078,NM_004272,NM_001713	0,62135,62135,62135,102714	BHMT,HOMER1,JMY
6_58_peak_481_lociStitched	chr1	23847358	23889409	6	22052	16113.9	4423.77	472	1	NM_004091,NR_110799,NM_002167,NM_001143778,NM_017707	0,0,0,36609,36609	ASAP3,E2F2,ID3,LOC101928163
11_58_peak_36747_lociStitched	chr7	86798895	86850660	11	21190	16714.9	5036.73	473	1	NM_001142326,NM_001142327,NR_024549,NR_024550,NM_021145,NM_024315,NM_001329475,NM_001329472,NM_001329473,NM_001329474,NR_138030	0,0,0,0,0,0,0,0,0,0,0	DMTF1,TMEM243
2_58_peak_19235_lociStitched	chr19	48746790	48764697	2	15038	14563.8	2888.4	474	1	NM_001351787,NR_147707,NR_033678,NR_033680,NM_001184901,NM_001184903,NM_001184900,NM_001184902,NM_001351782,NM_001351783,NM_001351784,NM_001351786,NM_001351788,NM_001351789,NM_001351790,NM_001351791,NM_001351792,NM_014959,NM_001184904,NR_040599	0,0,0,0,0,0,0,0,0,0,0,0,0,0,0,0,0,0,0,0	CARD8,CARD8-AS1
3_58_peak_32529_lociStitched	chr5	142585566	142610148	3	17100	15494	3824.96	475	1	NM_001135608,NM_015071,NR_146198,NM_001349547,NR_046816	0,0,0,0,11836	ARHGAP26,ARHGAP26-IT1
5_58_peak_17066_lociStitched	chr17	73772695	73805092	5	10528	15019.2	3362.81	476	1	NM_005324,NR_039892,NR_038131,NM_001080419,NM_000154	0,0,0,0,11416	GALK1,H3F3B,MIR4738,UNK
7_58_peak_32057_lociStitched	chr5	122847373	122891739	7	19497	18096.9	6446.38	477	1	NM_001031812,NM_001270573,NM_001270574,NM_001044723,NM_001270572,NM_004384	0,0,0,0,0,0	CSNK1G3
8_58_peak_39046_lociStitched	chr8	123791676	123821555	8	9944	14488.3	2871.37	478	1	NM_014943,NR_126348,NM_001134671,NM_001330601,NM_024295	0,85332,203849,203849,203849	DERL1,LINC01151,ZHX2
5_58_peak_18120_lociStitched	chr19	2255021	2274133	5	11675	14593.9	3006.32	479	1	NM_144616,NM_001301020,NM_004152,NM_198532,NM_000479	0,0,0,498,2950	AMH,JSRP1,OAZ1,PEAK3
8_58_peak_23555_lociStitched	chr20	34297690	34332855	8	9192	15004.9	3446.17	480	1	NM_001242599,NM_001242600,NM_001323422,NM_001323423,NM_001323424,NM_004902,NM_184234,NR_040722,NR_040723,NR_040724,NR_136587	0,0,0,0,0,0,0,0,0,0,0	RBM39
6_58_peak_37019_lociStitched	chr7	104579244	104603583	6	10995	14114.2	2560.46	481	1	NR_027374,NR_039981,NM_199000,NR_024586,NM_018682,NM_182931	12153,18611,30242,47406,51054,51054	KMT2E,KMT2E-AS1,LHFPL3,LHFPL3-AS2,LINC01004
1_58_peak_12692_lociStitched	chr15	34615983	34630579	1	14597	14020.9	2497.38	482	1	NM_001042497,NM_133647,NM_001042494,NM_001042496,NM_001042495	0,0,0,0,0	SLC12A6
2_58_peak_19437_lociStitched	chr19	57780608	57796125	2	7316	13825.6	2318.24	483	1	NR_136528,NR_136529,NM_001330622,NM_006635,NM_001023563,NM_001145078	0,0,0,0,6503,6503	ZNF460,ZNF460-AS1,ZNF805
1_58_peak_332_lociStitched	chr1	16992177	16994055	1	1879	12160.8	660.868	484	1	NM_001282321,NM_001354554,NM_001310138,NR_037446,NR_027504	5443,5443,5443,13695,15263	#N/A,FAM231C,LOC102723383,MIR3675,MST1P2
6_58_peak_28568_lociStitched	chr4	35877	60041	6	12430	24284.8	12826.3	485	1	NM_001286052,NM_001286053,NM_001286054,NM_182524,NM_001039127,NR_110527,NM_001289931	0,0,0,0,0,0,0	ZNF595,ZNF718
21_58_peak_31676_lociStitched	chr5	96012938	96135285	21	19744	29240.9	17789.3	486	1	NM_001042442,NM_001190442,NM_001042440,NM_001042441,NM_001330626,NM_001330627,NM_001750,NM_001330628,NM_001330629,NM_001042443,NM_001042444,NM_001042445,NM_001042446,NM_001284212,NM_001284213,NM_001330630,NM_001330631,NM_001330632,NM_001330633,NM_001330634,NM_173060,NR_104285,NM_001349244,NM_016442,NM_001040458,NM_001198541	0,0,0,0,0,0,0,0,0,0,0,0,0,0,0,0,0,0,0,0,0,0,0,0,0,0	CAST,ERAP1
6_58_peak_38672_lociStitched	chr8	86088311	86130070	6	19428	15956.1	4522.5	487	1	NR_134311,NM_001083588,NM_001951,NM_001083589,NM_001099670,NM_001099671,NM_001099672,NM_001099673,NM_001293320,NR_120681	0,0,0,0,0,0,0,0,0,0	C8orf59,E2F5,LOC102723322
6_58_peak_37482_lociStitched	chr7	130772170	130809765	6	12657	15560.6	4218.16	488	1	NR_109855,NR_024153,NR_015431,NR_109850,NR_109851,NR_109852,NR_109853,NR_109854,NM_001145354	0,0,0,0,0,0,0,0,0	LINC-PINT,MKLN1
6_58_peak_30687_lociStitched	chr5	32260268	32295433	6	18164	16130.2	4789.47	489	1	NM_001040446,NM_001294343,NM_001294344,NM_016107,NR_144318	0,0,0,59019,59019	MTMR12,ZFR
19_58_peak_22043_lociStitched	chr2	174763220	174833802	19	21826	18464.3	7157.01	490	1	NM_001017371,NM_001172712,NM_003111,NR_136175,NM_001011708,NM_001328688,NM_013341	0,0,0,56206,103373,103373,103373	LINC01960,OLA1,SP3
2_58_peak_42185_lociStitched	chrX	148604642	148623485	2	8727	13120.4	1833.42	491	1	NR_027455,NM_001324274,NM_001324275,NM_001171907,NM_001171908,NM_001324277,NM_001324278,NM_001324280,NM_178124,NM_001324276,NM_001324279	0,0,0,0,0,0,0,0,0,0,0	CXorf40A,LINC00893
5_58_peak_6896_lociStitched	chr11	68576559	68611973	5	18269	16191.3	4954.42	492	1	NM_001031847,NM_001876,NM_181514,NM_181515,NM_004923,NM_001039656	0,0,46773,46773,57572,57572	CPT1A,MRPL21,TESMIN
14_58_peak_28764_lociStitched	chr4	15757778	15840681	14	32299	19863.6	8630.2	493	1	NM_001775,NR_132660,NM_004334,NM_001145191,NM_005130	0,0,23983,65709,96512	BST1,CD38,FAM200B,FGFBP1
7_58_peak_898_lociStitched	chr1	37932562	37965059	7	16828	14490.4	3295.2	494	1	NR_038842,NM_001323550,NM_001323551,NM_025079,NR_106790,NM_001270875,NM_001270876,NM_022756,NR_073090,NR_073091,NR_073092	0,0,0,0,0,0,0,0,0,0,0	LINC01137,MEAF6,MIR6732,ZC3H12A
2_58_peak_22600_lociStitched	chr2	208388499	208400202	2	8297	12583.1	1404.36	495	1	NM_001320793,NM_004379,NM_134442,NR_135473,NM_001330136,NM_001308021,NM_001330131,NM_001330135,NM_001330132,NM_001330133	0,0,0,0,45153,45153,45153,45153,45153,45153	CREB1,METTL21A
4_58_peak_19037_lociStitched	chr19	42363448	42383033	4	16581	14308.8	3131.64	496	1	NM_001022,NM_001321485,NM_001321484,NM_001321483,NR_106855,NM_001783,NM_021601	0,0,0,0,0,0,0	CD79A,MIR6797,RPS19
9_58_peak_6961_lociStitched	chr11	72395595	72436823	9	18669	17064.3	5887.36	497	1	NM_001135190,NM_015242,NM_001040118,NR_146780,NM_002599	0,0,0,0,10099	ARAP1,ARAP1-AS2,PDE2A
3_58_peak_40364_lociStitched	chr9	91929263	91945512	3	5026	13628	2482.85	498	1	NM_001827,NM_001282688,NM_001282689,NM_001354696,NM_001354697,NM_001354698,NM_001354702,NM_024077,NM_001282690	0,0,0,0,0,0,0,0,0	CKS2,SECISBP2
15_58_peak_20028_lociStitched	chr2	39584044	39667301	15	25362	19265.7	8125.88	499	1	NM_001270425,NM_003618,NR_037875,NR_144521,NM_001009565,NM_001346911,NR_144520	0,0,0,112921,127316,127316,127316	CDKL4,LOC728730,MAP4K3
5_58_peak_7078_lociStitched	chr11	72939782	72964203	5	16978	14598.9	3465.34	500	1	NM_002564,NM_176072,NM_176071,NM_001277205,NM_176796,NM_176797	0,0,0,11347,11347,11347	P2RY2,P2RY6
24_58_peak_23750_lociStitched	chr20	39656777	39723524	24	26308	17734.7	6601.28	501	1	NM_003286,NR_145524,NR_145525,NR_109889,NM_002660,NM_182811	0,2742,2742,3110,42637,42637	LOC100128988,PLCG1,PLCG1-AS1,TOP1
10_58_peak_28948_lociStitched	chr4	38663716	38713708	10	19677	16287.4	5204.17	502	1	NR_026804,NM_016531,NM_001017388,NM_001195106,NM_001195107,NM_001195108,NM_030956	0,0,60152,60152,60152,60152,60152	KLF3,KLF3-AS1,TLR10
5_58_peak_26510_lociStitched	chr3	46316040	46364551	5	28891	16163.9	5083.95	503	1	NM_001164680,NM_001837,NM_178328,NM_178329,NM_001123041,NM_001123396	7844,7844,7844,7844,30684,30684	CCR2,CCR3
3_58_peak_33149_lociStitched	chr5	179245147	179264736	3	6441	13696.6	2636.68	504	1	NM_001142298,NM_001142299,NM_003900,NM_001017987,NM_016175	0,0,0,0,0	MRNIP,SQSTM1
21_58_peak_20761_lociStitched	chr2	85024732	85125671	21	30037	20793.4	9760.8	505	1	NM_001370,NM_001080824,NM_001277053,NM_001307978,NM_021103	0,0,0,0,7092	DNAH6,TMSB10,TRABD2A
6_58_peak_42039_lociStitched	chrX	128903339	128930187	6	18856	13810.6	2778.77	506	1	NM_003399,NM_018990,NM_001008222,NM_016032,NM_001166221,NM_006649	0,0,7077,7077,109910,109910	SASH3,UTP14A,XPNPEP2,ZDHHC9
11_58_peak_46_lociStitched	chr1	1755098	1823831	11	13802	17616.3	6612.11	507	1	NM_001282538,NM_001282539,NM_002074,NM_001330313,NM_138705	0,0,0,22435,22435	CALML6,GNB1
7_58_peak_40774_lociStitched	chr9	116278919	116325982	7	19494	17366.2	6377.04	508	1	NM_144488,NM_017790,NM_001282923,NM_001322214,NM_001276261,NM_130795,NM_001276260	0,0,0,0,0,0,0	RGS3
6_58_peak_17360_lociStitched	chr18	2633918	2664877	6	13822	14108	3145.43	509	1	NR_033754,NM_015295,NM_006101,NM_001308401,NM_022840	0,0,17285,62417,62417	CBX3P2,METTL4,NDC80,SMCHD1
4_58_peak_6373_lociStitched	chr11	43911794	43947480	4	17540	16329.9	5388.59	510	1	NM_139178,NR_026952,NR_038907,NM_001145033,NM_016142	0,0,0,16626,33626	ALKBH3,ALKBH3-AS1,C11orf96,HSD17B12,SEC14L1P1
10_58_peak_12072_lociStitched	chr14	81635974	81688437	10	13790	16279.3	5356.47	511	1	NM_001278940,NM_015859,NM_201595,NR_003021,NR_135252	0,0,0,0,0	GTF2A1,LOC101928504,SNORA79
5_58_peak_25285_lociStitched	chr22	37252288	37275923	5	17443	13682.3	2777.11	512	1	NR_147197,NM_000631,NM_013416,NM_000395,NM_002854	0,0,0,33752,36772	CSF2RB,NCF4,NCF4-AS1,PVALB
4_58_peak_39571_lociStitched	chr9	5615977	5635658	4	13300	14317.9	3424.49	513	1	NM_001135920,NM_001206557,NM_020829,NM_025239,NM_001267706,NM_014143,NR_052005	0,0,0,44696,145411,145411,145411	CD274,PDCD1LG2,RIC1
7_58_peak_10440_lociStitched	chr13	30989551	31040769	7	16691	16251.5	5362.52	514	1	NR_125771,NM_001355247,NM_001313892,NM_002128,NM_001313893	0,0,0,0,0	HMGB1,LINC01058,UBE2L5
6_58_peak_34711_lociStitched	chr6	89788512	89808603	6	7868	13129.5	2266.26	515	1	NM_006813,NM_080743,NM_001010853,NM_001256703,NM_001256704,NM_002042,NM_001267582	0,0,47166,78620,78620,78620,78620	GABRR1,PM20D2,PNRC1,SRSF12
7_58_peak_14791_lociStitched	chr16	29581482	29625356	7	19626	16694.1	5839.63	516	1	NR_135305,NR_135317,NR_037451,NR_049833,NM_001030288	0,0,0,0,48915	MIR3680-1,MIR3680-2,SMG1P2,SPN
2_58_peak_19104_lociStitched	chr19	45250524	45260037	2	8886	12692.2	1868.35	517	1	NM_005178,NR_107052,NM_001130852,NM_012116,NM_001039213	0,1877,21089,21089,36539	BCL3,CBLC,CEACAM16,MIR8085
1_58_peak_15565_lociStitched	chr17	7209701	7219587	1	9887	12087.6	1270.35	518	1	NM_001143760,NM_001970,NM_001143761,NM_001143762,NM_004489,NM_001005408,NM_032442	0,0,0,0,0,0,0	EIF5A,GPS2,NEURL4
5_58_peak_15475_lociStitched	chr17	3808636	3831576	5	11867	13107.9	2296.29	519	1	NM_002558,NM_005173,NM_174953,NM_174954,NM_174955,NM_174956,NM_174957,NM_174958	0,0,0,0,0,0,0,0	ATP2A3,P2RX1
8_58_peak_37405_lociStitched	chr7	128573044	128625068	8	22984	15888.1	5124.36	520	1	NM_001347928,NM_001098629,NM_001098630,NM_001242452,NM_032643,NM_001098627,NM_001191028,NM_012470,NR_034053	0,0,0,0,0,0,0,0,0	IRF5,TNPO3
7_58_peak_3542_lociStitched	chr1	209275217	209308442	7	19085	14373.1	3634.82	521	1	NR_146915,NR_135085,NR_146491,NR_145433,NR_145434,NR_145435,NR_145436,NR_145437	126566,190359,236958,293723,293723,293723,293723,293723	LINC01696,LINC01698,LINC01774,MIR205HG
4_58_peak_31689_lociStitched	chr5	96248383	96273350	4	10765	14530.8	3804.97	522	1	NM_001130140,NM_001329229,NM_022350,NR_137637,NM_005575	0,0,0,0,0	ERAP2,LNPEP
4_58_peak_24213_lociStitched	chr20	57463345	57488323	4	15087	13578	2857.48	523	1	NM_016592,NM_001309861,NM_001309883,NM_001077490,NM_080425,NR_126334,NR_132273,NM_001309840,NM_001309842,NM_000516,NM_001077488,NM_001077489,NM_080426,NR_132272	0,0,0,0,0,0,0,0,0,0,0,0,0,0	GNAS,LOC101927932
3_58_peak_25354_lociStitched	chr22	38767823	38795218	3	19074	13700.2	2980.58	524	1	NM_001289912,NR_002821,NM_004981,NM_152868,NM_001894	0,0,27115,27115,53735	CSNK1E,KCNJ4,LOC400927,LOC400927-CSNK1E
4_58_peak_8149_lociStitched	chr11	128474026	128501037	4	14958	15193.7	4481.12	525	1	NM_001143820,NR_135072,NM_001271012,NR_038908,NM_001167681,NM_001271010,NM_002017	16574,50098,55393,60530,62774,62774,62774	ETS1,FLI1,LOC101929538,SENCR
2_58_peak_5463_lociStitched	chr10	104401519	104421917	2	12745	12934.4	2239.7	526	1	NM_001345950,NM_030912,NR_144321,NM_016169,NM_004311	0,0,0,8306,11567	ARL3,SUFU,TRIM8
15_58_peak_2851_lociStitched	chr1	162534721	162605216	15	28127	17680.1	6986.05	527	1	NM_001324115,NM_001324116,NM_001324117,NM_003115,NM_001324113,NM_001324114,NM_001354983,NM_001354982,NM_001014796,NM_006182	0,0,0,0,0,0,0,0,0,0	DDR2,UAP1
7_58_peak_42023_lociStitched	chrX	123092803	123124464	7	10345	13614.2	2934.97	528	1	NR_130770,NM_001042749,NM_001282418,NM_001042750,NM_001042751,NM_006603	0,0,0,0,0,0	LOC101928402,STAG2
6_58_peak_28751_lociStitched	chr4	15002380	15041685	6	13920	14472.1	3796.86	529	1	NR_038857,NM_001177381,NM_001177382,NM_001177383,NM_001177384,NM_182485,NM_182646,NR_125911	0,0,0,0,0,0,0,0	CPEB2,CPEB2-DT,LOC101929095
4_58_peak_878_lociStitched	chr1	36613760	36653810	4	11524	14578.2	3904.88	530	1	NM_001270894,NM_001270896,NM_001270897,NM_014408,NR_073097,NR_073098,NM_001270895,NM_001286365,NM_001286366,NM_018067	0,0,0,0,0,0,0,0,0,0	MAP7D1,TRAPPC3
14_58_peak_41305_lociStitched	chrX	1575958	1653612	14	26454	14117.5	3455.6	531	1	NM_178129,NM_001173473,NM_001173474,NM_004192,NR_026711	0,3304,4089,4089,41645	ASMTL,ASMTL-AS1,P2RY8
16_58_peak_13029_lociStitched	chr15	52621803	52701383	16	15133	21733.3	11093.5	532	1	NM_000259,NM_001142495,NM_018728,NR_031670,NR_102751	0,0,33809,52407,123728	CERNA1,MIR1266,MYO5A,MYO5C
58_peak_9729	chr12	104317604	104331087	58	13484	12216.9	1585.6	533	1	NR_027249,NM_003299,NR_037425,NM_001135570,NM_003211	0,0,0,12894,28506	C12orf73,HSP90B1,MIR3652,TDG,TTC41P
8_58_peak_22585_lociStitched	chr2	207996362	208032315	8	10480	14154.7	3552.16	534	1	NM_001270944,NM_003709,NR_073108,NM_001270942,NM_001270943,NR_106999	0,0,0,0,0,0	KLF7,MIR7845
3_58_peak_16123_lociStitched	chr17	36855923	36878989	3	7887	13020.8	2435.77	535	1	NR_039887,NM_005937,NR_039879,NM_001136498,NM_007144	0,0,0,7521,11161	CISD3,MIR4726,MIR4734,MLLT6,PCGF2
2_58_peak_20089_lociStitched	chr2	43444665	43468402	2	12279	13026.9	2454.41	536	1	NM_006887,NR_027251,NM_001083953,NM_001345923,NM_001345924,NM_001345925,NM_022065,NR_073394,NR_144316	0,0,0,0,0,0,0,0,0	LINC01126,THADA,ZFP36L2
5_58_peak_40591_lociStitched	chr9	100744740	100781991	5	9780	16401.6	5829.78	537	1	NM_006401,NM_018946,NM_018437,NM_197978,NM_001330725,NM_016481	0,36968,37544,44066,59889,59889	ANP32B,HEMGN,NANS,TRMO
2_58_peak_8041_lociStitched	chr11	120568813	120587348	2	17928	13539.8	2971.16	538	1	NM_014619,NM_001282473,NM_001282470,NR_133008,NR_132790	0,0,0,94706,151294	GRIK4,LOC101929227,LOC105369532
9_58_peak_38489_lociStitched	chr8	61816544	61872047	9	18024	16373.4	5811.16	539	1	NR_034003,NM_017780,NM_001316690,NM_001242644,NM_002865	6633,35959,35959,280342,280342	CHD7,LOC100130298,RAB2A
10_58_peak_4097_lociStitched	chr10	5927652	5976736	10	27707	15240.6	4692.43	540	1	NM_019046,NM_001009941,NM_001009943,NM_001258452,NM_001258453,NM_178150,NM_032807	0,0,0,0,0,0,0	ANKRD16,FBH1
1_58_peak_41202_lociStitched	chr9	137820359	137832046	1	11688	12690.9	2162.09	541	1	NM_002003,NM_004108,NM_015837,NR_103451,NR_039696	10511,40994,40994,55896,77707	FCN1,FCN2,LOC101448202,MIR3689F
10_58_peak_41343_lociStitched	chrX	10042936	10091232	10	29407	13020.6	2496.9	542	1	NM_015691,NM_001256944,NM_001830,NM_001195081,NM_001649,NM_001320663,NM_001320664	0,33753,33753,106895,125454,125454,125454	CLCN4,CLDN34,SHROOM2,WWC3
12_58_peak_18427_lociStitched	chr19	10860679	10924341	12	24778	18532	8008.68	543	1	NM_001005360,NM_001005361,NM_001005362,NM_001190716,NM_004945,NR_039903	0,0,0,0,0,0	DNM2,MIR4748
9_58_peak_32728_lociStitched	chr5	154133497	154173186	9	17646	16066.1	5548.52	544	1	NM_015315,NM_032385,NR_039667,NM_001301083,NM_001301082	0,24866,35832,64623,64891	CNOT8,FAXDC2,LARP1,MIR378H
12_58_peak_7610_lociStitched	chr11	98886934	98952623	12	18533	20284.8	9767.95	545	1	NM_001243271,NM_001243270,NM_014361,NM_175566,NR_133571	0,0,0,474253,1602269	CNTN5,LOC100128386
1_58_peak_39525_lociStitched	chr9	3524355	3528985	1	4631	11418.5	918.592	546	1	NM_001282116,NM_134428,NM_001282117,NM_002919,NR_121586	0,0,34869,128760,139101	RFX3,RFX3-AS1
9_58_peak_3739_lociStitched	chr1	226288525	226348449	9	17953	16509.1	6010.38	547	1	NM_022735,NR_146443,NR_146920,NM_002107,NR_002315	0,0,10536,28823,28823	ACBD3,ACBD3-AS1,H3F3A,H3F3AP4,LINC01703
3_58_peak_11710_lociStitched	chr14	64965847	64984228	3	11584	12690.2	2207.56	548	1	NM_001304508,NM_001354683,NM_001354684,NM_001354682,NM_001354686,NM_001354685,NM_006977,NM_001304507,NM_001123329,NM_014950,NR_110550	0,0,0,0,0,0,0,0,0,0,0	LOC102723809,ZBTB1,ZBTB25
4_58_peak_31731_lociStitched	chr5	100224594	100241188	4	12732	13421.2	2945.43	549	1	NM_005668,NM_175052,NR_031686,NM_198507,NR_027503	0,0,72326,302151,500637	FAM174A,LOC100133050,MIR548P,ST8SIA4
10_58_peak_24103_lociStitched	chr20	49501003	49550608	10	15635	15218.8	4752.16	550	1	NM_001282532,NM_001282531,NM_001347511,NM_015339,NM_181442,NR_110007,NR_110008,NR_110009	0,0,0,0,0,0,0,0	ADNP,ADNP-AS1
10_58_peak_28628_lociStitched	chr4	2469716	2514755	10	23252	14736.8	4296.72	551	1	NM_001185010,NM_002938,NM_001185009,NM_001193282,NM_001172656,NM_020972,NM_001172658,NM_001172657	0,0,0,5027,49347,49347,49347,49347	CFAP99,RNF4,ZFYVE28
15_58_peak_39490_lociStitched	chr9	610673	679109	15	19133	20859.3	10422.8	552	1	NM_001256876,NM_001256877,NM_001354331,NM_001354332,NM_001354333,NM_001354334,NM_015158	0,0,0,0,0,0,0	KANK1
3_58_peak_7973_lociStitched	chr11	118266454	118284574	3	15495	13720.5	3288.78	553	1	NM_001204077,NM_004788,NR_046369,NR_046370,NM_006476,NR_033759	0,0,0,0,0,0	ATP5MG,LOC100131626,UBE4A
6_58_peak_10018_lociStitched	chr12	116760419	116799984	6	11822	16174.2	5744.84	554	1	NM_015335,NR_039683,NR_027345,NR_027346,NR_030351	45429,66073,171243,171256,173961	LINC00173,MED13L,MIR4472-2,MIR620
6_58_peak_30585_lociStitched	chr5	14661083	14686835	6	14380	14647.7	4231.05	555	1	NM_138348,NR_132980,NR_132981,NM_054027,NR_046285	0,8593,8593,18074,25968	ANKH,LOC100130744,OTULIN,SNORD141A,SNORD141B
3_58_peak_32241_lociStitched	chr5	132385503	132402134	3	6196	12857.4	2456.4	556	1	NM_002154,NM_001300816,NM_001300817,NM_001300818,NM_001300819,NM_001300822,NM_001308127,NM_001308128,NM_001308129,NM_001308130,NM_017665,NR_125337,NR_131766,NR_131767	0,23208,23208,23208,23208,23208,23208,23208,23208,23208,23208,23208,23208,23208	HSPA4,ZCCHC10
3_58_peak_6879_lociStitched	chr11	68025956	68049809	3	14342	13892	3494.46	557	1	NM_001300913,NM_022338,NM_001291902,NM_002335,NM_001300908,NM_001300909	0,0,30268,30268,44718,44718	C11orf24,KMT5B,LRP5
3_58_peak_21833_lociStitched	chr2	165594524	165625186	3	15498	13899.1	3504.67	558	1	NM_001278461,NM_014900,NM_001278458,NM_001278460,NR_033309	0,0,0,0,50238	COBLL1,SNORA70F
5_58_peak_22371_lociStitched	chr2	196999568	197048453	5	24339	15877.8	5484.9	559	1	NM_004226,NM_001304840,NM_020760,NM_001348768,NM_018897	0,10641,10641,10641,66033	DNAH7,HECW2,STK17B
10_58_peak_30705_lociStitched	chr5	32572886	32612653	10	10506	16244.8	5881.54	560	1	NM_006713,NM_001204376,NM_000908,NM_001204375,NM_016107,NR_144318	0,98090,98785,98785,128020,128020	NPR3,SUB1,ZFR
1_58_peak_32336_lociStitched	chr5	137086852	137092195	1	5344	11520	1163.71	561	1	NM_006805,NM_017415,NM_001257194,NR_002713,NM_001257195	0,15074,29854,44687,44737	HNRNPA0,KLHL3,NPY6R
9_58_peak_2132_lociStitched	chr1	118041100	118084845	9	25598	15000.2	4645.72	562	1	NM_006699,NR_121626,NM_017709,NR_126408,NM_001253850,NM_024626,NR_045603,NR_045604	0,54609,63759,177143,287519,287519,287519,287519	FAM46C,LINC01525,LOC100996263,MAN1A2,VTCN1
5_58_peak_31683_lociStitched	chr5	96206710	96232864	5	18205	14321.9	3972.79	563	1	NM_001329233,NM_001130140,NM_001329229,NM_022350,NR_137637	0,0,0,0,0	ERAP2
5_58_peak_38874_lociStitched	chr8	101936974	101966584	5	6799	13727.2	3378.5	564	1	NM_001135702,NM_001135700,NM_001135701,NM_145690,NM_001135699,NM_003406	0,0,0,0,0,0	YWHAZ
1_58_peak_7984_lociStitched	chr11	118655556	118664098	1	8543	11944.3	1605.04	565	1	NM_001257191,NM_004397,NM_001716,NM_032966,NM_182557	0,0,90377,100003,102753	BCL9L,CXCR5,DDX6
5_58_peak_16311_lociStitched	chr17	42275732	42304685	5	12505	13396.6	3057.44	566	1	NM_001076684,NM_014233,NM_001076683,NR_045058,NR_106840	0,0,0,0,0	MIR6782,UBTF
5_58_peak_14646_lociStitched	chr16	22198114	22222412	5	10684	13565.6	3231.63	567	1	NM_013302,NM_173615,NM_001258033,NM_001258034,NM_001258035,NM_001258036,NM_018119,NR_047581	0,29828,86284,86284,86284,86284,86284,86284	EEF2K,POLR3E,VWA3A
6_58_peak_24253_lociStitched	chr20	61275879	61296101	6	14439	12319.2	2001.98	568	1	NM_016354,NR_024470,NM_002531,NM_001302812,NM_178463	0,0,44088,107909,107909	MIR1-1HG,NTSR1,SLCO4A1,SLCO4A1-AS1
5_58_peak_19320_lociStitched	chr19	50409731	50428967	5	11401	13059.3	2750.75	569	1	NM_001258017,NM_001258018,NM_172374,NR_047577,NM_012346,NM_153718,NM_153719,NM_001193357,NM_016553	0,0,0,0,0,0,0,0,0	IL4I1,NUP62
10_58_peak_30491_lociStitched	chr5	5751184	5800125	10	20648	17114.7	6812.59	570	1	NM_015325,NM_139056,NR_136935,NR_028351,NM_032286	260838,430770,430770,510429,571914	ADAMTS16,ICE1,LINC02145,MED10
8_58_peak_8226_lociStitched	chr11	130016155	130060018	8	19744	16803.9	6504.88	571	1	NM_021978,NM_001142276,NM_001142277,NM_001142278,NM_001328682,NM_001328684,NM_001328685,NM_001328686,NM_001642,NR_024515,NR_024516,NM_001243299	0,1450,1450,1450,1450,1450,1450,1450,1450,1450,1450,1450	APLP2,ST14
16_58_peak_8843_lociStitched	chr12	32379889	32457827	16	25787	17364.6	7076.77	572	1	NM_001354189,NM_001003398,NM_001354186,NM_001354187,NM_001354188,NM_001714,NR_148725	0,0,0,0,0,0,0	BICD1
10_58_peak_24240_lociStitched	chr20	60890706	60943007	10	25144	14461.2	4178.85	573	1	NM_005560,NR_039915,NR_109922,NR_109923,NR_109924	0,0,0,0,0	LAMA5,LAMA5-AS1,MIR4758
2_58_peak_16674_lociStitched	chr17	57695303	57703497	2	6772	11246.3	975.086	574	1	NM_001288653,NM_004859,NM_001166301,NM_024612,NM_001015509,NM_016077	0,0,9591,9591,71170,71170	CLTC,DHX40,PTRH2
9_58_peak_35756_lociStitched	chr6	167491544	167567454	9	14402	18218.4	7947.78	575	1	NM_004367,NM_031409,NM_005299,NR_134592,NM_001145121	0,0,2906,11383,16627	CCR6,GPR31,LOC105378123,TCP10L2
5_58_peak_996_lociStitched	chr1	40236122	40265714	5	14636	13479.2	3216.65	576	1	NM_001720,NM_022120,NR_135805,NM_001195007,NM_001319293,NM_203456	0,0,0,6537,6537,6537	BMP8B,LOC101929536,OXCT2,PPIE
3_58_peak_19267_lociStitched	chr19	49375172	49395080	3	5809	13308.5	3049.91	577	1	NM_014330,NM_003323,NM_001161354,NM_020904,NM_006184	0,0,3289,3289,8227	NUCB1,PLEKHA4,PPP1R15A,TULP2
14_58_peak_4452_lociStitched	chr10	22220707	22295739	14	16986	17362.4	7113.03	578	1	NM_022365,NM_001324297,NM_004641,NR_136736,NM_001195626	0,188149,188149,188149,188149	DNAJC1,MLLT10
8_58_peak_17148_lociStitched	chr17	75131744	75162395	8	20384	13658.1	3460.5	579	1	NM_001204408,NM_001204410,NM_001039573,NM_001143998,NM_001143999,NM_003003	0,0,0,0,0,0	SEC14L1
3_58_peak_19864_lociStitched	chr2	30359184	30374357	3	8602	11900.2	1711.51	580	1	NM_001127399,NM_001127400,NM_001127401,NM_016061,NR_145719	0,0,0,0,35943	SNORA10B,YPEL5
6_58_peak_32386_lociStitched	chr5	138628859	138651379	6	12606	13599.8	3418.54	581	1	NM_001194954,NM_001282278,NM_199189,NM_018834,NM_001194955,NM_001194956	0,0,0,0,0,0	MATR3
10_58_peak_16350_lociStitched	chr17	43361202	43407348	10	21063	15006.7	4836.1	582	1	NM_003954,NR_024434,NR_110325,NR_110326,NR_024435,NR_110324	0,15206,15206,15206,15206,15206	MAP3K14,MAP3K14-AS1
3_58_peak_2581_lociStitched	chr1	154907922	154917427	3	7736	11564.7	1413.39	583	1	NM_001323011,NM_001348696,NM_006556,NM_001323012,NM_001317734,NM_001317735,NM_020524	0,0,0,0,0,0,0	PBXIP1,PMVK
1_58_peak_8254_lociStitched	chr11	132224058	132232544	1	8487	11806.6	1686.17	584	1	NM_001048209,NM_001352001,NM_001352003,NM_001352005,NM_001352006,NM_001352007,NR_147848,NM_001352009,NR_147849,NR_147850,NM_001144058,NM_001352002,NM_001352004,NM_001352008,NM_016522,NR_147851,NR_147852,NR_147853,NR_147854	17343,17343,17343,17343,17343,17343,17343,17343,17343,17343,17343,17343,17343,17343,17343,17343,17343,17343,17343	NTM
6_58_peak_1014_lociStitched	chr1	40502225	40546551	6	21780	14698.5	4587.74	585	1	NM_001350479,NM_001350480,NM_001105530,NM_001330502,NM_001350475,NM_001350476,NM_001350477,NM_001350478,NM_001350482,NM_001350483,NM_001350484,NM_001350485,NM_006367,NM_001350481,NM_000310,NM_001142604	0,0,0,0,0,0,0,0,0,0,0,0,0,0,0,0	CAP1,PPT1
1_58_peak_32395_lociStitched	chr5	138718836	138728886	1	10051	11977.6	1870.31	586	1	NM_005847,NM_152685,NM_016459,NM_001161546,NM_194296	0,0,0,0,3570	MZB1,PROB1,SLC23A1,SPATA24
10_58_peak_31327_lociStitched	chr5	75134673	75182377	10	14994	17039.9	6940.93	587	1	NR_149046,NM_001099271,NM_152408,NM_001276713,NM_014979,NM_001297716	107879,121361,126394,167003,196862,196862	ANKDD1B,LOC441087,POC5,SV2C
3_58_peak_12170_lociStitched	chr14	90846581	90872327	3	10181	13009.5	2914.45	588	1	NM_006888,NR_146492,NR_146493,NM_017970,NR_033986	0,46080,47232,48101,49247	CALM1,LINC00642,LINC02317,NRDE2
9_58_peak_38642_lociStitched	chr8	81972496	82024744	9	30800	15225.1	5151.65	589	1	NM_018440,NM_001444,NM_001033723,NM_001348381,NM_002677	0,167974,185481,327819,327819	FABP5,PAG1,PMP2,ZNF704
58_peak_14808	chr16	29815302	29823695	58	8394	11815.7	1750.78	590	1	NM_001256269,NM_007317,NM_001256270,NM_001276275,NM_001042539,NM_001276276,NM_002383,NR_074080,NM_001256442,NM_001256443,NM_145239	0,0,0,0,0,0,0,0,0,0,0	KIF22,MAZ,PRRT2
15_58_peak_8025_lociStitched	chr11	120284374	120382939	15	16621	23359.9	13316.1	591	1	NM_001198665,NM_015313,NM_001301084,NM_014619,NM_001282473,NM_001282470	0,0,0,0,52206,52206	ARHGEF12,GRIK4
16_58_peak_16828_lociStitched	chr17	63001594	63053843	16	18402	15079.1	5073.38	592	1	NM_001282425,NM_006572,NR_026903,NR_110801,NM_001165933,NM_001081955,NM_003835	0,0,29892,43087,79613,79613,79613	AMZ2P1,GNA13,LOC100507002,RGS9
3_58_peak_8981_lociStitched	chr12	48191867	48215689	3	19417	11508.4	1510.31	593	1	NM_001098416,NM_001308090,NM_015401,NM_017842,NM_000376,NM_001017535,NM_001017536	0,0,0,15332,19631,19631,19631	HDAC7,SLC48A1,VDR
2_58_peak_14852_lociStitched	chr16	30382505	30391378	2	4765	11534.9	1568.75	594	1	NM_001324459,NM_001324458,NM_013292,NM_052838,NM_001214906,NM_001214907	0,0,0,0,0,0	MYLPF,SEPT1,ZNF48
2_58_peak_27179_lociStitched	chr3	113455643	113471079	2	10468	11919.7	1957.28	595	1	NM_001308445,NM_025146,NM_001690,NM_001009899,NR_111981	0,0,0,40151,40151	ATP6V1A,NAA50,USF3
11_58_peak_11191_lociStitched	chr14	23321059	23381009	11	19583	15796.8	5839.13	596	1	NM_001329226,NM_014045,NM_173527,NM_001077351,NM_001077352,NM_001308044,NM_001352762,NM_001352763,NM_001352764,NM_001352765,NM_001352766,NM_018107	0,0,0,0,0,0,0,0,0,0,0,0	LRP10,RBM23,REM2
7_58_peak_5553_lociStitched	chr10	112250711	112277224	7	19845	12943.6	2993.32	597	1	NM_004419,NM_005445,NM_001134363,NM_005871,NM_130439,NM_001008541,NM_005962	0,50225,126931,186005,203589,203589,203589	DUSP5,MXI1,RBM20,SMC3,SMNDC1
1_58_peak_35285_lociStitched	chr6	136608451	136612498	1	4048	10533.1	594.504	598	1	NM_001077440,NM_001077441,NM_001301038,NM_014739,NM_001099286,NM_001318738,NM_138419	0,0,0,0,36979,36979,36979	BCLAF1,MTFR2
9_58_peak_21909_lociStitched	chr2	172171166	172222573	9	21716	15355.3	5444	599	1	NM_001321154,NM_001321155,NM_001321156,NM_001321159,NM_001321160,NM_001321162,NM_001321157,NM_001321158,NM_001321161,NM_024770,NR_135568	0,0,0,0,0,0,0,0,0,0,0	METTL8
3_58_peak_36384_lociStitched	chr7	44787645	44810341	3	12288	11929	2022.21	600	1	NM_001300959,NM_031449,NM_174929,NM_001300981,NM_021130	0,0,0,25894,25894	PPIA,ZMIZ2
3_58_peak_41070_lociStitched	chr9	132646159	132665276	3	12830	13173.5	3301.51	601	1	NM_015033,NM_001008563,NM_001110303,NM_006676,NR_106914	0,2043,2043,2043,14210	FNBP1,MIR6855,USP20
28_58_peak_7503_lociStitched	chr11	87514581	87621024	28	22214	25195.1	15327.8	602	1	NR_135090,NM_022337,NR_036124,NM_001814,NM_001114173,NM_148170	84279,225391,288646,405736,432955,432955	CTSC,LOC105369423,MIR3166,RAB38
3_58_peak_18027_lociStitched	chr19	1017196	1038931	3	9098	13219.2	3358.06	603	1	NM_001033026,NM_033420,NR_125730,NM_001303499,NM_001303501,NM_004368,NM_201277	0,0,0,0,0,0,0	CNN2,RNU6-2,TMEM259
10_58_peak_34211_lociStitched	chr6	37096046	37144621	10	18605	14961.1	5100.38	604	1	NM_001243186,NM_002648,NM_145316,NM_001286401,NR_104442,NR_104443	0,0,35333,35333,35333,35333	PIM1,TMEM217
58_peak_6587	chr11	62606303	62610639	58	4337	10902.4	1043.68	605	1	NM_001307977,NM_018093,NR_135084,NM_001244666,NM_001330294,NM_003164	0,0,4791,6741,6741,6741	LOC105369332,STX5,WDR74
6_58_peak_9527_lociStitched	chr12	94584696	94617435	6	11829	13118.5	3260.8	606	1	NM_005761,NR_037687,NM_001346457,NM_001042399,NM_001346458,NM_001346459,NM_016122	0,38862,82735,84621,84621,84621,84621	CEP83,PLXNC1
58_peak_19483	chr19	59083701	59088315	58	4615	10706.8	855.436	607	1	NR_027334,NM_001267033,NM_003422,NM_198055,NR_026052	0,0,0,0,0	CENPBD1P1,MZF1,MZF1-AS1
5_58_peak_13840_lociStitched	chr15	81274564	81301358	5	11199	13973.1	4128.96	608	1	NR_126327,NR_126328,NM_015154,NR_039739,NM_022566	0,0,0,0,0	MESD,MIR4514,TLNRD1
19_58_peak_18307_lociStitched	chr19	7213838	7288738	19	22823	19226.8	9399.95	609	1	NM_000208,NM_001079817,NM_001044387,NM_001044388,NM_024341	0,0,125861,125861,125861	INSR,ZNF557
12_58_peak_16959_lociStitched	chr17	66413026	66462876	12	19788	14979.9	5164.46	610	1	NM_001352903,NM_014960,NM_001352904,NM_001267727,NM_001352900,NM_001352907,NM_001352899,NM_001352906,NM_001352905,NM_001352909,NM_001352910,NM_001352901,NM_001352902,NM_001278433,NM_001320772,NM_017983,NR_135470,NR_135471,NR_030365	0,0,0,0,0,0,0,0,0,0,0,0,0,0,0,0,0,0,0	ARSG,MIR635,PRKAR1A,WIPI1
5_58_peak_40509_lociStitched	chr9	96907861	96936129	5	7042	13707.2	3898.16	611	1	NR_029476,NR_029483,NR_046163,NR_046165,NR_029481	2110,2500,2723,2723,4987	MIRLET7A1,MIRLET7D,MIRLET7DHG,MIRLET7F1
1_58_peak_33993_lociStitched	chr6	31937612	31941320	1	3709	10353.1	548.413	612	1	NM_005510,NR_026717,NM_004197,NM_032454,NM_006929	0,0,0,0,81	DXO,SKIV2L,STK19
6_58_peak_4244_lociStitched	chr10	12082581	12125832	6	11839	14073.9	4281.85	613	1	NM_015542,NM_080599,NM_018706,NM_001142628,NM_018144,NM_001142627,NR_024576,NR_024577	0,0,0,45808,45808,45808,45808,45808	DHTKD1,SEC61A2,UPF2
2_58_peak_8559_lociStitched	chr12	15100367	15117521	2	16577	11784.8	2005.3	614	1	NR_135637,NM_001321423,NM_001321422,NM_001321421,NM_001175,NM_001321420	0,0,0,0,0,0	ARHGDIB
10_58_peak_27524_lociStitched	chr3	133182437	133227358	10	18623	14401.7	4649.32	615	1	NM_003571,NR_135277,NR_135276,NR_135278,NM_001134422,NM_001282762,NM_017548	0,0,0,7818,65076,65076,65076	BFSP2,BFSP2-AS1,CDV3
5_58_peak_18492_lociStitched	chr19	12713983	12734471	5	9454	12632.9	2886.76	616	1	NM_020714,NM_153358,NM_000528,NM_001173498,NM_001099737,NR_029375	0,0,22851,22851,43147,43147	MAN2B1,WDR83,ZNF490,ZNF791
4_58_peak_24329_lociStitched	chr21	15890794	15918738	4	19856	12890.6	3149.29	617	1	NM_001286523,NM_022136,NM_001256370,NR_046512,NM_001256579	0,0,0,35785,44975	LOC388813,SAMSN1,SAMSN1-AS1
15_58_peak_17164_lociStitched	chr17	75178294	75243690	15	30252	16349	6611.54	618	1	NM_001204408,NM_001204410,NM_001039573,NM_001143998,NM_001143999,NM_003003,NM_001144001	0,0,0,0,0,0,0	SEC14L1
4_58_peak_6527_lociStitched	chr11	60666365	60687793	4	9591	13358.2	3621.33	619	1	NM_014502,NM_024092,NM_017870,NM_178031,NM_016582,NR_027391	0,0,4120,4120,16762,16762	PRPF19,SLC15A3,TMEM109,TMEM132A
16_58_peak_29208_lociStitched	chr4	69183348	69249012	16	19926	16127.1	6408.81	620	1	NM_001031732,NM_001330698,NM_133370,NM_014058,NM_182502	0,0,0,64155,71937	TMPRSS11B,TMPRSS11E,YTHDC1
10_58_peak_38106_lociStitched	chr8	28186098	28233949	10	18691	14326.6	4612.84	621	1	NM_006228,NM_001284244,NM_018660,NM_001258211,NM_172366	0,0,0,51977,51977	FBXO16,PNOC,ZNF395
9_58_peak_23622_lociStitched	chr20	35437201	35492851	9	21565	14819.6	5108.67	622	1	NM_199181,NM_080627,NM_001304783,NM_080628,NM_015474	0,0,11673,11673,27376	SAMHD1,SOGA1,TLDC2
3_58_peak_18849_lociStitched	chr19	35695433	35708110	3	9759	11737.6	2034.66	623	1	NM_152481,NM_001260489,NM_001260490,NM_015925,NM_205834,NM_205835	7594,31449,31449,31449,31449,31449	FAM187B,LSR
6_58_peak_22930_lociStitched	chr2	233924320	233965987	6	22702	13950.1	4258.37	624	1	NM_001017915,NM_005541,NM_005383,NR_136325,NM_019850	0,0,24554,43726,46370	INPP5D,LOC101928881,NEU2,NGEF
4_58_peak_39906_lociStitched	chr9	35826397	35850937	4	11867	13813.6	4122.72	625	1	NM_001012446,NR_052026,NM_016446,NM_001042589,NM_001042590	0,0,0,0,0	FAM221B,TMEM8B
2_58_peak_14755_lociStitched	chr16	28833702	28849382	2	3828	12341.7	2656.19	626	1	NM_001308230,NM_007245,NM_017492,NM_145714,NM_148414,NM_148415,NM_148416	0,0,0,0,0,0,0	ATXN2L
4_58_peak_22870_lociStitched	chr2	231729674	231767509	4	17628	13730.3	4048.34	627	1	NM_001287240,NM_001287241,NM_001012514,NM_030926,NM_001012516,NR_038238	0,0,0,0,0,0	ITM2C,LOC151484
9_58_peak_36579_lociStitched	chr7	66197353	66247093	9	16948	14434.5	4770.07	628	1	NM_001287060,NM_001287062,NM_014504,NM_001287061,NR_003934	0,0,0,0,27887	GTF2IRD1P1,RABGEF1
2_58_peak_16792_lociStitched	chr17	62499512	62511901	2	5092	11114.2	1454.47	629	1	NM_001320597,NM_004396,NM_001320596,NM_001320595,NM_001316990,NM_138363,NR_133644	0,0,0,0,0,0,0	CEP95,DDX5
18_58_peak_13337_lociStitched	chr15	63959942	64058259	18	18579	23212.6	13567.7	630	1	NM_003922,NM_203373,NR_034080,NM_001256702,NM_006537,NR_046341,NR_046342	0,65323,66917,73104,73104,73104,73104	FBXL22,HERC1,USP3,USP3-AS1
58_peak_6658	chr11	64893749	64903415	58	9667	11242.5	1609.39	631	1	NR_037567,NM_004927,NR_037568,NM_032431,NM_172230,NR_106809	0,0,0,0,0,0	MIR6751,MRPL49,SYVN1
3_58_peak_34192_lociStitched	chr6	36706371	36726932	3	18293	11911	2292.55	632	1	NM_001314018,NM_001314019,NM_001314020,NM_020939,NM_001257357	0,0,0,0,5412	CPNE5,RAB44
58_peak_2635	chr1	155936403	155954411	58	18009	11604.4	1991.68	633	1	NM_001350111,NM_004723,NM_001162383,NM_001162384,NM_001350110,NM_001350112	0,0,0,0,0,0	ARHGEF2
6_58_peak_5516_lociStitched	chr10	106059651	106110022	6	14797	15106.3	5500.51	634	1	NM_001272012,NM_033397,NM_001272013,NR_120622,NM_001191013,NM_183239,NM_001191014,NM_001191015	0,0,0,0,476,476,476,476	GSTO2,ITPRIP,LOC101927472
3_58_peak_7830_lociStitched	chr11	111284247	111294970	3	8417	11409.3	1813.26	635	1	NR_046085,NM_006235,NM_017589,NR_039712,NR_147706	0,34091,43286,65701,86357	BTG4,LOC100132078,LOC728196,MIR4491,POU2AF1
7_58_peak_25357_lociStitched	chr22	38875154	38904348	7	8302	12512.5	2931.08	636	1	NM_016657,NM_006855,NM_001098504,NM_006386,NM_001278208,NM_007068	0,0,0,0,10606,10606	DDX17,DMC1,KDELR3
21_58_peak_11756_lociStitched	chr14	65874210	65982320	21	23370	19816.6	10238	637	1	NM_004480,NM_178155,NM_178156,NR_038167,NR_024334,NR_038170,NR_030355	0,0,0,0,0,0,0	FUT8,FUT8-AS1,MIR625
10_58_peak_5504_lociStitched	chr10	105412197	105452880	10	13181	13474.2	3897.43	638	1	NM_014631,NR_038940,NM_004210,NR_120675,NR_120676	0,53657,59889,134999,134999	NEURL1,NEURL1-AS1,SH3PXD2A,SH3PXD2A-AS1
5_58_peak_18414_lociStitched	chr19	10763163	10781279	5	6879	12389.5	2824.28	639	1	NR_024333,NM_001137673,NM_004516,NM_153464,NM_012218,NM_017620	0,0,0,0,0,0	ILF3,ILF3-DT
12_58_peak_8668_lociStitched	chr12	26950433	27024299	12	17921	16989.2	7430.92	640	1	NM_002223,NM_018164,NM_001171888,NM_001171887,NM_015633	0,33813,67006,67006,67006	FGFR1OP2,INTS13,ITPR2
27_58_peak_21648_lociStitched	chr2	152493927	152592248	27	29187	18858	9301.17	641	1	NM_001164507,NM_001164508,NM_001271208,NM_004543,NM_001037174,NM_012097,NM_177985	0,0,0,0,65232,65232,65232	ARL5A,NEB
2_58_peak_11165_lociStitched	chr14	23024174	23039914	2	13701	11515.4	1962.78	642	1	NR_146543,NM_001344,NM_022060,NM_001348233,NR_148361	0,0,27233,62557,72227	ABHD4,DAD1,LINC02332,LOC105370401,OR6J1
4_58_peak_16221_lociStitched	chr17	39821861	39850050	4	7253	12397.5	2849.91	643	1	NM_005801,NM_000805,NR_033415,NM_001079870,NM_001079871,NM_177977	0,18528,25411,28841,28841,28841	EIF1,GAST,HAP1,KRT42P
14_58_peak_27755_lociStitched	chr3	150286049	150342233	14	18436	15001.1	5455.47	644	1	NM_001319043,NM_001319044,NM_001319045,NM_001319046,NM_032025,NM_016275	0,0,0,0,0,0	EIF2A,SELENOT
18_58_peak_34686_lociStitched	chr6	88325696	88415403	18	20919	18865.4	9320.56	645	1	NM_001197259,NM_012381,NM_181837,NM_018064,NM_001318785,NM_001350505,NM_001350506,NM_001350507,NM_001350508,NM_001350509,NM_001350510,NM_001350511,NM_020320,NR_134857,NR_146738,NR_146739,NR_146740,NR_146741,NR_146742,NR_146743,NR_146744,NR_146745,NR_146746,NR_146747,NR_146748,NR_146749,NR_146750,NR_146751,NR_146752,NR_146753,NR_146754,NR_146755,NR_146756,NR_146757,NR_146758,NR_146759	0,0,0,0,25947,25947,25947,25947,25947,25947,25947,25947,25947,25947,25947,25947,25947,25947,25947,25947,25947,25947,25947,25947,25947,25947,25947,25947,25947,25947,25947,25947,25947,25947,25947,25947	AKIRIN2,ORC3,RARS2
3_58_peak_29453_lociStitched	chr4	89190386	89207811	3	11300	11516.2	2002.13	646	1	NM_152542,NR_134236,NR_134237,NR_134238,NM_001257386,NM_001348985	0,0,0,0,37609,37609	ABCG2,LOC105369192,PPM1K
2_58_peak_72_lociStitched	chr1	2507638	2518846	2	6751	10980.5	1472.73	647	1	NR_121638,NR_036637,NR_036638,NM_001195736,NM_001195737,NM_001195738,NM_001195740,NM_001195741,NM_152371	0,0,0,0,0,0,0,0,0	FAM213B,LOC100996583
4_58_peak_22117_lociStitched	chr2	178125761	178155487	4	6282	12755.4	3249.05	648	1	NM_001145412,NM_001145413,NM_001313900,NM_001313901,NM_001313904,NM_001313902,NM_001313903,NM_006164,NR_026966	0,0,0,0,0,0,0,0,0	LOC100130691,NFE2L2
3_58_peak_15995_lociStitched	chr17	29631101	29650618	3	16048	11827.3	2326.43	649	1	NM_000267,NM_001042492,NM_006495,NM_001003927,NM_014210	0,0,0,0,0	EVI2A,EVI2B,NF1
6_58_peak_14976_lociStitched	chr16	56944355	56979512	6	18296	11858.5	2373.1	650	1	NM_000339,NM_001126107,NM_001126108,NM_001010989,NM_001272103,NM_014685	0,0,0,0,0,0	HERPUD1,SLC12A3
2_58_peak_711_lociStitched	chr1	28565889	28577913	2	10030	11113.8	1630.45	651	1	NM_016311,NM_178190,NM_178191,NM_014280,NM_031459	1274,1274,1274,6348,8050	ATP5IF1,DNAJC8,SESN2
5_58_peak_34694_lociStitched	chr6	88613642	88640712	5	17110	12457.6	2988.53	652	1	NR_110869,NM_030960,NM_018064,NM_033181,NM_001160226,NM_001160258,NM_001160259,NM_016083	0,116795,201658,208873,208873,208873,208873,208873	AKIRIN2,CNR1,LOC101928911,SPACA1
3_58_peak_10790_lociStitched	chr13	50680018	50701327	3	8197	11570.8	2124.51	653	1	NR_002612,NR_002605,NR_109973,NR_109974,NR_002183	0,0,0,0,44827	#N/A,DLEU1,ST13P4
7_58_peak_30579_lociStitched	chr5	14587511	14619629	7	19139	14183.3	4743.83	654	1	NM_019018,NR_132980,NR_132981,NM_138348,NM_007118,NR_134469	0,32758,32758,45125,77199,77199	OTULIN,OTULINL,SNORD141A,SNORD141B,TRIO
2_58_peak_24375_lociStitched	chr21	26932968	26950670	2	17124	11591.3	2152.56	655	1	NR_001458,NR_030784,NR_024092,NM_017446,NM_080794	0,0,4417,7298,7298	LINC00515,MIR155,MIR155HG,MRPL39
12_58_peak_23044_lociStitched	chr2	242183269	242230871	12	22955	14047.4	4612.63	656	1	NM_001320966,NM_001243900,NM_001320967,NM_203346,NM_001320965,NM_005336	0,0,0,0,0,0	HDLBP
15_58_peak_29857_lociStitched	chr4	129724610	129791534	15	20757	16028.3	6605.4	657	1	NM_024900,NM_001287437,NM_199320,NM_001287439,NM_001287440,NM_001287441,NM_001287442,NM_001287443	0,0,0,0,0,0,0,0	JADE1
4_58_peak_19107_lociStitched	chr19	45456898	45476965	4	9826	12180.7	2767.24	658	1	NM_001282176,NM_001282175,NM_001294,NR_037932,NM_000483	0,0,0,4077,4077	APOC2,APOC4-APOC2,CLPTM1
6_58_peak_15891_lociStitched	chr17	27192764	27229999	6	16831	13006.2	3596.9	659	1	NM_001330170,NM_004475,NM_144683,NM_001033561,NR_039885	0,0,0,2272,4017	DHRS13,FLOT2,MIR4732,PHF12
3_58_peak_32446_lociStitched	chr5	139485567	139498549	3	7839	11883.7	2479.56	660	1	NR_102739,NR_102740,NR_102741,NM_005859,NM_001007189	0,0,0,0,6972	IGIP,MALINC1,PURA
58_peak_3517	chr1	207993614	208000937	58	7324	10415.5	1013.5	661	1	NR_135298,NR_135299,NR_026817,NR_029518,NR_029832	0,0,0,17747,18331	LOC148696,MIR29B2,MIR29B2CHG,MIR29C
2_58_peak_19202_lociStitched	chr19	47281138	47292207	2	8208	11316.9	1916.04	662	1	NM_001145145,NM_001145144,NM_005628,NM_001039885,NM_024301	0,0,0,19307,19307	FKRP,SLC1A5
5_58_peak_5623_lociStitched	chr10	121025540	121046504	5	13158	11811.1	2423.44	663	1	NM_005308,NM_001302272,NM_006793,NR_126102,NR_126103,NR_126105,NR_126106	0,87164,87164,87164,87164,87164,87164	GRK5,PRDX3
3_58_peak_30799_lociStitched	chr5	39045679	39077995	3	9467	14322.5	4979.9	664	1	NM_001285439,NM_001285440,NM_152756,NM_001349333,NM_001465,NM_199335,NM_001243093	0,0,0,27359,27359,27359,27359	FYB1,RICTOR
11_58_peak_39538_lociStitched	chr9	4688583	4742250	11	18274	16991	7652.91	665	1	NM_017913,NM_001199856,NM_001199852,NM_016282,NM_001199855,NM_001199853	0,0,0,0,0,0	AK3,CDC37L1
58_peak_32687	chr5	150587637	150604897	58	17261	11980.2	2647.68	666	1	NM_015621,NM_000405,NM_001167607,NM_001155,NM_001145017,NM_181774	0,27716,27716,50195,51029,51029	ANXA6,CCDC69,GM2A,SLC36A3
1_58_peak_22900_lociStitched	chr2	232570668	232577584	1	6917	10265.4	944.726	667	1	NM_001099285,NM_002823,NR_036052,NR_036262,NR_036263,NR_128710	0,0,440,440,440,440	MIR1244-1,MIR1244-2,MIR1244-3,MIR1244-4,PTMA
7_58_peak_40650_lociStitched	chr9	108004823	108032391	7	15776	13668.2	4366.77	668	1	NM_001330731,NM_001286730,NM_080546,NM_031919,NM_001145313,NM_001287191,NM_001287192,NM_001330739	0,0,0,177924,177924,177924,177924,177924	FSD1L,SLC44A1
3_58_peak_11351_lociStitched	chr14	35866416	35886222	3	11149	11560.8	2267.79	669	1	NM_020529,NM_001282234,NM_001282232,NM_001282233,NM_002791,NR_104110	0,79732,79732,79732,79732,79732	NFKBIA,PSMA6
5_58_peak_11576_lociStitched	chr14	55512215	55544276	5	16450	12542.3	3250.99	670	1	NM_080867,NM_199421,NM_144578,NM_001008396,NM_007086	0,0,0,18397,18397	MAPK1IP1L,SOCS4,WDHD1
3_58_peak_18622_lociStitched	chr19	16475843	16495420	3	9610	12407.9	3120.57	671	1	NM_001258374,NR_047665,NM_001258375,NM_021235,NR_047666	0,0,0,0,0	EPS15L1
5_58_peak_21820_lociStitched	chr2	163162720	163178107	5	8330	10935.5	1652.56	672	1	NM_022168,NM_001330265,NM_001330266,NM_001330268,NM_001330267	0,0,0,0,0	GCA,IFIH1
6_58_peak_31552_lociStitched	chr5	88730434	88754543	6	14856	13264.8	3987.63	673	1	NR_136218,NR_136219,NR_136217,NR_136222,NR_136220,NR_136221	0,0,0,0,0,0	MEF2C-AS1
8_58_peak_37109_lociStitched	chr7	106502251	106538134	8	19186	12946.6	3670.83	674	1	NM_001282426,NM_001282427,NM_002649,NM_002736,NM_175884	0,0,0,147044,200618	CCDC71L,PIK3CG,PRKAR2B
7_58_peak_30145_lociStitched	chr4	153548435	153597544	7	19510	14551	5289.04	675	1	NM_152680,NR_033797,NR_039658,NM_001349798,NM_001257069	0,88021,90768,91189,92043	FBXW7,MIR4453,MIR4453HG,TMEM154
19_58_peak_33444_lociStitched	chr6	11198630	11279094	19	25348	16817	7563.62	676	1	NM_001271033,NM_006403,NM_001142393,NR_073131,NM_182966	0,0,0,0,0	NEDD9
17_58_peak_9293_lociStitched	chr12	69155061	69235615	17	21419	16771.3	7555.97	677	1	NM_001354997,NM_018656,NR_149143,NR_149144,NR_073494,NM_001145339,NM_002392,NM_001145337,NM_001145340,NM_001278462	0,0,0,0,0,0,0,0,0,0	LOC100130075,MDM2,SLC35E3
3_58_peak_40_lociStitched	chr1	1698237	1715072	3	8855	10914.1	1702.02	678	1	NM_023018,NM_001353642,NM_001198993,NM_001198994,NM_001353641	0,0,0,0,0	NADK
3_58_peak_20078_lociStitched	chr2	43016662	43038961	3	10531	11686.9	2493.03	679	1	NM_012205,NM_148962,NM_001282755,NM_001282756,NM_001330442,NM_001330443,NM_001330444	0,25262,32576,32576,32576,32576,32576	HAAO,MTA3,OXER1
4_58_peak_33491_lociStitched	chr6	11828295	11853535	4	7814	11913.3	2728.44	680	1	NM_001143948,NM_032744,NR_125853,NM_002114,NM_001100829	49016,49016,137041,159189,244539	ADTRP,HIVEP1,LOC101928253,TMEM170B
58_peak_19296	chr19	49998430	50005450	58	7021	10539.8	1363.28	681	1	NM_001015,NR_001285,NR_029703,NM_001270491,NM_012423,NR_073024	0,0,0,2867,2867,2867	MIR150,RPL13A,RPS11,SNORD35B
3_58_peak_33135_lociStitched	chr5	179034873	179061728	3	5863	13097.2	3923.52	682	1	NM_025158,NM_001040451,NM_001040452,NM_001257293,NM_005520	0,0,0,0,0	HNRNPH1,RUFY1
2_58_peak_34239_lociStitched	chr6	37519532	37534161	2	12872	10831.3	1660.39	683	1	NR_039669,NR_126057,NM_138493,NM_153487,NM_015050	0,15477,51833,66123,70249	CCDC167,CMTR1,LINC02520,MDGA1,MIR4462
9_58_peak_12478_lociStitched	chr14	106143890	106172680	9	17035	10194.5	1027.8	684	1	NR_046211,NR_107038,NR_107059,NR_107038,NR_107059	4747,37322,37322,56374,56374	ELK2AP,MIR8071-1,MIR8071-2
58_peak_19307	chr19	50178167	50184349	58	6183	10563.2	1396.51	685	1	NM_001207042,NM_001536,NM_198318,NR_033397,NM_001040668,NM_001282516,NM_001282517,NM_001282519,NM_001282520,NM_001282521,NM_138639,NR_104200,NR_104201,NR_104202,NR_104203,NR_104204,NR_104205	0,0,0,0,995,995,995,995,995,995,995,995,995,995,995,995,995	BCL2L12,PRMT1
5_58_peak_39613_lociStitched	chr9	6679781	6716857	5	7420	14218.6	5053.46	686	1	NM_001146696,NM_000170,NM_001304341,NR_130707,NM_001146695,NM_001353998,NM_001304339,NM_001304340,NM_001353997,NM_001353999,NM_001354000,NM_001354001,NM_015061,NR_148677,NR_148678,NR_148679,NR_148680	4006,34090,40493,40493,40493,40493,40493,40493,40493,40493,40493,40493,40493,40493,40493,40493,40493	GLDC,KDM4C
6_58_peak_10408_lociStitched	chr13	27998187	28030348	6	15768	12706.8	3550.57	687	1	NM_002097,NM_001166262,NM_001166261,NM_001166263,NM_152912	0,0,0,0,0	GTF3A,MTIF3
6_58_peak_12038_lociStitched	chr14	77488184	77507888	6	11021	11327.8	2179.26	688	1	NM_024496,NR_110554,NR_110553,NR_133913,NM_033426	0,0,27635,56040,56690	CIPC,IRF2BPL,LINC01629,LINC02288,LINC02289
1_58_peak_33918_lociStitched	chr6	30646597	30659320	1	12724	10748.4	1612	689	1	NM_001134870,NM_133471,NR_073072,NM_001270707,NM_001270708,NM_001270709,NM_001270710,NR_073065,NR_073066,NM_007243	0,0,0,0,0,0,0,0,0,0	NRM,PPP1R18
4_58_peak_34542_lociStitched	chr6	74219251	74233982	4	8896	10830.2	1707.32	690	1	NM_001402,NR_132980,NR_132981,NM_001123226,NM_012123,NM_133645	0,0,0,8073,8073,8073	EEF1A1,MTO1,SNORD141A,SNORD141B
21_58_peak_26471_lociStitched	chr3	45634081	45712920	21	22226	16792.7	7671.03	691	1	NM_014240,NR_033947,NM_001319072,NM_001319073,NM_014016	0,6737,17813,17813,17813	LIMD1,LIMD1-AS1,SACM1L
14_58_peak_4567_lociStitched	chr10	29877839	29948747	14	26943	14883.6	5771.91	692	1	NM_021738,NM_003174,NM_001323600,NM_001323599,NR_030634	0,0,0,0,0	MIR938,SVIL
2_58_peak_37868_lociStitched	chr7	158610600	158623454	2	5599	10468.3	1365.09	693	1	NM_020728,NM_001350914,NM_001350915,NM_001350916,NM_001350917,NM_001350918,NM_018051	0,8482,25815,25815,25815,25815,25815	ESYT2,WDR60
8_58_peak_28967_lociStitched	chr4	39027868	39058928	8	16889	12259.4	3165.01	694	1	NM_001303228,NM_024943,NM_001007075,NM_001171654,NM_015990,NM_199039	0,0,0,0,4924,4924	KLHL5,TMEM156
3_58_peak_586_lociStitched	chr1	26436376	26455035	3	17205	11307.4	2224.15	695	1	NM_001243532,NM_001243533,NM_152835,NM_024869,NM_015871	0,0,0,30476,41353	FAM110D,PDIK1L,ZNF593
9_58_peak_6737_lociStitched	chr11	65825576	65855293	9	13614	13369.7	4288.16	696	1	NM_006842,NM_018026,NR_145738,NM_033036,NM_053054	0,0,4878,8926,31589	CATSPER1,GAL3ST3,PACS1,SF3B2,SNORD13F
7_58_peak_3992_lociStitched	chr1	246728839	246758416	7	18580	12206.4	3126.29	697	1	NM_022366,NM_001139459,NM_152609,NR_040002,NM_001167740	0,0,0,41251,58196	CNST,LINC01743,SMYD3,TFB2M
4_58_peak_16209_lociStitched	chr17	38467886	38486671	4	9885	11212.8	2147.13	698	1	NM_000964,NM_001145301,NM_001145302,NM_001254,NR_110861	0,0,0,8474,10448	CDC6,RARA,RARA-AS1
58_peak_1190	chr1	46786383	46799591	58	13209	10522.8	1485.9	699	1	NM_001297565,NM_001297566,NM_006004,NM_199044,NR_045789,NR_045790,NR_045791	3935,3935,3935,6258,6258,6258,6258	NSUN4,UQCRH
6_58_peak_13016_lociStitched	chr15	52297923	52337951	6	7496	14842.4	5820.07	700	1	NM_002748,NM_001286430,NM_001323903,NM_001323904,NM_138792	0,33926,33926,33926,33926	LEO1,MAPK6
6_58_peak_22393_lociStitched	chr2	198055622	198082442	6	17747	11792.8	2789.28	701	1	NM_001195144,NM_153697,NR_135584,NR_046837,NM_012433	0,0,0,33140,174256	ANKRD44,ANKRD44-IT1,LOC101927596,SF3B1
9_58_peak_34950_lociStitched	chr6	109186454	109229314	9	23293	13638.1	4641.74	702	1	NM_001286609,NM_032131,NR_104137,NM_001199934,NM_001199933,NM_014454	0,0,29,78326,78326,78326	ARMC2,ARMC2-AS1,SESN1
9_58_peak_10650_lociStitched	chr13	43615055	43675454	9	20498	15021.2	6027.82	703	1	NM_013238,NR_047013,NM_001002264,NM_001330543,NM_001331228,NM_033255	0,11847,48608,48608,48608,48608	DNAJC15,EPSTI1,LINC00400
2_58_peak_35726_lociStitched	chr6	163826688	163838557	2	6080	10489.8	1507.36	704	1	NR_037593,NM_001301085,NM_006775,NM_206853,NM_206854,NM_206855	0,0,0,0,0,0	CAHM,QKI
4_58_peak_24658_lociStitched	chr21	44580767	44599240	4	13185	10797.5	1819.59	705	1	NM_000394,NM_001314050,NM_001320719,NR_133677,NR_133678	0,0,0,19566,19566	CRYAA,CRYAA2,FRGCA,LOC106780825
20_58_peak_29595_lociStitched	chr4	103450630	103538036	20	27367	17472.5	8495.86	706	1	NM_001165412,NM_003998,NM_001319226,NM_005908,NR_136202	0,0,0,14607,26988	LOC105377621,MANBA,NFKB1
11_58_peak_37248_lociStitched	chr7	120991896	121036995	11	24117	13777.7	4821.08	707	1	NM_001040020,NM_014888,NM_016087,NM_057168,NM_024913	0,0,10739,10739,54399	CPED1,FAM3C,WNT16
5_58_peak_40582_lociStitched	chr9	100663571	100686174	5	6635	12370.6	3424.35	708	1	NM_001330725,NM_016481,NM_197978,NM_018437,NM_004473	0,0,2899,2899,44575	FOXE1,HEMGN,TRMO
4_58_peak_30875_lociStitched	chr5	49961078	49987796	4	6077	12728.5	3783.27	709	1	NM_001178055,NM_001178056,NM_024615,NM_001331028,NM_198449	0,0,0,0,223845	EMB,PARP8
1_58_peak_10755_lociStitched	chr13	49549214	49558815	1	9602	10058	1129.08	710	1	NM_001079673,NM_001278438,NR_103528,NM_014923,NM_001507	0,0,0,125624,235659	FNDC3A,MLNR
1_58_peak_25407_lociStitched	chr22	39540002	39549368	1	9367	10163	1241.93	711	1	NM_001346743,NM_001346744,NM_175709,NM_001166002,NM_001166003,NM_181773	0,0,0,39931,39931,39931	APOBEC3H,CBX7
14_58_peak_5328_lociStitched	chr10	98404475	98481120	14	21200	16670.3	7756.47	712	1	NM_152309,NM_020123,NR_030338,NR_135921,NM_001170765,NM_001170766,NM_001346516	0,57667,107306,109269,110897,110897,110897	LCOR,LOC102723665,MIR607,PIK3AP1,TM9SF3
6_58_peak_38851_lociStitched	chr8	101295328	101338704	6	14575	13550.7	4658.58	713	1	NM_001353837,NM_015435,NM_001353838,NM_183419,NM_001280539	0,0,0,0,0	RNF19A
9_58_peak_34378_lociStitched	chr6	43635279	43685995	9	19424	13896.2	5010.74	714	1	NM_001193341,NM_152732,NM_001193343,NM_018135,NM_001003690,NM_014628	0,0,0,0,26592,26592	MAD2L1BP,MRPS18A,RSPH9
11_58_peak_31980_lociStitched	chr5	112570531	112623854	11	26805	16290.2	7406.56	715	1	NM_002387,NM_001085377,NM_032028,NM_001242377,NM_152624,NR_038352	0,0,144397,212640,212640,212640	DCP2,MCC,TSSK1B
4_58_peak_18956_lociStitched	chr19	39831858	39847858	4	11333	11384	2510.4	716	1	NM_001303614,NM_018028,NM_001301008,NM_004877,NM_020862	0,0,5133,5133,25883	GMFG,LRFN1,SAMD4B
10_58_peak_9644_lociStitched	chr12	96761413	96815277	10	16179	13999.3	5127.85	717	1	NM_001170464,NM_002595,NM_001306084,NM_005230,NM_001303511	0,0,68072,97801,97801	CDK17,CFAP54,ELK3
14_58_peak_36448_lociStitched	chr7	47559020	47623149	14	24107	14461.1	5598.46	718	1	NM_022748,NR_108090,NR_145813,NM_001123065,NR_038407	0,38388,54620,71693,177925	C7orf65,LINC00525,LINC01447,SNORD151,TNS3
5_58_peak_35841_lociStitched	chr7	4751924	4793121	5	12464	12408.5	3559.42	719	1	NM_001037165,NM_014855,NR_039800,NM_018059,NR_145804	0,22141,35075,45619,83898	AP5Z1,FOXK1,MIR4656,RADIL,SNORD165
5_58_peak_40535_lociStitched	chr9	99152838	99183106	5	9466	13342.1	4503.88	720	1	NM_153695,NR_104627,NM_001286990,NM_007001,NM_014282	0,6847,6847,6847,29331	HABP4,SLC35D2,ZNF367
14_58_peak_7948_lociStitched	chr11	116780286	116860828	14	17007	20385.2	11549.7	721	1	NM_001281748,NM_001281749,NM_025164,NR_126362,NM_000039,NM_001318021	0,0,0,53842,71621,71621	APOA1,APOA1-AS,SIK3
4_58_peak_34847_lociStitched	chr6	106428412	106452108	4	11388	11710.6	2876.69	722	1	NM_001198,NM_182907,NR_104402,NR_104403,NM_001286106,NM_001286107,NM_001286108,NM_001286111,NM_004849	82087,94629,180244,180244,180244,180244,180244,180244,180244	ATG5,PRDM1
16_58_peak_36435_lociStitched	chr7	47468497	47541105	16	20086	15610.7	6781.59	723	1	NM_022748,NR_145813,NR_108090,NM_001123065,NR_038407	0,0,120432,153737,259969	C7orf65,LINC00525,LINC01447,SNORD151,TNS3
10_58_peak_40490_lociStitched	chr9	96208646	96269307	10	13945	17312.6	8504.67	724	1	NM_001322224,NR_136232,NR_136233,NR_136234,NR_136235,NR_136236,NR_136237,NR_136238,NM_198841,NR_136229,NR_136230,NR_136231,NM_001286724,NM_001286723,NM_001286722,NM_014612	0,0,0,0,0,0,0,0,0,0,0,0,0,0,0,0	FAM120A,FAM120AOS
4_58_peak_13096_lociStitched	chr15	55547553	55578475	4	16492	13293.4	4514.61	725	1	NM_183234,NM_004580,NM_183236,NM_183235,NM_001308421,NM_001308422,NM_001308423	0,0,0,0,30907,30907,30907	PIGBOS1,RAB27A
6_58_peak_5076_lociStitched	chr10	76968979	76996274	6	10636	11581.3	2814.11	726	1	NM_001184783,NM_001324087,NM_001324088,NM_001324089,NM_001324090,NM_003375,NM_001184823,NM_144589	0,0,0,0,0,0,0,0	COMTD1,VDAC2
4_58_peak_6414_lociStitched	chr11	45864529	45880189	4	10356	11398.9	2632.45	727	1	NM_001127457,NM_021117,NM_005456,NM_001145265,NM_001145266,NM_018389	0,0,26858,29963,29963,29963	CRY2,MAPK8IP1,SLC35C1
1_58_peak_15527_lociStitched	chr17	4846849	4854703	1	7855	9787.65	1046.15	728	1	NM_001320356,NM_001320357,NM_001320358,NM_001320359,NM_001320360,NM_001320361,NM_001320362,NM_001320363,NM_001320364,NM_001320365,NM_015528,NM_005022,NM_001193503,NM_001976,NM_053013	0,0,0,0,0,0,0,0,0,0,0,0,0,0,0	ENO3,PFN1,RNF167
2_58_peak_31698_lociStitched	chr5	98262659	98269605	2	4185	10029.3	1300.29	729	1	NR_036530,NM_001270,NM_001012761,NR_033932,NR_110562	0,422,130462,153872,600089	CHD1,LINC02113,LOC100289230,RGMB,RGMB-AS1
3_58_peak_13421_lociStitched	chr15	65587853	65598317	3	3962	10712	1989.21	730	1	NM_001316943,NM_001316944,NM_017851,NR_145768,NM_004884	8673,8673,8673,9925,21148	IGDCC3,PARP16,SNORA24B
6_58_peak_33682_lociStitched	chr6	24700600	24722474	6	8784	11015.7	2294.58	731	1	NM_001160094,NM_018473,NM_030939,NM_016614,NM_001251989,NM_001251990,NM_015895	0,0,0,33486,52685,52685,52685	ACOT13,C6orf62,GMNN,TDP2
3_58_peak_30970_lociStitched	chr5	55876947	55889088	3	4234	10950	2233.94	732	1	NM_001287053,NR_104664,NM_005921,NM_001323019,NR_136558,NM_001323022,NM_153706,NR_136556,NM_001171990,NR_136555	0,99352,221812,315999,315999,315999,315999,315999,315999,315999	C5orf67,LINC01948,MAP3K1,SETD9
1_58_peak_6702_lociStitched	chr11	65376656	65384382	1	7727	9936.41	1233.84	733	1	NM_002419,NM_032223,NM_005714,NM_033347,NM_033348,NM_033455	0,0,13190,13190,13190,13190	KCNK7,MAP3K11,PCNX3
10_58_peak_38978_lociStitched	chr8	107669154	107718456	10	13808	13592.6	4900.62	734	1	NM_001198533,NM_018002,NM_001198532,NM_181354,NM_001198534,NM_001198535	0,0,0,0,19879,19879	OXR1
2_58_peak_8615_lociStitched	chr12	25535118	25540788	2	4380	9441.68	758.646	735	1	NM_001145728,NM_001256266,NM_152590,NM_001145727,NM_001352232,NM_001352233,NM_001352234	88228,88228,88228,108463,108463,108463,108463	LMNTD1
2_58_peak_28491_lociStitched	chr3	195626772	195641901	2	10812	10342.2	1673.27	736	1	NM_005781,NR_145450,NM_001010938,NM_001308046,NR_106887	0,0,4341,7118,17507	MIR6829,TNK2,TNK2-AS1
14_58_peak_29445_lociStitched	chr4	89005515	89077935	14	17676	15773.1	7111.64	737	1	NM_001348986,NM_001348987,NM_001348988,NM_004827,NM_001348989,NM_001257386,NM_001348985	0,0,0,0,0,0,0	ABCG2
1_58_peak_6623_lociStitched	chr11	64005061	64010374	1	5314	9544.8	889.928	738	1	NM_001243733,NM_003377,NM_004470,NM_001135208,NM_057092	0,0,0,0,0	FKBP2,VEGFB
13_58_peak_38358_lociStitched	chr8	52783534	52824204	13	16741	12746	4099.54	739	1	NM_001286782,NM_001286783,NM_052937,NM_144651,NM_001352856,NM_001352857,NM_001352869,NM_001352851,NM_001352852,NM_001352853,NM_001352854,NM_001352855,NM_001352868,NM_001352875,NM_001352878,NM_001352839,NM_001352840,NM_001352841,NM_001352842,NM_001352843,NM_001352844,NM_001352845,NM_001352846,NM_001352847,NM_001352848,NM_001352849,NM_001352850,NM_001352859,NM_001352860,NM_001352864,NM_001352865,NM…	0,0,0,61530,199188,199188,199188,199188,199188,199188,199188,199188,199188,199188,199188,199188,199188,199188,199188,199188,199188,199188,199188,199188,199188,199188,199188,199188,199188,199188,199188,199188,199188,199188,199188,199188,199188,199188,199188,199188,199188,199188,199188,199188,199188,199188,199188,199188,199188,199188,199188,199188,199188,199188,199188,199188,199188,199188	PCMTD1,PXDNL,ST18
4_58_peak_67_lociStitched	chr1	2459398	2482764	4	12020	11103.5	2467.45	740	1	NM_001010926,NR_037844,NM_018216,NM_001297605,NM_003820	0,0,1332,5040,5040	HES5,PANK4,TNFRSF14,TNFRSF14-AS1
8_58_peak_2033_lociStitched	chr1	113160378	113196686	8	14282	12003.4	3383.91	741	1	NM_001308264,NM_017744,NM_138727,NM_138728,NM_138729,NM_006135	0,0,0,0,0,0	CAPZA1,ST7L
4_58_peak_3256_lociStitched	chr1	197731069	197752507	4	12849	10969.8	2353.89	742	1	NM_001195215,NR_125340,NM_001300858,NM_144977,NM_001195216	0,0,0,0,0	DENND1B
3_58_peak_6907_lociStitched	chr11	69044485	69068109	3	10451	12218.3	3602.66	743	1	NM_001293291,NM_001293294,NM_001293296,NM_001300923,NM_001300924,NM_138768	0,0,0,0,0,0	MYEOV
2_58_peak_33004_lociStitched	chr5	173208554	173221711	2	11144	10799.3	2195.9	744	1	NR_108028,NR_108027,NR_146727,NM_001308189,NM_001308191,NM_030627	0,35343,75703,93620,93620,93620	CPEB4,LINC01484,LINC01485,LINC01942
58_peak_22677	chr2	219081150	219098435	58	17286	10339.9	1756.16	745	1	NM_152862,NM_005731,NM_001321950,NM_001077191,NM_001077194,NM_170699	0,0,25784,27303,27303,27303	ARPC2,GPBAR1
3_58_peak_5010_lociStitched	chr10	74077998	74096993	3	10452	10582.1	2003.97	746	1	NM_001002762,NM_017626,NM_001195519,NM_001195518,NM_006077	0,0,30091,30091,30091	DNAJB12,MICU1
2_58_peak_37291_lociStitched	chr7	122829229	122837563	2	6376	9577.43	1002.58	747	1	NM_001324400,NM_022444,NM_016945,NM_001282855,NM_001321293,NR_104244,NM_178827,NR_104245	0,0,193476,254673,254673,254673,254673,254673	IQUB,SLC13A1,TAS2R16
11_58_peak_14678_lociStitched	chr16	23322573	23378823	11	17281	13876.9	5304.38	748	1	NM_000336,NM_153603,NM_001039,NM_015044,NM_001083614,NR_003501	0,20991,94374,96040,154511,154511	COG7,EARS2,GGA2,SCNN1B,SCNN1G
1_58_peak_6628_lociStitched	chr11	64070729	64074767	1	4039	9344.74	784.583	749	1	NR_133662,NM_001039496,NM_001282451,NM_004451,NM_001282450	0,0,0,0,0	CATSPERZ,ESRRA,KCNK4-TEX40
8_58_peak_20312_lociStitched	chr2	55236287	55291647	8	16639	14493.2	5934.59	750	1	NM_001321863,NM_001321862,NR_135830,NM_001321861,NR_135829,NM_001321860,NM_001321859,NM_001321904,NM_007008,NM_207521,NM_020532,NM_153828,NM_207520	0,0,0,0,0,0,0,0,0,0,0,0,0	RTN4
9_58_peak_9274_lociStitched	chr12	69003494	69058404	9	11735	14084.4	5529.44	751	1	NM_001010942,NM_001251917,NM_001251918,NM_001251921,NM_001251922,NM_015646,NR_033335	0,0,0,0,0,0,0	RAP1B,SNORA70G
6_58_peak_33639_lociStitched	chr6	20401586	20446968	6	14895	13119.9	4569.97	752	1	NM_001949,NM_001243076,NM_017774,NM_001080480,NR_073465	0,0,87720,188892,188892	CDKAL1,E2F3,MBOAT1
2_58_peak_9328_lociStitched	chr12	72079451	72092722	2	10944	10136.4	1587.21	753	1	NM_018279,NM_031435,NM_144982,NM_014999,NM_001277226,NM_001277227,NM_003667,NR_110596	0,5024,21703,55921,99364,99364,99364,99364	LGR5,RAB21,THAP2,TMEM19,ZFC3H1
58_peak_33164	chr5	180255280	180266266	58	10987	10359.8	1811.59	754	1	NR_045680,NR_027183,NR_045678,NR_045679,NM_001172638,NM_152283	0,0,0,0,8345,8345	HEIH,LINC00847,ZFP62
7_58_peak_7201_lociStitched	chr11	77145894	77182834	7	15085	14151.7	5607.49	755	1	NM_001128620,NM_002576,NR_130930,NM_173039,NM_182833	0,0,99300,117846,133184	AQP11,GDPD4,LOC646029,PAK1
7_58_peak_19248_lociStitched	chr19	48879022	48896224	7	12735	11083.2	2545.9	756	1	NM_012451,NM_006801,NM_000836,NM_001303538,NM_001303539,NM_001303540,NM_018273,NR_130317	0,0,1908,11529,11529,11529,11529,11529	GRIN2D,KDELR1,SYNGR4,TMEM143
23_58_peak_17367_lociStitched	chr18	2681829	2800776	23	18358	19328.9	10812.3	757	1	NM_015295,NR_033754,NM_032048,NM_006101,NM_001308401,NM_022840	0,26436,46252,65196,110328,110328	CBX3P2,EMILIN2,METTL4,NDC80,SMCHD1
3_58_peak_9258_lociStitched	chr12	68750404	68769897	3	13731	10709.5	2202.71	758	1	NM_001205028,NM_001354969,NM_001354970,NM_001354971,NM_001354972,NM_001354973,NM_001354974,NM_017440,NM_001205029,NM_020128	24211,24211,24211,24211,24211,24211,24211,24211,24211,24211	MDM1
10_58_peak_18135_lociStitched	chr19	2445228	2512101	10	15982	18269.7	9763.46	759	1	NM_032737,NR_134931,NM_015675,NM_052847,NR_106958	0,0,0,0,10231	GADD45B,GNG7,LINC01775,LMNB2,MIR7108
4_58_peak_7101_lociStitched	chr11	73681056	73695052	4	10109	10848.3	2359.73	760	1	NM_153614,NM_003355,NM_003356,NM_022803,NM_001286577	0,0,16274,18760,28707	C2CD3,DNAJB13,UCP2,UCP3
4_58_peak_35150_lociStitched	chr6	126067920	126103280	4	8548	12043.6	3571.36	761	1	NM_012259,NM_001199619,NM_001199620,NM_001122842,NM_001199621,NM_181782	0,0,0,8629,8629,8629	HEY2,NCOA7
6_58_peak_30405_lociStitched	chr4	186312845	186342490	6	13338	11362.9	2893.35	762	1	NM_181726,NM_018359,NR_028085,NR_144317,NM_001114357,NM_001346007	0,0,0,0,7998,7998	ANKRD37,C4orf47,UFSP2
3_58_peak_30561_lociStitched	chr5	14203843	14226553	3	10926	12109	3647.23	763	1	NM_007118,NR_134469,NR_145815,NM_001369,NM_019018	0,0,237539,259255,355338	DNAH5,OTULINL,SNORD170,TRIO
6_58_peak_12245_lociStitched	chr14	94421148	94445531	6	17517	11201.6	2745.53	764	1	NM_016150,NM_001202429,NR_039728,NR_024182,NM_001351596,NR_024184,NR_024183	0,0,6501,18085,18111,18111,18111	ASB2,CCDC197,MIR4506
6_58_peak_10873_lociStitched	chr13	74505216	74560552	6	23646	14099.6	5649.81	765	1	NM_007249,NR_144451,NR_047009,NR_144452,NR_047005	0,245029,343201,426542,432758	KLF12,LINC00381,LINC00392,LINC00402,LOC100288208
5_58_peak_9652_lociStitched	chr12	96882931	96911206	5	18726	11253.5	2804.88	766	1	NM_001306084,NM_001170464,NM_002595,NM_005230,NM_001303511	0,88566,88566,219319,219319	CDK17,CFAP54,ELK3
8_58_peak_34774_lociStitched	chr6	96023830	96062207	8	17314	12273	3833.86	767	1	NR_104136,NR_047502,NM_024641,NM_006581,NM_015323	0,0,0,401638,907495	FUT9,MANEA,MANEA-DT,UFL1
4_58_peak_18556_lociStitched	chr19	14474208	14497174	4	12524	12252.4	3819.25	768	1	NR_134908,NM_001025160,NM_001784,NM_078481,NR_134916	0,0,0,0,19483	ADGRE5,LINC01841,LINC01842
10_58_peak_34968_lociStitched	chr6	109369464	109417645	10	17667	13510	5083.1	769	1	NM_014454,NM_001350665,NM_001350666,NR_146888,NR_146889,NM_001083535,NM_001271852,NM_001271853,NM_001350652,NM_001350653,NM_001350654,NM_001350655,NM_001350656,NM_001350657,NM_001350658,NM_001350659,NM_001350660,NM_001350661,NM_001350662,NM_001350663,NM_001350664	0,0,0,0,0,0,0,0,0,0,0,0,0,0,0,0,0,0,0,0,0	CEP57L1,SESN1
5_58_peak_18550_lociStitched	chr19	14211961	14239969	5	12307	12486	4063.96	770	1	NM_001304349,NM_207518,NM_002730,NM_018154,NR_045214	0,0,0,0,7995	ASF1B,LOC100507373,PRKACA
5_58_peak_18436_lociStitched	chr19	10978385	11007550	5	9807	12578.9	4170.6	771	1	NM_001136482,NM_199141,NM_001321439,NM_001321440,NM_024029	0,0,25894,25894,25894	C19orf38,CARM1,YIPF2
58_peak_30133	chr4	153451924	153464089	58	12166	9559.26	1169.06	772	1	NM_033632,NM_001349798,NM_001257069,NR_033797,NR_039658	0,0,0,0,0	FBXW7,MIR4453,MIR4453HG
4_58_peak_1089_lociStitched	chr1	44278318	44308032	4	23342	11520.1	3140.77	773	1	NM_001270461,NM_001270462,NM_001270463,NM_001270464,NM_001270465,NM_001270466,NM_001350619,NM_001350620,NM_001350621,NM_006279,NM_174963,NM_174964,NM_174965,NM_174966,NM_174967,NM_174968,NM_174969,NM_174970,NM_174971,NR_073016,NR_073017,NR_073018,NR_073019,NR_073020,NR_073021,NR_073023,NR_146867,NM_001270459,NM_001270460,NR_106727	0,0,0,0,0,0,0,0,0,0,0,0,0,0,0,0,0,0,0,0,0,0,0,0,0,0,0,0,0,0	MIR6079,ST3GAL3
5_58_peak_6327_lociStitched	chr11	35675273	35706626	5	17596	13127.5	4749.98	774	1	NM_017583,NM_014344,NM_001282675,NM_001001991,NM_001282676,NM_015430	0,32853,123426,127695,127695,127695	FJX1,PAMR1,TRIM44
12_58_peak_21467_lociStitched	chr2	135674494	135719496	12	17931	12933.6	4576.7	775	1	NR_036549,NM_001241,NM_001320748,NM_001320749,NM_058241,NR_037649,NR_135468	0,0,0,0,0,0,0	CCNT2,CCNT2-AS1
3_58_peak_14254_lociStitched	chr16	1353594	1361645	3	4156	9223.23	882.39	776	1	NM_194260,NM_194261,NM_003345,NM_194259,NM_001199097,NM_001199098,NM_001199099,NM_001286464	0,0,0,0,21961,21961,21961,21961	BAIAP3,UBE2I
9_58_peak_37096_lociStitched	chr7	105882132	105926974	9	8548	13156.6	4816.03	777	1	NM_005746,NM_006754,NM_182715,NM_001301161,NM_152750	0,129040,129342,205256,205256	CDHR3,NAMPT,SYPL1
1_58_peak_29588_lociStitched	chr4	103420831	103426455	1	5625	9025.96	686.69	778	1	NR_136202,NM_001165412,NM_003998,NM_001319226,NM_005908	0,0,0,0,126188	LOC105377621,MANBA,NFKB1
3_58_peak_6838_lociStitched	chr11	67111692	67124966	3	7451	10798.4	2462.33	779	1	NR_024469,NM_001256870,NM_021173,NR_046411,NR_046412,NR_046413	0,0,0,0,0,0	LOC100130987,POLD4
58_peak_9502	chr12	93826538	93838032	58	11495	9718.18	1382.73	780	1	NM_003348,NM_014050,NM_172177,NR_038159,NR_038160,NR_038161	0,23234,23234,23234,23234,23234	MRPL42,UBE2N
8_58_peak_27539_lociStitched	chr3	133290765	133314525	8	15982	10858.3	2525.69	781	1	NM_001134422,NM_001282762,NM_017548,NM_001134423,NM_001282763,NM_001282764,NM_001282765	0,0,0,0,0,0,0	CDV3
5_58_peak_33487_lociStitched	chr6	11711692	11736215	5	16951	10895.6	2567.56	782	1	NM_001143948,NM_032744,NM_001100829,NR_125853,NM_002114	0,0,127936,254361,276509	ADTRP,HIVEP1,LOC101928253,TMEM170B
7_58_peak_41196_lociStitched	chr9	137273768	137300448	7	10783	11539.1	3233.62	783	1	NM_002957,NM_001291920,NM_001291921,NR_039816,NR_146518	0,0,0,2451,86526	LINC02247,MIR4669,RXRA
58_peak_19063	chr19	42771777	42775978	58	4202	9250.6	945.225	784	1	NM_001304815,NM_001312656,NM_006494,NM_015125,NM_001301035	0,12462,12462,12839,12991	CIC,ERF
5_58_peak_16191_lociStitched	chr17	38246914	38270339	5	12855	11297.9	3000.74	785	1	NM_001190919,NM_001190918,NM_003250,NM_021724,NM_199334	0,0,0,0,625	NR1D1,THRA
4_58_peak_32763_lociStitched	chr5	156338753	156369480	4	16386	13458.4	5165.21	786	1	NM_001146726,NM_138379,NM_206858,NM_012206,NM_001173393,NM_001308156	0,0,59215,86944,86944,86944	HAVCR1,PPP1R2B,TIMD4
2_58_peak_16989_lociStitched	chr17	72322472	72341984	2	14986	10177.5	1902.42	787	1	NM_153209,NM_001080466,NM_001172810,NM_001353167,NM_023036,NR_148379	0,10572,11450,11450,11450,11450	BTBD17,DNAI2,KIF19
9_58_peak_12196_lociStitched	chr14	91577899	91622866	9	17008	12667.2	4402.27	788	1	NM_001286473,NM_001102366,NM_001102368,NM_001102369,NM_001286470,NM_001286472,NM_024952,NM_001102367,NM_001286471,NR_003709	0,0,0,0,0,0,0,0,0,0	DGLUCY,SNORA11B
16_58_peak_9579_lociStitched	chr12	95163108	95233492	16	19365	15027	6770.94	789	1	NR_030171,NR_036685,NM_020698,NM_001258338,NM_018838	0,0,118771,131612,131612	KRT19P2,MIR492,NDUFA12,TMCC3
4_58_peak_2414_lociStitched	chr1	150579118	150596257	4	10663	9988.61	1734.47	790	1	NM_207045,NM_207046,NM_004436,NM_207042,NM_207047,NM_207043,NM_207044	0,0,0,0,0,0,0	ENSA
2_58_peak_23997_lociStitched	chr20	47150362	47164197	2	12461	9721.85	1484.5	791	1	NM_020820,NR_026958,NM_006420,NR_110624,NR_110625	76596,150982,374078,492803,492803	ARFGEF2,CSE1L-AS1,LINC00494,PREX1
4_58_peak_35691_lociStitched	chr6	159212943	159248772	4	8541	11981.2	3744.13	792	1	NM_003379,NM_001111077,NR_102425,NR_028496,NM_001009991,NM_001242384,NM_001242394,NM_001242395,NM_001318745	0,0,0,13386,27036,27036,27036,27036,27036	EZR,EZR-AS1,OSTCP1,SYTL3
7_58_peak_16961_lociStitched	chr17	66484433	66513481	7	12014	11195.1	2959.99	793	1	NM_001278433,NM_212471,NM_001276289,NM_002734,NM_212472,NM_001276290	0,0,0,0,0,0	PRKAR1A
7_58_peak_32036_lociStitched	chr5	118649550	118703955	7	17111	16675.1	8443.66	794	1	NM_001077654,NM_001286815,NM_001286817,NM_001286814,NM_001286813,NM_014350	0,0,0,0,0,0	TNFAIP8
14_58_peak_32825_lociStitched	chr5	157244527	157298359	14	14752	15762	7531.1	795	1	NM_001195555,NM_001195556,NM_014666,NM_173491,NM_001317824,NM_001317825,NM_017872,NM_001317826	0,0,0,56811,76073,76073,76073,76073	CLINT1,LSM11,THG1L
7_58_peak_26070_lociStitched	chr3	15835496	15859008	7	14112	10719.1	2489.92	796	1	NM_001195098,NM_001349277,NM_001349278,NM_001349280,NM_001349281,NM_001349282,NM_001349283,NR_146111,NR_146112,NM_001349279,NM_015199,NM_001349284,NM_001349285	0,0,0,0,0,0,0,0,0,0,0,0,0	ANKRD28
3_58_peak_31067_lociStitched	chr5	60602292	60629832	3	7703	12704.2	4478	797	1	NM_020928,NR_146624,NR_109908,NM_001048249,NM_174889	0,41537,74386,143991,153429	LINC02057,NDUFAF2,SMIM15,SMIM15-AS1,ZSWIM6
6_58_peak_28738_lociStitched	chr4	14154968	14187450	6	15525	11664.3	3439.84	798	1	NR_033931,NR_121681,NR_126435,NR_049814,NM_148894	13293,222117,284640,525388,525641	BOD1L1,LINC00504,LINC01085,LINC01182,MIR5091
3_58_peak_24990_lociStitched	chr22	24822839	24838712	3	12844	9828.56	1607.93	799	1	NR_103546,NM_001278500,NM_000675,NM_001278499,NR_103543,NR_103544,NR_028484,NM_001278497,NM_001278498,NR_028483	0,0,0,0,0,0,0,0,0,0	ADORA2A,ADORA2A-AS1,SPECC1L-ADORA2A
9_58_peak_14166_lociStitched	chr15	101575621	101613451	9	17245	13433.4	5212.97	800	1	NM_024652,NM_014918,NR_135827,NR_135828,NR_135831	0,102477,116134,116134,116134	CHSY1,LOC101927751,LRRK1
5_58_peak_8952_lociStitched	chr12	46754402	46785717	5	14783	10230.6	2016.69	801	1	NM_001307936,NM_018976,NR_125377,NR_125378,NR_125379,NR_125380,NR_125381	0,0,0,0,0,0,0	LOC100288798,SLC38A2
1_58_peak_30754_lociStitched	chr5	36236280	36243160	1	6881	9473.76	1261.1	802	1	NM_001287340,NM_001085411,NM_001287341,NM_153013,NM_001323273,NM_001323275,NM_001323278,NM_001323279,NM_001161429,NM_145000	0,0,0,0,3861,3861,3861,3861,3861,3861	NADK2,RANBP3L
14_58_peak_35665_lociStitched	chr6	157974890	158030888	14	21776	14094.7	5885.39	803	1	NM_024630,NM_153746,NR_037463,NM_016224,NM_018452	0,0,24659,213315,229600	MIR3692,SNX9,TMEM242,ZDHHC14
3_58_peak_33912_lociStitched	chr6	30574777	30587153	3	9735	9697.83	1498.73	804	1	NM_002714,NR_072994,NM_014046,NM_001254952,NM_001318762,NM_001318763,NM_024909,NR_033823	0,0,0,7466,7466,7466,7466,7466	ATAT1,MRPS18B,PPP1R10
2_58_peak_22774_lociStitched	chr2	227699520	227711104	2	7597	9647.16	1453.79	805	1	NM_001349069,NM_001167608,NM_001349071,NM_001349072,NM_032276	0,0,0,0,0	RHBDD1
5_58_peak_31292_lociStitched	chr5	74333259	74360445	5	13325	12668.7	4482.97	806	1	NR_126375,NM_001164443,NM_016591,NR_134288,NM_015566	0,3677,6536,170160,170597	ANKRD31,FAM169A,GCNT4,LINC01336,LOC441086
3_58_peak_31334_lociStitched	chr5	75378012	75409986	3	8077	13288.4	5109.45	807	1	NM_014979,NM_001297716,NM_006633,NR_149046,NM_001099271	0,0,289094,351218,364700	IQGAP2,LOC441087,POC5,SV2C
2_58_peak_5800_lociStitched	chr11	202655	209778	2	4009	9341.81	1166.04	808	1	NM_001098787,NM_016526,NM_001286134,NM_021932,NR_106801	0,0,0,0,0	BET1L,MIR6743,RIC8A
3_58_peak_31251_lociStitched	chr5	71577520	71604776	3	14251	12458.7	4298.27	809	1	NM_001286748,NM_001286751,NM_015084,NM_001284403,NM_001284404,NM_001284405,NM_024754	0,0,0,11418,11418,11418,11418	MRPS27,PTCD2
11_58_peak_15466_lociStitched	chr17	3574497	3636224	11	20523	14296	6135.66	810	1	NR_037928,NM_001204519,NM_001204520,NM_002561,NM_175080,NM_002208,NM_031965	0,0,0,0,0,0,0	HASPIN,ITGAE,P2RX5,P2RX5-TAX1BP3
12_58_peak_30640_lociStitched	chr5	26871604	26921879	12	12026	15580.2	7425.62	811	1	NM_016279,NR_038848,NR_134265,NR_136209,NR_147006	0,550520,1364617,1569216,1680840	CDH9,LINC02103,LINC02211,LINC02228,PURPL
6_58_peak_17998_lociStitched	chr19	261609	302065	6	11370	13055.2	4907.31	812	1	NM_177543,NM_003712,NM_177526,NM_001346105,NM_017550	0,0,0,3510,3510	MIER2,PLPP2
16_58_peak_27990_lociStitched	chr3	169842869	169899922	16	23422	13350.4	5208.94	813	1	NM_001308116,NM_024947,NM_014373,NM_002740,NM_003262	0,0,39687,40298,126709	GPR160,PHC3,PRKCI,SEC62
10_58_peak_31722_lociStitched	chr5	100130234	100194022	10	19598	18275.3	10148.7	814	1	NM_005668,NR_031686,NM_175052,NM_198507,NR_027503	0,0,26993,207791,406277	FAM174A,LOC100133050,MIR548P,ST8SIA4
2_58_peak_40899_lociStitched	chr9	126099148	126106072	2	6201	9373.02	1255.32	815	1	NM_173689,NR_104603,NM_001352964,NM_001352965,NM_020946	12374,24986,35861,35861,35861	CRB2,DENND1A
58_peak_39886	chr9	35656815	35660301	58	3487	8835.27	720.556	816	1	NR_003051,NM_001195200,NM_001195201,NM_001195217,NM_174923,NM_032818	0,0,0,0,0,0	ARHGEF39,CCDC107,RMRP
7_58_peak_22260_lociStitched	chr2	188703387	188755070	7	18295	13680.5	5566.26	817	1	NR_126396,NM_001329239,NM_001329240,NM_001329241,NM_006287,NM_001032281,NM_001318941	145253,284156,284156,284156,284156,284156,284156	LINC01090,TFPI
58_peak_41569	chrX	48789717	48801945	58	12229	8811.5	709.224	818	1	NM_001136157,NM_001136158,NM_017602,NM_001136159,NM_006875	0,0,0,0,13305	OTUD5,PIM2
6_58_peak_30763_lociStitched	chr5	36871140	36909603	6	10711	13596.7	5507.9	819	1	NR_046262,NM_015384,NM_133433,NM_001166695,NM_001289939,NM_001289940,NM_004172	0,0,0,182705,182705,182705,182705	NIPBL,NIPBL-DT,SLC1A3
58_peak_2762	chr1	160707841	160724658	58	16818	9856.44	1775.88	820	1	NM_001282588,NM_001282589,NM_001282590,NM_001282591,NM_001282592,NM_001282593,NM_001282594,NM_001282595,NM_001282596,NM_021181	0,0,0,0,0,0,0,0,0,0	SLAMF7
3_58_peak_18092_lociStitched	chr19	1923083	1943775	3	4709	10722.6	2644.44	821	1	NM_001329539,NM_001329540,NM_079834,NM_001319,NR_033400	0,0,0,0,8751	CSNK1G2,CSNK1G2-AS1,SCAMP4
5_58_peak_6487_lociStitched	chr11	57434068	57449107	5	6296	10393.5	2316.01	822	1	NM_015457,NM_001142597,NM_006831,NM_145008,NM_001317078,NM_153450	0,4732,4732,16652,22074,22074	CLP1,MED19,YPEL4,ZDHHC5
1_58_peak_40616_lociStitched	chr9	102581103	102584941	1	3839	9063.44	994.042	823	1	NR_109802,NM_173199,NM_006981,NM_173200,NR_038853	0,0,0,0,63659	LOC101928438,NR4A3,STX17-AS1
1_58_peak_32237_lociStitched	chr5	132296740	132300127	1	3388	8760.48	692.303	824	1	NM_014423,NM_001300816,NM_001300817,NM_001300818,NM_001300819,NM_001300822,NM_001308127,NM_001308128,NM_001308129,NM_001308130,NM_017665,NR_125337,NR_131766,NR_131767	0,32550,32550,32550,32550,32550,32550,32550,32550,32550,32550,32550,32550,32550	AFF4,ZCCHC10
9_58_peak_17140_lociStitched	chr17	75079435	75113756	9	22327	11628	3562.52	825	1	NR_027058,NM_001204408,NM_001204410,NR_003013,NR_106997	0,0,0,0,0	MIR6516,SCARNA16,SEC14L1,SNHG20
5_58_peak_29717_lociStitched	chr4	113186731	113212069	5	14334	10925.7	2870.8	826	1	NM_001128426,NM_018569,NR_136622,NM_052864,NM_001102406,NM_001253884,NM_025144	0,0,0,0,6430,6430,6430	ALPK1,AP1AR,TIFA
7_58_peak_13703_lociStitched	chr15	75491139	75513561	7	14010	11271.5	3239.98	827	1	NM_015492,NM_001321990,NM_001164404,NM_001145224,NM_001284377,NM_001284378,NM_001321845,NM_001321846,NM_001321847,NM_017828,NR_104313,NR_104312	0,5533,37338,61621,114776,114776,114776,114776,114776,114776,114776,114776	C15orf39,COMMD4,GOLGA6C,GOLGA6D,LOC105376731
11_58_peak_10256_lociStitched	chr12	124923339	124981177	11	13701	13210.2	5188.07	828	1	NM_001077261,NM_001206654,NM_006312,NR_106940,NM_001204299,NM_001347902,NM_181709	0,0,0,101552,122770,122770,122770	MIR6880,NCOR2,RFLNA,ZNF664-RFLNA
6_58_peak_8364_lociStitched	chr12	4639211	4678890	6	16326	12383.8	4372.63	829	1	NM_001304811,NM_001346153,NM_001346155,NM_001346156,NM_001346157,NM_001352962,NM_020374,NR_144379,NR_144380,NR_144382,NM_001130862,NM_006479	0,0,0,0,0,0,0,0,0,0,0,0	C12orf4,RAD51AP1
5_58_peak_37391_lociStitched	chr7	128145683	128183864	5	12445	11591.8	3581.38	830	1	NM_018396,NM_001098786,NM_013332,NM_001304521,NM_000883,NM_001102605,NM_001142576,NM_183243	2706,47212,47212,95643,95648,95648,95648,95648	HILPDA,IMPDH1,METTL2B
10_58_peak_22836_lociStitched	chr2	231263829	231315421	10	15554	13238.5	5231.43	831	1	NM_001308162,NM_001308163,NM_001352892,NM_001352893,NM_001352894,NM_138402,NR_148198,NM_001206702,NM_001206703,NM_001206701,NM_003113,NM_001080391,NM_001206704	0,0,0,0,0,0,0,0,0,0,0,0,0	SP100,SP140L
16_58_peak_2181_lociStitched	chr1	118390368	118456417	16	20378	14517.6	6519.04	832	1	NM_017686,NM_001135589,NM_006784,NM_206996,NM_017709	0,0,15955,39801,219358	FAM46C,GDAP2,SPAG17,WDR3
3_58_peak_21558_lociStitched	chr2	137134308	137152548	3	10551	10090.4	2108.54	833	1	NM_001348056,NM_001348059,NM_003467,NM_001348060,NM_001008540	258584,258584,258584,259093,260504	CXCR4
58_peak_14062	chr15	93424547	93431224	58	6678	9420.58	1439.56	834	1	NR_037600,NR_037601,NR_037602,NM_001042572,NM_001271	0,0,0,12327,12327	CHD2,LINC01578
5_58_peak_38883_lociStitched	chr8	102195161	102219757	5	12837	10524.6	2553.06	835	1	NM_001042510,NM_001267708,NM_016096,NM_001267709,NR_033962	0,0,0,0,106683	FLJ42969,ZNF706
4_58_peak_24004_lociStitched	chr20	47528323	47551238	4	13858	10563.8	2596.27	836	1	NM_006420,NM_020820,NR_110624,NR_110625,NM_001256135,NM_001316,NR_045796	0,83904,105762,105762,111545,111545,111545	ARFGEF2,CSE1L,CSE1L-AS1,PREX1
58_peak_21033	chr2	99068599	99085708	58	17110	9957.44	1994.91	837	1	NM_001351424,NM_001566,NM_001134224,NM_001134225,NM_001351425,NM_004027,NM_001351426,NM_001351427,NM_001351428,NM_001351429	0,0,0,0,0,0,0,0,0,0	INPP4A
7_58_peak_22308_lociStitched	chr2	191309119	191346020	7	16038	11609.1	3653.2	838	1	NM_017694,NM_001142645,NR_136298,NM_001128928,NM_002194	0,25599,25599,72729,72729	INPP1,MFSD6,NEMP2
4_58_peak_39861_lociStitched	chr9	35050846	35073580	4	9544	11512.5	3562.42	839	1	NM_001354928,NM_001354927,NM_007126,NM_004629,NM_001040411,NM_001040412,NM_001040410,NM_203299,NM_001287391	0,0,0,255,4859,4859,4859,4859,4859	C9orf131,FANCG,VCP
3_58_peak_22468_lociStitched	chr2	201713011	201730030	3	5487	9813.16	1868.69	840	1	NM_001162407,NM_004071,NR_027855,NR_027856,NM_032472,NM_130906	0,0,0,0,5649,5649	CLK1,PPIL3
3_58_peak_9832_lociStitched	chr12	106693375	106707243	3	9316	9592.5	1654.45	841	1	NM_001286262,NM_152772,NM_018082,NM_001160708,NM_006825	0,0,44193,44617,51663	CKAP4,POLR3B,TCP11L2
58_peak_36121	chr7	26191293	26201487	58	10195	9218.43	1282.41	842	1	NM_004289,NM_002137,NM_031243,NM_007276,NM_016587	0,28069,28069,39344,39837	CBX3,HNRNPA2B1,NFE2L3
6_58_peak_26662_lociStitched	chr3	50264386	50298358	6	14799	11367	3431.17	843	1	NM_001282619,NM_001282620,NR_106714,NM_001282617,NM_001282618,NM_002070,NM_001166425	0,0,0,0,0,0,0	GNAI2,MIR5787
1_58_peak_40185_lociStitched	chr9	74976974	74981287	1	4314	8848.98	915.219	844	1	NM_001278243,NM_001278244,NM_001278245,NM_001102420,NM_001102421,NM_006007	0,0,0,0,0,0	ZFAND5
4_58_peak_184_lociStitched	chr1	9464592	9489644	4	12775	10840	2911.04	845	1	NR_104623,NR_104622,NM_025106,NM_032315,NM_004285,NM_001282587	0,0,35003,109884,133199,133199	H6PD,LOC100506022,SLC25A33,SPSB1
1_58_peak_6721_lociStitched	chr11	65655207	65662005	1	6799	9289.47	1363	846	1	NM_004214,NM_198897,NM_006848,NM_001300844,NM_001300855,NM_001300856,NM_001300857,NM_005438,NR_125339	0,0,0,0,0,0,0,0,0	CCDC85B,FIBP,FOSL1
58_peak_30839	chr5	43035958	43043706	58	7749	9469.61	1544.95	847	1	NR_104651,NM_001014279,NR_015447,NR_104650,NR_034086,NR_104649,NR_034085	0,0,0,16214,17046,17046,17046	ANXA2R,LOC153684,LOC648987
2_58_peak_40724_lociStitched	chr9	113012989	113022502	2	8880	9658.55	1737.07	848	1	NM_001244938,NM_003329,NM_001012993,NM_001003936,NM_001286946	0,0,42577,43365,43365	C9orf152,TXN,TXNDC8
58_peak_6845	chr11	67167837	67177911	58	10075	9843.31	1922.12	849	1	NM_001008709,NM_002708,NM_206873,NM_001256508,NM_198517,NR_046266	0,0,0,0,0,0	PPP1CA,TBC1D10C
3_58_peak_41032_lociStitched	chr9	131444677	131457310	3	9315	10053.3	2136.24	850	1	NM_001122821,NM_001248000,NM_003011,NM_001248001,NM_001317926,NM_013355	0,0,0,0,7473,7473	PKN3,SET
58_peak_19419	chr19	56164891	56167776	58	2886	8549.41	636.431	851	1	NM_001012478,NM_007279,NM_013301,NM_016535,NM_207115,NM_016202,NM_001163423	0,0,366,7903,10056,10056,10056	CCDC106,U2AF2,ZNF580,ZNF581
7_58_peak_28425_lociStitched	chr3	192599019	192636661	7	18840	11066.7	3161.93	852	1	NM_178496,NM_004113,NM_020386,NR_026877,NM_198505	0,153632,322256,322907,355917	ATP13A5,FGF12,HRASLS,MB21D2,MGC2889
2_58_peak_22694_lociStitched	chr2	219260234	219271797	2	9060	9367.19	1469.66	853	1	NM_000578,NM_001206878,NM_021198,NM_182642,NR_029500	0,0,0,0,0	CTDSP1,MIR26B,SLC11A1
2_58_peak_36219_lociStitched	chr7	32927874	32933377	2	4555	8713.45	816.645	854	1	NM_015483,NR_003500,NR_132360,NM_001284341,NM_007270	0,23050,49519,63639,63639	DPY19L1P2,FKBP9,KBTBD2,RP9P
15_58_peak_35450_lociStitched	chr6	144605324	144686458	15	19354	16234.9	8348.69	855	1	NM_007124,NR_132778,NM_003764,NM_031287,NM_001080951,NM_001080955,NM_001289037,NM_001289038,NM_001289039,NM_001289040,NM_001289042,NM_001289043,NM_001289044	0,40333,92249,188571,219589,219589,219589,219589,219589,219589,219589,219589,219589	PLAGL1,SF3B5,SNORA98,STX11,UTRN
58_peak_19219	chr19	47759323	47767375	58	8053	9310.53	1429.23	856	1	NM_015603,NR_037675,NM_178511,NM_001127240,NM_001127241,NM_001127242	0,10284,10767,23301,23301,23301	BBC3,CCDC9,INAFM1
10_58_peak_38795_lociStitched	chr8	98634154	98684903	10	19323	12834.4	4958.18	857	1	NM_178812,NM_018407,NR_125390,NM_001317748,NM_002380,NM_030583	0,102906,175430,196346,196346,196346	LAPTM4B,LOC101927066,MATN2,MTDH
6_58_peak_28144_lociStitched	chr3	176886647	176920614	6	14106	11022.3	3155.53	858	1	NM_001321193,NM_001321195,NM_001321194,NM_024665,NR_047465	0,0,0,0,91616	LINC00501,TBL1XR1
1_58_peak_41850_lociStitched	chrX	102939259	102943273	1	4015	8507.67	645.451	859	1	NM_001142418,NM_001142423,NM_001142424,NM_001142425,NM_001142426,NM_001142429,NM_001142430,NM_012286,NM_001142419,NM_001142420,NM_001142421,NM_001142422,NM_001142427,NM_001142428,NM_001142431,NM_001142432,NR_038978	0,0,0,0,0,0,0,0,0,0,0,0,0,0,0,0,0	MORF4L2,MORF4L2-AS1
13_58_peak_8795_lociStitched	chr12	31713089	31757482	13	16332	11999.4	4137.43	860	1	NM_001308339,NM_144973,NR_046909,NM_001135864,NM_173802	0,0,0,42612,54639	DENND5B,DENND5B-AS1,ETFBKMT
5_58_peak_5536_lociStitched	chr10	112100195	112122330	5	8650	10401.2	2549.95	861	1	NM_005871,NM_130439,NM_001008541,NM_005962,NM_004419	35489,53073,53073,53073,135295	DUSP5,MXI1,SMNDC1
4_58_peak_2532_lociStitched	chr1	154296633	154325739	4	7815	11144.7	3294.8	862	1	NM_080429,NM_001005855,NM_020452,NM_001018837,NM_006118	0,0,0,48279,48279	AQP10,ATP8B2,HAX1
8_58_peak_35676_lociStitched	chr6	158652435	158712495	8	15881	13723.7	5891.89	863	1	NM_001007466,NM_020245,NR_145798,NM_207118,NM_032861,NR_073096	21197,21197,31519,32060,63124,63124	GTF2H5,SERAC1,SNORA116,TULP4
1_58_peak_25612_lociStitched	chr22	44418709	44427039	1	8331	8693.19	865.487	864	1	NM_001003828,NM_013327,NM_001243386,NM_015380,NM_001243385	0,0,0,26298,37958	PARVB,SAMM50
6_58_peak_2644_lociStitched	chr1	156116248	156143349	6	18836	10867.5	3040.73	865	1	NM_001193301,NM_001193300,NM_022367,NM_001193302,NM_001282626,NM_170707,NM_170708,NM_001257374	0,0,0,0,6369,6369,6369,6369	LMNA,SEMA4A
10_58_peak_1707_lociStitched	chr1	90115475	90185802	10	17038	14726.5	6920.18	866	1	NM_032270,NR_033981,NM_001134476,NM_015350,NM_001134479	0,17023,52056,52056,100771	LRRC8B,LRRC8C,LRRC8C-DT,LRRC8D
3_58_peak_32964_lociStitched	chr5	172260350	172277441	3	9688	10476.8	2681.58	867	1	NM_001031711,NM_004417,NM_001287812,NR_026683,NR_026682	0,62148,70786,104345,104345	DUSP1,ERGIC1,LOC100268168,LOC101928093
7_58_peak_41009_lociStitched	chr9	130725283	130746641	7	11928	11054.9	3263.5	868	1	NM_001035254,NM_203305,NM_003863,NM_001135219,NM_173492	0,12291,24521,32208,35514	DPM2,FAM102A,PIP5KL1
5_58_peak_24874_lociStitched	chr22	23025841	23065837	5	17762	12238.8	4451.55	869	1	NM_001282879,NM_199127,NR_024591,NR_030755,NR_027426	35474,35474,38830,99433,116838	GGTLC2,LL22NC03-63E9.3,MIR650,POM121L1P
58_peak_30835	chr5	42990693	42995775	58	5083	8790.34	1006.74	870	1	NR_104643,NR_034086,NR_104649,NR_104650,NR_104651	0,19056,19056,19056,19056	FLJ32255,LOC648987
6_58_peak_4980_lociStitched	chr10	73647670	73674881	6	12002	10557.9	2775.52	871	1	NM_001042465,NM_001042466,NM_002778,NM_004273,NM_022124,NM_001171933,NM_001171934,NM_001171935,NM_001171936	36539,36539,36539,49239,71967,71967,71967,71967,71967	CDH23,CHST3,PSAP
9_58_peak_29186_lociStitched	chr4	68415324	68455739	9	20957	11837.6	4057.67	872	1	NM_001317769,NM_012108,NM_001812,NM_018227,NR_015439	0,0,4069,25740,111257	CENPC,STAP1,UBA6,UBA6-AS1
5_58_peak_42182_lociStitched	chrX	148569664	148587665	5	8313	9680.94	1906.31	873	1	NM_000202,NM_001166550,NM_006123,NR_104128,NR_027455	0,0,0,0,21467	IDS,LINC00893
1_58_peak_30624_lociStitched	chr5	19269517	19273081	1	3565	8606.7	850.727	874	1	NM_001291957,NM_001167667,NM_001349559,NM_001349560,NM_001349561,NM_001349563,NM_004934,NM_001291956,NM_001349556,NM_001349558,NM_001349562	198324,198324,198324,198324,198324,198324,198324,198324,198324,198324,198324	CDH18
4_58_peak_5873_lociStitched	chr11	3802433	3819784	4	6061	10153.8	2403.11	875	1	NM_016320,NM_139132,NM_005387,NM_139131,NM_001256235,NM_001145438,NM_001256236,NM_001256237,NM_001283038,NM_001283039,NM_001283040,NM_001346397,NM_001346398,NM_001346399,NM_001346400,NM_001346401,NM_001346402,NR_027017,NR_045923,NR_045925,NR_045926,NR_045927,NR_104270,NR_104271,NR_144427	0,0,0,0,0,0,0,0,0,0,0,0,0,0,0,0,0,0,0,0,0,0,0,0,0	NUP98,PGAP2
7_58_peak_29240_lociStitched	chr4	73920172	73966102	7	11858	12846.6	5102.82	876	1	NM_001297732,NM_001297733,NM_001300729,NM_173827,NM_001286771,NM_015574,NM_032217,NM_198889	0,0,0,0,0,0,0,0	ANKRD17,COX18
1_58_peak_3984_lociStitched	chr1	245132112	245135748	1	3637	8415.52	675.205	877	1	NR_111907,NM_032328,NM_001290327,NM_001143943,NR_026587	0,0,0,0,0	EFCAB2,LOC101928068
1_58_peak_5973_lociStitched	chr11	9480155	9484642	1	4488	8672.92	934.642	878	1	NR_036539,NM_001282656,NM_001282657,NM_003442,NM_006391	0,0,0,0,10482	IPO7,LOC644656,ZNF143
10_58_peak_11326_lociStitched	chr14	35434129	35487182	10	8283	12685	4949.84	879	1	NM_001146282,NM_003136,NR_002937,NM_001079519,NM_001289022,NM_173607	0,0,24428,26931,28268,28268	FAM177A1,IGBP1P1,SRP54
58_peak_26600	chr3	49054974	49061022	58	6049	8594.21	866.074	880	1	NM_001009996,NM_001276405,NM_018114,NR_029948,NM_199074,NR_029690,NM_199073,NM_199069,NM_199070	0,0,0,0,0,0,0,0,0	DALRD3,MIR191,MIR425,NDUFAF3
8_58_peak_803_lociStitched	chr1	32764315	32817767	8	14558	13304.2	5580.39	881	1	NM_004964,NM_023009,NR_052852,NM_001167676,NM_052841	0,0,0,9104,10095	FAM229A,HDAC1,MARCKSL1,TSSK3
15_58_peak_9996_lociStitched	chr12	116560680	116650780	15	15122	19975.2	12253.6	882	1	NM_015335,NR_030351,NR_039683,NR_027345,NR_027346	0,0,215277,320447,320460	LINC00173,MED13L,MIR4472-2,MIR620
6_58_peak_25255_lociStitched	chr22	36628613	36657977	6	15543	10870.6	3150.76	883	1	NM_030882,NM_145637,NM_001136540,NM_001136541,NM_003661,NM_145343	0,0,0,0,0,0	APOL1,APOL2
3_58_peak_18621_lociStitched	chr19	16427307	16454074	3	7572	12149.5	4435.29	884	1	NM_016270,NM_001258374,NR_047665,NM_001258375,NM_021235,NR_047666	0,11981,11981,18315,18315,18315	EPS15L1,KLF2
7_58_peak_20402_lociStitched	chr2	61720631	61766794	7	8351	12002.4	4288.54	885	1	NM_003400,NM_014709,NR_003707,NM_001201543,NM_032180,NR_037710	0,22783,76120,285189,285189,285189	FAM161A,SNORA70B,USP34,XPO1
15_58_peak_12402_lociStitched	chr14	103314460	103384350	15	16828	13915.1	6213.22	886	1	NM_001199427,NM_003300,NM_145725,NM_145726,NM_030943	0,0,0,0,4643	AMN,TRAF3
7_58_peak_19701_lociStitched	chr2	20328160	20366672	7	15382	11665.3	3966.74	887	1	NM_002997,NM_001006946,NM_014713,NM_001282790,NM_001282791,NM_001352917,NM_001352919,NM_001352923,NM_001352928,NM_001282752,NM_001352927,NM_001352929,NM_001352930,NM_015317,NM_001352918,NM_001352926,NM_001352920,NM_001352925	33886,33886,76372,81780,81780,81780,81780,81780,81780,81780,81780,81780,81780,81780,81780,81780,81780,81780	LAPTM4A,PUM2,SDC1
58_peak_3813	chr1	228269680	228278106	58	8427	8596.21	902.425	888	1	NM_001024226,NM_001658,NM_001024227,NM_001024228,NR_037415	0,0,0,0,6858	ARF1,MIR3620
6_58_peak_4126_lociStitched	chr10	6791338	6823929	6	13330	11260.2	3568.71	889	1	NR_108074,NR_038291,NR_138480,NR_120634,NR_039659	0,0,10438,109596,114256	LINC00706,LINC00707,LINP1,LOC101928150,MIR4454
6_58_peak_26764_lociStitched	chr3	53133135	53166752	6	12377	11261.7	3576.85	890	1	NM_052859,NM_001354679,NM_001354680,NM_006254,NM_212539	0,28471,28471,28471,28471	PRKCD,RFT1
1_58_peak_11439_lociStitched	chr14	50358675	50366902	1	8228	8610.38	930.474	891	1	NM_001663,NR_145670,NM_001301732,NM_004713,NR_106724	0,38044,38755,38755,66215	ARF6,MIR6076,NEMF,RN7SL3
6_58_peak_25439_lociStitched	chr22	40433008	40474063	6	13787	11696.6	4019.28	892	1	NM_001024843,NR_039988,NM_138435,NM_004810,NM_001291824,NM_001291826,NM_001291828,NM_001291825	0,428,6966,63663,63663,63663,63663,63663	FAM83F,GRAP2,LOC100130899,TNRC6B
8_58_peak_1997_lociStitched	chr1	111411276	111448579	8	20875	11209.6	3554.98	893	1	NM_001040033,NM_000560,NM_001320638,NM_001006945,NM_018372	0,0,0,41233,41233	CD53,LRIF1
4_58_peak_39937_lociStitched	chr9	36988852	37006873	4	13777	10663	3014.91	894	1	NM_001280547,NM_001280548,NM_001280549,NM_001280550,NM_001280551,NM_001280552,NM_001280553,NM_001280554,NM_001280555,NM_001280556,NM_016734,NR_103999,NR_104000	0,0,0,0,0,0,0,0,0,0,0,0,0	PAX5
3_58_peak_7287_lociStitched	chr11	78126054	78150620	3	11332	11722.9	4080.41	895	1	NM_080491,NR_120564,NM_001243251,NM_024678,NM_012296	0,0,0,0,73129	GAB2,LOC101928865,NARS2
11_58_peak_30351_lociStitched	chr4	185537162	185578226	11	16746	11957.8	4319.93	896	1	NR_131967,NR_131965,NR_131966,NM_001354777,NM_001354778,NM_001354779,NM_001354780,NM_001354781,NM_001354782,NM_001354783,NM_001354784,NM_004346,NM_032991,NM_001300767,NM_001300768,NM_001345891,NM_001345892,NM_001345893,NM_001345894,NM_001345895,NM_001345896,NM_001345897,NM_001345898,NM_001345899,NM_001345900,NM_001345901,NM_152683,NR_144312,NR_144313,NR_144314	0,0,0,0,0,0,0,0,0,0,0,0,0,0,0,0,0,0,0,0,0,0,0,0,0,0,0,0,0,0	CASP3,LINC02365,PRIMPOL
6_58_peak_3092_lociStitched	chr1	179837168	179865281	6	10245	10840.4	3218.94	897	1	NM_001199260,NM_001349934,NM_001349935,NM_001349936,NM_001349937,NM_145034,NM_001349933,NM_001349931,NM_022347,NM_001267578,NM_015602	0,0,0,0,0,0,0,0,0,0,0	TOR1AIP1,TOR1AIP2
6_58_peak_33191_lociStitched	chr6	209568	236601	6	13936	10667.2	3046.62	898	1	NR_126020,NM_001286555,NM_020185,NR_104473,NR_104474,NR_104475	4085,55456,55456,55456,55456,55456	DUSP22,LOC285766
5_58_peak_42103_lociStitched	chrX	135775851	135810623	5	11748	11040.1	3421.56	899	1	NM_001306177,NM_004840,NM_000074,NR_038461,NR_038462	0,0,33303,51264,51264	ARHGEF6,CD40LG,LINC00892
6_58_peak_41674_lociStitched	chrX	64887234	64927576	6	20470	9706.29	2105.85	900	1	NM_002444,NR_033742,NM_001170649,NM_001170650,NM_031206	0,114934,132549,132549,132549	FRMD8P1,LAS1L,MSN
1_58_peak_18869_lociStitched	chr19	36388995	36392088	1	3094	8189.34	601.898	901	1	NM_001321831,NM_139239,NM_001007469,NM_014266,NM_001173514,NM_001173515,NM_003332,NM_198125,NR_033390	0,0,1294,1294,3215,3215,3215,3215,3215	HCST,NFKBID,TYROBP
3_58_peak_35350_lociStitched	chr6	139452522	139468202	3	7753	9389.18	1807.9	902	1	NM_016217,NM_021243,NM_153235,NM_001128617,NM_001286611,NM_001286612,NM_031922	0,88084,92997,143125,143125,143125,143125	ABRACL,HECA,REPS1,TXLNB
4_58_peak_13254_lociStitched	chr15	60860270	60885610	4	9427	11798.3	4229.25	903	1	NR_120341,NR_120342,NM_134262,NM_002943,NM_134260,NM_134261	0,0,0,0,0,0	RORA,RORA-AS1
10_58_peak_34267_lociStitched	chr6	38641290	38669335	10	18698	10390.7	2832.55	904	1	NM_006708,NM_001206927,NM_001099272,NM_052893,NM_001172418,NM_152733	0,13782,33367,33367,77448,77448	BTBD9,DNAH8,GLO1
3_58_peak_41011_lociStitched	chr9	130828397	130841508	3	8521	9668.05	2117.43	905	1	NM_197956,NM_001330988,NM_001006641,NM_001006642,NM_001265614	0,0,0,12235,12235	NAIF1,SLC25A25
58_peak_12989	chr15	50643903	50648438	58	4536	8328.98	784.101	906	1	NM_005254,NM_016654,NM_001320910,NM_001320915,NM_002041,NM_016655,NM_181427,NR_026891,NR_024490	0,0,0,0,0,0,0,0,0	GABPB1,GABPB1-AS1,GABPB1-IT1
3_58_peak_37118_lociStitched	chr7	106807694	106815116	3	6254	8490.03	950.016	907	1	NM_001244262,NM_012257,NM_002736,NM_006348,NM_181733	0,0,5439,27073,27073	COG5,HBP1,PRKAR2B
5_58_peak_35297_lociStitched	chr6	137518284	137541355	5	16429	9987.44	2447.83	908	1	NM_000416,NM_052962,NM_181309,NM_181310,NM_001278723,NM_001278724,NM_014432	0,23500,23500,23500,151968,151968,151968	IFNGR1,IL20RA,IL22RA2
4_58_peak_18558_lociStitched	chr19	14516368	14530737	4	9335	9913.17	2380.94	909	1	NM_001025160,NM_001784,NM_078481,NM_005804,NR_046366	0,0,0,0,0	ADGRE5,DDX39A
4_58_peak_22827_lociStitched	chr2	230988917	231025483	4	14936	11543.9	4014.95	910	1	NM_004509,NM_080424,NM_004510,NM_001185015,NM_152527	8162,8162,15706,15706,55203	SLC16A14,SP110
58_peak_5827	chr11	808175	812357	58	4183	8246.07	718.049	911	1	NM_001004,NR_002585,NM_145886,NM_145887,NM_020376	0,0,2926,2926,6544	PIDD1,PNPLA2,RPLP2,SNORA52
3_58_peak_33785_lociStitched	chr6	26155860	26176610	3	10089	9796.08	2272.12	912	1	NM_005321,NM_021063,NM_138720,NM_003523,NM_003539	0,0,0,7414,12328	HIST1H1E,HIST1H2BD,HIST1H2BE,HIST1H4D
3_58_peak_11167_lociStitched	chr14	23055836	23069437	3	8056	9258.2	1736.85	913	1	NM_001344,NM_022060,NR_146543,NM_001348233,NR_148361	0,0,29881,33034,103889	ABHD4,DAD1,LINC02332,LOC105370401,OR6J1
4_58_peak_21535_lociStitched	chr2	136809270	136829336	4	11241	9996.88	2484.17	914	1	NM_001008540,NM_001348060,NM_001348056,NM_001348059,NM_003467	42583,42583,42583,42583,42583	CXCR4
3_58_peak_31034_lociStitched	chr5	58418551	58440016	3	6559	10940.7	3430.11	915	1	NM_001197220,NM_001197219,NM_006203,NM_001197218,NM_001104631,NM_001165899,NM_001349242,NM_001349241,NM_001349243	0,0,0,0,0,0,0,0,0	PDE4D
58_peak_18104	chr19	2091788	2099266	58	7479	8859.19	1352.77	916	1	NM_130807,NM_001031735,NM_001039846,NM_001261826,NM_003938	0,0,0,1721,1721	AP3D1,IZUMO4,MOB3A
1_58_peak_5804_lociStitched	chr11	266695	273220	1	6526	8707.61	1206.47	917	1	NM_001276700,NM_138329,NM_002817,NM_175932,NM_025092	5350,5350,13712,13712,15918	NLRP6,PGGHG,PSMD13
3_58_peak_6573_lociStitched	chr11	62479172	62496757	3	9761	10449	2954.28	918	1	NR_037946,NM_001079559,NM_001318812,NM_001318813,NM_001318814,NM_001318815,NM_001318816,NM_173810	0,0,0,0,0,0,0,0	HNRNPUL2,HNRNPUL2-BSCL2,TTC9C
7_58_peak_19778_lociStitched	chr2	25624454	25654853	7	14315	10794.7	3304.37	919	1	NM_001256308,NM_001256303,NM_001320932,NM_001320933,NM_001320934,NM_001320935,NM_001351381,NM_001351382,NM_001351383,NM_001351384,NM_001351385,NM_001351386,NM_001351387,NM_001351388,NM_001351390,NM_001351392,NM_001351393,NM_001351394,NM_001351395,NM_021907,NM_033147,NM_033148,NM_183360,NM_183361,NR_147180,NM_001256304,NM_001351391,NM_001320936,NM_001351389	0,0,0,0,0,0,0,0,0,0,0,0,0,0,0,0,0,0,0,0,0,0,0,0,0,0,0,0,0	DTNB
58_peak_27469	chr3	129027748	129039016	58	11269	8899.47	1409.63	920	1	NM_006026,NR_026991,NM_020187,NM_001006109,NM_016128	0,0,3614,3614,31133	COPG1,H1FX,H1FX-AS1,HMCES
1_58_peak_4921_lociStitched	chr10	70845867	70854597	1	8731	8526.59	1038.87	921	1	NM_001321053,NM_001321054,NM_002727,NM_001035260,NM_001318944,NM_001318945,NM_001318946,NM_004896	0,0,0,29312,29312,29312,29312,29312	SRGN,VPS26A
1_58_peak_4053_lociStitched	chr10	3824151	3828450	1	4300	8026.66	539.954	922	1	NM_001160124,NM_001160125,NM_001300,NR_027653,NR_131187	0,0,0,0,31197	KLF6,LOC105376360
4_58_peak_5279_lociStitched	chr10	97514967	97547672	4	15832	11188.4	3702.21	923	1	NM_001098175,NR_038444,NM_001164178,NM_001164181,NM_001312654,NM_001320916,NM_001164179,NM_001164182,NM_001164183,NM_001776	0,0,0,0,0,0,0,0,0,0	ENTPD1,ENTPD1-AS1
2_58_peak_40797_lociStitched	chr9	117369207	117382147	2	10556	9514.78	2036.76	924	1	NM_001330760,NM_153045,NM_004888,NM_001354645,NM_001199233,NR_133056,NR_144867	0,0,8056,36437,46567,46567,46567	ATP6V1G1,TEX48,TEX53,TMEM268
1_58_peak_239_lociStitched	chr1	11967915	11970378	1	2464	7881.11	427.33	925	1	NM_138346,NM_000302,NM_001316320,NM_002521,NM_006172	9267,24346,24346,48924,60076	KIAA2013,NPPA,NPPB,PLOD1
58_peak_40995	chr9	130544857	130549809	58	4953	8421.37	969.602	926	1	NR_039767,NR_036055,NM_001261,NM_170600,NM_001252334,NM_005489	0,0,0,3810,11210,11210	CDK9,MIR2861,MIR3960,SH2D3C
5_58_peak_20479_lociStitched	chr2	64859740	64885558	5	14429	10492.4	3049.11	927	1	NM_014755,NR_034023,NM_001002243,NM_017657,NM_203437	0,16125,39603,39603,39603	AFTPH,LINC02579,SERTAD2
8_58_peak_39393_lociStitched	chr8	145002159	145027530	8	12646	10049.5	2615.75	928	1	NM_201384,NM_201383,NM_201382,NM_201381,NM_201380,NM_201379,NM_201378,NM_000445,NR_030383	0,0,0,0,0,0,0,0,0	MIR661,PLEC
4_58_peak_33231_lociStitched	chr6	2219141	2247571	4	11547	10180.8	2760.55	929	1	NM_001500,NR_046229,NM_001253846,NR_131168,NR_149118,NR_149119	0,0,42917,374576,387163,387163	GMDS,GMDS-DT,LINC01600,LINC02521
8_58_peak_26810_lociStitched	chr3	57562863	57585535	8	8057	9594.79	2190.12	930	1	NM_001322176,NM_001660,NR_132369,NR_132370,NM_001322177,NM_177966	0,0,0,0,13590,13590	ARF4,ARF4-AS1,PDE12
1_58_peak_6858_lociStitched	chr11	67271991	67276974	1	4984	8466.62	1062.38	931	1	NM_001130848,NM_004910,NM_001271849,NR_073484,NM_005851	0,0,0,0,0	CDK2AP2,PITPNM1
4_58_peak_38917_lociStitched	chr8	103818254	103839106	4	10248	10073.6	2677.4	932	1	NR_149020,NM_001301668,NM_015878,NM_148174,NR_126338,NR_126339	0,0,0,0,37393,37393	AZIN1,AZIN1-AS1,GASAL1
7_58_peak_39696_lociStitched	chr9	20413548	20448954	7	19311	12887.8	5495.01	933	1	NM_001286691,NM_004529,NR_039684,NR_039685,NM_017794	0,0,2313,53309,209354	FOCAD,MIR4473,MIR4474,MLLT3
3_58_peak_14374_lociStitched	chr16	4554839	4579479	3	14013	9589.89	2207.74	934	1	NM_001127206,NM_001127204,NM_001286267,NM_001286268,NM_001286269,NM_001286271,NM_002134,NM_001286270,NM_001127205,NM_001199054,NM_001199055,NM_001199056,NM_013399	0,0,0,0,0,0,0,0,0,0,0,0,0	CDIP1,HMOX2
58_peak_16267	chr17	40825065	40835934	58	10870	8814.76	1439.06	935	1	NR_073574,NR_073573,NM_024927,NM_016602,NM_003632	0,0,0,0,0	CCR10,CNTNAP1,PLEKHH3
7_58_peak_2461_lociStitched	chr1	151411428	151462862	7	12640	12411	5035.39	936	1	NM_207171,NM_001194937,NM_001194938,NM_015100,NM_145796	0,0,0,0,0	POGZ
4_58_peak_23045_lociStitched	chr2	242244969	242258282	4	8998	8877.11	1501.71	937	1	NM_001320965,NM_005336,NM_001008491,NM_001349306,NM_001349315,NM_006155,NM_001008492,NM_001282972,NM_001282973,NM_001321029,NM_001321031,NM_001321032,NM_001321034,NM_001321035,NM_001349287,NM_001349288,NM_001349289,NM_001349291,NM_001349302,NM_001349304,NM_001349305,NM_001349307,NM_001349308,NM_001349309,NM_001349310,NM_001349311,NM_001349312,NM_001349313,NM_001349314,NM_004404,NM_001321030,NM_00…	0,0,0,0,0,0,0,0,0,0,0,0,0,0,0,0,0,0,0,0,0,0,0,0,0,0,0,0,0,0,0,0,0	HDLBP,SEPT2
8_58_peak_1284_lociStitched	chr1	52315714	52354120	8	13838	11464.2	4101.76	938	1	NM_001242361,NM_001101662,NM_002525,NR_031580,NM_002867	0,0,0,13641,19508	MIR761,NRDC,RAB3B
5_58_peak_38395_lociStitched	chr8	56882785	56919673	5	15780	11379.9	4024.48	939	1	NM_001111097,NM_002350,NM_001146227,NM_001023,NR_002437	0,0,61066,65695,66725	LYN,RPS20,SNORD54
3_58_peak_33949_lociStitched	chr6	31307210	31334816	3	9881	9852.58	2501.1	940	1	NM_005514,NR_106951,NR_148223,NR_148222,NM_001289152,NM_001289153,NM_001289154	0,0,27250,27250,32745,32745,32745	HLA-B,MICA,MICA-AS1,MIR6891
3_58_peak_40481_lociStitched	chr9	95854987	95882810	3	5844	11037.4	3689.33	941	1	NM_001318010,NM_001318011,NM_032310,NR_134464,NR_134465,NR_134466,NR_134467,NR_134468	0,0,0,0,0,0,0,0	CARD19
3_58_peak_18200_lociStitched	chr19	3970704	3990277	3	6946	10223	2885.06	942	1	NR_031672,NM_001348,NM_001961,NR_002602,NR_030367	0,0,0,0,9195	DAPK3,EEF2,MIR1268A,MIR637,SNORD37
5_58_peak_6386_lociStitched	chr11	44952248	44976762	5	18494	10666	3329	943	1	NM_130783,NM_001258320,NM_001318384,NM_001258323,NM_001318387,NM_001318388,NM_001318389,NM_001318390,NM_006034,NR_134612,NM_001258321,NM_001258322,NM_001258324,NM_001318385,NM_001318386	0,0,0,0,0,0,0,0,0,0,0,0,0,0,0	TP53I11,TSPAN18
3_58_peak_23832_lociStitched	chr20	44591747	44601402	3	4675	8476.12	1140.26	944	1	NM_022095,NM_022104,NM_004994,NR_147699,NM_001134771	0,15086,36145,40739,48927	MMP9,PCIF1,SLC12A5,SLC12A5-AS1,ZNF335
2_58_peak_24612_lociStitched	chr21	38737669	38743079	2	4081	7999.77	675.709	945	1	NM_001396,NM_001347722,NM_001347721,NM_001347723,NM_101395	0,0,0,0,0	DYRK1A
8_58_peak_22195_lociStitched	chr2	183579880	183627945	8	13995	12001.8	4681.53	946	1	NM_001271581,NM_018981,NR_073365,NR_073366,NR_073367	0,0,0,0,0	DNAJC10
10_58_peak_12856_lociStitched	chr15	42867179	42924839	10	12830	15233.8	7934.02	947	1	NM_020759,NM_001130447,NM_001323630,NM_001323631,NM_001323632,NM_018097	0,4990,4990,4990,4990,4990	HAUS2,STARD9
1_58_peak_24487_lociStitched	chr21	34912495	34917949	1	5455	8034.29	746.107	948	1	NM_000819,NM_001136005,NM_001136006,NM_175085,NM_001291411,NM_032195,NM_001291412,NM_138927,NR_103797	0,0,0,0,0,0,0,0,0	GART,SON
17_58_peak_37374_lociStitched	chr7	127540121	127603071	17	21715	13597.2	6313.89	949	1	NM_014390,NR_027330,NM_022143,NR_030324,NR_029596	0,34491,64053,118842,244854	LRRC4,MIR129-1,MIR593,SND1,SND1-IT1
1_58_peak_30623_lociStitched	chr5	18739292	18747615	1	8324	8788.26	1508.13	950	1	NM_001291957,NM_001167667,NM_001349559,NM_001349560,NM_001349561,NM_001349563,NM_004934,NM_001291956,NM_001349556,NM_001349558,NM_001349562	723790,723790,723790,723790,723790,723790,723790,723790,723790,723790,723790	CDH18
5_58_peak_16999_lociStitched	chr17	72748475	72783092	5	17341	10845.5	3565.55	951	1	NM_004252,NM_001305077,NM_001305078,NM_001305079,NM_001305080,NM_001305081,NM_001305082,NM_001305083,NM_001305084,NM_001305085,NM_001305086,NM_001305087,NM_001305088,NM_015654,NR_130953,NR_130954,NM_001321264,NM_017728	0,0,0,0,0,0,0,0,0,0,0,0,0,0,0,0,0,0	NAT9,SLC9A3R1,TMEM104
1_58_peak_25513_lociStitched	chr22	41839851	41845031	1	5181	8192.17	917.378	952	1	NM_016272,NM_032758,NM_001098,NM_001145398,NM_003216	0,10690,20098,44520,44520	ACO2,PHF5A,TEF,TOB2
5_58_peak_38718_lociStitched	chr8	91632290	91659342	5	11369	9976.78	2702.49	953	1	NM_001008495,NM_001146273,NR_104062,NM_022351,NR_051989	0,0,14000,144579,232104	LINC00534,LINC01030,NECAB1,TMEM64
8_58_peak_33904_lociStitched	chr6	30456810	30501549	8	16076	11842.4	4576.8	954	1	NM_005516,NR_149088,NM_005275,NM_001077497,NM_025263	0,0,7606,22937,22937	GNL1,HLA-E,LINC02569,PRR3
10_58_peak_15499_lociStitched	chr17	3966993	4031445	10	13031	13599.4	6335.63	955	1	NM_015113,NM_144611,NM_001254756,NM_001254755,NM_001257999,NM_001330063,NM_016376,NR_047571	0,15017,15017,15470,35667,35667,35667,35667	ANKFY1,CYB5D2,ZZEF1
1_58_peak_37440_lociStitched	chr7	129587139	129592830	1	5692	7966.83	712.513	956	1	NM_001202498,NM_003344,NM_182697,NM_001282190,NM_001282191,NM_016478	0,0,0,65296,65296,65296	UBE2H,ZC3HC1
2_58_peak_30548_lociStitched	chr5	10351931	10361069	2	4413	8734.1	1486.75	957	1	NM_001270660,NM_001270661,NM_005885,NM_138809,NR_102746	0,0,0,43764,79778	CMBL,MARCH6,ROPN1L-AS1
8_58_peak_22967_lociStitched	chr2	234410930	234466884	8	18826	12662.4	5416.35	958	1	NM_018218,NM_152879,NM_003648,NM_019076,NM_019075	0,30188,30188,59407,78239	DGKD,UGT1A10,UGT1A8,USP40
58_peak_42267	chrX	153605347	153610244	58	4898	7752.44	507.329	959	1	NM_000117,NM_001110556,NM_001456,NM_001256577,NM_001256580,NM_001303625,NM_006013	0,2342,2342,16162,16162,16162,16162	EMD,FLNA,RPL10
1_58_peak_22161_lociStitched	chr2	182168701	182180196	1	11496	8867.24	1626.54	960	1	NR_130784,NR_039637,NM_001316312,NM_000885,NM_001030311,NM_001030312,NM_001030313,NM_001160277,NM_201548,NR_027689,NR_027690	0,0,141423,141423,221205,221205,221205,221205,221205,221205,221205	CERKL,ITGA4,LINC01934,MIR4437
3_58_peak_26312_lociStitched	chr3	37026720	37036409	3	7321	8328.66	1104.55	961	1	NM_014805,NM_000249,NM_001167617,NM_001167618,NM_001167619,NM_001258271,NM_001258273,NM_001258274,NM_001354615,NM_001354616,NM_001354617,NM_001354618,NM_001354619,NM_001354620,NM_001354621,NM_001354622,NM_001354623,NM_001354624,NM_001354625,NM_001354626,NM_001354627,NM_001354628,NM_001354629,NM_001354630	0,0,0,0,0,0,0,0,0,0,0,0,0,0,0,0,0,0,0,0,0,0,0,0	EPM2AIP1,MLH1
7_58_peak_2994_lociStitched	chr1	174127854	174152078	7	11615	9738.05	2514.45	962	1	NR_121197,NM_014857,NM_001300850,NM_001300851,NM_001300852,NM_172071	0,0,165645,165645,165645,165645	LOC102724601,RABGAP1L,RC3H1
22_58_peak_26052_lociStitched	chr3	15707421	15789449	22	25207	15175.2	7956.72	963	1	NM_001195099,NM_001195098,NM_001349277,NM_001349278,NM_001349280,NM_001349281,NM_001349282,NM_001349283,NR_146111,NR_146112,NM_001349279,NM_015199,NR_036085	0,0,0,0,0,0,0,0,0,0,0,0,0	ANKRD28,MIR3134
1_58_peak_293_lociStitched	chr1	15849536	15853974	1	4439	7970.65	767.774	964	1	NM_001229,NM_001278054,NR_102732,NR_102733,NM_032996,NM_001287811,NM_015291,NR_109898	0,0,0,0,0,0,0,0	CASP9,DNAJC16
6_58_peak_11379_lociStitched	chr14	39555197	39594742	6	9639	11175.4	3974.27	965	1	NM_006364,NR_146545,NM_001009182,NM_001009183,NM_003616	0,0,0,0,0	GEMIN2,SEC23A,SEC23A-AS1
6_58_peak_17229_lociStitched	chr17	78227612	78269717	6	14420	11031.5	3835.77	966	1	NM_020954,NM_001256071,NM_001166347,NM_001166348,NM_001166349,NM_173626	0,0,305,305,305,305	RNF213,SLC26A11

## Sheet: MM3
#73_peaks	Enhancers
REGION_ID	CHROM	START	STOP	NUM_LOCI	CONSTITUENT_SIZE	X73.sort.bam	X73_IP.sort.bam	enhancerRank	isSuper	RefSeq_ID	distance	GeneName
55_73_peak_34659_lociStitched	chr6	157797767	158092547	55	173186	162365	47223.8	1	1	NM_024630,NM_153746,NR_037463,NM_018452,NM_016224	0,0,0,52477,151656	MIR3692,SNX9,TMEM242,ZDHHC14
17_73_peak_11889_lociStitched	chr14	91735711	91885763	17	109843	125564	17526.1	2	1	NM_001080414,NM_001348437,NM_003485,NM_001177676,NM_001284280,NM_001284281	0,15488,15488,24860,38062,38062	CCDC88C,GPR68,PPP4R3A
14_73_peak_24252_lociStitched	chr22	23188697	23298155	14	94010	113880	13923.1	3	1	NR_049835,NM_001178126,NM_001256296,NR_030755,NM_014433	0,0,0,23333,103438	IGLL5,MIR5571,MIR650,RSPH14
6_73_peak_31338_lociStitched	chr5	131741130	131837610	6	89716	113422	16642.8	4	1	NM_001207001,NR_045116,NM_001354924,NM_001354925,NM_002198,NR_149068,NR_149069	0,0,0,0,0,0,0	,C5orf56,IRF1
7_73_peak_2174_lociStitched	chr1	118137133	118241351	7	87799	100477	12662.5	5	1	NR_121626,NM_017709,NM_006699,NM_017686,NM_001135589	0,0,65642,164756,177983	FAM46C,GDAP2,LOC100996263,MAN1A2
32_73_peak_14640_lociStitched	chr16	81728545	81916587	32	94131	96352.7	20327.3	6	1	NM_198390,NM_030629,NM_002661,NR_045112,NR_106759	0,0,0,27667,83533	CMIP,LOC100129617,MIR6504,PLCG2
3_73_peak_12142_lociStitched	chr14	106145413	106178979	3	30352	79041.2	5531.68	7	1	NR_046211,NR_107038,NR_107059,NR_107038,NR_107059	6270,38845,38845,57897,57897	ELK2AP,MIR8071-1,MIR8071-2
4_73_peak_12131_lociStitched	chr14	106023465	106057880	4	30430	76353.1	5977.89	8	1	NR_135205,NM_025268,NM_001331238,NR_107038,NR_107059	22812,26927,26927,29573,29573	LOC105370697,MIR8071-1,MIR8071-2,TMEM121
46_73_peak_16030_lociStitched	chr17	55332098	55563466	46	84394	105434	35607.5	9	1	NM_001322250,NM_001322251,NM_138962,NM_170721,NR_110808	0,0,0,0,36143	LOC101927557,MSI2
9_73_peak_9927_lociStitched	chr12	123344067	123437624	9	68154	81160.7	15128.2	10	1	NM_003959,NM_024667,NM_001243014,NM_203444,NM_001243013,NM_019624,NM_019625	0,0,0,0,0,0,0	ABCB9,HIP1R,VPS37B
47_73_peak_32534_lociStitched	chr6	25271274	25499894	47	131839	88384.5	25056.8	11	1	NM_001173977,NM_017640,NR_110862,NR_110863,NR_027626	0,0,9640,9640,132655	CARMIL1,CMAHP,LOC101928663
22_73_peak_34290_lociStitched	chr6	139540160	139697742	22	85936	77955.8	17460.1	12	1	NM_153235,NM_001168389,NM_001168388,NM_006079,NM_016217	0,0,0,0,38215	CITED2,HECA,TXLNB
16_73_peak_5650_lociStitched	chr10	125754577	125869411	16	91056	71541.6	12689.2	13	1	NM_015892,NM_001270764,NM_014863,NM_001270765,NM_198148	0,0,0,0,103078	CHST15,CPXM2
7_73_peak_3446_lociStitched	chr1	203240142	203298387	7	47757	65077.1	7519.43	14	1	NR_117097,NR_117098,NR_034150,NR_034151,NM_006763	0,0,0,0,0	BTG2,LINC01136,LINC01353
24_73_peak_27711_lociStitched	chr3	186670816	186821405	24	88701	73306.7	16444.3	15	1	NM_173216,NM_173217,NM_003032,NM_001353916,NM_052969	0,0,0,0,17334	RPL39L,ST6GAL1
9_73_peak_35629_lociStitched	chr7	55537234	55643303	9	78561	68075.1	11635.8	16	1	NM_001321251,NM_001321242,NM_001284284,NM_001284283,NM_001284282,NM_001321248,NM_001321250,NM_001321249,NM_001321243,NM_001321244,NM_001321246,NM_001321247,NM_030796	0,0,0,0,0,0,0,0,0,0,0,0,0	VOPP1
16_73_peak_26985_lociStitched	chr3	141079482	141171319	16	65807	66343	10524.5	17	1	NM_001080412,NM_001350099,NM_001350100,NM_001303245,NM_001303246,NM_006506	0,0,0,34570,34570,34570	RASA2,ZBTB38
39_73_peak_29774_lociStitched	chr4	185228079	185437974	39	100472	78248.9	22479.8	18	1	NR_040108,NR_125933,NR_125934,NM_002199,NR_147158	0,0,0,0,0	IRF2,LINC02362,LINC02363,LINC02427
39_73_peak_21514_lociStitched	chr2	173291482	173492332	39	128119	77789.2	22053.3	19	1	NM_001316306,NM_000210,NM_001079818,NR_103731,NM_001278549,NM_002610,NR_103729	0,0,0,0,0,0,0	ITGA6,PDK1
14_73_peak_16234_lociStitched	chr17	62091521	62211562	14	94356	69407.7	14080.8	20	1	NM_001099786,NM_001099787,NM_001099788,NM_001099789,NM_001433	0,0,0,0,0	ERN1,ICAM2
8_73_peak_12260_lociStitched	chr15	31615053	31690214	8	52871	63202.9	8463.13	21	1	NM_015995,NM_001302461,NM_130901,NM_001243538,NR_135834	0,0,77387,92000,97844	KLF13,LINC02352,LOC283710,OTUD7A
59_73_peak_27351_lociStitched	chr3	171753837	172055749	59	125900	87282.8	32666.9	22	1	NM_022763,NM_001135095,NM_198407,NM_004122,NR_046852	0,0,105332,109584,135308	FNDC3B,GHSR,TMEM212-AS1
73_peak_32265	chr6	7877874	7922731	73	44858	59606	6033.27	23	1	NM_001718,NR_037616,NM_001145549,NM_030810,NR_027712	0,0,0,0,63604	BLOC1S5-TXNDC5,BMP6,PIP5K1P1,TXNDC5
11_73_peak_20541_lociStitched	chr2	99055566	99138256	11	68879	61670.2	9501.08	24	1	NM_001351424,NM_001566,NM_001134224,NM_001134225,NM_001351425,NM_004027,NM_001351426,NM_001351427,NM_001351428,NM_001351429	0,0,0,0,0,0,0,0,0,0	INPP4A
6_73_peak_31475_lociStitched	chr5	139012836	139092231	6	52409	61785.2	9860.86	25	1	NM_001317201,NM_001317202,NM_001317199,NM_016463,NM_001317200,NM_001317203,NM_001317204,NR_149086,NM_001317205,NM_001317206,NM_001317207,NM_001317208,NM_001317209,NM_001317210,NM_001317211	0,0,0,0,0,0,0,0,0,0,0,0,0,0,0	CXXC5,CXXC5-AS1
18_73_peak_17577_lociStitched	chr19	2595431	2703122	18	64875	62008.5	12470.6	26	1	NM_052847,NR_107004,NM_145173,NM_144564,NM_213568	0,0,11443,29401,31402	DIRAS1,GNG7,MIR7850,SLC39A3
11_73_peak_33208_lociStitched	chr6	52354091	52442918	11	70774	59523	10277.3	27	1	NM_018100,NR_033327,NM_001172420,NM_012288,NR_103446,NR_103447	0,0,0,0,0,0	EFHC1,TRAM2,TRAM2-AS1
30_73_peak_33751_lociStitched	chr6	108862918	109023700	30	87414	65759.8	17541.3	28	1	NM_201559,NM_001455,NM_001323005,NM_145315,NR_136553	0,0,15932,15932,15932	AFG1L,FOXO3
19_73_peak_17353_lociStitched	chr18	60798336	60903696	19	58611	60013.1	12021.6	29	1	NM_000633,NM_000657,NM_002035,NM_194449,NM_004869	0,81491,91275,150661,152729	BCL2,KDSR,PHLPP1,VPS4B
7_73_peak_13216_lociStitched	chr15	81557815	81632506	7	56293	59924.6	12114.9	30	1	NM_001172128,NM_001352684,NM_001352685,NM_172217,NR_148035,NM_001352686,NM_004513,NM_181900,NR_135013,NR_120365,NM_001080532	0,0,0,0,0,0,0,0,0,0,0	IL16,STARD5,TMC3,TMC3-AS1
18_73_peak_3798_lociStitched	chr1	226815548	226929040	18	63034	60525.3	12813.2	31	1	NM_002221,NR_103784,NM_001003665,NM_000447,NM_012486	0,0,18634,129233,129233	ITPKB,ITPKB-IT1,PSEN2,STUM
11_73_peak_15128_lociStitched	chr17	16813486	16895731	11	48883	56823.1	9614.44	32	1	NR_147084,NM_012452,NR_148948,NR_146886,NM_015134,NM_201274	0,0,0,0,50343,50343	LINC02090,LOC284191,MPRIP,TBC1D27P,TNFRSF13B
7_73_peak_16553_lociStitched	chr17	75421269	75488963	7	48637	53837	7866.04	33	1	NM_001113491,NM_001293695,NM_001113492,NM_006640,NM_001113493,NM_001113494,NM_001293696,NM_001113496,NM_001293697,NM_001293698,NM_001113495	0,0,0,0,0,0,0,0,0,0,0	43352
32_73_peak_36699_lociStitched	chr7	137555525	137726070	32	92284	64636.6	18930.5	34	1	NM_001318246,NM_194071,NM_001253775,NM_001243523,NM_001321708,NM_001321710,NM_004717	0,0,0,0,23916,23916,23916	CREB3L2,DGKI,LOC100130880
36_73_peak_23376_lociStitched	chr20	46012170	46222482	36	85106	65995.9	21094.3	35	1	NR_146494,NR_146495,NR_146496,NM_001174087,NM_001174088,NM_006534,NM_181659	0,0,0,0,0,0,0	LINC01754,NCOA3
16_73_peak_38348_lociStitched	chr8	126229212	126375751	16	63789	60974.9	16500.3	36	1	NM_001349485,NM_001349486,NM_173685,NR_146191,NM_001349487,NR_146192	0,0,0,0,34399,34399	NSMCE2
13_73_peak_4171_lociStitched	chr10	11204136	11312920	13	56154	56230.4	12009.8	37	1	NM_001326317,NM_001326318,NM_001326319,NM_001326320,NM_001326321,NM_001326323,NM_001326324,NM_001326325,NM_001326326,NM_001326327,NM_001326328,NM_001326329,NM_001326330,NM_001326331,NM_001326332,NM_001326333,NM_001326334,NM_001326335,NM_001326336,NM_001326337,NM_001025077,NM_001326338,NM_001326339,NM_001326340,NM_001326341,NM_001326342,NM_001326343,NM_006561,NM_001326344,NM_001326345,NM_001326346…	0,0,0,0,0,0,0,0,0,0,0,0,0,0,0,0,0,0,0,0,0,0,0,0,0,0,0,0,0,0,0,0,0,0,0,0	CELF2
14_73_peak_19506_lociStitched	chr2	37514699	37624646	14	64669	56886.6	12907.8	38	1	NM_005813,NM_012413,NR_146402,NR_146405,NR_146409	0,0,16192,16192,25217	NDUFAF7,PRKD3,QPCT
10_73_peak_11073_lociStitched	chr14	23022627	23084311	10	40492	54214.1	10319.7	39	1	NR_146543,NM_001344,NM_022060,NM_001348233,NR_148361	0,0,0,18160,70680	ABHD4,DAD1,LINC02332,LOC105370401,OR6J1
9_73_peak_32093_lociStitched	chr6	286637	365262	9	50428	52647.3	9159.81	40	1	NM_001286555,NM_020185,NR_104473,NR_104474,NR_104475	0,0,0,0,0	DUSP22
5_73_peak_25950_lociStitched	chr3	53171322	53232875	5	39739	50436.5	7410.98	41	1	NM_001354679,NM_001354680,NM_006254,NM_212539,NM_001316327,NM_001354676,NM_001354678	0,0,0,0,0,0,0	PRKCD
4_73_peak_35167_lociStitched	chr7	25979787	26012390	4	22511	48549.1	5754.43	42	1	NR_029597,NM_004289,NM_002137,NM_031243,NM_007276	0,179457,217166,217166,228441	CBX3,HNRNPA2B1,MIR148A,NFE2L3
15_73_peak_39996_lociStitched	chr9	127005136	127103869	15	47108	58074.8	15678.8	43	1	NM_001166167,NM_001145001,NM_014397,NM_001166168,NR_149024,NM_001166170,NM_001166171,NM_001166169	0,0,0,0,0,0,0,0	LOC613206,NEK6
20_73_peak_9549_lociStitched	chr12	109010769	109129341	20	56605	54365.3	13125.9	44	1	NM_001206609,NM_003006,NR_039717,NM_001105237,NM_001276471,NM_014325	0,0,0,0,0,0	CORO1C,MIR4496,SELPLG
24_73_peak_31733_lociStitched	chr5	156907058	157040253	24	64205	55489	14611.5	45	1	NM_033274,NM_001099287,NM_001172292,NM_007017,NM_178424,NM_001308165	0,5329,5329,12434,12434,12434	ADAM19,NIPAL4,SOX30
28_73_peak_28199_lociStitched	chr4	25765674	25940845	28	62723	59750.8	18971	46	1	NM_015187,NM_001297592,NM_001297594,NM_001145432,NM_001177998,NM_006424,NM_001177999	0,0,0,0,85307,85307,85307	SEL1L3,SLC34A2,SMIM20
10_73_peak_32351_lociStitched	chr6	13259139	13332385	10	52950	48767.2	8013.11	47	1	NM_001242648,NM_001322308,NM_030948,NM_001322309,NM_001322310,NM_001322311,NM_001322312,NM_001322313,NM_001322314,NM_001318809,NR_134859,NR_134872,NM_001242698,NM_001143964,NM_001143965,NM_001143966,NM_001258457,NM_001318805,NM_016495,NM_001318806	0,0,0,0,0,0,0,0,0,0,0,0,0,0,0,0,0,0,0,0	LOC100130357,PHACTR1,TBC1D7,TBC1D7-LOC100130357
7_73_peak_39962_lociStitched	chr9	126067327	126127272	7	38021	50551.6	9920.9	48	1	NM_173689,NR_104603,NM_001352964,NM_001352965,NM_020946	0,3786,14661,14661,14661	CRB2,DENND1A
7_73_peak_26878_lociStitched	chr3	133142671	133227557	7	52550	49794.1	9626.07	49	1	NM_003571,NR_135277,NR_135278,NR_135276,NM_001136469,NM_023943,NM_001282865	0,0,0,0,26053,26053,26053	BFSP2,BFSP2-AS1,TMEM108
73_peak_6545	chr11	65183562	65200810	73	17249	42907.8	3861.83	50	1	NR_028272,NR_131012,NM_001300832,NM_001300833,NM_031904	0,0,2568,2568,2568	FRMD8,NEAT1
7_73_peak_38967_lociStitched	chr9	33101717	33173263	7	62759	47127.4	8091.85	51	1	NM_001497,NR_108109,NR_108110,NR_108108,NM_018225	0,0,0,0,25004	B4GALT1,B4GALT1-AS1,SMU1
27_73_peak_37158_lociStitched	chr8	27183412	27303585	27	74996	52046.9	13255.1	52	1	NM_173174,NM_004103,NM_173176,NM_173175,NR_106901	0,0,0,0,0	MIR6842,PTK2B
12_73_peak_23164_lociStitched	chr20	35962218	36040995	12	49546	47360.7	8870.29	53	1	NM_005417,NM_198291,NM_001003897,NM_022077,NM_001184731,NM_021081	0,0,16556,16556,76908,76908	GHRH,MANBAL,SRC
7_73_peak_15616_lociStitched	chr17	38465217	38511376	7	38016	44054.1	5608.32	54	1	NM_000964,NM_001145301,NM_001145302,NR_110861,NM_001024809	0,0,0,0,0	RARA,RARA-AS1
7_73_peak_7345_lociStitched	chr11	111215537	111294346	7	49772	47372.1	9173.37	55	1	NR_039712,NM_006235,NR_046085,NM_001271458,NM_001271457,NM_001136105	0,0,0,36078,36078,36078	COLCA2,LOC100132078,MIR4491,POU2AF1
3_73_peak_369_lociStitched	chr1	17221638	17241273	3	8259	42714	4965.69	56	1	NR_135058,NR_135059,NR_135056,NR_135057,NM_014675	5478,5478,5666,5666,7172	CROCC,LOC105376805
21_73_peak_37772_lociStitched	chr8	80958935	81084252	21	69656	50803.5	13233.5	57	1	NM_001025252,NM_001287140,NM_001287142,NM_001287143,NR_105033,NR_105036,NR_105037,NM_001025253,NM_001287144,NM_005079,NR_105034,NR_105035	0,0,0,0,0,0,0,0,0,0,0,0	TPD52
9_73_peak_32051_lociStitched	chr5	180212270	180265597	9	36428	43280.2	6180.6	58	1	NM_002406,NM_001114619,NM_001114620,NM_001114618,NM_001114617,NR_045680,NR_027183,NR_045678,NR_045679	0,0,0,0,0,0,0,0,0	HEIH,LINC00847,MGAT1
4_73_peak_19206_lociStitched	chr2	20386070	20426377	4	32302	41173.6	4627.24	59	1	NM_002997,NM_001006946,NM_001282790,NM_001282791,NM_001352917,NM_001352919,NM_001352923,NM_001352928,NM_001282752,NM_001352927,NM_001352929,NM_001352930,NM_015317,NM_001352918,NM_001352926,NM_001352920,NM_001352925	0,0,22075,22075,22075,22075,22075,22075,22075,22075,22075,22075,22075,22075,22075,22075,22075	PUM2,SDC1
15_73_peak_10517_lociStitched	chr13	49050540	49170426	15	62357	49680.8	13319.3	60	1	NM_000321,NM_001268,NM_001286830,NM_001286831,NM_001286832,NM_001352424,NM_001352425,NM_001352426,NM_001352427,NM_001352428,NR_147985,NM_001352429,NM_001352430,NM_001352431,NR_051983	0,0,0,0,0,0,0,0,0,0,0,0,0,0,0	LINC00462,RB1,RCBTB2
9_73_peak_2640_lociStitched	chr1	156426193	156478687	9	34143	42551.6	6446.26	61	1	NM_001271629,NM_005920,NM_178229,NM_001320453,NM_006365,NR_135260,NR_135261,NR_135262,NR_135263,NR_135264	0,0,16510,26854,26854,26854,26854,26854,26854,26854	C1orf61,IQGAP3,MEF2D
26_73_peak_29414_lociStitched	chr4	144256606	144398592	26	62020	51271.1	15348.7	62	1	NM_002039,NM_207123,NR_036091,NM_003601,NR_104027	0,0,0,36024,36033	GAB1,MIR3139,SMARCA5,SMARCA5-AS1
11_73_peak_19162_lociStitched	chr2	16790104	16865740	11	52017	43937	8146	63	1	NM_030797,NR_126559,NM_001293228,NM_001293231,NM_001293233,NM_005378	0,564294,702976,702976,702976,702976	FAM49A,GACAT3,MYCN
10_73_peak_18632_lociStitched	chr19	45921883	45989113	10	24344	43820.5	8423.92	64	1	NM_001166049,NM_001983,NM_202001,NR_106736,NM_001114171,NM_006732,NM_206901,NM_005619,NM_206900	0,0,0,0,0,0,0,0,0	ERCC1,FOSB,MIR6088,RTN2
11_73_peak_24777_lociStitched	chr22	41794574	41845085	11	20567	43171.8	8051.45	65	1	NM_001145398,NM_003216,NM_016272,NM_032758,NM_001098	0,0,0,10636,20044	ACO2,PHF5A,TEF,TOB2
25_73_peak_38235_lociStitched	chr8	120885425	121020514	25	69136	48483.4	13617	66	1	NM_001283012,NM_022783,NM_024094,NM_003184,NM_021110	0,0,17256,40352,116833	COL14A1,DEPTOR,DSCC1,TAF2
7_73_peak_24833_lociStitched	chr22	42304707	42343529	7	23703	41477.4	6650.21	67	1	NM_001207020,NM_001353438,NM_001353439,NR_039760,NM_052945,NM_001110215,NM_001304370,NM_001304372,NM_001304373,NM_001002876,NM_024053,NM_001304371	0,0,0,0,0,0,0,0,0,0,0,0	CENPM,MIR378I,SHISA8,TNFRSF13C
24_73_peak_34581_lociStitched	chr6	157073477	157209056	24	56432	49838.8	15130.6	68	1	NM_001346813,NM_017519,NM_020732,NR_039676,NR_145751	0,0,0,0,373521	ARID1B,MIR4466,SNORD28B
28_73_peak_39717_lociStitched	chr9	108002911	108148389	28	64263	50408.1	15842.6	69	1	NM_001330731,NM_001286730,NM_080546,NM_031919,NM_001145313,NM_001287191,NM_001287192,NM_001330739	0,0,0,61926,61926,61926,61926,61926	FSD1L,SLC44A1
7_73_peak_36088_lociStitched	chr7	101917377	101984230	7	55198	41549.1	7173.33	70	1	NM_001202544,NM_001202545,NM_001913,NM_181500,NM_001202546,NM_020979,NR_036245	0,0,0,0,0,0,0	CUX1,MIR4285,SH2B2
19_73_peak_16085_lociStitched	chr17	55654277	55756376	19	53425	50365.4	16192.9	71	1	NM_001322250,NM_001322251,NM_138962,NM_170721,NR_110807	0,0,0,0,0	LOC101927539,MSI2
14_73_peak_5537_lociStitched	chr10	112146701	112226351	14	45556	43058.8	8992.49	72	1	NM_004419,NM_005871,NM_130439,NM_001008541,NM_005962	31274,81995,99579,99579,99579	DUSP5,MXI1,SMNDC1
9_73_peak_7625_lociStitched	chr11	128555802	128629925	9	46152	42494.7	8494.5	73	1	NR_135072,NM_001271012,NR_038908,NM_001167681,NM_001271010,NM_002017	0,0,0,0,0,0	FLI1,LOC101929538,SENCR
5_73_peak_18226_lociStitched	chr19	19244998	19286323	5	30639	40316.7	6715.31	74	1	NM_001256766,NM_017814,NM_001145785,NM_005919,NR_027307,NR_027308	0,0,0,0,0,0	BORCS8-MEF2B,MEF2B,TMEM161A
5_73_peak_4386_lociStitched	chr10	22584843	22630281	5	30863	39417.5	5834.24	75	1	NM_012071,NM_001204062,NM_005180,NM_001253854,NM_001253855,NM_012443,NM_172242	0,0,0,4093,4093,4093,4093	BMI1,COMMD3,COMMD3-BMI1,SPAG6
17_73_peak_30065_lociStitched	chr5	32529962	32612616	17	50177	42327.1	9265.51	76	1	NM_006713,NM_016107,NR_144318,NM_001204376,NM_000908,NM_001204375	0,85096,85096,98127,98822,98822	NPR3,SUB1,ZFR
8_73_peak_13093_lociStitched	chr15	75298809	75364210	8	35095	44028	11026.6	77	1	NM_001178111,NM_001178112,NM_138967,NR_033660,NM_001301101,NM_001301102,NM_001301103,NM_021823,NR_125369,NM_001301104,NM_001301105	0,0,0,0,0,0,0,0,0,0,0	PPCDC,SCAMP5
22_73_peak_16545_lociStitched	chr17	75123670	75243165	22	53187	45706.8	12762.1	78	1	NM_001204408,NM_001204410,NM_001039573,NM_001143998,NM_001143999,NM_003003,NM_001144001	0,0,0,0,0,0,0	SEC14L1
20_73_peak_38102_lociStitched	chr8	104307969	104421929	20	44745	44410.2	11886	79	1	NR_148213,NR_148216,NR_148214,NR_148215,NM_001164615,NM_001164616,NM_001317796,NM_003506,NR_133921,NR_145795,NM_138455,NM_001256099,NM_030780,NR_102337,NR_102338	0,0,0,0,0,0,0,0,0,0,0,0,0,0,0	CTHRC1,FZD6,LOC105369147,SLC25A32,SNORD173
15_73_peak_14926_lociStitched	chr17	3798049	3881067	15	36308	41301.5	9015.75	80	1	NM_002558,NM_005173,NM_174953,NM_174954,NM_174955,NM_174956,NM_174957,NM_174958,NR_146884	0,0,0,0,0,0,0,0,0	ATP2A3,LINC01975,P2RX1
22_73_peak_30821_lociStitched	chr5	95194661	95298683	22	58836	43564.4	11629.7	81	1	NR_026936,NM_012081,NR_130776,NM_001118890,NM_001243658,NM_001243659,NM_002064	0,0,0,36085,36085,36085,36085	ELL2,GLRX,LINC01554,LOC101929710
5_73_peak_14271_lociStitched	chr16	56922297	56985601	5	39605	39014.3	7241.98	82	1	NM_000339,NM_001126107,NM_001126108,NR_106923,NM_001010989,NM_001272103,NM_014685	0,0,0,0,0,0,0	HERPUD1,MIR6863,SLC12A3
12_73_peak_1822_lociStitched	chr1	93393869	93480430	12	45967	40934.7	9175.47	83	1	NM_001252273,NM_001006605,NM_001252269,NM_001252270,NM_001252271	0,0,0,0,51163	FAM69A
15_73_peak_1193_lociStitched	chr1	51658386	51750707	15	41049	45625	14051.3	84	1	NR_147076,NM_014372,NM_001297666,NM_001297667,NM_001080494,NM_001297665,NM_001297664,NM_001297663,NM_001144832	0,0,2223,2223,2223,2223,2223,2223,2223	LINC01562,RNF11,TTC39A
9_73_peak_5482_lociStitched	chr10	106046831	106112306	9	34209	39370.1	7857	85	1	NM_001191013,NM_183239,NM_001191014,NM_001191015,NM_001272012,NM_033397,NM_001272013,NR_120622,NR_108036	0,0,0,0,0,0,0,0,0	CFAP58-DT,GSTO2,ITPRIP,LOC101927472
11_73_peak_39083_lociStitched	chr9	36968049	37038390	11	37770	39686.4	8279.14	86	1	NM_001280547,NM_001280548,NM_001280549,NM_001280550,NM_001280551,NM_001280552,NM_001280553,NM_001280554,NM_001280555,NM_001280556,NM_016734,NR_103999,NR_104000	0,0,0,0,0,0,0,0,0,0,0,0,0	PAX5
22_73_peak_22953_lociStitched	chr20	32580156	32700855	22	44608	49788.3	18454.9	87	1	NR_109885,NR_109886,NM_007367,NM_016732,NR_039911,NM_001316363,NM_001316364,NM_003908	0,0,0,0,0,0,0,0	EIF2S2,MIR4755,RALY,RALY-AS1
25_73_peak_7008_lociStitched	chr11	82670942	82791662	25	61732	44111.1	12856.7	88	1	NM_001286059,NM_001286061,NM_001286060,NM_014488,NR_033347,NR_038903	0,0,0,0,0,0	RAB30,RAB30-AS1,SNORA70E
14_73_peak_17514_lociStitched	chr19	1604538	1672241	14	40642	38665.2	7636.9	89	1	NM_006830,NM_001136139,NM_001351778,NM_001351779,NM_003200	0,0,0,0,0	TCF3,UQCR11
19_73_peak_20119_lociStitched	chr2	65194903	65306328	19	55403	42675.8	11688.5	90	1	NM_001348406,NM_001348407,NM_001193493,NM_003038,NM_001319100,NM_001319101,NM_015147,NR_134966	0,0,0,0,0,0,0,0	CEP68,SLC1A4
15_73_peak_18186_lociStitched	chr19	18560185	18633713	15	50222	42043.3	11168.9	91	1	NM_006532,NM_001308373,NM_012181,NM_001170938,NM_016368,NR_045573	0,8849,8849,11075,11075,11075	ELL,FKBP8,ISYNA1
20_73_peak_9452_lociStitched	chr12	104849863	104980856	20	56267	45441.5	14618.8	92	1	NM_001173982,NM_018413,NR_037487,NM_001093771,NM_001261445,NM_001261446,NM_003330,NM_182729,NM_182742,NM_182743	0,0,4555,105779,105779,105779,105779,105779,105779,105779	CHST11,MIR3922,TXNRD1
5_73_peak_754_lociStitched	chr1	31202085	31238785	5	31208	35103.6	4444.37	93	1	NM_006762,NR_039616,NR_034182,NM_002379,NR_146732	0,0,2493,5654,58714	LAPTM5,LINC01778,MATN1,MATN1-AS1,MIR4420
11_73_peak_24310_lociStitched	chr22	24130910	24191748	11	31343	37409.3	6826.02	94	1	NM_001007468,NM_001317946,NM_003073,NM_001002862,NM_001135751,NM_198440	0,0,0,0,0,0	DERL3,SMARCB1
8_73_peak_33683_lociStitched	chr6	106520054	106595414	8	46112	39473.6	8915.09	95	1	NM_001198,NM_182907,NR_104402,NR_104403,NM_001286106,NM_001286107,NM_001286108,NM_001286111,NM_004849	0,0,36938,36938,36938,36938,36938,36938,36938	ATG5,PRDM1
14_73_peak_33567_lociStitched	chr6	90006649	90086735	14	44373	39146	8889.55	96	1	NM_002043,NM_016021,NM_021244,NM_001242809,NM_001242813,NM_014942	0,0,0,56162,56162,56162	ANKRD6,GABRR2,RRAGD,UBE2J1
5_73_peak_38277_lociStitched	chr8	124022756	124057997	5	26554	36093.8	6117.84	97	1	NM_001134671,NM_001330601,NM_024295,NM_001330606,NM_001145088,NM_145647	0,0,0,26862,26923,26923	DERL1,TBC1D31
10_73_peak_21978_lociStitched	chr2	201977077	202024806	10	28301	35281.3	5522.25	98	1	NM_001308043,NM_001127184,NR_147241,NM_001202516,NM_001202517,NM_001202519,NM_001351590,NM_003879,NR_147242,NR_147243,NR_147244,NR_147245,NR_147246,NR_147247,NR_147248,NR_147249,NR_147250,NR_147251,NR_147252,NM_001351591,NR_147255,NM_001127183,NM_001351593,NM_001351594,NR_147253,NM_001351592,NM_001308042,NM_001202518,NM_001202515,NR_040030	0,0,0,0,0,0,0,0,0,0,0,0,0,0,0,0,0,0,0,0,0,0,0,0,0,0,0,0,0,0	CFLAR,CFLAR-AS1
14_73_peak_37194_lociStitched	chr8	28195349	28279701	14	32705	38793.5	9050.97	99	1	NM_006228,NM_001284244,NM_018660,NM_001258211,NM_172366	0,0,0,6225,6225	FBXO16,PNOC,ZNF395
8_73_peak_27608_lociStitched	chr3	183200560	183274308	8	54346	37884.3	8355.65	100	1	NM_130446,NR_046687,NR_038302,NR_038301,NR_145763	0,0,26761,26761,28827	KLHL6,KLHL6-AS1,LINC00888,SNORA63E
73_peak_24405	chr22	29177776	29200945	73	23170	32362.5	2884.54	101	1	NM_001284263,NM_001284264,NM_173510,NM_001284265,NM_001079539,NM_005080	0,0,0,0,0,0	CCDC117,XBP1
16_73_peak_39770_lociStitched	chr9	112843190	112933310	16	51741	38904.8	9841.1	102	1	NM_007203,NM_147150,NM_001004065,NM_001198656,NM_001136562	0,0,0,0,0	AKAP2,PALM2-AKAP2
15_73_peak_11975_lociStitched	chr14	95903710	95990458	15	44654	38273.2	9247.34	103	1	NM_152592,NR_001459,NR_003138,NR_003002,NM_016417	0,8791,8791,9234,10865	GLRX5,SCARNA13,SNHG10,SYNE3
18_73_peak_6845_lociStitched	chr11	72748963	72889224	18	43489	43705.3	14699.4	104	1	NM_014824,NM_002564,NM_176072,NM_176071,NM_001277205,NM_176796,NM_176797	0,40119,40119,40278,86326,86326,86326	FCHSD2,P2RY2,P2RY6
4_73_peak_9988_lociStitched	chr12	125387451	125425892	4	16730	33605.1	4755.15	105	1	NM_021009,NR_049820,NM_032656,NM_001082959,NM_005505	0,0,5478,38933,38933	DHX37,MIR5188,SCARB1,UBC
2_73_peak_8053_lociStitched	chr12	26266043	26288925	2	15293	31883.8	3210.34	106	1	NM_030762,NM_007211,NM_001164748,NM_001164747,NM_001164746	0,33219,40237,40237,40237	BHLHE41,RASSF8
16_73_peak_27259_lociStitched	chr3	169641456	169717304	16	48722	37127.6	8525.32	107	1	NM_001304366,NM_182610,NR_130713,NR_027622,NR_024409,NM_003262	0,0,0,0,0,0	LOC100128164,SAMD7,SEC62
6_73_peak_20411_lociStitched	chr2	87764402	87823030	6	48418	35616.5	7082.26	108	1	NR_024204,NR_024205,NR_024206,NR_146461,NR_146460	0,0,0,0,0	CYTOR
4_73_peak_19466_lociStitched	chr2	33699647	33737688	4	28011	32958.7	4439.38	109	1	NM_001349975,NM_001349978,NM_170672,NM_001349979,NM_001139488,NM_001349976,NM_001349977,NM_001349980,NM_001349981	0,0,0,0,0,0,0,0,0	RASGRP3
11_73_peak_22626_lociStitched	chr20	5516243	5592186	11	32309	41039.6	12538.2	110	1	NM_019593,NR_109860,NR_015406,NR_029405,NR_038239,NR_038240	0,25596,31002,58464,89850,89850	GPCPD1,LINC00654,LINC00658,LINC01729,LOC643406
22_73_peak_37931_lociStitched	chr8	98629430	98733874	22	55339	39218.7	10757.7	111	1	NM_178812,NM_018407,NM_001317748,NM_002380,NM_030583	0,53935,147375,147375,147375	LAPTM4B,MATN2,MTDH
16_73_peak_15806_lociStitched	chr17	44179286	44272367	16	53649	37884	9894.51	112	1	NM_001193466,NM_015443,NM_001193465,NR_034172,NM_001123066,NM_001123067,NM_001203251,NM_001203252,NM_005910,NM_016834,NM_016835,NM_016841	0,0,0,0,73588,73588,73588,73588,73588,73588,73588,73588	KANSL1,KANSL1-AS1,MAPT
1_73_peak_3920_lociStitched	chr1	234734396	234749924	1	15529	30110.3	2163.05	113	1	NM_001077397,NM_182972,NR_033927,NR_125944,NR_038426	0,0,15133,32111,66872	IRF2BP2,LINC00184,LINC01354,LOC101927787
4_73_peak_19718_lociStitched	chr2	46761652	46811592	4	37950	33310	5768.07	114	1	NM_001318063,NM_012249,NR_104182,NM_002643,NM_173074	0,0,0,0,0	ATP6V1E2,LOC100506142,PIGF,RHOQ
15_73_peak_25083_lociStitched	chr3	5201670	5272823	15	32899	35135.4	7606.26	115	1	NM_018184,NM_014674,NR_039953,NM_003670,NR_037903,NR_125915,NR_125916	0,0,19039,174806,180025,180025,180025	ARL8B,BHLHE40,BHLHE40-AS1,EDEM1,MIR4790
10_73_peak_32207_lociStitched	chr6	7130199	7205484	10	38485	35700.1	8236.18	116	1	NM_001168344,NM_001003698,NM_001003699,NM_001003700,NM_001292008,NM_003144,NR_120448	0,0,0,0,75892,75892,75892	RREB1,SSR1
14_73_peak_14514_lociStitched	chr16	71682494	71789247	14	35444	38815.4	11379.9	117	1	NM_001289003,NM_015020,NR_033337,NM_001030007,NM_001128	0,0,0,0,0	AP1G1,PHLPP2,SNORA70D
3_73_peak_21184_lociStitched	chr2	157188481	157207810	3	8900	29842	2418.06	118	1	NM_006186,NR_147695,NR_110249,NR_110250,NM_001083112	0,0,77039,77039,84155	FLJ46875,GPD2,LINC01876,NR4A2
20_73_peak_13511_lociStitched	chr15	101457646	101549147	20	53098	37030.5	9754.01	119	1	NR_135827,NR_135828,NR_135831,NM_024652,NM_000693,NM_001293815	0,0,0,0,817,817	ALDH1A3,LOC101927751,LRRK1
18_73_peak_18619_lociStitched	chr19	45548044	45657272	18	47703	38568.4	11458	120	1	NM_001278439,NM_007056,NR_103529,NM_145288,NM_001319054,NM_001007270,NM_001007269,NM_024707,NM_001319055,NR_134887,NM_019121,NM_198478	0,0,0,0,0,0,0,0,0,0,0,0	CLASRP,GEMIN7,GEMIN7-AS1,NKPD1,PPP1R37,ZNF296
7_73_peak_26738_lociStitched	chr3	124827735	124884248	7	25842	33376.6	6459.44	121	1	NM_001195483,NM_024628,NR_049815,NM_020733,NM_001348433,NM_001348424,NM_001348432,NM_001348425,NM_001348426,NM_001348427,NM_001348428,NM_001348429,NM_001348430,NM_001348431,NM_001348434,NM_021964	0,0,0,52934,60265,60265,60265,60265,60265,60265,60265,60265,60265,60265,60265,60265	HEG1,MIR5092,SLC12A8,ZNF148
73_peak_41368	chrX	153230215	153240612	73	10398	28217.5	1452.46	122	1	NM_005334,NR_046608,NM_003492,NR_036174,NR_036175	0,0,0,5936,5937	HCFC1,HCFC1-AS1,MIR3202-1,MIR3202-2,TMEM187
22_73_peak_14966_lociStitched	chr17	4199541	4316573	22	44368	38995.1	12253.3	123	1	NM_003342,NM_001320449,NM_182538,NR_110982,NM_001330063,NM_016376,NR_047571	0,20646,20646,24353,32252,32252,32252	ANKFY1,LOC103021295,SPNS3,UBE2G1
14_73_peak_38540_lociStitched	chr8	142125374	142194440	14	24160	37799.8	11147.3	124	1	NM_001352891,NM_001352890,NM_014957,NR_148197,NM_001080431,NM_001286646	0,0,0,0,22825,22825	DENND3,SLC45A4
14_73_peak_19591_lociStitched	chr2	40319597	40406736	14	51537	36310.8	9689.86	125	1	NR_038441,NM_001112800,NM_001252624,NM_021097,NM_001351485,NM_001351488,NM_001351489,NM_001351492,NM_001112801,NM_001351483,NM_001351484,NM_001351486,NM_001351487,NM_001351490,NM_001351491,NM_001351493,NM_001351494,NM_001112802	0,0,0,0,0,0,0,0,0,0,0,0,0,0,0,0,0,0	SLC8A1,SLC8A1-AS1
12_73_peak_20438_lociStitched	chr2	88852239	88928979	12	43042	35653.4	9055.32	126	1	NR_110236,NM_001313915,NM_004836,NR_135540,NM_152670	0,0,0,0,23137	EIF2AK3,LOC101928371,LOC101928403,TEX37
5_73_peak_6682_lociStitched	chr11	67033374	67057588	5	19549	30463.6	4002.57	127	1	NM_001619,NM_001347901,NM_207354,NM_012308,NR_027473,NM_001256405	0,0,0,7825,7825,7825	ANKRD13D,GRK2,KDM2A
3_73_peak_25166_lociStitched	chr3	13022950	13067099	3	28230	31531.2	5236.07	128	1	NM_001134382,NM_001330619,NM_014869,NR_136189,NM_000994,NM_001007073	0,0,13753,96241,139870,139870	IQSEC1,LINC02022,RPL32
7_73_peak_29592_lociStitched	chr4	153547632	153597259	7	25912	34877.9	8600.36	129	1	NM_152680,NR_033797,NR_039658,NM_001349798,NM_001257069	0,87218,89965,90386,91240	FBXW7,MIR4453,MIR4453HG,TMEM154
73_peak_7890	chr12	12865556	12879743	73	14188	28195.2	1964.9	130	1	NM_004064,NM_001130415,NM_006143,NR_030344,NM_030817	0,0,16436,37840,58798	APOLD1,CDKN1B,GPR19,MIR613
10_73_peak_8517_lociStitched	chr12	48173451	48232175	10	34382	32415.6	6242.36	131	1	NM_017842,NM_001098416,NM_001308090,NM_015401,NM_000376,NM_001017535,NM_001017536	0,0,0,0,3145,3145,3145	HDAC7,SLC48A1,VDR
6_73_peak_331_lociStitched	chr1	16139822	16184783	6	18396	31176	5031.14	132	1	NR_024279,NM_015001,NM_001089591,NR_039973,NM_001350151,NM_001024216,NM_017556	0,0,5629,12861,26734,26734,26734	FBLIM1,FLJ37453,MIR5096,SPEN,UQCRHL
17_73_peak_34374_lociStitched	chr6	144604669	144708947	17	55334	36904	10761.5	133	1	NM_007124,NR_132778,NM_003764,NM_031287,NM_001080951,NM_001080955,NM_001289037,NM_001289038,NM_001289039,NM_001289040,NM_001289042,NM_001289043,NM_001289044	0,17844,91594,187916,218934,218934,218934,218934,218934,218934,218934,218934,218934	PLAGL1,SF3B5,SNORA98,STX11,UTRN
17_73_peak_29462_lociStitched	chr4	146401579	146477399	17	45073	38637.9	12525.5	134	1	NM_001354812,NM_001354813,NM_001354814,NM_005900,NM_001354811,NM_001354816,NM_001003688,NM_001354817,NR_108077,NR_126371	0,0,0,0,0,0,0,0,0,0	SMAD1,SMAD1-AS1,SMAD1-AS2
4_73_peak_29895_lociStitched	chr5	1294571	1345881	4	35803	32032.8	5951.96	135	1	NM_001193376,NM_198253,NR_149162,NR_149163,NR_039662,NM_030782	0,0,0,0,0,0	CLPTM1L,MIR4457,TERT
15_73_peak_26288_lociStitched	chr3	98428251	98518698	15	56936	35898.4	9885.86	136	1	NR_046683,NM_001271142,NM_001271146,NM_001271147,NM_001271148,NM_001323352,NM_001323353,NM_001323358,NM_001323359,NM_001323360,NM_001323362,NM_001271145,NM_001323363,NM_001323364,NM_006100,NM_001323365,NM_001323366,NM_001323367,NM_001323368,NM_080927	0,0,0,0,0,0,0,0,0,0,0,0,0,0,0,0,0,0,0,0	DCBLD2,ST3GAL6,ST3GAL6-AS1
11_73_peak_33768_lociStitched	chr6	109183774	109230213	11	33847	31476.4	5489.09	137	1	NM_001286609,NM_032131,NR_104137,NM_001199934,NM_001199933,NM_014454	0,0,0,77427,77427,77427	ARMC2,ARMC2-AS1,SESN1
15_73_peak_189_lociStitched	chr1	8515693	8594352	15	38620	34539.2	8636.76	138	1	NM_001042681,NM_012102,NR_132752,NR_125999,NM_001042682	0,0,0,20618,31947	LOC102724552,RERE,SNORD128
25_73_peak_39941_lociStitched	chr9	125920279	126054007	25	47641	39530	13707.1	139	1	NM_018387,NR_033234,NM_001171137,NR_026677,NR_030331	0,0,0,42524,46358	MIR600,MIR600HG,STRBP
14_73_peak_34731_lociStitched	chr6	159199596	159276249	14	31007	37843.6	12180.2	140	1	NM_003379,NM_001111077,NR_102425,NR_028496,NM_001009991,NM_001242384,NM_001242394,NM_001242395,NM_001318745	0,0,0,0,13689,13689,13689,13689,13689	EZR,EZR-AS1,OSTCP1,SYTL3
2_73_peak_970_lociStitched	chr1	40839367	40871071	2	29533	29525.9	3963	141	1	NM_022733,NM_001198978,NM_001198979,NM_001198980,NM_023070	0,0,0,0,45266	SMAP2,ZFP69B
14_73_peak_11732_lociStitched	chr14	81925013	82000160	14	49714	33974	8566.76	142	1	NM_005065,NM_001244984,NR_109999,NM_001256430,NM_033104	0,0,8513,31266,31458	LINC02308,SEL1L,STON2
25_73_peak_39259_lociStitched	chr9	71447658	71572239	25	55792	37959.8	12582.7	143	1	NM_001278253,NM_003558,NR_110647,NM_138333,NM_002732	0,0,0,48864,55210	FAM122A,LOC101927069,PIP5K1B,PRKACG
10_73_peak_33054_lociStitched	chr6	41650469	41703300	10	32966	31207.3	5853.67	144	1	NM_001271945,NM_007162,NM_001271943,NM_001271944,NM_001167827	0,0,0,0,0	TFEB
17_73_peak_23204_lociStitched	chr20	37433577	37523021	17	53158	34811.6	9498.95	145	1	NM_001172735,NM_015568,NM_030919,NM_024855,NM_001190809,NM_021931,NR_033905	0,0,31934,32489,67960,67960,67960	ACTR5,DHX35,FAM83D,PPP1R16B
3_73_peak_18164_lociStitched	chr19	18388441	18418481	3	11491	30082.1	4887.51	146	1	NM_001286968,NM_005354,NR_036155,NM_001252129,NM_012321	0,0,0,0,0	JUND,LSM4,MIR3188
5_73_peak_18577_lociStitched	chr19	44249951	44289597	5	33418	29960.5	4777.34	147	1	NM_019108,NM_002250,NM_001288763,NM_001031749,NM_182573	0,0,10482,10482,10482	KCNN4,LYPD5,SMG9
6_73_peak_28366_lociStitched	chr4	40180168	40214257	6	28502	29204	4066.82	148	1	NM_001278368,NM_001278364,NM_001278365,NM_001278366,NM_001278367,NM_001278369,NM_001278359,NM_001278360,NM_001278361,NM_001278362,NM_001278363,NM_004310	0,0,0,0,0,0,0,0,0,0,0,0	RHOH
12_73_peak_10581_lociStitched	chr13	50640058	50705281	12	21247	32696.3	7683.27	149	1	NR_002612,NR_002605,NR_109973,NR_109974,NR_029485	0,0,0,0,16722	#N/A,DLEU1,MIR15A
7_73_peak_14329_lociStitched	chr16	66549387	66593985	7	20989	29729	4745.23	150	1	NM_001272050,NM_001172643,NM_001271935,NM_001172644,NM_001172645,NM_001271934,NM_004614,NR_073520,NM_001040138,NM_016326,NM_016951,NM_181640,NM_181641,NM_001202509,NM_001204098,NM_001204099	0,0,0,0,0,0,0,0,0,0,0,0,0,0,0,0	CKLF,CKLF-CMTM1,TK2
19_73_peak_38682_lociStitched	chr9	612929	753310	19	56800	40092.8	15175.2	151	1	NM_001256876,NM_001256877,NM_001354331,NM_001354332,NM_001354333,NM_001354334,NM_015158,NM_001354335,NM_001354336,NM_001354337,NM_001354338,NM_001354339,NM_001354340,NM_001354341,NM_001354342,NM_001354343,NM_001354344,NM_153186,NR_148869	0,0,0,0,0,0,0,0,0,0,0,0,0,0,0,0,0,0,0	KANK1
4_73_peak_5182_lociStitched	chr10	92949682	92984626	4	30581	28993	4095.44	152	1	NR_046435,NM_001257101,NM_001256549,NR_046310,NM_032373	0,0,0,0,0	PCGF5
22_73_peak_40199_lociStitched	chr9	134497375	134615802	22	41908	38157.2	13299.4	153	1	NM_198679,NM_005312,NM_001304275,NM_001135954,NM_001261450,NM_001261451,NM_001318519,NM_031432,NR_134666,NR_134667	0,0,0,90714,90714,90714,90714,90714,90714,90714	RAPGEF1,UCK1
6_73_peak_24055_lociStitched	chr21	45556456	45596464	6	20420	29501.9	4644.93	154	1	NM_001320383,NM_001320384,NM_004649,NM_198155,NR_135220,NR_146631	0,0,0,0,0,0	GATD3A,LINC01678
4_73_peak_33088_lociStitched	chr6	42737175	42758848	4	16968	27624.4	2902.01	155	1	NM_001318819,NR_134654,NM_003192,NM_015349,NR_037141	0,0,23292,29946,41244	ATP6V0CP3,BICRAL,LOC401261,TBCC
6_73_peak_868_lociStitched	chr1	36830984	36867679	6	22359	29003.7	4285.98	156	1	NM_001282546,NM_001282547,NM_032017,NM_032881,NM_001330493,NM_145047	0,0,0,0,15828,15828	LSM10,OSCP1,STK40
13_73_peak_172_lociStitched	chr1	8427047	8499997	13	38459	32718.1	8009.91	157	1	NM_001042682,NM_001042681,NM_012102,NR_125999,NM_001080397	0,0,0,0,22821	LOC102724552,RERE,SLC45A1
8_73_peak_20719_lociStitched	chr2	112182295	112242067	8	46487	32312.7	7620.93	158	1	NR_136162,NR_136163,NR_136164,NR_015395,NR_136161,NR_136165,NR_136166,NR_024373	0,0,0,0,0,0,0,0	MIR4435-2HG
10_73_peak_2749_lociStitched	chr1	160577568	160656090	10	46767	33984.3	9297	159	1	NM_001330754,NM_003037,NR_104399,NR_104400,NR_104401,NM_001778,NM_001256030	0,0,0,0,0,0,0	CD48,SLAMF1
3_73_peak_29941_lociStitched	chr5	6711750	6742061	3	28584	28068	3440.3	160	1	NM_001171805,NM_006999,NR_103771,NM_001171806,NM_001047,NM_001324322,NM_001324323,NR_136739	0,0,3927,4040,42076,42076,42076,42076	LINC02102,PAPD7,SRD5A1
9_73_peak_5543_lociStitched	chr10	112243490	112296617	9	38244	30792.4	6173.36	161	1	NM_004419,NM_005445,NM_001134363,NM_005871,NM_130439,NM_001008541,NM_005962	0,30832,107538,178784,196368,196368,196368	DUSP5,MXI1,RBM20,SMC3,SMNDC1
73_peak_18434	chr19	39887716	39904423	73	16708	26948.4	2369.05	162	1	NM_001317770,NM_017592,NR_133915,NM_003407,NR_039755,NM_001351693,NM_022835,NM_001351694	0,0,0,0,0,0,0,0	MED29,MIR4530,PLEKHG2,ZFP36
35_73_peak_8200_lociStitched	chr12	31614984	31758695	35	50104	38787.6	14299.2	163	1	NM_001308339,NM_144973,NR_046909,NM_001135864,NM_173802	0,0,0,41399,53426	DENND5B,DENND5B-AS1,ETFBKMT
3_73_peak_13074_lociStitched	chr15	75065585	75093048	3	21648	29654.5	5187.76	164	1	NM_001127190,NM_004383,NM_001354988,NR_039738,NM_021819	0,0,0,0,12146	CSK,LMAN1L,MIR4513
73_peak_20222	chr2	70309917	70317904	73	7988	25728.5	1313.86	165	1	NR_033872,NM_006196,NR_024444,NM_001348758,NM_001348763,NM_001348764,NR_145971,NR_145972,NM_001348760,NM_001348761,NM_001348762,NR_145970,NM_001348759,NM_017880,NR_145967,NR_145968,NR_145969	0,0,33264,59108,59108,59108,59108,59108,59108,59108,59108,59108,59108,59108,59108,59108,59108	C2orf42,LINC01816,PCBP1,PCBP1-AS1
6_73_peak_21988_lociStitched	chr2	202040258	202101577	6	51200	31456.6	7125.27	166	1	NM_001306083,NM_001206524,NM_001230,NM_032976,NM_032977,NM_001206542,NM_032974,NM_033358,NM_001080124,NM_001228,NM_033355	0,0,0,0,0,0,0,0,0,0,0	CASP10,CASP8
5_73_peak_34744_lociStitched	chr6	159429218	159466598	5	17065	30733.8	6406.93	167	1	NM_001278733,NM_054114,NM_152133,NM_138810,NM_001346418,NM_031924,NR_144434	0,0,0,0,8000,8000,8000	RSPH3,TAGAP
1_73_peak_2414_lociStitched	chr1	150532644	150553052	1	20409	26975.3	2704.06	168	1	NM_001288607,NM_001288608,NM_019032,NR_104133,NM_001197320,NM_021960,NM_182763	0,0,0,0,0,0,0	ADAMTSL4,ADAMTSL4-AS1,MCL1
4_73_peak_20451_lociStitched	chr2	89038893	89074969	4	24006	29102.5	4841.4	169	1	NM_144563,NR_015424,NR_039635,NR_135540,NM_004836	0,0,36915,107551,111800	ANKRD36BP2,EIF2AK3,LOC101928403,MIR4436A,RPIA
10_73_peak_3778_lociStitched	chr1	226520988	226600046	10	44218	32777.4	8546.17	170	1	NM_001618,NM_001270410,NM_001270409,NM_173083,NM_001282402,NM_031944	0,23540,23785,23785,106233,106233	LIN9,MIXL1,PARP1
7_73_peak_2048_lociStitched	chr1	111161919	111220578	7	25746	30655.2	6429.03	171	1	NM_001204269,NR_109846,NR_109845,NM_002232,NM_004974	0,0,0,0,12945	KCNA2,KCNA3
10_73_peak_6755_lociStitched	chr11	69043467	69088869	10	27664	31236.6	7055.47	172	1	NM_001293291,NM_001293294,NM_001293296,NM_001300923,NM_001300924,NM_138768	0,0,0,0,0,0	MYEOV
5_73_peak_4603_lociStitched	chr10	43886397	43917451	5	15204	27520.1	3555.68	173	1	NM_001098208,NM_001098207,NM_001098206,NM_001098205,NM_004966,NM_001098204,NR_145740	0,0,0,0,0,0,0	HNRNPF,SNORD3J
16_73_peak_23063_lociStitched	chr20	34141357	34220043	16	36052	32135.4	8191.21	174	1	NM_015966,NM_198398,NR_119376,NM_003116,NM_001317931,NM_003915,NR_037188,NM_001198863,NM_152925,NM_152926,NM_152927,NM_152928	0,0,0,0,0,0,0,0,0,0,0,0	CPNE1,ERGIC3,FER1L4,SPAG4
10_73_peak_4889_lociStitched	chr10	73471601	73536532	10	36731	31199.3	7291.75	175	1	NM_001171930,NM_022124,NM_001164375,NM_001168390,NM_022153	0,0,0,0,0	C10orf105,CDH23,VSIR
6_73_peak_858_lociStitched	chr1	36614244	36644163	6	18718	27414.8	3521.47	176	1	NM_001270894,NM_001270896,NM_001270897,NM_014408,NR_073097,NR_073098,NM_001270895,NM_001286365,NM_001286366,NM_018067	0,0,0,0,0,0,0,0,0,0	MAP7D1,TRAPPC3
6_73_peak_16264_lociStitched	chr17	62957355	62985673	6	19918	27159.8	3276.39	177	1	NR_026903,NM_001282425,NM_006572,NM_001303255,NM_199340	0,19734,19734,41747,41747	AMZ2P1,GNA13,LRRC37A3
3_73_peak_25025_lociStitched	chr22	50967112	50984091	3	13876	25882.8	2158.03	178	1	NM_001113755,NM_001113756,NM_001257988,NM_001257989,NM_001953,NM_001014440	0,0,0,0,0,0	ODF3B,TYMP
3_73_peak_32850_lociStitched	chr6	32935051	32952584	3	9269	26192.5	2566.83	179	1	NM_005104,NM_001113182,NM_001291986,NM_001199455,NM_001199456	0,0,0,0,0	BRD2
4_73_peak_17957_lociStitched	chr19	12868697	12905207	4	15170	27656.3	4319.13	180	1	NM_017682,NM_001100176,NM_013312,NR_049864,NM_002229	0,0,0,0,0	BEST2,HOOK2,JUNB,MIR5684
5_73_peak_20105_lociStitched	chr2	65131759	65178121	5	30434	28744.4	5433.63	181	1	NR_036586,NM_001348406,NM_001348407,NM_001193493,NM_003038	0,37458,37458,37458,38374	LINC02245,SLC1A4
6_73_peak_38316_lociStitched	chr8	125606987	125655089	6	29205	28769.8	5512.49	182	1	NM_001282971,NM_001282974,NM_014751,NM_001278645,NM_001278646,NM_001311168,NM_005005	0,0,0,44761,44761,44761,44761	MTSS1,NDUFB9
[truncated: 796 more rows]

## Sheet: MM4
#89_peaks	Enhancers
[truncated: 587 more rows]

## Sheet: MM5
#94_peaks	Enhancers
[truncated: 608 more rows]

## Sheet: MM6
#99_H3K27ac_broad_peaks Enhancers
[truncated: 887 more rows]

[truncated: 4 more sheets: MM7, MM8, MM9, MM10]
