# Supplementary material for: Myeloma-specific superenhancers affect genes of biological and clinical relevance in myeloma
Source: Blood Cancer J. 2021 Feb 12;11(2):32. doi: 10.1038/s41408-021-00421-7 (PMC7881003; doi:10.1038/s41408-021-00421-7)
Supplement: Supplementary file 13 — Supplementary Table 6 [file 41408_2021_421_MOESM13_ESM.xlsx]

## Sheet: Sheet1
		Mayo data (P-Value)				Italy data (P-Value)
Gene	MGUS	SMM	New MM	Relapse MM	MGUS	MM	PCL
SLC35A5	-0.915	0.146	2.48×10-5	0.001	-0.377	0.198	0.112
MAGI2	0.028	0.0002	0.008	0.03	-0.913	0.531	0.012
HOMER1	0.009	1.21×10-5	1×10-5	2.02×10-6	0.09	0.007	0.083
TSC22D2	-0.237	-0.116	-0.056	-0.068	0.019	0.016	0.606
ADM	0.891	0.086	2.2×10-4	1.71×10-5	0.115	0.13	-0.438
SMC4	0.772	0.989	8.38×10-4	7.85×10-6	-0.267	0.023	0.001
								M
