# Supplementary material for: Myeloma-specific superenhancers affect genes of biological and clinical relevance in myeloma
Source: Blood Cancer J. 2021 Feb 12;11(2):32. doi: 10.1038/s41408-021-00421-7 (PMC7881003; doi:10.1038/s41408-021-00421-7)
Supplement: Supplementary file 14 — Supplementary Table 7 [file 41408_2021_421_MOESM14_ESM.xlsx]

## Sheet: Sheet1
SEanalysis
Chrome	Element_Start	Element_End	TF	Database	TF_Start	TF_End	Score	P_Value	TF Class
chr7	78116979	78131707	ZEB1	Transfac.V$DELTAEF1_01	78118997	78119007	14.025	9.88e-07	Helix-turn-helix domains
chr7	78116979	78131707	MAX	Transfac.V$MAX_08	78131119	78131128	15.4902	9.86e-07	Basic domains
chr7	78116979	78131707	MAX	Jolma2013.MAX_DBD_2	78131119	78131128	15.4583	9.86e-07	Basic domains
chr7	78113445	78115391	POU3F1	Homeodomain.UP00129_1	78113651	78113667	16.1933	9.76e-07	Helix-turn-helix domains
chr7	78113445	78115391	POU3F1	Uniprobe.UP00129_1	78113651	78113667	16.1933	9.76e-07	Helix-turn-helix domains
chr7	78116979	78131707	KLF16	Transfac.V$KLF16_01	78124207	78124217	17.1579	9.49e-07	Zinc-coordinating DNA-binding domains
chr7	78116979	78131707	KLF16	Jolma2013.KLF16_DBD	78124207	78124217	17.1042	9.49e-07	Zinc-coordinating DNA-binding domains
chr7	78116979	78131707	RORA	Transfac.V$RORA_05	78120913	78120932	11.3148	9.49e-07	Zinc-coordinating DNA-binding domains
chr7	78116979	78131707	FOXC1	Transfac.V$FOXC1_02	78127383	78127395	16.5179	9.4e-07	Helix-turn-helix domains
chr7	78116979	78131707	FOXC1	Jolma2013.FOXC1_DBD	78127383	78127395	16.4563	9.4e-07	Helix-turn-helix domains
chr7	78116979	78131707	MGA	Jolma2013.MGA_DBD_2	78120599	78120616	15.3229	9.16e-07	TcoF-DB_TF
chr7	78113445	78115391	GBX2	Transfac.V$GBX2_01	78113515	78113531	16.7347	8.93e-07	Helix-turn-helix domains
chr7	78116979	78131707	SP1	Transfac.V$SP1_Q6	78124206	78124218	16.9189	8.87e-07	Zinc-coordinating DNA-binding domains
chr7	78113445	78115391	GBX2	Homeodomain.UP00131_1	78113515	78113531	16.6972	8.46e-07	Helix-turn-helix domains
chr7	78113445	78115391	GBX2	Uniprobe.UP00131_1	78113515	78113531	16.6972	8.46e-07	Helix-turn-helix domains
chr7	78116979	78131707	SP1	Transfac.V$SP1_Q6_02	78124200	78124216	15.8122	8.4e-07	Zinc-coordinating DNA-binding domains
chr7	78116979	78131707	MYC	Transfac.V$CMYC_02	78131118	78131129	18.2604	8.13e-07	Basic domains
chr7	78113445	78115391	MAF	Transfac.V$MAF_Q6	78113547	78113562	16.2917	8.04e-07	Basic domains
chr7	78116979	78131707	MEIS3	Transfac.V$MRG2_01	78128544	78128559	16.9167	7.91e-07	Helix-turn-helix domains
chr7	78116979	78131707	VDR	Jolma2013.VDR_full	78121101	78121116	16.5104	7.86e-07	Zinc-coordinating DNA-binding domains
chr7	78113445	78115391	NFKB1	JASPAR2014.MA0105.3	78113862	78113872	16.9259	7.62e-07	Immunoglobulin fold
chr7	78116979	78131707	SP1	Transfac.V$SP1_Q6_01	78124207	78124216	17.0435	7.53e-07	Zinc-coordinating DNA-binding domains
chr7	78116979	78131707	ZNF75A	Transfac.V$ZNF75A_01	78117584	78117595	17.5362	7.53e-07	Zinc-coordinating DNA-binding domains
chr7	78116979	78131707	ZNF75A	Jolma2013.ZNF75A_DBD	78117584	78117595	17.5417	7.53e-07	Zinc-coordinating DNA-binding domains
chr7	78116979	78131707	HOXB3	Transfac.V$HOXB3_03	78122782	78122791	10.717	7.48e-07	Helix-turn-helix domains
chr7	78116979	78131707	HOXB3	Jolma2013.HOXB3_DBD	78122782	78122791	10.6796	7.48e-07	Helix-turn-helix domains
chr7	78116979	78131707	VDR	Transfac.V$VDR_01	78121101	78121116	16.5246	7.43e-07	Zinc-coordinating DNA-binding domains
chr7	78116979	78131707	WT1	Transfac.V$WT1_Q6_01	78124211	78124220	17.125	7.43e-07	Zinc-coordinating DNA-binding domains
chr7	78116979	78131707	RREB1	JASPAR2014.MA0073.1	78130409	78130428	15.5607	7.13e-07	Zinc-coordinating DNA-binding domains
chr7	78116979	78131707	FOXJ1	Transfac.V$HFH4_01	78125497	78125509	18	7.11e-07	Helix-turn-helix domains
chr7	78116979	78131707	ESRRB	Transfac.V$ERR2_01	78125978	78125989	17.2923	6.97e-07	Zinc-coordinating DNA-binding domains
chr7	78113445	78115391	LHX3	JASPAR2014.MA0135.1	78113652	78113664	17.0686	6.92e-07	Helix-turn-helix domains
chr7	78116979	78131707	SP1	Transfac.V$SP1_Q6_02	78124204	78124220	16.0457	6.68e-07	Zinc-coordinating DNA-binding domains
chr7	78110679	78111625	POU2F2	Transfac.V$OCT2_Q6	78111486	78111499	14.9551	6.51e-07	Helix-turn-helix domains
chr7	78116979	78131707	FOXJ3	Transfac.V$FOXJ3_08	78120095	78120108	17.7385	6.22e-07	Helix-turn-helix domains
chr7	78116979	78131707	FOXJ3	Jolma2013.FOXJ3_DBD_2	78120095	78120108	17.7526	6.15e-07	Helix-turn-helix domains
chr7	78116979	78131707	ZBTB3	Uniprobe.UP00031_2	78120005	78120020	14.7716	6.14e-07	TcoF-DB_TF
chr7	78116979	78131707	SPDEF	Uniprobe.UP00406_1	78122971	78122986	16.7103	6.13e-07	Helix-turn-helix domains
chr7	78113445	78115391	NFKB2	Transfac.V$NFKB2_01	78113860	78113872	18.1846	5.98e-07	Immunoglobulin fold
chr7	78116979	78131707	ZBTB3	Transfac.V$ZBTB4_04	78120005	78120020	14.8025	5.94e-07	TcoF-DB_TF
chr7	78113445	78115391	NFKB2	Jolma2013.NFKB2_DBD	78113860	78113872	18.1354	5.92e-07	Immunoglobulin fold
chr7	78116979	78131707	SPDEF	Transfac.V$SPDEF_03	78122971	78122986	16.7531	5.83e-07	Helix-turn-helix domains
chr7	78116979	78131707	MEIS2	Transfac.V$MEIS2_01	78128544	78128559	17.7604	5.35e-07	Helix-turn-helix domains
chr7	78116979	78131707	FOXI1	Transfac.V$HFH3_01	78125497	78125509	15.5765	5.31e-07	Helix-turn-helix domains
chr7	78113445	78115391	NFKB2	Transfac.V$NFKB2_01	78113860	78113872	18.4615	5.1e-07	Immunoglobulin fold
chr7	78113445	78115391	NFKB2	Jolma2013.NFKB2_DBD	78113860	78113872	18.4167	5.1e-07	Immunoglobulin fold
chr7	78116979	78131707	IKZF1	Transfac.V$IK_Q5	78131047	78131056	15.9375	5.06e-07	Zinc-coordinating DNA-binding domains
chr7	78116979	78131707	VDR	Transfac.V$VDR_Q3	78121102	78121116	16.963	5.02e-07	Zinc-coordinating DNA-binding domains
chr7	78116979	78131707	SP2	JASPAR2014.MA0516.1	78124207	78124221	18.0351	4.94e-07	Zinc-coordinating DNA-binding domains
chr7	78116979	78131707	KLF5	Transfac.V$BTEB2_Q3	78123372	78123387	17.8125	4.87e-07	Zinc-coordinating DNA-binding domains
chr7	78116979	78131707	MAFK	Jolma2013.MAFK_DBD_2	78130570	78130590	17.15	4.79e-07	Basic domains
chr7	78116979	78131707	TGIF1	Homeodomain.UP00122_1	78128543	78128559	17.5729	4.75e-07	Helix-turn-helix domains
chr7	78116979	78131707	TGIF1	Uniprobe.UP00122_1	78128543	78128559	17.5729	4.75e-07	Helix-turn-helix domains
chr7	78110679	78111625	SOX13	Uniprobe.UP00096_2	78110806	78110822	14.8916	4.74e-07	Other all-alpha-helical DNA-binding domains
chr7	78116979	78131707	MAFK	Jolma2013.MAFK_DBD_2	78130570	78130590	17.175	4.68e-07	Basic domains
chr7	78116979	78131707	TGIF1	Transfac.V$TGIF_02	78128543	78128559	17.6875	4.5e-07	Helix-turn-helix domains
chr7	78116979	78131707	PKNOX1	Homeodomain.UP00203_1	78128544	78128559	18.0938	4.49e-07	Helix-turn-helix domains
chr7	78116979	78131707	PKNOX1	Uniprobe.UP00203_1	78128544	78128559	18.0938	4.49e-07	Helix-turn-helix domains
chr7	78116979	78131707	TGIF1	Transfac.V$TGIF1_01	78128543	78128559	17.7	4.45e-07	Helix-turn-helix domains
chr7	78110679	78111625	SOX13	Transfac.V$SOX13_04	78110806	78110822	14.9398	4.42e-07	Other all-alpha-helical DNA-binding domains
chr7	78116979	78131707	POU5F1	Transfac.V$OCT4_01	78121012	78121026	17.2	4.34e-07	Helix-turn-helix domains
chr7	78116979	78131707	PKNOX1	Transfac.V$PREP1_01	78128544	78128559	18.1562	4.22e-07	Helix-turn-helix domains
chr7	78116979	78131707	MAX	Uniprobe.UP00060_1	78131117	78131132	17.2887	4.19e-07	Basic domains
chr7	78116979	78131707	FOXJ3	Transfac.V$FOXJ3_11	78120095	78120108	17.7623	4.17e-07	Helix-turn-helix domains
chr7	78116979	78131707	FOXJ3	Jolma2013.Foxj3_DBD_2	78120095	78120108	17.7194	4.17e-07	Helix-turn-helix domains
chr7	78116979	78131707	PAX4	Transfac.V$PAX4_03	78123372	78123383	14.1837	4.04e-07	Helix-turn-helix domains
chr7	78116979	78131707	SP1	Transfac.V$SP1_01	78124207	78124216	16.0935	3.36e-07	Zinc-coordinating DNA-binding domains
chr7	78113445	78115391	POU3F1	Homeodomain.UP00129_1	78113652	78113668	17.0533	3.34e-07	Helix-turn-helix domains
chr7	78113445	78115391	POU3F1	Uniprobe.UP00129_1	78113652	78113668	17.0533	3.34e-07	Helix-turn-helix domains
chr7	78116979	78131707	MYC	JASPAR2014.MA0147.2	78131118	78131127	16.2593	3.08e-07	Basic domains
chr7	78116979	78131707	SOX12	Transfac.V$SOX12_03	78129124	78129137	15.0741	2.96e-07	Other all-alpha-helical DNA-binding domains
chr7	78116979	78131707	SOX12	Uniprobe.UP00101_1	78129124	78129137	15.0413	2.96e-07	Other all-alpha-helical DNA-binding domains
chr7	78116979	78131707	SP2	Transfac.V$SP2_Q3_01	78124206	78124220	18.4583	2.9e-07	Zinc-coordinating DNA-binding domains
chr7	78116979	78131707	MAZ	Transfac.V$MAZ_Q6_01	78124204	78124217	18.4545	2.8e-07	Zinc-coordinating DNA-binding domains
chr7	78116979	78131707	SOX8	Uniprobe.UP00051_1	78129120	78129136	14.6855	2.69e-07	Other all-alpha-helical DNA-binding domains
chr7	78116979	78131707	ASCL2	Transfac.V$ASCL2_04	78124204	78124219	14.5647	2.57e-07	Basic domains
chr7	78116979	78131707	SOX8	Transfac.V$SOX8_03	78129120	78129136	14.7229	2.54e-07	Other all-alpha-helical DNA-binding domains
chr7	78116979	78131707	EGR1	Transfac.V$EGR1_Q6	78124210	78124219	18.1622	2.45e-07	Zinc-coordinating DNA-binding domains
chr7	78116979	78131707	ESRRA	JASPAR2014.MA0592.1	78125979	78125989	18.6232	2.4e-07	Zinc-coordinating DNA-binding domains
chr7	78116979	78131707	SMAD3	Uniprobe.UP00000_2	78124204	78124220	17.3551	2.35e-07	beta-Hairpin exposed by an alpha/beta-scaffold
chr7	78116979	78131707	SMAD3	Transfac.V$SMAD4_04	78124204	78124220	17.4444	2.33e-07	beta-Hairpin exposed by an alpha/beta-scaffold
chr7	78116979	78131707	PRDM1	Transfac.V$PRDM1_02	78127544	78127558	19.3827	2.29e-07	Zinc-coordinating DNA-binding domains
chr7	78116979	78131707	PITX2	Transfac.V$PITX2_Q2	78123539	78123549	16.1215	2.28e-07	Helix-turn-helix domains
chr7	78116979	78131707	PITX2	Transfac.V$PITX2_Q2	78130146	78130156	16.1215	2.28e-07	Helix-turn-helix domains
chr7	78116979	78131707	PRDM1	Jolma2013.PRDM1_full	78127544	78127558	19.3542	2.28e-07	Zinc-coordinating DNA-binding domains
chr7	78116979	78131707	VDR	Jolma2013.Vdr_DBD	78121101	78121116	18.8438	2.25e-07	Zinc-coordinating DNA-binding domains
chr7	78116979	78131707	ASCL2	Uniprobe.UP00099_2	78124204	78124219	14.6	2.22e-07	Basic domains
chr7	78116979	78131707	ZEB1	Transfac.V$AREB6_03	78120195	78120206	18	2.21e-07	Helix-turn-helix domains
chr7	78116979	78131707	PRDM1	JASPAR2014.MA0508.1	78127544	78127558	18.5	2.13e-07	Zinc-coordinating DNA-binding domains
chr7	78113445	78115391	LHX4	Transfac.V$LHX4_01	78113515	78113531	17.3069	1.98e-07	Helix-turn-helix domains
chr7	78116979	78131707	SP2	Transfac.V$SP2_Q3	78124204	78124218	19.0729	1.93e-07	Zinc-coordinating DNA-binding domains
chr7	78116979	78131707	FOXK1	Uniprobe.UP00025_2	78128370	78128384	15.662	1.92e-07	Helix-turn-helix domains
chr7	78113445	78115391	LHX4	Homeodomain.UP00261_1	78113515	78113531	17.3036	1.91e-07	Helix-turn-helix domains
chr7	78113445	78115391	LHX4	Uniprobe.UP00261_1	78113515	78113531	17.3036	1.91e-07	Helix-turn-helix domains
chr7	78116979	78131707	FOXK1	Transfac.V$FOXK1_04	78128370	78128384	15.7183	1.89e-07	Helix-turn-helix domains
chr7	78116979	78131707	SP4	Transfac.V$SP4_Q5	78124207	78124217	19.4583	1.88e-07	Zinc-coordinating DNA-binding domains
chr7	78116979	78131707	MEIS1	Transfac.V$MEIS1_02	78128544	78128559	18.5938	1.86e-07	Helix-turn-helix domains
chr7	78116979	78131707	MEIS1	Homeodomain.UP00186_1	78128544	78128559	18.625	1.7e-07	Helix-turn-helix domains
chr7	78116979	78131707	MEIS1	Uniprobe.UP00186_1	78128544	78128559	18.625	1.7e-07	Helix-turn-helix domains
chr7	78116979	78131707	EGR1	JASPAR2014.MA0162.2	78124207	78124220	19.3333	1.68e-07	Zinc-coordinating DNA-binding domains
chr7	78116979	78131707	SOX7	Uniprobe.UP00034_2	78121180	78121201	16.0379	1.59e-07	Other all-alpha-helical DNA-binding domains
chr7	78116979	78131707	SOX7	Transfac.V$SOX7_04	78121180	78121201	16.0805	1.58e-07	Other all-alpha-helical DNA-binding domains
chr7	78116979	78131707	FOXJ2	Transfac.V$FOXJ2_01	78125495	78125512	15.6989	1.3e-07	Helix-turn-helix domains
chr7	78116979	78131707	SP1	Transfac.V$SP1_Q4_01	78124206	78124218	18.5541	1.19e-07	Zinc-coordinating DNA-binding domains
chr7	78116979	78131707	POLR3A	Transfac.V$RPC155_01	78130192	78130207	19.7196	1.15e-07	ENCODE_TF
chr7	78116979	78131707	SP1	JASPAR2014.MA0079.3	78124207	78124217	19.5294	1.06e-07	Zinc-coordinating DNA-binding domains
chr7	78116979	78131707	SP1	Transfac.V$SP1_02	78124206	78124216	20.2056	9.75e-08	Zinc-coordinating DNA-binding domains
chr7	78116979	78131707	SP1	Transfac.V$SP1_Q6_02	78124201	78124217	17.9645	8.74e-08	Zinc-coordinating DNA-binding domains
chr7	78116979	78131707	SP1	Transfac.V$SP1_03	78124208	78124217	19.6136	8.16e-08	Zinc-coordinating DNA-binding domains
chr7	78116979	78131707	SP1	Transfac.V$SP1_Q2_01	78124208	78124217	19.3649	8.16e-08	Zinc-coordinating DNA-binding domains
chr7	78113445	78115391	POU1F1	Homeodomain.UP00158_1	78113652	78113668	17.5298	6.35e-08	Helix-turn-helix domains
chr7	78113445	78115391	POU1F1	Uniprobe.UP00158_1	78113652	78113668	17.5298	6.35e-08	Helix-turn-helix domains
chr7	78116979	78131707	MYC	Transfac.V$CMYC_01	78131118	78131129	21.5729	4.69e-08	Basic domains
chr7	78113445	78115391	POU3F4	Homeodomain.UP00105_1	78113652	78113668	18.02	3.39e-08	Helix-turn-helix domains
chr7	78113445	78115391	POU3F4	Uniprobe.UP00105_1	78113652	78113668	18.02	3.39e-08	Helix-turn-helix domains
chr7	78113445	78115391	POU3F4	Transfac.V$BRN4_01	78113652	78113668	18.053	3.24e-08	Helix-turn-helix domains
chr7	78116979	78131707	PLAG1	Transfac.V$PLAG1_01	78124569	78124584	21	1.63e-08	Zinc-coordinating DNA-binding domains
chr7	78116979	78131707	WT1	Transfac.V$WT1_Q6_02	78124208	78124219	21.5341	9.35e-09	Zinc-coordinating DNA-binding domains
