# Supplementary material for: Myeloma-specific superenhancers affect genes of biological and clinical relevance in myeloma
Source: Blood Cancer J. 2021 Feb 12;11(2):32. doi: 10.1038/s41408-021-00421-7 (PMC7881003; doi:10.1038/s41408-021-00421-7)
Supplement: Supplementary file 15 — Supplementary Table 8 [file 41408_2021_421_MOESM15_ESM.xlsx]

## Sheet: Sheet1
	MAGI2
	target sequence
sgRNA_1	AACAACAATGGCGACAACGA
sgRNA_2	GTTTGCAATACGTCGCTCTG
	ST3GAL6	ADM
	target sequence	target sequence
sgRNA_1	TCGCGGTGATTTTCCGGTCC	CTGGCGCCTCTCTGCGCGGA
sgRNA_2	TTTGAACCTCGTAACTCTTC	CCCCTGGCCCGGGGGATCGT
sgRNA_3	AACTTGACTGTCGTATAATC	GTGTAAAGTTGTTCGCCGCG
