# Supplementary material for: Myeloma-specific superenhancers affect genes of biological and clinical relevance in myeloma
Source: Blood Cancer J. 2021 Feb 12;11(2):32. doi: 10.1038/s41408-021-00421-7 (PMC7881003; doi:10.1038/s41408-021-00421-7)
Supplement: Supplementary file 16 — Supplementary Table 9 [file 41408_2021_421_MOESM16_ESM.xlsx]

## Sheet: Sheet1
	Primer-F	Primer-R
MYC	CCTGGTGCTCCATGAGGAGAC	CAGACTCTGACCTTTTGCCAGG
IRF4	CGGGCAAGCAGGACTACAAC	TCCGCTCAACCAGTTCCTCAAA
MAF	AGAAGTTGGTGAGCAGCGGCTT	CACTGATGGCTCCAACTTGCGA
ST3GAL6	CTGACCTCAAGAGTCCTTTGCAC	TCTTGAGTCAAGTTGATTACGAGG
ADM	GACATGAAGGGTGCCTCTCGAA	CCTGGAAGTTGTTCATGCTCTGG
MAGI2	CACCGCTATGTCATCGACCTCA	GGATACAGAGCCTGGACTTCTC
FOXP2	TGGATGACCGAAGCACTGCTCA	TGGGAGATGGTTTGGGCTCTGA
MAPKAPK3	GACGACTACCAGTTGTCCAAGC	TGCCAGTGATGGTCTACCTCCT
TSEN34	GGAGGTGACTTCCTGGTCTATC	CTTTCTGACGCTGGTTCCAAGG
RFX7	TGCCTTCTGGTCTCAGCAATGG	CTGTTTGGGCAGTGAAGTCTCC
CCDC6	GAACTTGAGGCTCCAGAGGAAG	CTGGACACAGTGCGAGGTCTTA
FKBP8	ACTCCTACGACCTCGCCATCAA	GGTAGTGGTCGAGCTTCAGCTG
ZC3HC1	ATCTCCTCGGAGGATGATGACC	GACGGTCAACAGGACTGGAAGA
TSC22D2	GCTATTCCTGTTGATGGTGATGAA	GTCAATGGCTACAACACCTCCC
TOP2B	GGTCAGTTTGGAACTCGGCTTC	AGGAGGTTGTCATCCACAGCAG
SMC4	GCCCAAGTAGCAATCAAGACTGC	GCTCTGCTGTTAGGTCATCCAC
JMY	AGCACACCTCTTTGACAGCAGC	AACTACCACGCTTCAAGGAGGC
HOMER1	GAAAGAACACCTGATGTGACACAG	CCTTTGAGGGTAGCCAGTTCAG
TMCC3	TGAGACAGCCAACCTGAAGCAG	ATGCGAGTCTGGCAGGATTCCA
CDC6	GGAGATGTTCGCAAAGCACTGG	GGAATCAGAGGCTCAGAAGGTG
TSTD2	GGTTCAGCCTACCTCAAAGCCA	CTGTTGTAGGACAGAGCATAGCG
CDC6	GGAGATGTTCGCAAAGCACTGG	GGAATCAGAGGCTCAGAAGGTG
TSTD2	GCTTGGAGATGACAGTTTTCTGG	CCATCCAAGTCCGAGCATTCAG
EDEM3	GCTTGGAGATGACAGTTTTCTGG	CCATCCAAGTCCGAGCATTCAG
RAB3B	CGCTATGCTGATGACACGTTCAC	CCCACGGTAATAGGCTGTTGTG
SACM1L	CAACGCAAATGCTTGTGCCAAGC	CGTATCATTGAGTTCCAGCCATC
NCBP1	CCACTCCTTCAGTGCTCTTGCA	TGGATGGTTCCTCCAGACCTCA
EFCAB2	GAAGAACCCACTGGATACATTCG	CCTCAAAAGCTCGAAGAAGGACA
GKAP1	GCAACAGAGTGAAGCAAATGAGC	CTCGTGAATCCTTCTGTACTGGG
NADK2	GCAGCGAGTAAAGTCTTGGACAG	CACCACGATAGAACTTCTGTAAGG
SYT12	GTGGTCCTCAAAGCCAGACACT	GCAATGCGCTTTCTGCCGTAGT
SLC35A5	GGTGAAGCTAGTTTTCTGTGTGC	GAAAGGCAGGAATGGACCACTTC
POLR3B	ACATGCGCCAAGACCAGATCAC	GAGACAGCACTTGGGTTACACC
GAPDH	GTCTCCTCTGACTTCAACAGCG	ACCACCCTGTTGCTGTAGCCAA
TUBA1A	CGGGCAGTGTTTGTAGACTTGG	CTCCTTGCCAATGGTGTAGTGC
